# Supplementary material for: Transcriptomic and Metabolomic Profiling of Root Tissue in Drought-Tolerant and Drought-Susceptible Wheat Genotypes in Response to Water Stress
Source: Int J Mol Sci. 2024 Sep 27;25(19):10430. doi: 10.3390/ijms251910430 (PMC11476764; doi:10.3390/ijms251910430)
Supplement: Supplementary file 1 [file ijms-25-10430-s001.zip › Table S1.xlsx]

## Sheet: CleanData_QCsummary
Table S1. Quality of RNA-Seq
Sample	clean reads	cleans bases	Error Rate	Q20	Q30	GC content
JM_48_CK_1	61170264	9175539600	0.375	96.84	92.08	60.04
JM_48_CK_2	54388538	8158280700	0.335	97.29	93.21	60.325
JM_48_CK_3	53874332	8081149800	0.33	97.385	93.25	59.365
JM_48_P_1	57990268	8698540200	0.34	97.245	92.835	60.555
JM_48_P_2	50125530	7518829500	0.33	97.395	93.255	60.71
JM_48_P_3	53931868	8089780200	0.325	97.415	93.245	60.455
JM_6_CK_1	54104168	8115625200	0.345	97.135	92.885	60.655
JM_6_CK_2	64634858	9695228700	0.345	97.145	92.935	60.825
JM_6_CK_3	56595530	8489329500	0.34	97.24	93.035	60.4
JM_6_P_1	57398982	8609847300	0.315	97.535	93.62	60.705
JM_6_P_2	61908120	9286218000	0.32	97.425	93.285	60.635
JM_6_P_3	61807552	9271132800	0.345	97.18	92.635	60.265
YN_48_CK_1	55041356	8256203400	0.295	97.755	93.95	60.08
YN_48_CK_2	56614534	8492180100	0.305	97.665	93.8	60.235
YN_48_CK_3	61305844	9195876600	0.34	97.255	92.88	60.36
YN_48_P_1	63751570	9562735500	0.32	97.47	93.375	60.14
YN_48_P_2	77355662	11603349300	0.325	97.415	93.105	58.545
YN_48_P_3	56945902	8541885300	0.315	97.525	93.415	59.16
YN_6_CK_1	56895686	8534352900	0.34	97.295	92.83	60.62
YN_6_CK_2	56948006	8542200900	0.305	97.635	93.69	60.395
YN_6_CK_3	50565092	7584763800	0.45	95.96	89.55	59.625
YN_6_P_1	57556558	8633483700	0.35	97.16	92.605	60.09
YN_6_P_2	52661634	7899245100	0.35	97.09	92.64	60.3
YN_6_P_3	62476066	9371409900	0.325	97.43	93.19	60.265
