# Supplementary material for: Transcriptomic and Metabolomic Profiling of Root Tissue in Drought-Tolerant and Drought-Susceptible Wheat Genotypes in Response to Water Stress
Source: Int J Mol Sci. 2024 Sep 27;25(19):10430. doi: 10.3390/ijms251910430 (PMC11476764; doi:10.3390/ijms251910430)
Supplement: Supplementary file 1 [file ijms-25-10430-s001.zip › Table S10.xlsx]

## Sheet: Table S10-1 
			Table S10-1 Pathway enrichment of roots in DT at 6 h after PEG treatment
			Kegg_pathway	ko_id	P-value_Gene	Genes with pathway annotation (1585)	geneID	P-value_Metabolite	Metabolites with pathway annotation (36)	Metabolites_ID
1	1	1	Flavonoid biosynthesis	ko00941	1.25534e-05	78	TraesCS2A01G394900;TraesCS2A01G395000;TraesCS2B01G412900;TraesCS2D01G392800;TraesCS2B01G182500;TraesCS2D01G162800;TraesCS3B01G375100;TraesCS5A01G534000;TraesCS7B01G299500;TraesCS7D01G393100;TraesCS2A01G025500;TraesCS2A01G035300;TraesCS2A01G527700;TraesCS2D01G027700;TraesCS2D01G034500;TraesCS5D01G145400;TraesCS5D01G489000;TraesCS7D01G471300;TraesCS1B01G088600;TraesCS6D01G004300;TraesCS2B01G413000;…	0.000457216	6	pme0199;pme3461;pme0398;pme2321;pme3285;pme1516
2	3		Arginine and proline metabolism	ko00330	0.000485984	33	TraesCS6A01G240000;TraesCS3B01G538100;TraesCS1A01G209100;TraesCS1B01G223300;TraesCS1D01G212400;TraesCS5B01G459100;TraesCS5D01G460700;TraesCS6A01G410600;TraesCS6B01G456400;TraesCS6D01G393500;TraesCS6B01G393600;TraesCS6D01G344200;TraesCS5B01G376900;TraesCS2B01G035200;TraesCS2D01G027200;TraesCSU01G008400;TraesCS2A01G035700;TraesCS2D01G034900;TraesCS5B01G336200;TraesCS5D01G310200;TraesCS2D01G069900;T…	0.0419351	6	pmb0496;pme0006;pme3011;pme2292;pme2527
3	5	3	Biosynthesis of secondary metabolites	ko01110	8.36242e-11	884	TraesCS1A01G050100;TraesCS1B01G291400;TraesCS1B01G291500;TraesCS1D01G021100;TraesCS1D01G281500;TraesCS1D01G281700;TraesCS3A01G038400;TraesCS3A01G363400;TraesCS3B01G395600;TraesCS3D01G356900;TraesCS1A01G312400;TraesCS1D01G312600;TraesCS2A01G076600;TraesCS2B01G091400;TraesCS2D01G075200;TraesCS6A01G085300;TraesCS6B01G116700;TraesCS6D01G078300;TraesCS7B01G317500;TraesCS5A01G269300;TraesCS5D01G277500;…	0.0700041	6	pmb0202;pma3649;pme0075;pme2527;pme0195;pme0424;pme1692;pme1496;pmb0142;pme0011;pme0199;pme2773;pme2292;pme0006;pme0240;pme0398
4	7		Taurine and hypotaurine metabolism	ko00430	5.85365e-06	14	TraesCS3A01G515300;TraesCS3B01G583600;TraesCS3D01G523200;TraesCS4A01G075600;TraesCS4B01G231400;TraesCS4D01G232700;TraesCS5A01G025300;TraesCS5B01G023000;TraesCS5D01G031600;TraesCS5D01G031700;TraesCS2A01G342800;TraesCS3A01G076500;TraesCS3A01G076700;TraesCS3D01G076400	0.100785	6	pme1988;pme0195
5	9	5	Biosynthesis of antibiotics	ko01130	1.16093e-05	195	TraesCS1A01G050100;TraesCS1B01G291400;TraesCS1B01G291500;TraesCS1D01G021100;TraesCS1D01G281500;TraesCS1D01G281700;TraesCS3A01G038400;TraesCS3A01G363400;TraesCS3B01G395600;TraesCS3D01G356900;TraesCS2A01G076600;TraesCS2B01G091400;TraesCS2D01G075200;TraesCS6A01G085300;TraesCS6B01G116700;TraesCS6D01G078300;TraesCS7B01G317500;TraesCS5A01G269300;TraesCS5D01G277500;TraesCS6A01G277800;TraesCS6B01G306000;…	0.103553	6	pme0075;pme2527;pme0011;pme2773;pme0195;pme2292;pme0006;pme1692
6	11		Stilbenoid, diarylheptanoid and gingerol biosynthesis	ko00945	0.000123603	40	TraesCS2B01G182500;TraesCS2D01G162800;TraesCS3B01G375100;TraesCS5A01G534000;TraesCS7B01G299500;TraesCS7D01G393100;TraesCS1A01G310500;TraesCS1B01G321800;TraesCS1D01G310000;TraesCS1A01G088300;TraesCS1B01G107400;TraesCS1D01G089900;TraesCS2A01G040800;TraesCS2B01G606400;TraesCS2D01G490400;TraesCS3B01G488100;TraesCS4A01G003100;TraesCS4D01G300500;TraesCS5A01G222700;TraesCS5A01G222900;TraesCS5A01G337500;…	0.113636	6	pme0398
7	13	7	Alanine, aspartate and glutamate metabolism	ko00250	3.69797e-08	38	TraesCS3A01G266300;TraesCS3B01G299800;TraesCS3D01G266400;TraesCS3A01G383500;TraesCS3B01G415900;TraesCS3D01G376600;TraesCS6B01G393600;TraesCS6D01G344200;TraesCS1A01G085600;TraesCS1B01G102700;TraesCS1D01G086700;TraesCS1A01G299100;TraesCS1B01G308900;TraesCS1D01G292100;TraesCS4A01G137000;TraesCS4B01G167100;TraesCS4D01G170300;TraesCS3A01G515300;TraesCS3B01G583600;TraesCS3D01G523200;TraesCS4A01G075600;…	0.117218	6	pme3011;pme1988;pme0011
8	15		Biosynthesis of amino acids	ko01230	2.98233e-06	107	TraesCS1D01G222600;TraesCS5A01G398300;TraesCS5B01G403400;TraesCS5D01G407800;TraesCS6A01G213700;TraesCS6B01G243700;TraesCS6D01G196300;TraesCS7A01G313100;TraesCS7B01G213300;TraesCS7D01G309500;TraesCS1B01G277100;TraesCS3A01G235400;TraesCS3A01G266300;TraesCS3B01G299800;TraesCS3D01G266400;TraesCS3B01G538100;TraesCS6B01G277900;TraesCS2A01G075200;TraesCS2D01G073900;TraesCS3A01G287400;TraesCS3B01G321600;…	0.119508	6	pme0006;pme0075;pme2527;pme2773;pme0195;pme1988;pme0011
9	17	9	ABC transporters	ko02010	0.000415738	42	TraesCS7A01G367700;TraesCS7D01G355100;TraesCS5A01G392700;TraesCS2A01G009600;TraesCS2A01G009700;TraesCS2B01G012100;TraesCS2B01G012200;TraesCS2B01G012300;TraesCS2B01G077500;TraesCS2D01G010400;TraesCS2D01G010500;TraesCS3A01G257500;TraesCS3A01G258000;TraesCS3A01G524700;TraesCS3B01G290300;TraesCS3B01G440500;TraesCS3D01G257900;TraesCS3D01G403000;TraesCS3D01G471500;TraesCS5A01G226400;TraesCS5B01G224900;…	0.137404	6	pme0006;pma3649;pme2292;pme0011;pme1988;pme2527
10	19		Cysteine and methionine metabolism	ko00270	9.30927e-08	65	TraesCS2A01G076600;TraesCS2B01G091400;TraesCS2D01G075200;TraesCS6A01G085300;TraesCS6B01G116700;TraesCS6D01G078300;TraesCS7B01G317500;TraesCS5A01G398300;TraesCS5B01G403400;TraesCS5D01G407800;TraesCS3D01G308900;TraesCS4B01G242700;TraesCS4D01G242100;TraesCS5D01G064400;TraesCS6B01G277900;TraesCS4D01G234700;TraesCS3A01G287400;TraesCS3B01G321600;TraesCS3D01G286900;TraesCS4A01G042700;TraesCS4B01G263300;…	0.184301	6	pmb0468;pme1988;pme0011;pme2773
11	21	11	Microbial metabolism in diverse environments	ko01120	8.42257e-10	188	TraesCS1A01G050100;TraesCS1B01G291400;TraesCS1B01G291500;TraesCS1D01G021100;TraesCS1D01G281500;TraesCS1D01G281700;TraesCS3A01G038400;TraesCS3A01G363400;TraesCS3B01G395600;TraesCS3D01G356900;TraesCS2A01G076600;TraesCS2B01G091400;TraesCS2D01G075200;TraesCS6A01G085300;TraesCS6B01G116700;TraesCS6D01G078300;TraesCS7B01G317500;TraesCS3A01G108900;TraesCS3B01G128000;TraesCS3B01G309300;TraesCS4A01G455900;…	0.188545	6	pmb0202;pma3649;pme1988;pme0011;pme0195;pme0240;pme1422;pme3011;pme2362;pme1820
12	23		Glutathione metabolism	ko00480	6.6247e-13	153	TraesCS4A01G455900;TraesCS6A01G146500;TraesCS6B01G423000;TraesCS6B01G423100;TraesCS6D01G368800;TraesCS6A01G246400;TraesCS6D01G228800;TraesCS2A01G437700;TraesCS4D01G198500;TraesCS1A01G013900;TraesCS1A01G016800;TraesCS1A01G017300;TraesCS1A01G078800;TraesCS1A01G102700;TraesCS1A01G102800;TraesCS1A01G102900;TraesCS1A01G186100;TraesCS1A01G186400;TraesCS1A01G186500;TraesCS1A01G186600;TraesCS1A01G187000;…	0.204018	6	pme2292;pme0195;pme2527
13	25	13	Degradation of aromatic compounds	ko01220	0.0014491	17	TraesCS1A01G050100;TraesCS1B01G291400;TraesCS1B01G291500;TraesCS1D01G021100;TraesCS1D01G281500;TraesCS1D01G281700;TraesCS3A01G038400;TraesCS3A01G363400;TraesCS3B01G395600;TraesCS3D01G356900;TraesCS2B01G189800;TraesCS2B01G182500;TraesCS2D01G162800;TraesCS3B01G375100;TraesCS5A01G534000;TraesCS7B01G299500;TraesCS7D01G393100	0.204018	6	pme1820;pme0240;pme1422
14	27		Carbon metabolism	ko01200	0.00156103	101	TraesCS3A01G108900;TraesCS3B01G128000;TraesCS3B01G309300;TraesCS4A01G455900;TraesCS6A01G146500;TraesCS5A01G549900;TraesCSU01G127700;TraesCS1D01G222600;TraesCS2B01G189800;TraesCS4D01G007200;TraesCS6B01G302400;TraesCS6D01G255200;TraesCS7B01G130600;TraesCS2A01G190700;TraesCS2B01G216400;TraesCS6A01G213700;TraesCS6B01G243700;TraesCS6D01G196300;TraesCS7A01G313100;TraesCS7B01G213300;TraesCS7D01G309500;T…	0.204018	6	pme0195;pme1988;pme0011
15	29	15	Phenylpropanoid biosynthesis	ko00940	8.78786e-12	293	TraesCS2A01G070900;TraesCS2B01G078700;TraesCS3A01G448400;TraesCS5A01G205700;TraesCS5B01G202700;TraesCS5D01G210600;TraesCS6B01G406000;TraesCS6B01G406300;TraesCS6D01G353300;TraesCS7B01G282100;TraesCS1A01G078000;TraesCS1A01G078200;TraesCS1A01G078400;TraesCS1A01G078600;TraesCS1A01G079400;TraesCS1A01G104200;TraesCS1A01G200100;TraesCS1A01G304500;TraesCS1A01G318300;TraesCS1A01G318400;TraesCS1A01G318600;…	0.204495	6	pme0424;pmb0142;pmb0242;pme0398
16	31		Estrogen signaling pathway	ko04915	6.98821e-06	33	TraesCS1A01G394100;TraesCS1B01G471000;TraesCS1D01G402400;TraesCS2A01G166200;TraesCS2B01G192100;TraesCS2D01G173500;TraesCS2D01G173600;TraesCS4A01G123100;TraesCS4B01G182900;TraesCS4D01G182800;TraesCS5A01G239000;TraesCS5D01G246100;TraesCS1A01G285000;TraesCS1B01G294300;TraesCS1D01G284000;TraesCS3B01G390700;TraesCS3D01G351900;TraesCS3D01G352400;TraesCS4A01G097900;TraesCS4A01G098600;TraesCS4B01G205700;…	0.214688	6	pme3011
17	33	17	Cyanoamino acid metabolism	ko00460	2.919e-07	64	TraesCS2A01G329000;TraesCS2B01G599800;TraesCS2B01G600200;TraesCS2D01G095600;TraesCS2D01G594400;TraesCS3A01G447500;TraesCS3B01G369100;TraesCS5A01G265800;TraesCS5A01G295100;TraesCS5A01G295200;TraesCS5A01G295600;TraesCS5A01G389100;TraesCS5B01G265500;TraesCS5B01G294400;TraesCS5B01G294500;TraesCS5B01G294600;TraesCS5B01G295100;TraesCS5B01G394200;TraesCS5D01G302600;TraesCS5D01G302800;TraesCS5D01G302900;…	0.227221	6	pme0011;pme0195
18	35		Vascular smooth muscle contraction	ko04270	2.1581e-07	34	TraesCS4A01G087100;TraesCS1A01G394100;TraesCS1B01G471000;TraesCS1D01G402400;TraesCS2A01G166200;TraesCS2B01G192100;TraesCS2D01G173500;TraesCS2D01G173600;TraesCS4A01G123100;TraesCS4B01G182900;TraesCS4D01G182800;TraesCS5A01G239000;TraesCS5D01G246100;TraesCS1B01G130000;TraesCS1B01G363500;TraesCS1D01G004500;TraesCS1D01G351800;TraesCS3A01G532600;TraesCS3B01G256200;TraesCS3B01G256400;TraesCS3B01G609400;…	0.304511	6	pmd0023
19	37	19	Inflammatory mediator regulation of TRP channels	ko04750	4.74615e-06	34	TraesCS1A01G394100;TraesCS1B01G471000;TraesCS1D01G402400;TraesCS2A01G166200;TraesCS2B01G192100;TraesCS2D01G173500;TraesCS2D01G173600;TraesCS4A01G123100;TraesCS4B01G182900;TraesCS4D01G182800;TraesCS5A01G239000;TraesCS5D01G246100;TraesCS4A01G498300;TraesCS1B01G130000;TraesCS1B01G363500;TraesCS1D01G004500;TraesCS1D01G351800;TraesCS3A01G532600;TraesCS3B01G256200;TraesCS3B01G256400;TraesCS3B01G609400;…	0.384321	6	pme0424
20	39		Porphyrin and chlorophyll metabolism	ko00860	0.0304209	24	TraesCS1A01G171000;TraesCS1B01G186300;TraesCS1D01G168700;TraesCS2A01G590600;TraesCS2A01G426900;TraesCS2D01G425000;TraesCS2A01G347900;TraesCS2B01G366300;TraesCS2D01G346200;TraesCS5A01G045700;TraesCS1A01G057200;TraesCS1B01G075200;TraesCS3B01G219700;TraesCS3D01G194300;TraesCS3B01G119400;TraesCS3D01G103900;TraesCS6D01G286900;TraesCS4B01G311100;TraesCS7B01G038300;TraesCS6A01G403800;TraesCS2A01G533900;…	0.384321	6	pma3649
21	41	21	Starch and sucrose metabolism	ko00500	5.93666e-10	122	TraesCS5A01G395200;TraesCS4A01G140000;TraesCS4B01G167500;TraesCS4D01G169800;TraesCS7A01G158900;TraesCS7B01G063400;TraesCS7D01G159800;TraesCS3D01G013000;TraesCS4A01G225100;TraesCSU01G044500;TraesCS2A01G468800;TraesCS2D01G468900;TraesCS7A01G120300;TraesCS7A01G189000;TraesCS7B01G018600;TraesCS7D01G117800;TraesCS2A01G123800;TraesCS3A01G276100;TraesCS3A01G400000;TraesCS3B01G433000;TraesCS3D01G394200;T…	0.455205	6	pmb3088
22	43		GABAergic synapse	ko04727	0.0196416	18	TraesCS3A01G515300;TraesCS3B01G583600;TraesCS3D01G523200;TraesCS4A01G075600;TraesCS4B01G231400;TraesCS4D01G232700;TraesCS4A01G063800;TraesCS4B01G047400;TraesCS4B01G240900;TraesCS4D01G240700;TraesCS2A01G052500;TraesCS2B01G065200;TraesCS2B01G344500;TraesCS2D01G595500;TraesCS7A01G312800;TraesCS7B01G212500;TraesCS7D01G309200;TraesCSU01G023100	0.455205	6	pme3011
23	45	23	Mineral absorption	ko04978	0.0465017	7	TraesCS7A01G357400;TraesCS7D01G365300;TraesCS4A01G004400;TraesCS4B01G300600;TraesCS4D01G299400;TraesCS7B01G227900;TraesCS7D01G451900	0.487523	6	pme0006;pme1988
24	47		Tropane, piperidine and pyridine alkaloid biosynthesis	ko00960	0.00135262	19	TraesCS4A01G020900;TraesCS4B01G282700;TraesCS6B01G393600;TraesCS6D01G344200;TraesCS1A01G070500;TraesCS4B01G124800;TraesCS6B01G369300;TraesCS2A01G497100;TraesCS2B01G525400;TraesCS2D01G497300;TraesCS4A01G094500;TraesCS4A01G328000;TraesCS4D01G210700;TraesCS4D01G309300;TraesCS5B01G542100;TraesCS3A01G305400;TraesCS3B01G331100;TraesCS7B01G274100;TraesCS7D01G369300	0.623518	6	pme2292
25	49	25	Tyrosine metabolism	ko00350	0.00164659	33	TraesCS1A01G050100;TraesCS2B01G189800;TraesCS4A01G020900;TraesCS4B01G282700;TraesCS6D01G048400;TraesCS6B01G393600;TraesCS6D01G344200;TraesCS1A01G070500;TraesCS4B01G124800;TraesCS6B01G369300;TraesCS6B01G192200;TraesCS2B01G606300;TraesCS3A01G296900;TraesCS3B01G340000;TraesCS3D01G305600;TraesCS7D01G538800;TraesCS5A01G302900;TraesCS3A01G305400;TraesCS3B01G331100;TraesCS7B01G274100;TraesCS7D01G369300;…	0.798426	6	pme1820
26	51		Metabolic pathways	ko01100	7.71e-23	1073	TraesCS1A01G050100;TraesCS1B01G291400;TraesCS1B01G291500;TraesCS1D01G021100;TraesCS1D01G281500;TraesCS1D01G281700;TraesCS3A01G038400;TraesCS3A01G363400;TraesCS3B01G395600;TraesCS3D01G356900;TraesCS7A01G269300;TraesCS7B01G167500;TraesCS7D01G269800;TraesCS2A01G076600;TraesCS2B01G091400;TraesCS2D01G075200;TraesCS6A01G085300;TraesCS6B01G116700;TraesCS6D01G078300;TraesCS7B01G317500;TraesCS7D01G450800;…	0.881392	6	pme2527;pme0075;pme0195;pmb0202;pma3649;pme2607;pme1692;pmd0023;pme0424;pmb3088;pme0199;pme1988;pme0011;pme2773;pme3033;pme2292;pme3011;pme0006;pme0240
27	53	27	Sulfur metabolism	ko00920	0.055622	14	TraesCS1B01G336300;TraesCS1D01G324200;TraesCS3A01G287400;TraesCS3B01G321600;TraesCS3D01G286900;TraesCS4A01G042700;TraesCS4B01G263300;TraesCS4D01G263500;TraesCS2B01G152300;TraesCS6D01G216000;TraesCS6A01G187300;TraesCS2A01G225200;TraesCS3A01G247300;TraesCS3D01G244100	0.518135	6	pme0195
28	55		Regulation of lipolysis in adipocytes	ko04923	0.0607723	7	TraesCS3A01G355100;TraesCS3B01G388000;TraesCS3D01G349000;TraesCS3D01G349100;TraesCS4A01G178300;TraesCS5A01G338900;TraesCS5D01G343200	0.384321	6	pmd0023
29	57	29	Arginine biosynthesis	ko00220	0.0620008	17	TraesCS1B01G277100;TraesCS3A01G235400;TraesCS6B01G393600;TraesCS6D01G344200;TraesCS1A01G085600;TraesCS1B01G102700;TraesCS1D01G086700;TraesCS2A01G035700;TraesCS2D01G034900;TraesCS4A01G063800;TraesCS4B01G047400;TraesCS4B01G240900;TraesCS4D01G240700;TraesCS3A01G305400;TraesCS3B01G331100;TraesCS7B01G274100;TraesCS7D01G369300	0.0700227	6	pme0011;pme0075;pme2527
30	59		Phenylalanine metabolism	ko00360	0.063051	32	TraesCS4A01G020900;TraesCS4B01G282700;TraesCS2B01G182500;TraesCS2D01G162800;TraesCS3B01G375100;TraesCS5A01G534000;TraesCS7B01G299500;TraesCS7D01G393100;TraesCS6B01G393600;TraesCS6D01G344200;TraesCS1A01G070500;TraesCS4B01G124800;TraesCS6B01G369300;TraesCS2B01G035200;TraesCS2D01G027200;TraesCSU01G008400;TraesCS2B01G606300;TraesCS3A01G296900;TraesCS3B01G340000;TraesCS3D01G305600;TraesCS7D01G538800;T…	0.23584	6	pme1820;pme1422;pme0240
31	61	31	Thiamine metabolism	ko00730	0.0638606	10	TraesCS1A01G384300;TraesCS1B01G411100;TraesCS1D01G392500;TraesCS2A01G565400;TraesCS2B01G626400;TraesCS2D01G575800;TraesCS7A01G376800;TraesCS4A01G290400;TraesCS4B01G023800;TraesCS4D01G021400	0.455205	6	pme0195
32	63		Lysine biosynthesis	ko00300	0.0866902	7	TraesCS5A01G398300;TraesCS5B01G403400;TraesCS5D01G407800;TraesCS4A01G337800;TraesCS5D01G534600;TraesCS4B01G264500;TraesCS4D01G264500	0.573981	6	pme0011
33	65	33	Caffeine metabolism	ko00232	0.109028	3	TraesCS3B01G408900;TraesCS3D01G369200;TraesCS7D01G444200	0.573981	6	pmb0202
34	67		Renin secretion	ko04924	0.118436	14	TraesCS1A01G394100;TraesCS1B01G471000;TraesCS1D01G402400;TraesCS2A01G166200;TraesCS2B01G192100;TraesCS2D01G173500;TraesCS2D01G173600;TraesCS4A01G123100;TraesCS4B01G182900;TraesCS4D01G182800;TraesCS5A01G239000;TraesCS5D01G246100;TraesCS1A01G352200;TraesCS4B01G069900	0.384321	6	pmd0023
35	69	35	Isoflavonoid biosynthesis	ko00943	0.128276	6	TraesCS1B01G024900;TraesCS4A01G259300;TraesCS4B01G055400;TraesCS4D01G055500;TraesCS4D01G055700;TraesCS7A01G149800	0.623518	6	pme1496
36	71		Monobactam biosynthesis	ko00261	0.155007	5	TraesCS5A01G398300;TraesCS5B01G403400;TraesCS5D01G407800;TraesCS4A01G337800;TraesCS5D01G534600	0.518135	6	pme0011
37	73	37	Glycine, serine and threonine metabolism	ko00260	0.21393	23	TraesCS1D01G222600;TraesCS5A01G398300;TraesCS5B01G403400;TraesCS5D01G407800;TraesCS4A01G020900;TraesCS4B01G282700;TraesCS5D01G283600;TraesCS1A01G299100;TraesCS1B01G308900;TraesCS1D01G292100;TraesCS4A01G137000;TraesCS4B01G167100;TraesCS4D01G170300;TraesCS4A01G337800;TraesCS5D01G534600;TraesCS2A01G415800;TraesCS4B01G354200;TraesCS5A01G523500;TraesCS4B01G047600;TraesCS5D01G027400;TraesCS3D01G334500;…	0.00938221	6	pma3649;pme3033;pme2773;pme0195;pme0011
38	75		cGMP-PKG signaling pathway	ko04022	0.267079	23	TraesCS1A01G394100;TraesCS1B01G471000;TraesCS1D01G402400;TraesCS2A01G166200;TraesCS2B01G192100;TraesCS2D01G173500;TraesCS2D01G173600;TraesCS4A01G123100;TraesCS4B01G182900;TraesCS4D01G182800;TraesCS5A01G239000;TraesCS5D01G246100;TraesCS7A01G209800;TraesCS7B01G116600;TraesCS7D01G211700;TraesCS1A01G352200;TraesCS4B01G069900;TraesCS2A01G311100;TraesCS4D01G301100;TraesCS4D01G341700;TraesCS7D01G176700;…	0.455205	6	pmd0023
39	77	39	Ferroptosis	ko04216	0.27669	12	TraesCS7B01G012700;TraesCS7A01G357400;TraesCS7D01G365300;TraesCS3A01G247900;TraesCS3D01G247900;TraesCS4A01G004400;TraesCS4B01G300600;TraesCS4D01G299400;TraesCS7B01G227900;TraesCS7D01G451900;TraesCS7A01G442500;TraesCS7A01G442600	0.518135	6	pme0195
40	79		Novobiocin biosynthesis	ko00401	0.319039	3	TraesCS1A01G070500;TraesCS4B01G124800;TraesCS6B01G369300	0.214688	6	pme0006
41	81	41	cAMP signaling pathway	ko04024	0.322899	20	TraesCS7A01G003900;TraesCS7D01G004400;TraesCS1D01G035800;TraesCS7A01G544900;TraesCS7A01G545000;TraesCS7B01G468300;TraesCS7D01G531200;TraesCS7D01G531300;TraesCS1A01G394100;TraesCS1B01G471000;TraesCS1D01G402400;TraesCS2A01G166200;TraesCS2B01G192100;TraesCS2D01G173500;TraesCS2D01G173600;TraesCS4A01G123100;TraesCS4B01G182900;TraesCS4D01G182800;TraesCS5A01G239000;TraesCS5D01G246100	0.140555	6	pme3011;pmd0023
42	83		Prodigiosin biosynthesis	ko00333	0.365155	5	TraesCS1B01G355900;TraesCS1B01G401400;TraesCS1D01G344900;TraesCS3A01G035300;TraesCS3B01G048900	0.214688	6	pme0006
43	85	43	Toluene degradation	ko00623	0.375566	3	TraesCS1A01G249800;TraesCS1B01G260500;TraesCS3B01G455500	0.384321	6	pme0240
44	87		Two-component system	ko02020	0.386359	7	TraesCS3A01G458200;TraesCS3D01G451000;TraesCS3A01G003800;TraesCS4A01G063800;TraesCS4B01G047400;TraesCS4B01G240900;TraesCS4D01G240700	0.740856	6	pme0011
45	89	45	Flavone and flavonol biosynthesis	ko00944	0.393366	8	TraesCS2B01G531600;TraesCS2D01G504100;TraesCS1B01G024900;TraesCS4A01G259300;TraesCS4B01G055400;TraesCS4D01G055500;TraesCS4D01G055700;TraesCS7A01G149800	0.268548	6	pme3268;pme0199;pma6389
46	91		Butanoate metabolism	ko00650	0.455649	8	TraesCS3A01G003800;TraesCS3A01G515300;TraesCS3B01G583600;TraesCS3D01G523200;TraesCS4A01G075600;TraesCS4B01G231400;TraesCS4D01G232700;TraesCS7B01G253600	0.455205	6	pme3011
47	93	47	beta-Alanine metabolism	ko00410	0.51022	12	TraesCS6A01G240000;TraesCS4A01G020900;TraesCS4B01G282700;TraesCS3A01G515300;TraesCS3B01G583600;TraesCS3D01G523200;TraesCS4A01G075600;TraesCS4B01G231400;TraesCS4D01G232700;TraesCS3A01G250700;TraesCS7A01G539200;TraesCS7D01G524900	0.272134	6	pme3011;pme0011
48	95		2-Oxocarboxylic acid metabolism	ko01210	0.58071	22	TraesCS5A01G398300;TraesCS5B01G403400;TraesCS5D01G407800;TraesCS1B01G277100;TraesCS3A01G235400;TraesCS6B01G393600;TraesCS6D01G344200;TraesCS1A01G085600;TraesCS1B01G102700;TraesCS1D01G086700;TraesCS4A01G059800;TraesCS4B01G235400;TraesCS4D01G236800;TraesCS4A01G337800;TraesCS5D01G534600;TraesCS3B01G362800;TraesCS5B01G548700;TraesCS5D01G535700;TraesCS3A01G305400;TraesCS3B01G331100;TraesCS7B01G274100;…	0.335405	6	pme0075;pme2527;pme0011
49	97	49	Nicotinate and nicotinamide metabolism	ko00760	0.635766	6	TraesCS5D01G191900;TraesCS7A01G278600;TraesCS3A01G144700;TraesCS3B01G171500;TraesCS6A01G104900;TraesCS3B01G280600	0.447022	6	pme3011;pme0011
50	99		Pantothenate and CoA biosynthesis	ko00770	0.693133	8	TraesCS3B01G177600;TraesCS4A01G059800;TraesCS4B01G235400;TraesCS4D01G236800;TraesCS3A01G144700;TraesCS3B01G171500;TraesCS6A01G104900;TraesCS7A01G167300	0.227221	6	pme0011;pme0195
51	101	51	Benzoate degradation	ko00362	0.714984	1	TraesCS3A01G003800	0.455205	6	pme0240
52	103		Aminobenzoate degradation	ko00627	0.742043	3	TraesCS2B01G035200;TraesCS2D01G027200;TraesCSU01G008400	0.661485	6	pme0240;pme2362
53	105	53	Serotonergic synapse	ko04726	0.788841	6	TraesCS2B01G606300;TraesCS3A01G296900;TraesCS3B01G340000;TraesCS3D01G305600;TraesCS7D01G538800;TraesCS4A01G498300	0.455205	6	pme2607
54	107		Quorum sensing	ko02024	0.875918	12	TraesCS3A01G083200;TraesCS3B01G098100;TraesCS3A01G515300;TraesCS3B01G583600;TraesCS3D01G523200;TraesCS4A01G075600;TraesCS4B01G231400;TraesCS4D01G232700;TraesCS2D01G326400;TraesCS3D01G348900;TraesCS7B01G012700;TraesCS5A01G524100	0.304511	6	pme3011
55	109	55	Selenocompound metabolism	ko00450	0.891196	5	TraesCS6B01G277900;TraesCS1A01G181000;TraesCS7B01G301400;TraesCS7D01G395100;TraesCS1D01G011700	0.113636	6	pme1988
56	111		AMPK signaling pathway	ko04152	0.892263	28	TraesCS5A01G269300;TraesCS5D01G277500;TraesCS6A01G277800;TraesCS6B01G306000;TraesCS6D01G258300;TraesCS1A01G344000;TraesCS1B01G357000;TraesCS1D01G346200;TraesCS2B01G350500;TraesCS3B01G126400;TraesCS3D01G278000;TraesCS1A01G273900;TraesCS1B01G283600;TraesCS1D01G274000;TraesCS1D01G274200;TraesCS4A01G093100;TraesCS5B01G114300;TraesCS1B01G098700;TraesCS2A01G098300;TraesCS4A01G187300;TraesCS4A01G194800;…	0.573981	6	pme0199
57	113	57	Sphingolipid signaling pathway	ko04071	0.915744	13	TraesCS1D01G035800;TraesCS7A01G544900;TraesCS7A01G545000;TraesCS7B01G468300;TraesCS7D01G531200;TraesCS7D01G531300;TraesCS2A01G451300;TraesCS2B01G472800;TraesCS2D01G451100;TraesCS5A01G467600;TraesCS5B01G479900;TraesCS5D01G480600;TraesCS5B01G335800	0.214688	6	pmd0023
58	115		Tryptophan metabolism	ko00380	0.954841	22	TraesCS6A01G240000;TraesCS3A01G003800;TraesCS2B01G035200;TraesCS2D01G027200;TraesCSU01G008400;TraesCS2B01G606300;TraesCS3A01G296900;TraesCS3B01G340000;TraesCS3D01G305600;TraesCS7D01G538800;TraesCS4D01G322700;TraesCS5A01G498000;TraesCS7D01G444200;TraesCS3A01G280900;TraesCS4A01G313200;TraesCS4D01G276600;TraesCS7D01G060000;TraesCS5A01G427600;TraesCS5A01G427700;TraesCS5D01G436000;TraesCS3B01G362800;T…	0.717101	6	pmb0774;pme2607
59	117	59	Histidine metabolism	ko00340	0.981315	2	TraesCS6A01G240000;TraesCS3A01G512400	0.227221	6	pme0011;pme0180
60	119		Synaptic vesicle cycle	ko04721	0.984002	12	TraesCS6B01G211000;TraesCS6D01G169800;TraesCS2A01G052500;TraesCS2B01G065200;TraesCS2B01G344500;TraesCS2D01G595500;TraesCS7A01G312800;TraesCS7B01G212500;TraesCS7D01G309200;TraesCSU01G023100;TraesCS7A01G049300;TraesCS7D01G044400	0.384321	6	pme3011
61	121	61	Retrograde endocannabinoid signaling	ko04723	0.997544	15	TraesCS3A01G355100;TraesCS3B01G388000;TraesCS3D01G349000;TraesCS3D01G349100;TraesCS4A01G178300;TraesCS5B01G097200;TraesCS5D01G103100;TraesCS2A01G052500;TraesCS2B01G065200;TraesCS2B01G344500;TraesCS2D01G595500;TraesCS7A01G312800;TraesCS7B01G212500;TraesCS7D01G309200;TraesCSU01G023100	0.0650802	6	pmb3088;pme3011
62	123		Aminoacyl-tRNA biosynthesis	ko00970	0.999838	8	TraesCS7D01G260000;TraesCS5B01G042800;TraesCS4D01G055000;TraesCS7B01G301400;TraesCS7D01G395100;TraesCS1A01G145100;TraesCS7A01G031700;TraesCS6D01G210000	0.179756	6	pme0006;pme0195;pme1988;pme0011
63	125	63	Purine metabolism	ko00230	0.999933	25	TraesCS3B01G408900;TraesCS3D01G369200;TraesCS2B01G377500;TraesCS2D01G356900;TraesCS3A01G383500;TraesCS3B01G415900;TraesCS3D01G376600;TraesCS2A01G593000;TraesCS2B01G591300;TraesCS2D01G561700;TraesCS5A01G131100;TraesCS5B01G131000;TraesCS5D01G138800;TraesCS3A01G144700;TraesCS3B01G171500;TraesCS6A01G104900;TraesCS7B01G175800;TraesCS7A01G481500;TraesCS7B01G383900;TraesCS7A01G452800;TraesCS3A01G118400;…	0.435389	6	pme1692;pmd0023;pmb0202
64	127

## Sheet: Table S10-2 
			Table S10-2 Pathway enrichment of roots in DT at 48 h after PEG treatment
			Kegg_pathway	ko_id	P-value_gene	Genes with pathway annotation (2141)	geneID	P-value_Metabolite	Metabolites with pathway annotation (58)	metaID
1	1	1	Alanine, aspartate and glutamate metabolism	ko00250	1.22189e-07	43	TraesCS2A01G389900;TraesCS2B01G409300;TraesCS3A01G266300;TraesCS3B01G299800;TraesCS3D01G266400;TraesCS1D01G269400;TraesCS3A01G383500;TraesCS3B01G415900;TraesCS3D01G376600;TraesCS6A01G360700;TraesCS6B01G393600;TraesCS6D01G344200;TraesCS1B01G102700;TraesCS1D01G086700;TraesCS4A01G137000;TraesCS4B01G167100;TraesCS4D01G170300;TraesCS7B01G148000;TraesCS3A01G022600;TraesCS3A01G515300;TraesCS3B01G022900;…	0.00618901	6	pme1408;pme1988;pme3011;pme0013;pme2050;pme2559
2	3		Carbon metabolism	ko01200	4.76963e-12	179	TraesCS5B01G412500;TraesCS3A01G108900;TraesCS3A01G285900;TraesCS3B01G128000;TraesCS3B01G309300;TraesCS3B01G320200;TraesCS3D01G285700;TraesCS4B01G178700;TraesCS6A01G146500;TraesCS6B01G174700;TraesCS5A01G549900;TraesCS7B01G197000;TraesCS7D01G283900;TraesCSU01G127700;TraesCS1A01G221000;TraesCS1D01G222600;TraesCS3A01G146800;TraesCS7A01G496500;TraesCS7B01G400800;TraesCS7D01G483800;TraesCS4A01G406200;T…	0.0375049	7	pme2050;pme0009;pme0013;pme1988;pme0013;pme0011;pme0195
3	5	3	Nitrogen metabolism	ko00910	0.000256206	34	TraesCS2A01G389900;TraesCS2B01G409300;TraesCS3A01G266300;TraesCS3B01G299800;TraesCS3D01G266400;TraesCS3D01G300700;TraesCS3D01G223300;TraesCS7B01G354800;TraesCS7D01G443400;TraesCS2B01G311300;TraesCS2D01G292600;TraesCS4A01G389100;TraesCS7D01G523800;TraesCS2A01G500400;TraesCS2B01G528300;TraesCS2D01G500600;TraesCS4B01G047400;TraesCS2D01G073500;TraesCS6A01G030700;TraesCS6A01G031200;TraesCS6A01G032900;…	0.057329	2	pme1408;pme0013
4	7		Biosynthesis of amino acids	ko01230	1.28473e-05	127	TraesCS1A01G221000;TraesCS1D01G222600;TraesCS3A01G146800;TraesCS7A01G496500;TraesCS7B01G400800;TraesCS7D01G483800;TraesCS6B01G243700;TraesCS1A01G266000;TraesCS1B01G277000;TraesCS1B01G443300;TraesCS1D01G266200;TraesCS1D01G266300;TraesCS1D01G420400;TraesCS3A01G235300;TraesCS5A01G511000;TraesCS3A01G266300;TraesCS3B01G299800;TraesCS3D01G266400;TraesCS4A01G298700;TraesCS4D01G012900;TraesCS6A01G246700;…	0.0582589	11	pme3576;pme0006;pme0009;pme0013;pmb3101;pme1210;pme1408;pme1988;pme2050;pme2773;pme0161
5	9	5	Glyoxylate and dicarboxylate metabolism	ko00630	0.000356574	55	TraesCS5B01G412500;TraesCS4D01G007200;TraesCS6B01G302400;TraesCS6D01G255200;TraesCS7B01G130600;TraesCS7D01G232300;TraesCS2A01G493700;TraesCS2B01G521700;TraesCS2D01G493600;TraesCS4A01G246100;TraesCS7B01G148000;TraesCS3D01G300700;TraesCS2A01G066800;TraesCS2A01G067300;TraesCS2B01G079100;TraesCS2B01G079200;TraesCS2B01G079300;TraesCS2B01G079400;TraesCS2B01G079500;TraesCS2D01G065100;TraesCS2D01G065200;…	0.070037	4	pme0009;pme0013;pme2050;pme1408
6	11		Cysteine and methionine metabolism	ko00270	1.07277e-08	80	TraesCS2A01G076600;TraesCS2B01G091400;TraesCS2D01G075200;TraesCS6A01G085300;TraesCS6B01G116700;TraesCS6D01G078300;TraesCS7B01G317500;TraesCS7B01G317900;TraesCS5B01G412500;TraesCS4B01G242700;TraesCS4D01G242100;TraesCS4A01G298700;TraesCS4D01G012900;TraesCS6A01G246700;TraesCS6B01G277900;TraesCS6D01G228900;TraesCS4D01G234700;TraesCS3A01G287400;TraesCS3B01G321600;TraesCS3D01G286900;TraesCS4B01G330300;…	0.115296	6	pme1210;pme0009;pme1988;pme2773;pmb0579;pme0195
7	13	7	alpha-Linolenic acid metabolism	ko00592	0.000151648	45	TraesCS6A01G166000;TraesCS7A01G246200;TraesCS7B01G145200;TraesCS7D01G244800;TraesCS4A01G270800;TraesCS4B01G043300;TraesCS4A01G061900;TraesCS4B01G237600;TraesCS4D01G238800;TraesCS1B01G018700;TraesCS1B01G019600;TraesCS1D01G013000;TraesCS1D01G219500;TraesCS2B01G328100;TraesCS4B01G048500;TraesCS6D01G302300;TraesCS7A01G174700;TraesCS7B01G455300;TraesCS7B01G455400;TraesCS7D01G524400;TraesCS7D01G524600;…	0.181818	1	pmb2467
8	15		Glycolysis / Gluconeogenesis	ko00010	6.46357e-10	106	TraesCS1A01G282400;TraesCS1B01G291100;TraesCS1B01G291500;TraesCS1B01G307700;TraesCS1D01G021100;TraesCS1D01G281700;TraesCS1D01G293000;TraesCS3A01G363400;TraesCS3B01G395600;TraesCS3D01G356900;TraesCS7D01G240400;TraesCS2A01G076600;TraesCS2B01G091400;TraesCS2D01G075200;TraesCS6A01G085300;TraesCS6B01G116700;TraesCS6D01G078300;TraesCS7B01G317500;TraesCS7B01G317900;TraesCS4A01G406200;TraesCS4B01G305600;…	0.181818	1	pme1846
9	17	9	Glycine, serine and threonine metabolism	ko00260	0.00230547	39	TraesCS1A01G221000;TraesCS1D01G222600;TraesCS3A01G146800;TraesCS7A01G496500;TraesCS7B01G400800;TraesCS7D01G483800;TraesCS1A01G187500;TraesCS2D01G326900;TraesCS4D01G281700;TraesCS5A01G276200;TraesCS5B01G275600;TraesCS5D01G283600;TraesCS2A01G493700;TraesCS2B01G521700;TraesCS2D01G493600;TraesCS4A01G246100;TraesCS4A01G137000;TraesCS4B01G167100;TraesCS4D01G170300;TraesCS7B01G148000;TraesCS2A01G149300;…	0.195085	4	pme0161;pme2773;pme0009;pme1828
10	19		Pentose phosphate pathway	ko00030	3.74792e-10	44	TraesCS4B01G178700;TraesCS6A01G146500;TraesCS6B01G174700;TraesCS2A01G190700;TraesCS2B01G216400;TraesCS2D01G197300;TraesCS2A01G075200;TraesCS2B01G090100;TraesCS2D01G073900;TraesCS1A01G344000;TraesCS1B01G357000;TraesCS1D01G346200;TraesCS2A01G331700;TraesCS2B01G350500;TraesCS2D01G331200;TraesCS5A01G072700;TraesCS5B01G078300;TraesCS5D01G085500;TraesCS7B01G104400;TraesCS7D01G200800;TraesCS4B01G379900;…	0.225068	2	pmb2507;pme1846
11	21	11	Starch and sucrose metabolism	ko00500	1.68575e-11	152	TraesCS4A01G140000;TraesCS4A01G446700;TraesCS4D01G169800;TraesCS7A01G158900;TraesCS7B01G063400;TraesCS7D01G159800;TraesCS3A01G015500;TraesCS3A01G425500;TraesCS3D01G013000;TraesCS4A01G225100;TraesCS4B01G091100;TraesCS4D01G088200;TraesCSU01G044500;TraesCS7D01G535400;TraesCS1A01G137200;TraesCS1B01G119300;TraesCS1B01G155700;TraesCS6D01G287000;TraesCS7A01G189000;TraesCS7B01G018600;TraesCS7D01G117800;T…	0.225068	2	pmb3088;pme1846
12	23		Taurine and hypotaurine metabolism	ko00430	1.58703e-08	19	TraesCS3A01G022600;TraesCS3A01G515300;TraesCS3B01G022900;TraesCS3B01G583600;TraesCS3D01G023900;TraesCS3D01G523200;TraesCS4A01G075600;TraesCS4B01G231400;TraesCS4D01G232700;TraesCS1A01G437600;TraesCS2B01G570400;TraesCS2D01G541600;TraesCS5A01G025300;TraesCS5A01G182000;TraesCS5B01G023000;TraesCS5B01G180000;TraesCS5D01G031600;TraesCS5D01G031700;TraesCS5D01G186400	0.225068	2	pme0013;pme1988
13	25	13	Biosynthesis of antibiotics	ko01130	3.86055e-08	256	TraesCS1A01G282400;TraesCS1B01G291100;TraesCS1B01G291500;TraesCS1B01G307700;TraesCS1D01G021100;TraesCS1D01G281700;TraesCS1D01G293000;TraesCS3A01G363400;TraesCS3B01G395600;TraesCS3D01G356900;TraesCS7D01G240400;TraesCS2A01G076600;TraesCS2B01G091400;TraesCS2D01G075200;TraesCS6A01G085300;TraesCS6B01G116700;TraesCS6D01G078300;TraesCS7B01G317500;TraesCS7B01G317900;TraesCS5A01G269300;TraesCS5B01G269600;…	0.257166	10	pme3576;pme0009;pme0013;pme0006;pme2555;pme2050;pme1846;pme1692;pme2773;pme0161
14	27		Arginine and proline metabolism	ko00330	2.86514e-06	46	TraesCS2D01G386700;TraesCS4A01G219900;TraesCS4D01G094500;TraesCS5B01G120100;TraesCS6A01G240000;TraesCS1A01G209100;TraesCS1B01G223300;TraesCS1D01G212400;TraesCS5B01G459100;TraesCS5D01G460700;TraesCS6A01G410600;TraesCS6B01G456400;TraesCS6D01G393500;TraesCS7A01G350100;TraesCS7B01G232700;TraesCS7D01G328500;TraesCS6A01G360700;TraesCS6B01G393600;TraesCS6D01G344200;TraesCS2A01G025000;TraesCS2B01G035200;…	0.288514	5	pmb0496;pme0285;pme0013;pme0006;pme3011
15	29	15	Glucagon signaling pathway	ko04922	0.0295534	51	TraesCS2A01G076600;TraesCS2B01G091400;TraesCS2D01G075200;TraesCS6A01G085300;TraesCS6B01G116700;TraesCS6D01G078300;TraesCS7B01G317500;TraesCS7B01G317900;TraesCS7A01G238900;TraesCS7D01G199900;TraesCS5A01G374500;TraesCS5B01G376400;TraesCS5D01G384100;TraesCS1B01G226500;TraesCS1D01G215900;TraesCS2A01G593000;TraesCS2B01G591300;TraesCS2D01G561700;TraesCS4D01G018900;TraesCS7B01G086800;TraesCS2A01G098200;…	0.299663	2	pme2050;pme1846
16	31		ABC transporters	ko02010	0.00515003	46	TraesCS7D01G355100;TraesCS5A01G392600;TraesCS5A01G392700;TraesCS5B01G397600;TraesCS5D01G402600;TraesCS2A01G009600;TraesCS2A01G009700;TraesCS2A01G009900;TraesCS2A01G065600;TraesCS2B01G012200;TraesCS2B01G012300;TraesCS2B01G077500;TraesCS2D01G010500;TraesCS3A01G258400;TraesCS3A01G285200;TraesCS3A01G407800;TraesCS3B01G291100;TraesCS3B01G440500;TraesCS3D01G285100;TraesCS3D01G403000;TraesCS3D01G471500;…	0.357166	7	pme0009;pme1846;pme0013;pme0006;pme1828;pme1988;pme1408
17	33	17	Metabolic pathways	ko01100	2.88426e-11	1471	TraesCS1A01G282400;TraesCS1B01G291100;TraesCS1B01G291500;TraesCS1B01G307700;TraesCS1D01G021100;TraesCS1D01G281700;TraesCS1D01G293000;TraesCS3A01G363400;TraesCS3B01G395600;TraesCS3D01G356900;TraesCS7D01G240400;TraesCS7A01G269300;TraesCS7D01G269800;TraesCS4A01G264600;TraesCS4B01G050400;TraesCS4D01G050600;TraesCS2A01G076600;TraesCS2B01G091400;TraesCS2D01G075200;TraesCS6A01G085300;TraesCS6B01G116700;…	0.410002	36	pme1988;pme2651;pme0013;pme0006;pmb4344;pme2773;pmb1754;pme3011;pme0130;pmb2467;pmb2952;pme2555;pme0163;pme1408;pme1210;pme1692;pme3171;pme3007;pme2050;pme1306;pme0285;pme2289;pme1846;pme0299;pmb3101;pme2559;pme3576;pme1363;pme0009;pme1695;pme2165;pme0161;pmb3088;pme1313;pme2255;pme1828
18	35		Phenylalanine, tyrosine and tryptophan biosynthesis	ko00400	0.0267256	24	TraesCS6A01G360700;TraesCS6B01G393600;TraesCS6D01G344200;TraesCS1A01G070500;TraesCS4B01G124800;TraesCS2A01G523400;TraesCS2B01G553300;TraesCS2D01G525500;TraesCS7A01G184600;TraesCS7A01G253300;TraesCS2A01G292000;TraesCS2D01G290000;TraesCS3A01G305400;TraesCS3B01G331100;TraesCS6A01G018600;TraesCS6B01G026900;TraesCS6D01G022800;TraesCS7A01G353500;TraesCS7B01G274100;TraesCS7D01G369300;TraesCS7A01G345600;…	0.443544	2	pme2036;pme3576
19	37	19	Biofilm formation - Vibrio cholerae	ko05111	0.00108762	6	TraesCS3A01G287400;TraesCS3B01G321600;TraesCS3D01G286900;TraesCS4B01G330300;TraesCS4D01G327200;TraesCS5A01G501800	0.453483	1	pme1846
20	39		Pyruvate metabolism	ko00620	0.000712155	53	TraesCS2A01G076600;TraesCS2B01G091400;TraesCS2D01G075200;TraesCS6A01G085300;TraesCS6B01G116700;TraesCS6D01G078300;TraesCS7B01G317500;TraesCS7B01G317900;TraesCS5B01G412500;TraesCS3A01G108900;TraesCS3A01G285900;TraesCS3B01G128000;TraesCS3B01G309300;TraesCS3B01G320200;TraesCS3D01G285700;TraesCS5A01G549900;TraesCS7B01G197000;TraesCS7D01G283900;TraesCSU01G127700;TraesCS2D01G386700;TraesCS4A01G219900;T…	0.453483	1	pmb3101
21	41	21	Quorum sensing	ko02024	0.00283639	33	TraesCS3A01G083200;TraesCS3A01G492100;TraesCS3B01G552800;TraesCS3B01G553200;TraesCS3D01G499600;TraesCS3A01G022600;TraesCS3A01G515300;TraesCS3B01G022900;TraesCS3B01G583600;TraesCS3D01G023900;TraesCS3D01G523200;TraesCS4A01G075600;TraesCS4B01G231400;TraesCS4D01G232700;TraesCS2A01G016500;TraesCS3B01G387900;TraesCS1B01G093600;TraesCS3A01G237700;TraesCS3B01G266100;TraesCS3D01G237900;TraesCS4A01G207000;…	0.453483	1	pme3011
22	43		Degradation of aromatic compounds	ko01220	0.00142956	20	TraesCS1A01G282400;TraesCS1B01G291100;TraesCS1B01G291500;TraesCS1B01G307700;TraesCS1D01G021100;TraesCS1D01G281700;TraesCS1D01G293000;TraesCS3A01G363400;TraesCS3B01G395600;TraesCS3D01G356900;TraesCS7D01G240400;TraesCS4A01G406200;TraesCS4B01G305600;TraesCS4D01G303800;TraesCS2B01G182500;TraesCS2D01G162800;TraesCS3B01G375100;TraesCS3D01G336900;TraesCS7B01G299500;TraesCS7D01G393100	0.484019	3	pme3576;pme0299;pme1422
23	45	23	Glutathione metabolism	ko00480	1.582e-08	97	TraesCS4B01G178700;TraesCS6A01G146500;TraesCS6B01G174700;TraesCS6A01G246400;TraesCS6D01G228800;TraesCS7A01G150500;TraesCS7D01G152400;TraesCS2A01G437700;TraesCS2B01G457600;TraesCS2D01G434500;TraesCS6A01G412900;TraesCS6D01G397200;TraesCS7A01G350100;TraesCS7B01G232700;TraesCS7D01G328500;TraesCS1A01G078800;TraesCS1A01G078900;TraesCS1A01G186100;TraesCS1A01G186200;TraesCS1A01G186400;TraesCS1A01G186600;…	0.484019	3	pme3038;pme0013;pme2651
24	47		Biosynthesis of secondary metabolites	ko01110	5.58578e-11	1077	TraesCS1A01G282400;TraesCS1B01G291100;TraesCS1B01G291500;TraesCS1B01G307700;TraesCS1D01G021100;TraesCS1D01G281700;TraesCS1D01G293000;TraesCS3A01G363400;TraesCS3B01G395600;TraesCS3D01G356900;TraesCS7D01G240400;TraesCS1A01G312400;TraesCS1D01G312600;TraesCS3A01G330600;TraesCS3A01G478100;TraesCS3B01G360600;TraesCS3B01G521400;TraesCS3D01G324000;TraesCS3D01G473600;TraesCS3D01G529400;TraesCSU01G054700;T…	0.501154	19	pme0013;pme0006;pme1210;pme2773;pme1692;pme1846;pme2050;pme3285;pme0299;pmb2467;pme0130;pmb0142;pme0009;pme3576;pmb3101;pme0161;pme1516;pme1695;pme2555
25	49	25	Arginine biosynthesis	ko00220	0.000453043	28	TraesCS1A01G266000;TraesCS1B01G277000;TraesCS1B01G443300;TraesCS1D01G266200;TraesCS1D01G266300;TraesCS1D01G420400;TraesCS3A01G235300;TraesCS5A01G511000;TraesCS2A01G389900;TraesCS2B01G409300;TraesCS6A01G360700;TraesCS6B01G393600;TraesCS6D01G344200;TraesCS1B01G102700;TraesCS1D01G086700;TraesCS2A01G500400;TraesCS2B01G528300;TraesCS2D01G500600;TraesCS4B01G047400;TraesCS3A01G305400;TraesCS3B01G331100;…	0.509495	2	pme0013;pme1408
26	51		Phenylalanine metabolism	ko00360	6.50182e-06	56	TraesCS4D01G281700;TraesCS2B01G182500;TraesCS2D01G162800;TraesCS3B01G375100;TraesCS3D01G336900;TraesCS7B01G299500;TraesCS7D01G393100;TraesCS7B01G027200;TraesCS7D01G126000;TraesCS6A01G360700;TraesCS6B01G393600;TraesCS6D01G344200;TraesCS1A01G070500;TraesCS4B01G124800;TraesCS2A01G025000;TraesCS2B01G035200;TraesCS2B01G036100;TraesCS2B01G037500;TraesCS2D01G026300;TraesCS2D01G027000;TraesCS2D01G027200;…	0.534538	3	pme0272;pme0299;pme1422
27	53	27	Phenylpropanoid biosynthesis	ko00940	2.09377e-12	357	TraesCS2A01G070900;TraesCS2B01G078700;TraesCS2B01G084500;TraesCS2D01G069800;TraesCS3D01G440900;TraesCS5A01G205600;TraesCS5A01G205700;TraesCS6A01G173700;TraesCS6B01G406000;TraesCS6B01G406300;TraesCS6D01G353300;TraesCS7B01G282100;TraesCS7D01G184500;TraesCS7D01G184600;TraesCS1A01G078400;TraesCS1A01G079400;TraesCS1A01G079500;TraesCS1A01G104200;TraesCS1A01G200100;TraesCS1A01G214500;TraesCS1A01G304500;…	0.552176	4	pmb0142;pme3246;pme1695;pme0299
28	55		Glycerophospholipid metabolism	ko00564	7.96761e-08	79	TraesCS1A01G312400;TraesCS1D01G312600;TraesCS3A01G330600;TraesCS3A01G478100;TraesCS3B01G360600;TraesCS3B01G521400;TraesCS3D01G324000;TraesCS3D01G473600;TraesCS3D01G529400;TraesCSU01G054700;TraesCS5D01G219700;TraesCS3B01G351100;TraesCS3D01G315700;TraesCS7A01G165300;TraesCS7B01G070100;TraesCS7D01G166300;TraesCS4A01G270800;TraesCS4B01G043300;TraesCS3A01G083200;TraesCS3A01G492100;TraesCS3B01G552800;T…	0.553827	1	pmb1754
29	57	29	Biosynthesis of terpenoids and steroids	ko01062	0.0118741	4	TraesCS5A01G356300;TraesCS5B01G358800;TraesCS5D01G365100;TraesCS7D01G553300	0.636017	1	pme2050
30	59		Galactose metabolism	ko00052	3.85654e-05	51	TraesCS1A01G122800;TraesCS1A01G344000;TraesCS1B01G357000;TraesCS1D01G346200;TraesCS2A01G331700;TraesCS2B01G350500;TraesCS2D01G331200;TraesCS5A01G353700;TraesCS5B01G356300;TraesCS5D01G361000;TraesCS7A01G134500;TraesCS7B01G035700;TraesCS2A01G488900;TraesCS2A01G489100;TraesCS2B01G311900;TraesCS2B01G516900;TraesCS2D01G293200;TraesCS2D01G382600;TraesCS2D01G489400;TraesCS2D01G564900;TraesCS4B01G356800;…	0.636017	1	pme1846
31	61	31	Methane metabolism	ko00680	2.00754e-11	56	TraesCS1A01G221000;TraesCS1D01G222600;TraesCS3A01G146800;TraesCS7A01G496500;TraesCS7B01G400800;TraesCS7D01G483800;TraesCS4A01G406200;TraesCS4B01G305600;TraesCS4D01G303800;TraesCS4D01G007200;TraesCS6B01G302400;TraesCS6D01G255200;TraesCS7B01G130600;TraesCS7D01G232300;TraesCS2A01G493700;TraesCS2B01G521700;TraesCS2D01G493600;TraesCS4A01G246100;TraesCS7B01G148000;TraesCS1A01G344000;TraesCS1B01G357000;…	0.636017	1	pme0009
32	63		Amino sugar and nucleotide sugar metabolism	ko00520	3.50112e-05	86	TraesCS4A01G264600;TraesCS4B01G050400;TraesCS4D01G050600;TraesCS3A01G338700;TraesCS3B01G370400;TraesCS3D01G332300;TraesCS1A01G122800;TraesCS3A01G400000;TraesCS3B01G433000;TraesCS5A01G353700;TraesCS5B01G356300;TraesCS5D01G361000;TraesCS4B01G210300;TraesCS2B01G442900;TraesCS2D01G421200;TraesCS1A01G419600;TraesCS5A01G472000;TraesCS5B01G484700;TraesCS1A01G353600;TraesCS1B01G064600;TraesCS1B01G065000;…	0.703288	1	pme1846
33	65	33	Ferroptosis	ko04216	0.022918	20	TraesCS1B01G093600;TraesCS3A01G237700;TraesCS3B01G266100;TraesCS3D01G237900;TraesCS4A01G207000;TraesCS4B01G110600;TraesCS4D01G108300;TraesCS5A01G169600;TraesCS5D01G129800;TraesCS5D01G533700;TraesCS7A01G115900;TraesCS7B01G012700;TraesCS7A01G357400;TraesCS7B01G270400;TraesCS7D01G365300;TraesCS4A01G004400;TraesCS4B01G300600;TraesCS4D01G299400;TraesCS7A01G464300;TraesCS7D01G431600	0.703288	1	pme0013
34	67		Ubiquinone and other terpenoid-quinone biosynthesis	ko00130	0.00596512	31	TraesCS2B01G182500;TraesCS2D01G162800;TraesCS3B01G375100;TraesCS3D01G336900;TraesCS7B01G299500;TraesCS7D01G393100;TraesCS1A01G070500;TraesCS4B01G124800;TraesCS4B01G269200;TraesCS6A01G266700;TraesCS6B01G294100;TraesCS6D01G248000;TraesCS7A01G496200;TraesCS7B01G401100;TraesCS7D01G483400;TraesCS4B01G305800;TraesCS4D01G304000;TraesCS1B01G332700;TraesCS2A01G259200;TraesCS2B01G146000;TraesCS2D01G127000;…	0.703288	1	pme0299
35	69	35	Caffeine metabolism	ko00232	0.0120267	5	TraesCS6D01G078500;TraesCS3B01G408900;TraesCS3D01G369200;TraesCS7A01G455300;TraesCS7B01G355700	0.758307	1	pme0130
36	71		Cyanoamino acid metabolism	ko00460	0.0016358	62	TraesCS2A01G493700;TraesCS2B01G521700;TraesCS2D01G493600;TraesCS4A01G246100;TraesCS2A01G329000;TraesCS2D01G333800;TraesCS3A01G175800;TraesCS3A01G459300;TraesCS3B01G205500;TraesCS3B01G483500;TraesCS3B01G484000;TraesCS3D01G181400;TraesCS4B01G248600;TraesCS5A01G295100;TraesCS5A01G295200;TraesCS5A01G295400;TraesCS5A01G295500;TraesCS5A01G395400;TraesCS5B01G294400;TraesCS5B01G294500;TraesCS5B01G294600;…	0.803273	1	pme0009
37	73	37	beta-Alanine metabolism	ko00410	0.0231574	23	TraesCS2D01G386700;TraesCS4A01G219900;TraesCS4D01G094500;TraesCS5B01G120100;TraesCS6A01G240000;TraesCS4D01G281700;TraesCS7A01G350100;TraesCS7B01G232700;TraesCS7D01G328500;TraesCS3A01G022600;TraesCS3A01G515300;TraesCS3B01G022900;TraesCS3B01G583600;TraesCS3D01G023900;TraesCS3D01G523200;TraesCS4A01G075600;TraesCS4B01G231400;TraesCS4D01G232700;TraesCS3A01G291100;TraesCS3B01G325800;TraesCS7A01G539200;…	0.839996	1	pme3011
38	75		Bile secretion	ko04976	0.0442265	36	TraesCS5A01G269300;TraesCS5B01G269600;TraesCS2A01G009600;TraesCS2A01G009700;TraesCS2A01G009900;TraesCS2A01G065600;TraesCS2B01G012200;TraesCS2B01G012300;TraesCS2B01G077500;TraesCS2D01G010500;TraesCS3A01G258400;TraesCS3A01G285200;TraesCS3A01G407800;TraesCS3B01G291100;TraesCS3B01G440500;TraesCS3D01G285100;TraesCS3D01G403000;TraesCS3D01G471500;TraesCS4B01G298100;TraesCS5A01G226400;TraesCS6A01G171800;…	0.914311	1	pme1846
39	77	39	Flavonoid biosynthesis	ko00941	0.0213697	77	TraesCS2B01G182500;TraesCS2D01G162800;TraesCS3B01G375100;TraesCS3D01G336900;TraesCS7B01G299500;TraesCS7D01G393100;TraesCS7B01G027200;TraesCS7D01G126000;TraesCS2A01G025500;TraesCS2A01G025700;TraesCS2A01G527700;TraesCS2B01G038700;TraesCS2B01G048400;TraesCS2B01G558400;TraesCS2D01G027700;TraesCS2D01G034500;TraesCS5D01G488700;TraesCS2B01G122400;TraesCS5A01G146900;TraesCS5A01G475600;TraesCS5B01G145800;…	0.92646	1	pme2321
40	79		Tyrosine metabolism	ko00350	0.0130816	36	TraesCS4A01G406200;TraesCS4B01G305600;TraesCS4D01G303800;TraesCS4D01G281700;TraesCS2D01G468600;TraesCS4D01G358500;TraesCS6D01G048400;TraesCS6A01G360700;TraesCS6B01G393600;TraesCS6D01G344200;TraesCS1A01G070500;TraesCS4B01G124800;TraesCS6B01G192200;TraesCS3B01G340000;TraesCS3D01G305600;TraesCS3A01G305400;TraesCS3B01G331100;TraesCS6A01G018600;TraesCS6B01G026900;TraesCS6D01G022800;TraesCS7A01G353500;…	0.930522	1	pme0085
41	81	41	Mineral absorption	ko04978	0.0587357	8	TraesCS7A01G357400;TraesCS7B01G270400;TraesCS7D01G365300;TraesCS5D01G218300;TraesCS4A01G004400;TraesCS4B01G300600;TraesCS4D01G299400;TraesCS7A01G464300	0.025494	6	pme1210;pme1846;pme0006;pme0009;pme1408;pme1988
42	83		Prodigiosin biosynthesis	ko00333	0.0597338	9	TraesCS1D01G344900;TraesCS3B01G048900;TraesCS5A01G496000;TraesCS7D01G151600;TraesCS5A01G172700;TraesCS5B01G170100;TraesCS5D01G177200;TraesCS7A01G370200;TraesCS7D01G352900	0.331063	1	pme0006
43	85	43	Thiamine metabolism	ko00730	0.0647325	12	TraesCS6D01G077500;TraesCS7A01G382500;TraesCS7B01G285200;TraesCS7D01G378900;TraesCS1A01G232000;TraesCS1B01G245400;TraesCS1D01G233400;TraesCS1A01G255800;TraesCS1B01G266500;TraesCS1B01G411100;TraesCS1D01G255100;TraesCS4A01G290400	0.636017	1	pme1363
44	87		Glutamatergic synapse	ko04724	0.0807252	19	TraesCS1B01G050400;TraesCS1D01G035800;TraesCS5A01G223500;TraesCS5A01G337100;TraesCS5B01G336100;TraesCS5D01G524600;TraesCS7A01G544900;TraesCS7A01G545000;TraesCS7B01G468200;TraesCS7B01G468300;TraesCS7D01G531200;TraesCS7D01G531300;TraesCS2A01G500400;TraesCS2B01G528300;TraesCS2D01G500600;TraesCS4B01G047400;TraesCS1B01G357200;TraesCS6A01G170700;TraesCS7A01G391600	0.0862234	2	pme1408;pme0013
45	89	45	Butanoate metabolism	ko00650	0.0807318	14	TraesCS3A01G022600;TraesCS3A01G515300;TraesCS3B01G022900;TraesCS3B01G583600;TraesCS3D01G023900;TraesCS3D01G523200;TraesCS4A01G075600;TraesCS4B01G231400;TraesCS4D01G232700;TraesCS5A01G137700;TraesCS5D01G154300;TraesCS3A01G205100;TraesCS3B01G237200;TraesCS3D01G210300	0.225068	2	pme3011;pme0013
46	91		Aminobenzoate degradation	ko00627	0.100945	8	TraesCS2A01G025000;TraesCS2B01G035200;TraesCS2B01G036100;TraesCS2B01G037500;TraesCS2D01G026300;TraesCS2D01G027000;TraesCS2D01G027200;TraesCSU01G008400	0.706409	3	pme0272;pme2362;pme3576
47	93	47	Retinol metabolism	ko00830	0.112967	18	TraesCS4A01G406200;TraesCS4B01G305600;TraesCS4D01G303800;TraesCS7A01G455300;TraesCS7B01G355700;TraesCS1B01G001700;TraesCS1B01G130000;TraesCS1D01G004500;TraesCS2D01G505600;TraesCS3B01G256400;TraesCS5D01G462500;TraesCS6D01G273000;TraesCS7D01G512800;TraesCS1B01G221200;TraesCS4B01G358200;TraesCS4B01G358400;TraesCS4D01G351800;TraesCS5A01G527300	0.181818	1	pme2289
48	95		Ascorbate and aldarate metabolism	ko00053	0.130527	22	TraesCS4A01G264600;TraesCS4B01G050400;TraesCS4D01G050600;TraesCS2D01G386700;TraesCS4A01G219900;TraesCS4D01G094500;TraesCS5B01G120100;TraesCS6A01G240000;TraesCS5A01G286900;TraesCS5B01G192000;TraesCS5B01G286200;TraesCS5B01G286300;TraesCS5D01G294600;TraesCS2A01G437700;TraesCS2B01G457600;TraesCS2D01G434500;TraesCS6A01G412900;TraesCS6D01G397200;TraesCS7A01G357800;TraesCS7B01G269900;TraesCS7D01G364900;…	0.636017	1	pme2255
49	97	49	Vitamin digestion and absorption	ko04977	0.135763	4	TraesCS2A01G057100;TraesCS5A01G467600;TraesCS5B01G479900;TraesCS5D01G480600	0.719773	2	pme1363;pme2289
50	99		Biosynthesis of unsaturated fatty acids	ko01040	0.1505	26	TraesCS1D01G344900;TraesCS3B01G048900;TraesCS5A01G496000;TraesCS7D01G151600;TraesCS2A01G075300;TraesCS3A01G408700;TraesCS3B01G463000;TraesCS3D01G403800;TraesCS7A01G196500;TraesCS1A01G143900;TraesCS1D01G142700;TraesCS6A01G213100;TraesCS6B01G241000;TraesCS6D01G194600;TraesCS7D01G088400;TraesCS7D01G221000;TraesCS6B01G309300;TraesCS6D01G261000;TraesCS2A01G113600;TraesCS2B01G269300;TraesCS3A01G074900;…	0.181818	1	pmb2467
51	101	51	Sulfur metabolism	ko00920	0.153476	15	TraesCS3A01G287400;TraesCS3B01G321600;TraesCS3D01G286900;TraesCS4B01G330300;TraesCS4D01G327200;TraesCS5A01G501800;TraesCS3A01G069700;TraesCS3B01G081800;TraesCS3D01G068600;TraesCS2B01G152300;TraesCS6A01G233100;TraesCS6D01G216000;TraesCS7A01G102700;TraesCS7D01G096800;TraesCS2B01G275100	0.299663	2	pme0161;pme0009
52	103		cAMP signaling pathway	ko04024	0.260498	26	TraesCS1B01G050400;TraesCS1D01G035800;TraesCS5A01G223500;TraesCS5A01G337100;TraesCS5B01G336100;TraesCS5D01G524600;TraesCS7A01G544900;TraesCS7A01G545000;TraesCS7B01G468200;TraesCS7B01G468300;TraesCS7D01G531200;TraesCS7D01G531300;TraesCS2A01G098200;TraesCS2A01G166200;TraesCS2B01G192100;TraesCS2D01G173500;TraesCS2D01G173600;TraesCS5A01G239100;TraesCS5B01G237700;TraesCS7D01G426200;TraesCS3B01G180900;…	0.299663	2	pme3011;pme2555
53	105	53	Flavone and flavonol biosynthesis	ko00944	0.27119	11	TraesCS6D01G015200;TraesCS7A01G411700;TraesCS7B01G310900;TraesCS7D01G404900;TraesCS2D01G504100;TraesCS6A01G005400;TraesCS4A01G259300;TraesCS4D01G055500;TraesCS4D01G055700;TraesCS5A01G244900;TraesCS7A01G149800	0.823797	2	pma6389;pme0363
54	107		D-Glutamine and D-glutamate metabolism	ko00471	0.319707	2	TraesCS2A01G389900;TraesCS2B01G409300	0.0325733	2	pme0013;pme1408
55	109	55	Aldosterone synthesis and secretion	ko04925	0.352915	11	TraesCS2A01G098200;TraesCS2A01G166200;TraesCS2B01G192100;TraesCS2D01G173500;TraesCS2D01G173600;TraesCS5A01G239100;TraesCS5B01G237700;TraesCS7D01G426200;TraesCS6A01G375900;TraesCS6B01G413500;TraesCS2A01G381600	0.0758787	3	pme1363;pme2651;pme2555
56	111		Insulin secretion	ko04911	0.357399	5	TraesCS6A01G375900;TraesCS6B01G413500;TraesCS2A01G181400;TraesCS2D01G189300;TraesCS7D01G044400	0.453483	1	pme1846
57	113	57	FoxO signaling pathway	ko04068	0.357647	25	TraesCS4B01G325800;TraesCS4D01G322700;TraesCS5A01G498000;TraesCS6B01G056800;TraesCS6D01G048300;TraesCS1D01G265100;TraesCS1A01G080500;TraesCS1A01G080600;TraesCS1A01G299600;TraesCS1B01G098600;TraesCS1D01G082500;TraesCS2A01G098300;TraesCS3B01G153800;TraesCS4A01G136500;TraesCS4A01G194800;TraesCS4B01G178100;TraesCS4B01G195900;TraesCS4D01G170700;TraesCS5A01G225200;TraesCS5B01G223800;TraesCS5D01G232500;…	0.00574823	3	pme1846;pme0013;pme2555
58	115		2-Oxocarboxylic acid metabolism	ko01210	0.360166	31	TraesCS1A01G266000;TraesCS1B01G277000;TraesCS1B01G443300;TraesCS1D01G266200;TraesCS1D01G266300;TraesCS1D01G420400;TraesCS3A01G235300;TraesCS5A01G511000;TraesCS6A01G360700;TraesCS6B01G393600;TraesCS6D01G344200;TraesCS1B01G102700;TraesCS1D01G086700;TraesCS4A01G059800;TraesCS4B01G235400;TraesCS4D01G236800;TraesCS5A01G131300;TraesCS5B01G133500;TraesCS2B01G181900;TraesCS3B01G362800;TraesCS5B01G548700;…	0.419952	4	pmb3101;pme1210;pme2050;pme0013
59	117	59	Phospholipase D signaling pathway	ko04072	0.364325	19	TraesCS2A01G479000;TraesCS2B01G503400;TraesCS2D01G478300;TraesCS7D01G542800;TraesCS3B01G351100;TraesCS3D01G315700;TraesCS1B01G050400;TraesCS1D01G035800;TraesCS5A01G223500;TraesCS5A01G337100;TraesCS5B01G336100;TraesCS5D01G524600;TraesCS7A01G544900;TraesCS7A01G545000;TraesCS7B01G468200;TraesCS7B01G468300;TraesCS7D01G531200;TraesCS7D01G531300;TraesCS3D01G314500	0.331063	1	pme0013
60			Olfactory transduction	ko04740	0.378539	10	TraesCS2A01G098200;TraesCS2A01G166200;TraesCS2B01G192100;TraesCS2D01G173500;TraesCS2D01G173600;TraesCS5A01G239100;TraesCS5B01G237700;TraesCS7D01G426200;TraesCS6A01G375900;TraesCS6B01G413500	0.152451	2	pme2555;pmb4344
61		61	Circadian entrainment	ko04713	0.378539	10	TraesCS2A01G098200;TraesCS2A01G166200;TraesCS2B01G192100;TraesCS2D01G173500;TraesCS2D01G173600;TraesCS5A01G239100;TraesCS5B01G237700;TraesCS7D01G426200;TraesCS6A01G375900;TraesCS6B01G413500	0.553827	1	pme0013
62			Selenocompound metabolism	ko00450	0.38671	11	TraesCS4A01G298700;TraesCS4D01G012900;TraesCS6A01G246700;TraesCS6B01G277900;TraesCS6D01G228900;TraesCS1A01G181000;TraesCS1D01G184500;TraesCS1A01G013800;TraesCS1B01G017800;TraesCS1D01G011700;TraesCS4D01G076600	0.181818	1	pme1988
63		63	Estrogen signaling pathway	ko04915	0.418681	20	TraesCS2A01G098200;TraesCS2A01G166200;TraesCS2B01G192100;TraesCS2D01G173500;TraesCS2D01G173600;TraesCS5A01G239100;TraesCS5B01G237700;TraesCS7D01G426200;TraesCS1D01G284000;TraesCS3B01G390700;TraesCS4A01G098600;TraesCS4B01G205700;TraesCS4D01G206600;TraesCS5A01G314900;TraesCS5B01G315900;TraesCS2A01G033700;TraesCS2B01G047400;TraesCS2D01G033200;TraesCS7A01G242200;TraesCS7B01G149200	0.331063	1	pme3011
64			Histidine metabolism	ko00340	0.438771	8	TraesCS2D01G386700;TraesCS4A01G219900;TraesCS4D01G094500;TraesCS5B01G120100;TraesCS6A01G240000;TraesCS3A01G512400;TraesCS3B01G580500;TraesCS3D01G519600	0.443544	2	pme0180;pme0013
65		65	Zeatin biosynthesis	ko00908	0.439882	15	TraesCS3A01G321100;TraesCS3A01G481000;TraesCS3B01G525300;TraesCS3D01G475800;TraesCS5B01G203900;TraesCS5D01G211800;TraesCS7A01G324300;TraesCS7D01G320600;TraesCS3A01G507200;TraesCS3B01G575100;TraesCS4D01G069500;TraesCS6B01G079600;TraesCSU01G121700;TraesCS2A01G410000;TraesCS2D01G130700	0.299663	2	pme2555;pme3007
66			AMPK signaling pathway	ko04152	0.446998	45	TraesCS5A01G269300;TraesCS5B01G269600;TraesCS1A01G344000;TraesCS1B01G357000;TraesCS1D01G346200;TraesCS2A01G331700;TraesCS2B01G350500;TraesCS2D01G331200;TraesCS1A01G273900;TraesCS1B01G283600;TraesCS1D01G274000;TraesCS1D01G274200;TraesCS3B01G410400;TraesCS3D01G370700;TraesCS4A01G093100;TraesCS4B01G211400;TraesCS4D01G212000;TraesCS1A01G080500;TraesCS1A01G080600;TraesCS1A01G299600;TraesCS1B01G098600;…	0.115893	3	pme1846;pme1363;pme2555
67		67	Valine, leucine and isoleucine biosynthesis	ko00290	0.453096	7	TraesCS4A01G059800;TraesCS4B01G235400;TraesCS4D01G236800;TraesCS5A01G131300;TraesCS5B01G133500;TraesCS2B01G181900;TraesCS5D01G027400	0.703288	1	pmb3101
68			Insulin signaling pathway	ko04910	0.455208	45	TraesCS1A01G122800;TraesCS2A01G098200;TraesCS2A01G166200;TraesCS2B01G192100;TraesCS2D01G173500;TraesCS2D01G173600;TraesCS5A01G239100;TraesCS5B01G237700;TraesCS7D01G426200;TraesCS1A01G273900;TraesCS1B01G283600;TraesCS1D01G274000;TraesCS1D01G274200;TraesCS3B01G410400;TraesCS3D01G370700;TraesCS4A01G093100;TraesCS4B01G211400;TraesCS4D01G212000;TraesCS6B01G170400;TraesCS6D01G131700;TraesCS2A01G276000;…	0.331063	1	pme1846
69		69	Prolactin signaling pathway	ko04917	0.458468	31	TraesCS1A01G020800;TraesCS1D01G020400;TraesCS2A01G003400;TraesCS2A01G044900;TraesCS2B01G013700;TraesCS2B01G014400;TraesCS2B01G057100;TraesCS2D01G005200;TraesCS2D01G005400;TraesCS2D01G015000;TraesCS2D01G026000;TraesCS2D01G043500;TraesCS3B01G563800;TraesCS4A01G007300;TraesCS4A01G443700;TraesCS4B01G297600;TraesCS5B01G358300;TraesCS5D01G470700;TraesCS5D01G484900;TraesCS6B01G051900;TraesCS6B01G204500;…	0.553827	1	pme1846
70			Proximal tubule bicarbonate reclamation	ko04964	0.461805	2	TraesCS2A01G389900;TraesCS2B01G409300	0.0325733	2	pme0013;pme1408
71		71	Longevity regulating pathway	ko04211	0.464748	29	TraesCS4B01G325800;TraesCS4D01G322700;TraesCS5A01G498000;TraesCS6B01G056800;TraesCS6D01G048300;TraesCS1A01G080500;TraesCS1A01G080600;TraesCS1A01G299600;TraesCS1B01G098600;TraesCS1D01G082500;TraesCS2A01G098300;TraesCS3B01G153800;TraesCS4A01G136500;TraesCS4A01G194800;TraesCS4B01G178100;TraesCS4B01G195900;TraesCS4D01G170700;TraesCS5A01G225200;TraesCS5B01G223800;TraesCS5D01G232500;TraesCS6B01G179100;…	0.152451	2	pme2555;pme1363
72			Regulation of lipolysis in adipocytes	ko04923	0.488556	5	TraesCS2A01G378400;TraesCS2B01G395400;TraesCS2D01G374700;TraesCS3D01G349000;TraesCS4A01G178300	0.553827	1	pme2555
73		73	Thyroid hormone synthesis	ko04918	0.537539	8	TraesCS6A01G246400;TraesCS6D01G228800;TraesCS7A01G150500;TraesCS7D01G152400;TraesCS2A01G107900;TraesCS2B01G125400;TraesCS4D01G338600;TraesCS7B01G369100	0.703288	1	pme2651
74			Carbon fixation pathways in prokaryotes	ko00720	0.571504	10	TraesCS5D01G481300;TraesCS3A01G134200;TraesCS3D01G195700;TraesCS4A01G172800;TraesCS4B01G144000;TraesCS4D01G142600;TraesCS7A01G409800;TraesCS7B01G309200;TraesCS2B01G307300;TraesCS2D01G288800	0.703288	1	pme2050
75		75	Sphingolipid signaling pathway	ko04071	0.609655	22	TraesCS1B01G050400;TraesCS1D01G035800;TraesCS5A01G223500;TraesCS5A01G337100;TraesCS5B01G336100;TraesCS5D01G524600;TraesCS7A01G544900;TraesCS7A01G545000;TraesCS7B01G468200;TraesCS7B01G468300;TraesCS7D01G531200;TraesCS7D01G531300;TraesCS3B01G180900;TraesCS7A01G191400;TraesCS7B01G096200;TraesCS7D01G192400;TraesCS3D01G314500;TraesCS2A01G057100;TraesCS5A01G467600;TraesCS5B01G479900;TraesCS5D01G480600;…	0.331063	1	pme0009
76			Novobiocin biosynthesis	ko00401	0.741477	2	TraesCS1A01G070500;TraesCS4B01G124800	0.331063	1	pme0006
77		77	Citrate cycle (TCA cycle)	ko00020	0.747722	17	TraesCS5B01G412500;TraesCS7A01G238900;TraesCS7D01G199900;TraesCS5A01G374500;TraesCS5B01G376400;TraesCS5D01G384100;TraesCS5B01G116300;TraesCS5D01G126000;TraesCS4A01G083900;TraesCS4B01G220200;TraesCS4D01G220500;TraesCS3D01G195700;TraesCS4A01G172800;TraesCS4B01G144000;TraesCS4D01G142600;TraesCS7A01G409800;TraesCS7B01G309200	0.553827	1	pme2050
78			Two-component system	ko02020	0.790033	6	TraesCS3A01G458200;TraesCS3D01G451000;TraesCS2A01G500400;TraesCS2B01G528300;TraesCS2D01G500600;TraesCS4B01G047400	0.119431	4	pme1408;pme1846;pme0013;pme2050
79		79	Renin secretion	ko04924	0.83161	10	TraesCS4A01G252800;TraesCS2A01G098200;TraesCS2A01G166200;TraesCS2B01G192100;TraesCS2D01G173500;TraesCS2D01G173600;TraesCS5A01G239100;TraesCS5B01G237700;TraesCS7D01G426200;TraesCS1B01G357200	0.553827	1	pme2555
80			Tryptophan metabolism	ko00380	0.845447	33	TraesCS2D01G386700;TraesCS4A01G219900;TraesCS4D01G094500;TraesCS5B01G120100;TraesCS6A01G240000;TraesCS2A01G025000;TraesCS2B01G035200;TraesCS2B01G036100;TraesCS2B01G037500;TraesCS2D01G026300;TraesCS2D01G027000;TraesCS2D01G027200;TraesCSU01G008400;TraesCS3B01G340000;TraesCS3D01G305600;TraesCS4B01G325800;TraesCS4D01G322700;TraesCS5A01G498000;TraesCS6B01G056800;TraesCS6D01G048300;TraesCS7A01G455300;T…	0.772643	3	pme3576;pme1313;pma2681
81		81	Gap junction	ko04540	0.874573	4	TraesCS4A01G257800;TraesCS4B01G056700;TraesCS5B01G418700;TraesCS6D01G130500	0.553827	1	pme0013
82			Streptomycin biosynthesis	ko00521	0.898404	2	TraesCS1A01G122800;TraesCS4D01G047300	0.453483	1	pme1846
83		83	Carbohydrate digestion and absorption	ko04973	0.90094	5	TraesCS1A01G122800;TraesCS3B01G276700;TraesCS4D01G284400;TraesCS7B01G286700;TraesCS7D01G380400	0.331063	1	pme1846
84			cGMP-PKG signaling pathway	ko04022	0.903235	20	TraesCS2A01G098200;TraesCS2A01G166200;TraesCS2B01G192100;TraesCS2D01G173500;TraesCS2D01G173600;TraesCS5A01G239100;TraesCS5B01G237700;TraesCS7D01G426200;TraesCS7A01G209800;TraesCS7B01G116600;TraesCS7D01G211700;TraesCS1B01G357200;TraesCS3A01G434400;TraesCS3A01G435000;TraesCS3B01G469700;TraesCS3B01G470000;TraesCS3D01G427700;TraesCS3D01G427900;TraesCS3D01G428000;TraesCS3D01G540700	0.225068	2	pmb4344;pme2555
85		85	Vitamin B6 metabolism	ko00750	0.915678	3	TraesCS1A01G180800;TraesCS7B01G374300;TraesCS7D01G460300	0.553827	1	pme1306
86			Glucosinolate biosynthesis	ko00966	0.924695	4	TraesCS2B01G181900;TraesCS3B01G362800;TraesCS5B01G548700;TraesCS5D01G535700	0.758307	1	pme1210
87		87	Nicotinate and nicotinamide metabolism	ko00760	0.928005	5	TraesCS1A01G242500;TraesCS1B01G253900;TraesCS1D01G242400;TraesCS3A01G144700;TraesCS3D01G153500	0.195085	4	pme0163;pme3011;pme2651;pme1363
88			Protein digestion and absorption	ko04974	0.934432	2	TraesCS6A01G170700;TraesCS7A01G391600	0.326687	6	pme0009;pme0013;pme0006;pme1210;pme1408;pme1988
89		89	PI3K-Akt signaling pathway	ko04151	0.938974	28	TraesCS2A01G033700;TraesCS2B01G047400;TraesCS2D01G033200;TraesCS7A01G242200;TraesCS7B01G149200;TraesCS3B01G180900;TraesCS7A01G191400;TraesCS7B01G096200;TraesCS7D01G192400;TraesCS1A01G080500;TraesCS1A01G080600;TraesCS1A01G299600;TraesCS1B01G098600;TraesCS1D01G082500;TraesCS2A01G098300;TraesCS3B01G153800;TraesCS4A01G136500;TraesCS4A01G194800;TraesCS4B01G178100;TraesCS4B01G195900;TraesCS4D01G170700;…	0.181818	1	pme2555
90			Neomycin, kanamycin and gentamicin biosynthesis	ko00524	0.942296	1	TraesCS1A01G122800	0.152451	2	pme1846;pme0013
91		91	mTOR signaling pathway	ko04150	0.952094	22	TraesCS3A01G250500;TraesCS3A01G146600;TraesCS3B01G173900;TraesCS3D01G155400;TraesCS1D01G265100;TraesCS1A01G080500;TraesCS1A01G080600;TraesCS1A01G299600;TraesCS1B01G098600;TraesCS1D01G082500;TraesCS2A01G098300;TraesCS3B01G153800;TraesCS4A01G136500;TraesCS4A01G194800;TraesCS4B01G178100;TraesCS4B01G195900;TraesCS4D01G170700;TraesCS5A01G225200;TraesCS5B01G223800;TraesCS5D01G232500;TraesCS6B01G179100;…	0.331063	1	pme2555
92			Sphingolipid metabolism	ko00600	0.956363	14	TraesCS4B01G226700;TraesCS5B01G399500;TraesCS5D01G404000;TraesCS6A01G095000;TraesCS7B01G092300;TraesCS3D01G314500;TraesCS1B01G182000;TraesCS1D01G162000;TraesCS3A01G386100;TraesCS6B01G214100;TraesCS6D01G172400;TraesCS1A01G220100;TraesCS3B01G357000;TraesCS7D01G316700	0.331063	1	pme0009
93		93	HIF-1 signaling pathway	ko04066	0.959658	12	TraesCS6B01G243700;TraesCS7A01G238900;TraesCS7D01G199900;TraesCS5A01G374500;TraesCS5B01G376400;TraesCS5D01G384100;TraesCS1A01G122800;TraesCS5D01G019800;TraesCS7A01G075600;TraesCS7D01G071200;TraesCS6A01G375900;TraesCS6B01G413500	0.331063	1	pme1846
94			Longevity regulating pathway - worm	ko04212	0.966205	17	TraesCS4B01G325800;TraesCS4D01G322700;TraesCS5A01G498000;TraesCS6B01G056800;TraesCS6D01G048300;TraesCS1A01G295600;TraesCS2B01G328500;TraesCS2D01G049500;TraesCS2D01G310000;TraesCS6D01G031400;TraesCSU01G009200;TraesCS3D01G012200;TraesCS4A01G020500;TraesCS4B01G006800;TraesCS4D01G008300;TraesCS7D01G084700;TraesCS7D01G385300	0.331063	1	pme1363
95		95	C5-Branched dibasic acid metabolism	ko00660	0.966494	1	TraesCS2B01G181900	0.453483	1	pme0013
96			Lysine biosynthesis	ko00300	0.96663	2	TraesCS4B01G264500;TraesCS4D01G264500	0.758307	1	pme0161
97		97	Indole alkaloid biosynthesis	ko00901	0.967968	22	TraesCS3B01G340000;TraesCS3D01G305600;TraesCS1A01G321100;TraesCS2A01G024600;TraesCS2A01G135200;TraesCS2B01G159200;TraesCS2B01G505300;TraesCS2D01G137700;TraesCS2D01G150000;TraesCS2D01G479800;TraesCS3A01G141200;TraesCS3A01G235500;TraesCS3A01G308200;TraesCS3B01G151300;TraesCS3B01G163400;TraesCS3D01G134200;TraesCS3D01G235600;TraesCS5A01G422800;TraesCS5D01G217100;TraesCS5D01G431000;TraesCS6B01G041300;…	0.453483	1	pme1846
98			Aminoacyl-tRNA biosynthesis	ko00970	0.983577	18	TraesCS3A01G263800;TraesCS1B01G248400;TraesCS6B01G310700;TraesCS1A01G219900;TraesCS1B01G233200;TraesCS1D01G221400;TraesCS4D01G055000;TraesCS7D01G199300;TraesCS7D01G028100;TraesCS2A01G262700;TraesCS2B01G279400;TraesCS3B01G282000;TraesCS4A01G278500;TraesCS4B01G034500;TraesCS4D01G032900;TraesCS4A01G494400;TraesCS7A01G004000;TraesCS7D01G004500	0.133319	6	pme1408;pme1988;pme1210;pme0013;pme0009;pme0006
99		99	Long-term potentiation	ko04720	0.986382	11	TraesCS2A01G098200;TraesCS2A01G166200;TraesCS2B01G192100;TraesCS2D01G173500;TraesCS2D01G173600;TraesCS5A01G239100;TraesCS5B01G237700;TraesCS7D01G426200;TraesCS6A01G375900;TraesCS6B01G413500;TraesCS1B01G357200	0.331063	1	pme0013
100			Synaptic vesicle cycle	ko04721	0.988433	16	TraesCS3A01G250500;TraesCS3A01G146600;TraesCS3B01G173900;TraesCS3D01G155400;TraesCS2A01G052500;TraesCS2A01G339100;TraesCS2B01G065200;TraesCS2B01G342900;TraesCS2B01G343200;TraesCS2B01G344500;TraesCS7A01G313000;TraesCS7D01G309200;TraesCSU01G023100;TraesCS2A01G181400;TraesCS2D01G189300;TraesCS7D01G044400	0.152451	2	pme0013;pme3011
101		101	Purine metabolism	ko00230	0.999349	39	TraesCS6D01G078500;TraesCS3B01G408900;TraesCS3D01G369200;TraesCS1D01G269400;TraesCS3A01G383500;TraesCS3B01G415900;TraesCS3D01G376600;TraesCS6A01G223400;TraesCS6D01G212000;TraesCS3A01G069700;TraesCS3B01G081800;TraesCS3D01G068600;TraesCS1B01G226500;TraesCS1D01G215900;TraesCS2A01G593000;TraesCS2B01G591300;TraesCS2D01G561700;TraesCS4D01G018900;TraesCS6D01G077500;TraesCS7A01G382500;TraesCS7B01G285200;…	0.160801	6	pme1692;pmb2948;pme1408;pmb2952;pme2555;pmb4344
102			Retrograde endocannabinoid signaling	ko04723	0.999994	14	TraesCS2A01G378400;TraesCS2B01G395400;TraesCS2D01G374700;TraesCS3D01G349000;TraesCS4A01G178300;TraesCS2A01G052500;TraesCS2A01G339100;TraesCS2B01G065200;TraesCS2B01G342900;TraesCS2B01G343200;TraesCS2B01G344500;TraesCS7A01G313000;TraesCS7D01G309200;TraesCSU01G023100	0.0199963	3	pme0013;pmb3088;pme3011
103		103	Pyrimidine metabolism	ko00240	0.999998	22	TraesCS2D01G246100;TraesCS3A01G249300;TraesCS3A01G144700;TraesCS3D01G153500;TraesCS6D01G105900;TraesCS1A01G427100;TraesCS1B01G462000;TraesCS1D01G436900;TraesCS3A01G222100;TraesCS3B01G252000;TraesCS3D01G231000;TraesCS3D01G237100;TraesCS2D01G427500;TraesCS3A01G402500;TraesCS4B01G071600;TraesCS4D01G070300;TraesCS3D01G493700;TraesCS2A01G161300;TraesCS2B01G187300;TraesCS2D01G168400;TraesCS3B01G155300;…	0.160801	6	pme3007;pme1408;pmb2507;pme3882;pme2165;pme3171
104			Meiosis - yeast	ko04113	1	3	TraesCS5D01G193100;TraesCS7A01G300300;TraesCS4B01G350000	0.331063	1	pme1846
105		105	Oxidative phosphorylation	ko00190	1	19	TraesCS3A01G458200;TraesCS3D01G451000;TraesCS1A01G107200;TraesCS1D01G040000;TraesCS2A01G576400;TraesCS3B01G611600;TraesCS7A01G141300;TraesCS7B01G042600;TraesCS4A01G005000;TraesCS4A01G282900;TraesCS4A01G283100;TraesCS4D01G027900;TraesCS5A01G004200;TraesCS2A01G223600;TraesCS2B01G273900;TraesCS3A01G250500;TraesCS3A01G146600;TraesCS3B01G173900;TraesCS3D01G155400	0.553827	1	pme1363
106
107		107
108

## Sheet: Table S10-3 
			Table S10-3 Pathway enrichment of roots in DS at 6 h after PEG treatment
			Kegg_pathway	ko_id	P-value_gene	Genes with pathway annotation (2459)	geneID	P-value_Metabolite	Metaboliteswith pathway annotation (48)	metaID
1	1	1	Arginine and proline metabolism	ko00330	4.4961e-06	47	TraesCS5B01G120100;TraesCS6A01G239600;TraesCS6A01G240000;TraesCS3B01G538100;TraesCS1A01G209100;TraesCS1B01G223300;TraesCS1D01G212400;TraesCS5B01G459100;TraesCS5D01G460700;TraesCS6A01G410600;TraesCS6B01G456400;TraesCS6D01G393500;TraesCS5A01G375000;TraesCS5B01G376900;TraesCS2A01G064000;TraesCS2D01G027200;TraesCS2D01G573300;TraesCSU01G008400;TraesCS2A01G035700;TraesCS5A01G303800;TraesCS5A01G337400;T…	0.0254518	1	pmb2684
2	3		Alanine, aspartate and glutamate metabolism	ko00250	0.000505876	35	TraesCS2D01G388800;TraesCS3A01G266300;TraesCS3B01G299800;TraesCS3D01G266400;TraesCS3A01G383500;TraesCS3B01G415900;TraesCS3D01G376600;TraesCS1A01G085600;TraesCS1B01G102700;TraesCS1D01G086700;TraesCS1A01G299100;TraesCS1B01G308900;TraesCS1D01G292100;TraesCS4B01G167100;TraesCS4D01G170300;TraesCS3A01G515300;TraesCS3B01G583600;TraesCS3D01G523200;TraesCS4A01G075600;TraesCS4B01G231400;TraesCS4D01G232700;…	0.0677228	1	pmb2684
3	5	3	Estrogen signaling pathway	ko04915	0.000917546	34	TraesCS1A01G394100;TraesCS1B01G319300;TraesCS1B01G422600;TraesCS1D01G402400;TraesCS2A01G166200;TraesCS2D01G173500;TraesCS4A01G123100;TraesCS4B01G182900;TraesCS4D01G182800;TraesCS5A01G239000;TraesCS1A01G285000;TraesCS1B01G294300;TraesCS1D01G274800;TraesCS1D01G284000;TraesCS3B01G390700;TraesCS3D01G351900;TraesCS3D01G352400;TraesCS4A01G097900;TraesCS4A01G098600;TraesCS4B01G205700;TraesCS4D01G206600;…	0.0799526	3	pmd0023;pme2555;pmb2684
4	7		Biofilm formation - Escherichia coli	ko02026	0.0088169	11	TraesCS1B01G155700;TraesCS2A01G468800;TraesCS2D01G468900;TraesCS6D01G287000;TraesCS7A01G120300;TraesCS7B01G018600;TraesCS7B01G093800;TraesCS7D01G117800;TraesCS1A01G419600;TraesCS1B01G449700;TraesCS1D01G427400	0.0909091	4	pme0011;pme0006;pme2292;pme1988
5	9	5	GnRH signaling pathway	ko04912	0.0235519	25	TraesCS1D01G035800;TraesCS5A01G337100;TraesCS5B01G336100;TraesCS5D01G231100;TraesCS7A01G544900;TraesCS7A01G545000;TraesCS7B01G277900;TraesCS7B01G468200;TraesCS7B01G468300;TraesCS7D01G531200;TraesCS7D01G531300;TraesCSU01G145400;TraesCS1A01G394100;TraesCS1B01G319300;TraesCS1B01G422600;TraesCS1D01G402400;TraesCS2A01G166200;TraesCS2D01G173500;TraesCS4A01G123100;TraesCS4B01G182900;TraesCS4D01G182800;T…	0.0909091	1	pme2555
6	11		MAPK signaling pathway	ko04010	0.0259789	342	TraesCS1A01G285000;TraesCS1B01G294300;TraesCS1D01G274800;TraesCS1D01G284000;TraesCS3B01G390700;TraesCS3D01G351900;TraesCS3D01G352400;TraesCS4A01G097900;TraesCS4A01G098600;TraesCS4B01G205700;TraesCS4D01G206600;TraesCS5A01G314900;TraesCS5B01G315900;TraesCS5B01G142200;TraesCS5D01G148700;TraesCS2A01G023600;TraesCS2A01G023800;TraesCS2D01G579800;TraesCS3A01G088100;TraesCS4A01G330000;TraesCS4A01G397700;…	0.0909091	1	pmb4344
7	13	7	Aldosterone synthesis and secretion	ko04925	0.00853049	18	TraesCS1A01G394100;TraesCS1B01G319300;TraesCS1B01G422600;TraesCS1D01G402400;TraesCS2A01G166200;TraesCS2D01G173500;TraesCS4A01G123100;TraesCS4B01G182900;TraesCS4D01G182800;TraesCS5A01G239000;TraesCS5B01G142200;TraesCS5D01G148700;TraesCS6A01G375900;TraesCS2A01G381600;TraesCS2B01G398900;TraesCS2D01G378100;TraesCS5B01G097200;TraesCS5D01G103100	0.0951574	6	pmb2684;pme1692;pmd0023;pme2555;pme3961;pmb4344
8	15		Cysteine and methionine metabolism	ko00270	1.5447e-06	76	TraesCS2A01G076600;TraesCS2B01G091400;TraesCS2D01G075200;TraesCS6A01G085300;TraesCS6B01G116700;TraesCS6D01G078300;TraesCS7B01G317500;TraesCS5A01G398300;TraesCS5B01G403400;TraesCS5D01G407800;TraesCS5D01G064400;TraesCS6A01G246700;TraesCS6B01G277900;TraesCS2A01G235900;TraesCS6A01G380200;TraesCS6B01G419000;TraesCS6D01G364900;TraesCS3A01G287400;TraesCS3B01G321600;TraesCS3D01G286900;TraesCS4A01G042700;…	0.145714	1	pme1988
9	17	9	ABC transporters	ko02010	0.00167529	50	TraesCS7A01G367700;TraesCS7B01G260800;TraesCS7D01G355100;TraesCS1A01G331300;TraesCS1B01G345200;TraesCS1D01G082900;TraesCS2A01G009600;TraesCS2A01G009700;TraesCS2A01G009900;TraesCS2A01G065600;TraesCS2B01G012100;TraesCS2B01G012200;TraesCS2B01G012300;TraesCS2B01G077500;TraesCS2D01G010400;TraesCS2D01G010500;TraesCS2D01G063700;TraesCS3A01G257500;TraesCS3A01G258000;TraesCS3A01G258300;TraesCS3A01G524700;…	0.149961	1	pmb2684
10	19		Novobiocin biosynthesis	ko00401	0.0117699	7	TraesCS1A01G070500;TraesCS1B01G089000;TraesCS1D01G073000;TraesCS4B01G124800;TraesCS6A01G338600;TraesCS6B01G369300;TraesCS6D01G319300	0.173823	1	pme0006
11	21	11	Biosynthesis of antibiotics	ko01130	2.10001e-06	256	TraesCS1A01G050100;TraesCS1B01G066400;TraesCS1B01G027700;TraesCS1B01G291500;TraesCS1B01G307700;TraesCS1D01G021100;TraesCS1D01G281200;TraesCS1D01G281500;TraesCS1D01G281700;TraesCS1D01G293000;TraesCS3A01G363400;TraesCS3B01G395600;TraesCS3D01G356900;TraesCS3D01G357000;TraesCS2A01G076600;TraesCS2B01G091400;TraesCS2D01G075200;TraesCS6A01G085300;TraesCS6B01G116700;TraesCS6D01G078300;TraesCS7B01G317500;…	0.192994	1	pme3011
12	23		Biofilm formation - Vibrio cholerae	ko05111	0.00140994	6	TraesCS3A01G287400;TraesCS3B01G321600;TraesCS3D01G286900;TraesCS4A01G042700;TraesCS4B01G263300;TraesCS4D01G263500	0.249421	1	pmb2684
13	25	13	Glutathione metabolism	ko00480	0	189	TraesCS6B01G174700;TraesCS6A01G383800;TraesCS6B01G423000;TraesCS6B01G423100;TraesCS6D01G368800;TraesCS2B01G429100;TraesCS6A01G246400;TraesCS6B01G278100;TraesCS6D01G228800;TraesCS4A01G106300;TraesCS4B01G197900;TraesCS4D01G198500;TraesCS7D01G249200;TraesCS1A01G013900;TraesCS1A01G016800;TraesCS1A01G017300;TraesCS1A01G078800;TraesCS1A01G102700;TraesCS1A01G102800;TraesCS1A01G102900;TraesCS1A01G186100;…	0.369569	1	pme1820
14	27		Degradation of aromatic compounds	ko01220	1.39088e-06	27	TraesCS1A01G050100;TraesCS1B01G066400;TraesCS1B01G027700;TraesCS1B01G291500;TraesCS1B01G307700;TraesCS1D01G021100;TraesCS1D01G281200;TraesCS1D01G281500;TraesCS1D01G281700;TraesCS1D01G293000;TraesCS3A01G363400;TraesCS3B01G395600;TraesCS3D01G356900;TraesCS3D01G357000;TraesCS2A01G163900;TraesCS2B01G189800;TraesCS2D01G170900;TraesCS4B01G305600;TraesCS2B01G182500;TraesCS2D01G162800;TraesCS3A01G342900;…	0.369569	1	pmb2684
15	29	15	Carbon metabolism	ko01200	4.27338e-06	145	TraesCS3A01G108900;TraesCS3B01G128000;TraesCS3B01G309300;TraesCS3D01G110700;TraesCS6B01G174700;TraesCS5A01G549900;TraesCSU01G127700;TraesCS2A01G163900;TraesCS2B01G189800;TraesCS2D01G170900;TraesCS4B01G305600;TraesCS2A01G190700;TraesCS2B01G216400;TraesCS6D01G196300;TraesCS7A01G313100;TraesCS7B01G213300;TraesCS7D01G309500;TraesCS7A01G238900;TraesCS7D01G199900;TraesCS2A01G255100;TraesCS5B01G414900;T…	0.369569	1	pmd0023
16	31		Taurine and hypotaurine metabolism	ko00430	0.000161896	14	TraesCS3A01G515300;TraesCS3B01G583600;TraesCS3D01G523200;TraesCS4A01G075600;TraesCS4B01G231400;TraesCS4D01G232700;TraesCS5A01G025300;TraesCS5B01G023000;TraesCS5D01G031600;TraesCS5D01G031700;TraesCS2A01G342800;TraesCS3A01G076500;TraesCS3A01G076700;TraesCS3D01G076400	0.381112	3	pmb2684;pmd0023;pme2555
17	33	17	Phenylalanine metabolism	ko00360	6.32587e-06	58	TraesCS4A01G020900;TraesCS4B01G282700;TraesCS4D01G281700;TraesCS2B01G182500;TraesCS2D01G162800;TraesCS3A01G342900;TraesCS3B01G375100;TraesCS3D01G136900;TraesCS3D01G336900;TraesCS5A01G534000;TraesCS7B01G299500;TraesCS7D01G393100;TraesCS1A01G070500;TraesCS1B01G089000;TraesCS1D01G073000;TraesCS4B01G124800;TraesCS6A01G338600;TraesCS6B01G369300;TraesCS6D01G319300;TraesCS2A01G064000;TraesCS2D01G027200;…	0.404009	1	pme1988
18	35		Zeatin biosynthesis	ko00908	1.72071e-07	36	TraesCS1A01G159600;TraesCS1D01G157000;TraesCS2A01G378300;TraesCS2B01G395200;TraesCS2D01G374600;TraesCS3A01G481000;TraesCS3B01G344600;TraesCS3B01G525300;TraesCS3D01G111300;TraesCS3D01G310200;TraesCS3D01G475800;TraesCS6B01G214700;TraesCS5D01G211800;TraesCS7A01G324300;TraesCS7D01G320600;TraesCS1B01G396700;TraesCS3D01G263000;TraesCS2B01G176100;TraesCS2B01G176200;TraesCS3A01G506300;TraesCS3B01G510100;…	0.438303	1	pmb2684
19	37	19	Thyroid hormone synthesis	ko04918	0.00244149	17	TraesCS6A01G383800;TraesCS6B01G423000;TraesCS6B01G423100;TraesCS6D01G368800;TraesCS2B01G429100;TraesCS6A01G246400;TraesCS6B01G278100;TraesCS6D01G228800;TraesCS5B01G142200;TraesCS5D01G148700;TraesCS1B01G333200;TraesCS1D01G452500;TraesCS7A01G430600;TraesCS7B01G330900;TraesCS7B01G331400;TraesCS7D01G422600;TraesCS7D01G423100	0.438303	1	pme3011
20	39		Monobactam biosynthesis	ko00261	0.0106745	9	TraesCS5A01G398300;TraesCS5B01G403400;TraesCS5D01G407800;TraesCS4A01G337800;TraesCS5D01G534600;TraesCS2B01G046500;TraesCS5A01G382900;TraesCS5B01G387300;TraesCS5D01G392300	0.438303	1	pmb2684
21	41	21	Biosynthesis of amino acids	ko01230	3.24801e-05	130	TraesCS5A01G398300;TraesCS5B01G403400;TraesCS5D01G407800;TraesCS6D01G196300;TraesCS7A01G313100;TraesCS7B01G213300;TraesCS7D01G309500;TraesCS1B01G277000;TraesCS1B01G277100;TraesCS1D01G266200;TraesCS3A01G235400;TraesCS3B01G264500;TraesCS3D01G235700;TraesCS3A01G266300;TraesCS3B01G299800;TraesCS3D01G266400;TraesCS3B01G538100;TraesCS6A01G246700;TraesCS6B01G277900;TraesCS2A01G075200;TraesCS2B01G090100;…	0.463592	2	pme3011;pmb2684
22	43		Cyanoamino acid metabolism	ko00460	2.72027e-09	85	TraesCS2A01G329000;TraesCS2B01G599800;TraesCS2B01G599900;TraesCS2B01G600100;TraesCS2B01G600200;TraesCS2D01G095600;TraesCS3A01G175800;TraesCS3A01G447500;TraesCS3B01G369000;TraesCS3B01G369100;TraesCS3B01G369200;TraesCS3B01G498900;TraesCS3D01G331100;TraesCS5A01G265800;TraesCS5A01G295100;TraesCS5A01G295200;TraesCS5A01G295600;TraesCS5A01G389100;TraesCS5B01G265500;TraesCS5B01G294500;TraesCS5B01G294600;…	0.537787	1	pme2292
23	45	23	Tropane, piperidine and pyridine alkaloid biosynthesis	ko00960	3.90226e-06	29	TraesCS4A01G020900;TraesCS4B01G282700;TraesCS4D01G281700;TraesCS1A01G070500;TraesCS1B01G089000;TraesCS1D01G073000;TraesCS4B01G124800;TraesCS6A01G338600;TraesCS6B01G369300;TraesCS6D01G319300;TraesCS2A01G369400;TraesCS2A01G497100;TraesCS2B01G386600;TraesCS2B01G525400;TraesCS2D01G497300;TraesCS3A01G401900;TraesCS3B01G434900;TraesCS3D01G440700;TraesCS4A01G094500;TraesCS4D01G210700;TraesCS5D01G545800;…	0.537787	1	pme1988
24	47		Microbial metabolism in diverse environments	ko01120	0	253	TraesCS1A01G050100;TraesCS1B01G066400;TraesCS1B01G027700;TraesCS1B01G291500;TraesCS1B01G307700;TraesCS1D01G021100;TraesCS1D01G281200;TraesCS1D01G281500;TraesCS1D01G281700;TraesCS1D01G293000;TraesCS3A01G363400;TraesCS3B01G395600;TraesCS3D01G356900;TraesCS3D01G357000;TraesCS2A01G076600;TraesCS2B01G091400;TraesCS2D01G075200;TraesCS6A01G085300;TraesCS6B01G116700;TraesCS6D01G078300;TraesCS7B01G317500;…	0.580821	1	pme2555
25	49	25	Phenylpropanoid biosynthesis	ko00940	3.21088e-12	449	TraesCS2A01G070900;TraesCS2B01G084500;TraesCS2B01G084600;TraesCS2D01G069800;TraesCS3A01G448400;TraesCS3B01G484500;TraesCS3D01G440900;TraesCS5A01G205600;TraesCS5A01G205700;TraesCS5B01G202700;TraesCS5D01G210600;TraesCS6B01G406000;TraesCS6B01G406200;TraesCS6B01G406300;TraesCS6D01G353300;TraesCS7B01G282100;TraesCS1A01G078000;TraesCS1A01G078100;TraesCS1A01G078200;TraesCS1A01G078400;TraesCS1A01G078600;…	0.589693	1	pme0011
26	51		Biosynthesis of secondary metabolites	ko01110	6.64723e-11	1186	TraesCS1A01G050100;TraesCS1B01G066400;TraesCS1B01G027700;TraesCS1B01G291500;TraesCS1B01G307700;TraesCS1D01G021100;TraesCS1D01G281200;TraesCS1D01G281500;TraesCS1D01G281700;TraesCS1D01G293000;TraesCS3A01G363400;TraesCS3B01G395600;TraesCS3D01G356900;TraesCS3D01G357000;TraesCS1A01G312400;TraesCS1D01G312600;TraesCS2A01G076600;TraesCS2B01G091400;TraesCS2D01G075200;TraesCS6A01G085300;TraesCS6B01G116700;…	0.620495	2	pmb0774;pme0233
27	53	27	Bile secretion	ko04976	0.00561267	42	TraesCS5A01G269300;TraesCS6A01G277800;TraesCS6B01G306000;TraesCS6D01G258300;TraesCS1A01G331300;TraesCS1B01G345200;TraesCS1D01G082900;TraesCS2A01G009600;TraesCS2A01G009700;TraesCS2A01G009900;TraesCS2A01G065600;TraesCS2B01G012100;TraesCS2B01G012200;TraesCS2B01G012300;TraesCS2B01G077500;TraesCS2D01G010400;TraesCS2D01G010500;TraesCS2D01G063700;TraesCS3A01G257500;TraesCS3A01G258000;TraesCS3A01G258300;…	0.688304	1	pme0031
28	55		Tyrosine metabolism	ko00350	3.14095e-05	47	TraesCS1A01G050100;TraesCS1B01G066400;TraesCS2A01G163900;TraesCS2B01G189800;TraesCS2D01G170900;TraesCS4B01G305600;TraesCS4A01G020900;TraesCS4B01G282700;TraesCS4D01G281700;TraesCS2A01G468500;TraesCS2B01G491400;TraesCS2D01G468600;TraesCS6B01G056900;TraesCS6D01G048400;TraesCS1A01G070500;TraesCS1B01G089000;TraesCS1D01G073000;TraesCS4B01G124800;TraesCS6A01G338600;TraesCS6B01G369300;TraesCS6D01G319300;…	0.717789	1	pmb2684
29	57	29	Metabolic pathways	ko01100	0	1394	TraesCS1A01G050100;TraesCS1B01G066400;TraesCS1B01G027700;TraesCS1B01G291500;TraesCS1B01G307700;TraesCS1D01G021100;TraesCS1D01G281200;TraesCS1D01G281500;TraesCS1D01G281700;TraesCS1D01G293000;TraesCS3A01G363400;TraesCS3B01G395600;TraesCS3D01G356900;TraesCS3D01G357000;TraesCS7B01G167500;TraesCS7D01G269800;TraesCS4A01G264600;TraesCS4D01G050600;TraesCS4D01G075600;TraesCS2A01G076600;TraesCS2B01G091400;…	0.87818	1	pmb2684
30	59		Glutamatergic synapse	ko04724	0.115493	19	TraesCS1D01G035800;TraesCS5A01G337100;TraesCS5B01G336100;TraesCS5D01G231100;TraesCS7A01G544900;TraesCS7A01G545000;TraesCS7B01G277900;TraesCS7B01G468200;TraesCS7B01G468300;TraesCS7D01G531200;TraesCS7D01G531300;TraesCSU01G145400;TraesCS4B01G047400;TraesCS4D01G047400;TraesCS1B01G357200;TraesCS1D01G358200;TraesCS6A01G170700;TraesCS6B01G198900;TraesCS6D01G160400	0.249421	1	pmb2684
31	61	31	beta-Alanine metabolism	ko00410	0.152411	20	TraesCS5B01G120100;TraesCS6A01G239600;TraesCS6A01G240000;TraesCS4A01G020900;TraesCS4B01G282700;TraesCS4D01G281700;TraesCS3A01G515300;TraesCS3B01G583600;TraesCS3D01G523200;TraesCS4A01G075600;TraesCS4B01G231400;TraesCS4D01G232700;TraesCS3B01G280200;TraesCS4B01G385300;TraesCS5A01G549600;TraesCS7A01G539200;TraesCS7B01G461800;TraesCS5D01G218400;TraesCS2B01G579100;TraesCS2D01G549300	0.192669	2	pmb0142;pme0424
32	63		Phototransduction	ko04744	0.175202	10	TraesCS1A01G394100;TraesCS1B01G319300;TraesCS1B01G422600;TraesCS1D01G402400;TraesCS2A01G166200;TraesCS2D01G173500;TraesCS4A01G123100;TraesCS4B01G182900;TraesCS4D01G182800;TraesCS5A01G239000	0.173823	2	pme1820;pme1422
33	65	33	Arginine biosynthesis	ko00220	0.188638	19	TraesCS1B01G277000;TraesCS1B01G277100;TraesCS1D01G266200;TraesCS3A01G235400;TraesCS3B01G264500;TraesCS3D01G235700;TraesCS2D01G388800;TraesCS1A01G085600;TraesCS1B01G102700;TraesCS1D01G086700;TraesCS1A01G072200;TraesCS2A01G035700;TraesCS4B01G047400;TraesCS4D01G047400;TraesCS3A01G305400;TraesCS3B01G331100;TraesCS7A01G353500;TraesCS7B01G274100;TraesCS7D01G369300	0.192669	1	pme2256
34	67		Regulation of lipolysis in adipocytes	ko04923	0.19588	7	TraesCS3A01G355100;TraesCS3B01G388000;TraesCS3D01G349000;TraesCS3D01G349100;TraesCS4A01G178300;TraesCS5A01G338900;TraesCS5D01G343200	0.00255029	2	pme1261;pme0011
35	69	35	Gastric acid secretion	ko04971	0.211757	11	TraesCS1A01G394100;TraesCS1B01G319300;TraesCS1B01G422600;TraesCS1D01G402400;TraesCS2A01G166200;TraesCS2D01G173500;TraesCS4A01G123100;TraesCS4B01G182900;TraesCS4D01G182800;TraesCS5A01G239000;TraesCS6A01G375900	0.173823	1	pmb2684
36	71		Insulin secretion	ko04911	0.224745	6	TraesCS5B01G142200;TraesCS5D01G148700;TraesCS6A01G375900;TraesCS4A01G435200;TraesCS7A01G049300;TraesCS7D01G044400	0.249421	1	pmb2684
37	73	37	Lysine biosynthesis	ko00300	0.25758	7	TraesCS5A01G398300;TraesCS5B01G403400;TraesCS5D01G407800;TraesCS4A01G337800;TraesCS5D01G534600;TraesCS4B01G264500;TraesCS4D01G264500	0.490381	1	pmb2684
38	75		Phospholipase D signaling pathway	ko04072	0.267041	21	TraesCS2D01G546200;TraesCS4A01G143600;TraesCS4B01G133100;TraesCS5B01G132400;TraesCS2A01G125600;TraesCS3D01G315700;TraesCS1D01G035800;TraesCS5A01G337100;TraesCS5B01G336100;TraesCS5D01G231100;TraesCS7A01G544900;TraesCS7A01G545000;TraesCS7B01G277900;TraesCS7B01G468200;TraesCS7B01G468300;TraesCS7D01G531200;TraesCS7D01G531300;TraesCSU01G145400;TraesCS1A01G213900;TraesCS1B01G227700;TraesCS1D01G216700	0.173823	1	pmb2684
39	77	39	GABAergic synapse	ko04727	0.267283	17	TraesCS3A01G515300;TraesCS3B01G583600;TraesCS3D01G523200;TraesCS4A01G075600;TraesCS4B01G231400;TraesCS4D01G232700;TraesCS4B01G047400;TraesCS4D01G047400;TraesCS6A01G170700;TraesCS6B01G198900;TraesCS6D01G160400;TraesCS2B01G343200;TraesCS2B01G344500;TraesCS2D01G595500;TraesCS7A01G312800;TraesCS7B01G212500;TraesCS2D01G497400	0.0671836	3	pmb2684;pmb4344;pme2555
40	79		Ovarian steroidogenesis	ko04913	0.299699	35	TraesCS1A01G020800;TraesCS2A01G005100;TraesCS2D01G005200;TraesCS2D01G005400;TraesCS2D01G006500;TraesCS2D01G008000;TraesCS2D01G008100;TraesCS2D01G026000;TraesCS3A01G074300;TraesCS3D01G061900;TraesCS4A01G007300;TraesCS4A01G417600;TraesCS4A01G417700;TraesCS4D01G041300;TraesCS5B01G358300;TraesCS5D01G364500;TraesCS5D01G470700;TraesCS5D01G484900;TraesCS6B01G051900;TraesCS6B01G052200;TraesCS6D01G119700;…	0.173823	1	pme0006
41	81	41	Olfactory transduction	ko04740	0.309494	11	TraesCS1A01G394100;TraesCS1B01G319300;TraesCS1B01G422600;TraesCS1D01G402400;TraesCS2A01G166200;TraesCS2D01G173500;TraesCS4A01G123100;TraesCS4B01G182900;TraesCS4D01G182800;TraesCS5A01G239000;TraesCS6A01G375900	0.00255029	2	pme0011;pme3011
42	83		Circadian entrainment	ko04713	0.309494	11	TraesCS1A01G394100;TraesCS1B01G319300;TraesCS1B01G422600;TraesCS1D01G402400;TraesCS2A01G166200;TraesCS2D01G173500;TraesCS4A01G123100;TraesCS4B01G182900;TraesCS4D01G182800;TraesCS5A01G239000;TraesCS6A01G375900	0.318326	1	pme2555
43	85	43	Selenocompound metabolism	ko00450	0.326227	12	TraesCS6A01G246700;TraesCS6B01G277900;TraesCS1A01G181000;TraesCS1B01G199600;TraesCS1D01G184500;TraesCS7B01G301400;TraesCS7D01G395100;TraesCS1D01G011700;TraesCS2B01G046500;TraesCS5A01G382900;TraesCS5B01G387300;TraesCS5D01G392300	0.0909091	1	pme0011
44	87		Calcium signaling pathway	ko04020	0.35742	23	TraesCS1A01G394100;TraesCS1B01G319300;TraesCS1B01G422600;TraesCS1D01G402400;TraesCS2A01G166200;TraesCS2D01G173500;TraesCS4A01G123100;TraesCS4B01G182900;TraesCS4D01G182800;TraesCS5A01G239000;TraesCS6A01G375900;TraesCS1A01G069300;TraesCS4D01G195800;TraesCS7A01G209800;TraesCS7B01G116600;TraesCS7D01G211700;TraesCS1B01G357200;TraesCS1D01G358200;TraesCS1B01G374200;TraesCS1D01G361900;TraesCS3A01G247900;…	0.0909091	2	pme1988;pme0006
45	89	45	Rap1 signaling pathway	ko04015	0.359749	12	TraesCS1A01G394100;TraesCS1B01G319300;TraesCS1B01G422600;TraesCS1D01G402400;TraesCS2A01G166200;TraesCS2D01G173500;TraesCS4A01G123100;TraesCS4B01G182900;TraesCS4D01G182800;TraesCS5A01G239000;TraesCS3A01G108200;TraesCS3B01G311200	0.0909091	6	pme0011;pme1820;pme2362;pme1422;pme1988;pme3011
46	91		cAMP signaling pathway	ko04024	0.432522	25	TraesCS4A01G494700;TraesCS7A01G003900;TraesCS1D01G035800;TraesCS5A01G337100;TraesCS5B01G336100;TraesCS5D01G231100;TraesCS7A01G544900;TraesCS7A01G545000;TraesCS7B01G277900;TraesCS7B01G468200;TraesCS7B01G468300;TraesCS7D01G531200;TraesCS7D01G531300;TraesCSU01G145400;TraesCS1A01G394100;TraesCS1B01G319300;TraesCS1B01G422600;TraesCS1D01G402400;TraesCS2A01G166200;TraesCS2D01G173500;TraesCS4A01G123100;T…	0.000733081	15	pme3011;pme0233;pme0006;pme2527;pmb4344;pmd0023;pme1988;pme2292;pme1692;pme3961;pme2256;pme0424;pme0031;pme2555;pme0011
47	93	47	Relaxin signaling pathway	ko04926	0.441779	2	TraesCS5B01G142200;TraesCS5D01G148700	0.0909091	1	pmb2684
48	95		Prodigiosin biosynthesis	ko00333	0.445576	6	TraesCS1B01G355900;TraesCS1D01G344900;TraesCS3A01G035300;TraesCS3B01G048900;TraesCS3B01G467300;TraesCS5D01G177200	0.173823	1	pmb2684
49	97	49	Protein digestion and absorption	ko04974	0.453518	5	TraesCS7B01G420400;TraesCS7B01G420700;TraesCS6A01G170700;TraesCS6B01G198900;TraesCS6D01G160400	0.200024	1	pmb2684
50	99		Flavone and flavonol biosynthesis	ko00944	0.458448	10	TraesCS1D01G450100;TraesCS2B01G531600;TraesCS2D01G504100;TraesCS6B01G011200;TraesCS6D01G008100;TraesCS2B01G462800;TraesCS4A01G259300;TraesCS4B01G055400;TraesCS4D01G055500;TraesCS4D01G055700	0.437634	1	pme0011
51	101	51	Gap junction	ko04540	0.461301	7	TraesCS2A01G185500;TraesCS2B01G221800;TraesCS4A01G296600;TraesCS4B01G017100;TraesCS4D01G015400;TraesCS5A01G534300;TraesCS3D01G162900	0.318326	1	pmb2684
52	103		Ras signaling pathway	ko04014	0.466186	23	TraesCS4A01G087100;TraesCS1D01G035800;TraesCS5A01G337100;TraesCS5B01G336100;TraesCS5D01G231100;TraesCS7A01G544900;TraesCS7A01G545000;TraesCS7B01G277900;TraesCS7B01G468200;TraesCS7B01G468300;TraesCS7D01G531200;TraesCS7D01G531300;TraesCSU01G145400;TraesCS1A01G394100;TraesCS1B01G319300;TraesCS1B01G422600;TraesCS1D01G402400;TraesCS2A01G166200;TraesCS2D01G173500;TraesCS4A01G123100;TraesCS4B01G182900;T…	0.0909091	1	pmb2684
53	105	53	Mineral absorption	ko04978	0.480711	5	TraesCS7A01G357400;TraesCS4A01G004400;TraesCS4B01G300600;TraesCS4D01G299400;TraesCS7B01G227900	0.369569	2	pmb2684;pme2555
54	107		Isoflavonoid biosynthesis	ko00943	0.507424	5	TraesCS2B01G462800;TraesCS4A01G259300;TraesCS4B01G055400;TraesCS4D01G055500;TraesCS4D01G055700	0.537787	1	pme1496
55	109	55	cGMP-PKG signaling pathway	ko04022	0.513147	27	TraesCS1A01G394100;TraesCS1B01G319300;TraesCS1B01G422600;TraesCS1D01G402400;TraesCS2A01G166200;TraesCS2D01G173500;TraesCS4A01G123100;TraesCS4B01G182900;TraesCS4D01G182800;TraesCS5A01G239000;TraesCS5B01G142200;TraesCS5D01G148700;TraesCS7A01G209800;TraesCS7B01G116600;TraesCS7D01G211700;TraesCS1B01G357200;TraesCS1D01G358200;TraesCS2A01G311100;TraesCS2B01G328000;TraesCS3B01G470000;TraesCS4B01G302600;…	0.000260832	1	pmb2684
56	111		Salivary secretion	ko04970	0.514106	10	TraesCS1A01G394100;TraesCS1B01G319300;TraesCS1B01G422600;TraesCS1D01G402400;TraesCS2A01G166200;TraesCS2D01G173500;TraesCS4A01G123100;TraesCS4B01G182900;TraesCS4D01G182800;TraesCS5A01G239000	0.173823	1	pmb2684
57	113	57	Glucagon signaling pathway	ko04922	0.536842	41	TraesCS2A01G076600;TraesCS2B01G091400;TraesCS2D01G075200;TraesCS6A01G085300;TraesCS6B01G116700;TraesCS6D01G078300;TraesCS7B01G317500;TraesCS7A01G238900;TraesCS7D01G199900;TraesCS2A01G593000;TraesCS2B01G591300;TraesCS2D01G561700;TraesCS3A01G189300;TraesCS4D01G018900;TraesCS5A01G131100;TraesCS5B01G131000;TraesCS5D01G138800;TraesCS7D01G183400;TraesCS1A01G394100;TraesCS1B01G319300;TraesCS1B01G422600;…	0.438303	2	pme0180;pme0011
58	115		Aminobenzoate degradation	ko00627	0.583832	5	TraesCS2A01G064000;TraesCS2D01G027200;TraesCS2D01G573300;TraesCSU01G008400;TraesCS7B01G113800	0.845701	1	pmb2684
59	117	59	Glycine, serine and threonine metabolism	ko00260	0.603218	25	TraesCS5A01G398300;TraesCS5B01G403400;TraesCS5D01G407800;TraesCS4A01G020900;TraesCS4B01G282700;TraesCS4D01G281700;TraesCS1D01G307600;TraesCS1A01G299100;TraesCS1B01G308900;TraesCS1D01G292100;TraesCS4B01G167100;TraesCS4D01G170300;TraesCS4A01G337800;TraesCS5D01G534600;TraesCS2A01G415800;TraesCS2B01G400000;TraesCS2D01G379000;TraesCS4B01G354200;TraesCS5A01G522600;TraesCS5A01G523500;TraesCS5D01G027400;…	0.717789	1	pmb2684
60			Cholinergic synapse	ko04725	0.607894	3	TraesCS5B01G142200;TraesCS5D01G148700;TraesCS6A01G375900	0.173823	1	pme0011
61		61	Sphingolipid signaling pathway	ko04071	0.618616	23	TraesCS1D01G035800;TraesCS5A01G337100;TraesCS5B01G336100;TraesCS5D01G231100;TraesCS7A01G544900;TraesCS7A01G545000;TraesCS7B01G277900;TraesCS7B01G468200;TraesCS7B01G468300;TraesCS7D01G531200;TraesCS7D01G531300;TraesCSU01G145400;TraesCS2A01G451300;TraesCS2A01G451500;TraesCS2B01G472800;TraesCS2B01G473000;TraesCS2D01G451100;TraesCS2D01G451300;TraesCS5A01G467600;TraesCS5B01G479900;TraesCS5D01G480600;T…	0.173823	2	pme2292;pme2527
62			Pentose and glucuronate interconversions	ko00040	0.627466	33	TraesCS1B01G027700;TraesCS1B01G291500;TraesCS1B01G307700;TraesCS1D01G021100;TraesCS1D01G281200;TraesCS1D01G281500;TraesCS1D01G281700;TraesCS1D01G293000;TraesCS3A01G363400;TraesCS3B01G395600;TraesCS3D01G356900;TraesCS3D01G357000;TraesCS7B01G167500;TraesCS7D01G269800;TraesCS4A01G264600;TraesCS4D01G050600;TraesCS4D01G075600;TraesCS2B01G172100;TraesCS1A01G263900;TraesCS1B01G274500;TraesCS1D01G264000;…	0.249421	1	pmb2684
63		63	Melanogenesis	ko04916	0.637196	11	TraesCS1A01G394100;TraesCS1B01G319300;TraesCS1B01G422600;TraesCS1D01G402400;TraesCS2A01G166200;TraesCS2D01G173500;TraesCS4A01G123100;TraesCS4B01G182900;TraesCS4D01G182800;TraesCS5A01G239000;TraesCS6A01G375900	0.173823	1	pmb2684
64			Nicotinate and nicotinamide metabolism	ko00760	0.650126	8	TraesCS2B01G318300;TraesCS5D01G191900;TraesCS7A01G278600;TraesCS3D01G153500;TraesCS6A01G104900;TraesCS6B01G134100;TraesCS6D01G093800;TraesCS3B01G280600	0.334487	1	pmb2684
65		65	Renin secretion	ko04924	0.695353	12	TraesCS1A01G394100;TraesCS1B01G319300;TraesCS1B01G422600;TraesCS1D01G402400;TraesCS2A01G166200;TraesCS2D01G173500;TraesCS4A01G123100;TraesCS4B01G182900;TraesCS4D01G182800;TraesCS5A01G239000;TraesCS1B01G357200;TraesCS1D01G358200	0.00255029	1	pmb2684
66			Insulin signaling pathway	ko04910	0.712279	43	TraesCS3A01G276100;TraesCS1A01G394100;TraesCS1B01G319300;TraesCS1B01G422600;TraesCS1D01G402400;TraesCS2A01G166200;TraesCS2D01G173500;TraesCS4A01G123100;TraesCS4B01G182900;TraesCS4D01G182800;TraesCS5A01G239000;TraesCS1A01G273900;TraesCS1B01G283600;TraesCS1D01G274000;TraesCS1D01G274200;TraesCS3A01G377600;TraesCS3B01G410400;TraesCS3D01G370700;TraesCS4D01G172700;TraesCS6A01G142300;TraesCS6B01G170400;…	0.173823	2	pme3011;pmb2684
67		67	Histidine metabolism	ko00340	0.788501	6	TraesCS5B01G120100;TraesCS6A01G239600;TraesCS6A01G240000;TraesCS3A01G512400;TraesCS3B01G580500;TraesCS5D01G218400	0.158536	1	pme2555
68			2-Oxocarboxylic acid metabolism	ko01210	0.871729	25	TraesCS5A01G398300;TraesCS5B01G403400;TraesCS5D01G407800;TraesCS1B01G277000;TraesCS1B01G277100;TraesCS1D01G266200;TraesCS3A01G235400;TraesCS3B01G264500;TraesCS3D01G235700;TraesCS1A01G085600;TraesCS1B01G102700;TraesCS1D01G086700;TraesCS1A01G072200;TraesCS4B01G235400;TraesCS4A01G337800;TraesCS5D01G534600;TraesCS3A01G184000;TraesCS3B01G213900;TraesCS3B01G362800;TraesCS5D01G535700;TraesCS3A01G305400;…	0.50192	2	pme0363;pma6389
69		69	Butanoate metabolism	ko00650	0.878944	7	TraesCS3A01G515300;TraesCS3B01G583600;TraesCS3D01G523200;TraesCS4A01G075600;TraesCS4B01G231400;TraesCS4D01G232700;TraesCS7B01G253600	0.381112	2	pmb2684;pme3011
70			Longevity regulating pathway - multiple species	ko04213	0.882255	32	TraesCS1A01G285000;TraesCS1B01G294300;TraesCS1D01G274800;TraesCS1D01G284000;TraesCS3B01G390700;TraesCS3D01G351900;TraesCS3D01G352400;TraesCS4A01G097900;TraesCS4A01G098600;TraesCS4B01G205700;TraesCS4D01G206600;TraesCS5A01G314900;TraesCS5B01G315900;TraesCS1A01G340100;TraesCS1B01G352400;TraesCS1D01G342100;TraesCS3A01G274400;TraesCS3B01G308100;TraesCS3D01G273600;TraesCS6A01G146400;TraesCS6B01G174500;…	0.0909091	1	pmb2684
71		71	Long-term potentiation	ko04720	0.906253	15	TraesCS1A01G394100;TraesCS1B01G319300;TraesCS1B01G422600;TraesCS1D01G402400;TraesCS2A01G166200;TraesCS2D01G173500;TraesCS4A01G123100;TraesCS4B01G182900;TraesCS4D01G182800;TraesCS5A01G239000;TraesCS5B01G142200;TraesCS5D01G148700;TraesCS6A01G375900;TraesCS1B01G357200;TraesCS1D01G358200	0.173823	1	pmb2684
72			Sulfur relay system	ko04122	0.942774	1	TraesCS6A01G140200	0.318326	2	pme1422;pme1820
73		73	Synaptic vesicle cycle	ko04721	0.943148	20	TraesCS1A01G213900;TraesCS1B01G227700;TraesCS1D01G216700;TraesCS3D01G155400;TraesCS2D01G493000;TraesCS5B01G102700;TraesCS5D01G109500;TraesCS6A01G147100;TraesCS6B01G211000;TraesCS6D01G169800;TraesCS7B01G394300;TraesCS2B01G343200;TraesCS2B01G344500;TraesCS2D01G595500;TraesCS7A01G312800;TraesCS7B01G212500;TraesCS2A01G061000;TraesCS4A01G435200;TraesCS7A01G049300;TraesCS7D01G044400	0.318326	3	pme0011;pmb0468;pme1988
74			Adrenergic signaling in cardiomyocytes	ko04261	0.949911	14	TraesCS1A01G394100;TraesCS1B01G319300;TraesCS1B01G422600;TraesCS1D01G402400;TraesCS2A01G166200;TraesCS2D01G173500;TraesCS4A01G123100;TraesCS4B01G182900;TraesCS4D01G182800;TraesCS5A01G239000;TraesCS5B01G142200;TraesCS5D01G148700;TraesCS6A01G375900;TraesCS5B01G335800	0.0909091	1	pme0011
75		75	Apelin signaling pathway	ko04371	0.950043	25	TraesCS1A01G394100;TraesCS1B01G319300;TraesCS1B01G422600;TraesCS1D01G402400;TraesCS2A01G166200;TraesCS2D01G173500;TraesCS4A01G123100;TraesCS4B01G182900;TraesCS4D01G182800;TraesCS5A01G239000;TraesCS4D01G172700;TraesCS2A01G098300;TraesCS2A01G251800;TraesCS2D01G097700;TraesCS3A01G135700;TraesCS4A01G194800;TraesCS5B01G146500;TraesCS5D01G232500;TraesCS2A01G098000;TraesCS2A01G311100;TraesCS2B01G328000;…	0.0909091	1	pmb2684
76			Serotonergic synapse	ko04726	0.953941	6	TraesCS1D01G331600;TraesCS3A01G296900;TraesCS3B01G340000;TraesCS7D01G538800;TraesCS4A01G496500;TraesCS4A01G498300	0.381112	1	pmb2684
77		77	AMPK signaling pathway	ko04152	0.956177	36	TraesCS5A01G269300;TraesCS6A01G277800;TraesCS6B01G306000;TraesCS6D01G258300;TraesCS1A01G344000;TraesCS1B01G357000;TraesCS1D01G346200;TraesCS2B01G350500;TraesCS2D01G331200;TraesCS3B01G126400;TraesCS3B01G311900;TraesCS3D01G278000;TraesCS1A01G273900;TraesCS1B01G283600;TraesCS1D01G274000;TraesCS1D01G274200;TraesCS3A01G377600;TraesCS3B01G410400;TraesCS3D01G370700;TraesCS4D01G172700;TraesCS4D01G076900;…	0.490381	1	pmb2684
78			Meiosis - yeast	ko04113	0.962863	19	TraesCS6A01G360600;TraesCS6B01G393500;TraesCS3A01G369000;TraesCS3B01G400900;TraesCS3D01G362000;TraesCS1D01G264100;TraesCS1B01G146200;TraesCS1D01G125300;TraesCS4B01G301600;TraesCS4D01G299900;TraesCS5B01G402000;TraesCS2B01G183200;TraesCS2D01G163800;TraesCS4D01G123200;TraesCS5A01G142600;TraesCS5B01G141300;TraesCS5D01G149500;TraesCS5B01G335800;TraesCS2D01G537600	0.173823	4	pmb4344;pme2555;pmd0023;pmb2684
79		79	Endocrine and other factor-regulated calcium reabsorption	ko04961	0.97355	5	TraesCS1A01G213900;TraesCS1B01G227700;TraesCS1D01G216700;TraesCS3D01G357500;TraesCS5D01G529500	0.0909091	1	pmb2684
80			Vasopressin-regulated water reabsorption	ko04962	0.978347	7	TraesCS3D01G357500;TraesCS5D01G529500;TraesCS3A01G305600;TraesCS6A01G295200;TraesCS6D01G183300;TraesCS6D01G275800;TraesCS6A01G282400	0.0909091	2	pme1988;pme0011
81		81	Purine metabolism	ko00230	0.981602	49	TraesCS3B01G408900;TraesCS3D01G369200;TraesCS2B01G377500;TraesCS2D01G356900;TraesCS3A01G383500;TraesCS3B01G415900;TraesCS3D01G376600;TraesCS3B01G081800;TraesCS2A01G593000;TraesCS2B01G591300;TraesCS2D01G561700;TraesCS3A01G189300;TraesCS4D01G018900;TraesCS5A01G131100;TraesCS5B01G131000;TraesCS5D01G138800;TraesCSU01G130100;TraesCS1A01G105300;TraesCS1B01G238200;TraesCS1D01G226400;TraesCS3D01G153500;T…	0.00681797	4	pmb2684;pmd0023;pme2555;pme3011
82			Oxytocin signaling pathway	ko04921	0.985087	24	TraesCS1A01G394100;TraesCS1B01G319300;TraesCS1B01G422600;TraesCS1D01G402400;TraesCS2A01G166200;TraesCS2D01G173500;TraesCS4A01G123100;TraesCS4B01G182900;TraesCS4D01G182800;TraesCS5A01G239000;TraesCS6A01G375900;TraesCS1B01G357200;TraesCS1D01G358200;TraesCS2A01G098300;TraesCS2A01G251800;TraesCS2D01G097700;TraesCS3A01G135700;TraesCS4A01G194800;TraesCS5B01G146500;TraesCS5D01G232500;TraesCS2A01G098000;…	0.173823	1	pmb2684
83		83	Dopaminergic synapse	ko04728	0.986182	21	TraesCS1D01G331600;TraesCS3A01G296900;TraesCS3B01G340000;TraesCS7D01G538800;TraesCS1A01G394100;TraesCS1B01G319300;TraesCS1B01G422600;TraesCS1D01G402400;TraesCS2A01G166200;TraesCS2D01G173500;TraesCS4A01G123100;TraesCS4B01G182900;TraesCS4D01G182800;TraesCS5A01G239000;TraesCS5B01G142200;TraesCS5D01G148700;TraesCS6A01G375900;TraesCS1A01G077000;TraesCS1D01G079200;TraesCS4D01G269100;TraesCS5B01G335800	0.318326	1	pme3011
84			Progesterone-mediated oocyte maturation	ko04914	0.990146	7	TraesCS2A01G033700;TraesCS2B01G047400;TraesCS2D01G033200;TraesCS7A01G242200;TraesCS7D01G241100;TraesCS4D01G076900;TraesCS5D01G121100	0.0909091	9	pme1496;pme2292;pme0424;pme0011;pme2555;pme1692;pmb0142;pme0006;pme2527
85		85	Tryptophan metabolism	ko00380	0.99285	27	TraesCS5B01G120100;TraesCS6A01G239600;TraesCS6A01G240000;TraesCS2A01G064000;TraesCS2D01G027200;TraesCS2D01G573300;TraesCSU01G008400;TraesCS1D01G331600;TraesCS3A01G296900;TraesCS3B01G340000;TraesCS7D01G538800;TraesCS4D01G322700;TraesCS7B01G355700;TraesCS7D01G444200;TraesCS2D01G535100;TraesCS4A01G313200;TraesCS5A01G427600;TraesCS5A01G427900;TraesCS5A01G428000;TraesCS5B01G429800;TraesCS5B01G430100;T…	0.589693	6	pme2292;pme0011;pme2555;pme1692;pme2527;pme0006
86			Pantothenate and CoA biosynthesis	ko00770	0.995482	5	TraesCS4B01G235400;TraesCS3D01G153500;TraesCS6A01G104900;TraesCS6B01G134100;TraesCS6D01G093800	0.158536	4	pme0011;pme2527;pme0006;pme1988
87		87	Longevity regulating pathway	ko04211	0.997193	17	TraesCS4D01G322700;TraesCS5B01G142200;TraesCS5D01G148700;TraesCS4D01G172700;TraesCS2A01G098300;TraesCS2A01G251800;TraesCS2D01G097700;TraesCS3A01G135700;TraesCS4A01G194800;TraesCS5B01G146500;TraesCS5D01G232500;TraesCS2A01G098000;TraesCS5B01G107200;TraesCS7A01G502900;TraesCS7A01G518300;TraesCS7B01G410300;TraesCS7D01G508200	0.0427039	1	pmb2684
88			Two-component system	ko02020	0.998094	2	TraesCS4B01G047400;TraesCS4D01G047400	0.65586	1	pmb2684
89		89	Pancreatic secretion	ko04972	0.998299	3	TraesCS4A01G087100;TraesCS3D01G357500;TraesCS5D01G529500	0.0909091	1	pmb2684
90			Quorum sensing	ko02024	0.998604	10	TraesCS3A01G083200;TraesCS3A01G515300;TraesCS3B01G583600;TraesCS3D01G523200;TraesCS4A01G075600;TraesCS4B01G231400;TraesCS4D01G232700;TraesCS3D01G348900;TraesCS4D01G115500;TraesCS5A01G524100	0.249421	2	pme3011;pme0011
91		91	FoxO signaling pathway	ko04068	0.999485	11	TraesCS4D01G322700;TraesCS3A01G407700;TraesCS3B01G440600;TraesCS2A01G098300;TraesCS2A01G251800;TraesCS2D01G097700;TraesCS3A01G135700;TraesCS4A01G194800;TraesCS5B01G146500;TraesCS5D01G232500;TraesCS2A01G098000	0.249421	2	pme0011;pme2527
92			Aminoacyl-tRNA biosynthesis	ko00970	0.999596	14	TraesCS6B01G204800;TraesCS3B01G021000;TraesCS5B01G042800;TraesCS4D01G055000;TraesCS7B01G301400;TraesCS7D01G395100;TraesCS7A01G200500;TraesCS1A01G145100;TraesCS1B01G162400;TraesCS1D01G144100;TraesCS3A01G310400;TraesCS7A01G031700;TraesCS7D01G028100;TraesCS7A01G004000	0.268952	5	pme3011;pme2292;pme0006;pme2527;pmb0496
93		93	Cell cycle - yeast	ko04111	0.999724	23	TraesCS5A01G396600;TraesCS6A01G360600;TraesCS6B01G393500;TraesCS3A01G369000;TraesCS3B01G400900;TraesCS3D01G362000;TraesCS1D01G264100;TraesCS1B01G146200;TraesCS1D01G125300;TraesCS4B01G301600;TraesCS4D01G299900;TraesCS5B01G402000;TraesCS2B01G183200;TraesCS2D01G163800;TraesCS4D01G123200;TraesCS5A01G142600;TraesCS5B01G141300;TraesCS5D01G149500;TraesCS1D01G427800;TraesCS5A01G303200;TraesCS5D01G310000;…	0.173823	1	pmb2684
94			Thyroid hormone signaling pathway	ko04919	0.999847	4	TraesCS3A01G083200;TraesCS1A01G069300;TraesCS4D01G195800;TraesCS5A01G455500	0.0909091	1	pme2555
95		95	Pyrimidine metabolism	ko00240	0.999971	27	TraesCS7A01G278600;TraesCS3D01G153500;TraesCS6A01G104900;TraesCS6B01G134100;TraesCS6D01G093800;TraesCS5A01G015500;TraesCS6A01G116700;TraesCS6D01G105900;TraesCS3A01G236700;TraesCS7B01G352800;TraesCS7D01G442100;TraesCS3B01G137500;TraesCS1B01G242000;TraesCS1D01G229400;TraesCS2A01G283300;TraesCS2B01G300400;TraesCS5B01G095100;TraesCS5D01G101200;TraesCS2A01G550500;TraesCS3A01G402500;TraesCS3B01G280600;…	0.874198	1	pme2362
96			PI3K-Akt signaling pathway	ko04151	0.99998	17	TraesCS2A01G033700;TraesCS2B01G047400;TraesCS2D01G033200;TraesCS7A01G242200;TraesCS7D01G241100;TraesCS5B01G142200;TraesCS5D01G148700;TraesCS4D01G172700;TraesCS2A01G098300;TraesCS2A01G251800;TraesCS2D01G097700;TraesCS3A01G135700;TraesCS4A01G194800;TraesCS5B01G146500;TraesCS5D01G232500;TraesCS3B01G324700;TraesCS5B01G335800	0.0909091	3	pme1988;pme0006;pme0011
97		97	Circadian rhythm	ko04710	0.999984	9	TraesCS2A01G098300;TraesCS2A01G251800;TraesCS2D01G097700;TraesCS3A01G135700;TraesCS4A01G194800;TraesCS5B01G146500;TraesCS5D01G232500;TraesCS2A01G098000;TraesCS3D01G162900	0.0909091	2	pme2555;pmb2684
98			mTOR signaling pathway	ko04150	0.999997	11	TraesCS3D01G155400;TraesCS3A01G407700;TraesCS3B01G440600;TraesCS4D01G172700;TraesCS2A01G098300;TraesCS2A01G251800;TraesCS2D01G097700;TraesCS3A01G135700;TraesCS4A01G194800;TraesCS5B01G146500;TraesCS5D01G232500	0.173823	3	pme1988;pme3011;pme0011
99		99	Retrograde endocannabinoid signaling	ko04723	1	12	TraesCS3A01G355100;TraesCS3B01G388000;TraesCS3D01G349000;TraesCS3D01G349100;TraesCS4A01G178300;TraesCS5B01G097200;TraesCS5D01G103100;TraesCS2B01G343200;TraesCS2B01G344500;TraesCS2D01G595500;TraesCS7A01G312800;TraesCS7B01G212500	0.0427039	1	pmb2684
100			Oocyte meiosis	ko04114	1	14	TraesCS1A01G394100;TraesCS1B01G319300;TraesCS1B01G422600;TraesCS1D01G402400;TraesCS2A01G166200;TraesCS2D01G173500;TraesCS4A01G123100;TraesCS4B01G182900;TraesCS4D01G182800;TraesCS5A01G239000;TraesCS6A01G375900;TraesCS1B01G357200;TraesCS1D01G358200;TraesCS5B01G335800	0.0909091	5	pme0006;pme2527;pme0011;pme1988;pme2292
101		101	Hedgehog signaling pathway	ko04340	1	13	TraesCS3D01G162900;TraesCS2A01G472700;TraesCS2D01G472400;TraesCS3A01G060500;TraesCS3D01G077000;TraesCS4A01G196800;TraesCS4B01G118500;TraesCS4D01G116200;TraesCS5D01G487600;TraesCS6D01G350900;TraesCS7A01G472300;TraesCS7B01G296200;TraesCS7B01G373800	0.0909091	2	pme0011;pme2527

## Sheet: Table S10-4
Table S10-4 Pathway enrichment of roots in DS at 48 h after PEG treatment
Kegg_pathway	ko_id	P-value_gene	Genes with pathway annotation (2120)	geneID	P-value_Metabolite	Metaboliteswith pathway annotation (70)	metaID
Biosynthesis of amino acids	ko01230	0.00285057	120	TraesCS7A01G496500;TraesCS7D01G483800;TraesCS5B01G403400;TraesCS6D01G196300;TraesCS1A01G266000;TraesCS1A01G266100;TraesCS1A01G412800;TraesCS1B01G277100;TraesCS1D01G266300;TraesCS3D01G235400;TraesCS3A01G266300;TraesCS3B01G299800;TraesCS3B01G417800;TraesCS3D01G378700;TraesCS2A01G075200;TraesCS2B01G090100;TraesCS2D01G073900;TraesCS3A01G287400;TraesCS3B01G321600;TraesCS3D01G286900;TraesCS4B01G330300;…	1.4912e-05	20	pme0039;pme1210;pme1988;pme2773;pme0008;pme1408;pme0278;pme0006;pme0037;pme0161;pme0009;pme0026;pme0023;pme0018;pme2050;pme3576;pme0013;pme0043;pmb3101;pme1104
Phenylpropanoid biosynthesis	ko00940	1.74194e-13	348	TraesCS2A01G070900;TraesCS2B01G078700;TraesCS2B01G084500;TraesCS2B01G084600;TraesCS2D01G064900;TraesCS2D01G069800;TraesCS5A01G205600;TraesCS5A01G205700;TraesCS5B01G202800;TraesCS6B01G406000;TraesCS6B01G406300;TraesCS6D01G353300;TraesCS7B01G282100;TraesCS1A01G078600;TraesCS1A01G079400;TraesCS1A01G104200;TraesCS1A01G200100;TraesCS1A01G214500;TraesCS1A01G304500;TraesCS1A01G304600;TraesCS1A01G318400;…	0.972096	2	pmb0142;pme0424
Carbon fixation in photosynthetic organisms	ko00710	2.48579e-13	88	TraesCS3A01G108900;TraesCS3A01G285900;TraesCS3B01G128000;TraesCS3B01G309300;TraesCS3B01G320200;TraesCS3D01G285700;TraesCS5A01G549900;TraesCS7B01G197000;TraesCS7D01G283900;TraesCSU01G127700;TraesCSU01G135100;TraesCS6D01G196300;TraesCS2A01G075200;TraesCS2B01G090100;TraesCS2D01G073900;TraesCS1A01G085600;TraesCS1B01G102700;TraesCS1D01G086700;TraesCS5A01G059300;TraesCS6A01G267300;TraesCS6B01G294700;Tr…	0.645517	1	pme1988
Starch and sucrose metabolism	ko00500	4.25904e-12	166	TraesCS5A01G395200;TraesCS5B01G400000;TraesCS5D01G404500;TraesCS4A01G446700;TraesCS4D01G169800;TraesCS7A01G158900;TraesCS7B01G063400;TraesCS7D01G159800;TraesCS4A01G225100;TraesCS2A01G293400;TraesCS7D01G344000;TraesCS1B01G119300;TraesCS1D01G100100;TraesCS2A01G468800;TraesCS7A01G120300;TraesCS7B01G018600;TraesCS7D01G117800;TraesCS1A01G122800;TraesCS1D01G123700;TraesCS3A01G108500;TraesCS3B01G127500;…	0.31902	2	pmb3088;pme1846
Glycolysis / Gluconeogenesis	ko00010	4.34364e-12	125	TraesCS1A01G050100;TraesCS1B01G066400;TraesCS1D01G052200;TraesCS1B01G027700;TraesCS1B01G291100;TraesCS1B01G291200;TraesCS1B01G307700;TraesCS1D01G021100;TraesCS1D01G281300;TraesCS1D01G281600;TraesCS1D01G281700;TraesCS1D01G293000;TraesCS3A01G038400;TraesCS3A01G363400;TraesCS3B01G395600;TraesCS3B01G395700;TraesCS3D01G041300;TraesCS3D01G356900;TraesCS7A01G241400;TraesCS7D01G240400;TraesCS2A01G076600;…	0.227273	1	pme1846
Pentose phosphate pathway	ko00030	4.36295e-12	49	TraesCS1A01G357200;TraesCS1B01G373600;TraesCS1D01G361400;TraesCS2A01G067800;TraesCS2B01G080000;TraesCS2A01G190700;TraesCS2B01G216400;TraesCS2D01G197300;TraesCS2A01G075200;TraesCS2B01G090100;TraesCS2D01G073900;TraesCS1A01G344000;TraesCS1B01G357000;TraesCS1D01G346200;TraesCS2B01G350500;TraesCS3B01G126400;TraesCS5A01G072700;TraesCS5B01G078300;TraesCS5D01G085500;TraesCS7D01G200800;TraesCS4B01G379900;…	0.31902	2	pme1846;pmb2507
Carbon metabolism	ko01200	2.14706e-11	170	TraesCS3A01G108900;TraesCS3A01G285900;TraesCS3B01G128000;TraesCS3B01G309300;TraesCS3B01G320200;TraesCS3D01G285700;TraesCS1A01G357200;TraesCS1B01G373600;TraesCS1D01G361400;TraesCS2A01G067800;TraesCS2B01G080000;TraesCS5A01G549900;TraesCS7B01G197000;TraesCS7D01G283900;TraesCSU01G127700;TraesCSU01G135100;TraesCS7A01G496500;TraesCS7D01G483800;TraesCS4B01G305700;TraesCS4B01G066400;TraesCS4D01G007200;Tr…	0.190517	5	pme2601;pme2050;pme1988;pme0009;pme0013
Metabolic pathways	ko01100	3.25391e-11	1445	TraesCS1A01G050100;TraesCS1B01G066400;TraesCS1D01G052200;TraesCS1B01G027700;TraesCS1B01G291100;TraesCS1B01G291200;TraesCS1B01G307700;TraesCS1D01G021100;TraesCS1D01G281300;TraesCS1D01G281600;TraesCS1D01G281700;TraesCS1D01G293000;TraesCS3A01G038400;TraesCS3A01G363400;TraesCS3B01G395600;TraesCS3B01G395700;TraesCS3D01G041300;TraesCS3D01G356900;TraesCS7A01G241400;TraesCS7D01G240400;TraesCS7B01G167500;…	0.125423	48	pme0424;pme3033;pmb3088;pme1417;pme0274;pme0161;pme1846;pme0009;pmb0302;pme0006;pme0037;pme0039;pmb2952;pme0278;pme1408;pme0008;pmb0501;pme0281;pme0013;pme0043;pmb3101;pme3576;pme2601;pme1828;pme0023;pma3649;pme2050;pme3171;pme0116;pme2165;pmb0829;pme0282;pme0233;pme0516;pme2903;pme2693;pmd0023;pme1210;pme2773;pme1988;pme1104;pme1841;pme0245;pme2292;pme3961;pme0026;pme0018;pme3011
Biosynthesis of secondary metabolites	ko01110	7.0846e-11	1054	TraesCS1A01G050100;TraesCS1B01G066400;TraesCS1D01G052200;TraesCS1B01G027700;TraesCS1B01G291100;TraesCS1B01G291200;TraesCS1B01G307700;TraesCS1D01G021100;TraesCS1D01G281300;TraesCS1D01G281600;TraesCS1D01G281700;TraesCS1D01G293000;TraesCS3A01G038400;TraesCS3A01G363400;TraesCS3B01G395600;TraesCS3B01G395700;TraesCS3D01G041300;TraesCS3D01G356900;TraesCS7A01G241400;TraesCS7D01G240400;TraesCS1A01G312400;…	0.250037	26	pme0039;pme1210;pme2773;pme0008;pme0278;pme0006;pme0037;pme2903;pme1417;pme0009;pme1846;pme0161;pme0424;pme0026;pme0023;pma3649;pme0018;pme2050;pme3576;pme2292;pmb0142;pme0013;pme0043;pmb3101;pme1841;pme1104
Cysteine and methionine metabolism	ko00270	1.32977e-10	89	TraesCS2A01G076600;TraesCS2B01G091400;TraesCS2D01G075200;TraesCS6A01G085300;TraesCS6B01G116700;TraesCS6D01G078300;TraesCS5B01G403400;TraesCS4B01G242700;TraesCS4D01G242100;TraesCS5D01G064400;TraesCS4D01G234700;TraesCS3A01G287400;TraesCS3B01G321600;TraesCS3D01G286900;TraesCS4B01G330300;TraesCS2D01G042300;TraesCS6A01G247900;TraesCS6A01G248000;TraesCS6B01G276700;TraesCS6B01G276800;TraesCS6D01G230000;…	0.236992	5	pme1210;pme0161;pme2773;pme1988;pme0009
Methane metabolism	ko00680	1.89602e-08	52	TraesCS7A01G496500;TraesCS7D01G483800;TraesCS4B01G305700;TraesCS4B01G066400;TraesCS4D01G007200;TraesCS6B01G302400;TraesCS6D01G255200;TraesCS7B01G130600;TraesCS7D01G232300;TraesCS3B01G417800;TraesCS3D01G378700;TraesCS7B01G148000;TraesCS1A01G344000;TraesCS1B01G357000;TraesCS1D01G346200;TraesCS2B01G350500;TraesCS3B01G126400;TraesCS3A01G134200;TraesCS3D01G150500;TraesCS3A01G391100;TraesCS3A01G391200;…	0.727142	1	pme0009
Nitrogen metabolism	ko00910	4.00896e-08	45	TraesCS3A01G266300;TraesCS3B01G299800;TraesCS2B01G152900;TraesCS2D01G132900;TraesCS3D01G223300;TraesCS7D01G443400;TraesCS7D01G443500;TraesCS2B01G311300;TraesCS2D01G292600;TraesCS4A01G388900;TraesCS4A01G389100;TraesCS7A01G089600;TraesCS7D01G084800;TraesCS7D01G085200;TraesCS7D01G523800;TraesCS4B01G047400;TraesCS2A01G074800;TraesCS2D01G073500;TraesCS3D01G254900;TraesCS6A01G030800;TraesCS6A01G030900;…	0.0510808	2	pme0013;pme1408
Caprolactam degradation	ko00930	1.10347e-06	17	TraesCS1B01G027700;TraesCS1B01G291100;TraesCS1B01G291200;TraesCS1B01G307700;TraesCS1D01G021100;TraesCS1D01G281300;TraesCS1D01G281600;TraesCS1D01G281700;TraesCS1D01G293000;TraesCS3A01G038400;TraesCS3A01G363400;TraesCS3B01G395600;TraesCS3B01G395700;TraesCS3D01G041300;TraesCS3D01G356900;TraesCS7A01G241400;TraesCS7D01G240400	0.0510808	2	pme0245;pme0274
Taurine and hypotaurine metabolism	ko00430	1.78364e-06	17	TraesCS3A01G515300;TraesCS3B01G583600;TraesCS3D01G523200;TraesCS4A01G075600;TraesCS4B01G231400;TraesCS4D01G232700;TraesCS2B01G570400;TraesCS2D01G541600;TraesCS5A01G025300;TraesCS5A01G182000;TraesCS5B01G023000;TraesCS5B01G180000;TraesCS5D01G031600;TraesCS5D01G031700;TraesCS5D01G186400;TraesCS2A01G342800;TraesCS3A01G076500	0.31902	2	pme1988;pme0013
Glutathione metabolism	ko00480	4.17308e-06	93	TraesCS1A01G357200;TraesCS1B01G373600;TraesCS1D01G361400;TraesCS2A01G067800;TraesCS2B01G080000;TraesCS6A01G246400;TraesCS6B01G278100;TraesCS6D01G228800;TraesCS7A01G150500;TraesCS7D01G152400;TraesCS2A01G437700;TraesCS2B01G457600;TraesCS2D01G434500;TraesCS6A01G412900;TraesCS6D01G397200;TraesCS7B01G140600;TraesCS7A01G350100;TraesCS7B01G232700;TraesCS7D01G328500;TraesCS1A01G186100;TraesCS1A01G186500;…	0.397544	4	pme1841;pme3038;pme0013;pme2292
Alanine, aspartate and glutamate metabolism	ko00250	1.24134e-05	40	TraesCS3A01G266300;TraesCS3B01G299800;TraesCS3A01G383500;TraesCS3B01G415900;TraesCS3D01G376600;TraesCS6A01G360700;TraesCS6B01G393600;TraesCS6D01G344200;TraesCS1A01G085600;TraesCS1B01G102700;TraesCS1D01G086700;TraesCS5A01G059300;TraesCS1A01G299100;TraesCS1D01G292100;TraesCS4A01G137000;TraesCS4B01G167100;TraesCS4D01G170300;TraesCS7B01G148000;TraesCS3A01G515300;TraesCS3B01G583600;TraesCS3D01G523200;…	0.0777247	21	pme2050;pme1408;pme1988;pme3011;pme0013
Estrogen signaling pathway	ko04915	2.51421e-05	39	TraesCS1A01G435100;TraesCS1B01G422600;TraesCS1D01G402400;TraesCS2A01G098200;TraesCS2A01G166200;TraesCS2B01G192100;TraesCS2D01G097600;TraesCS2D01G173500;TraesCS5A01G139700;TraesCS5A01G239000;TraesCS5B01G237600;TraesCS5D01G246100;TraesCS3D01G351900;TraesCS3D01G352400;TraesCS4A01G097900;TraesCS4A01G098600;TraesCS4B01G205700;TraesCS4B01G206700;TraesCS4D01G206600;TraesCS4D01G207500;TraesCS5A01G314900;…	0.403465	1	pme3011
Galactose metabolism	ko00052	2.65903e-05	54	TraesCS1A01G122800;TraesCS1D01G123700;TraesCS3A01G108500;TraesCS3B01G127500;TraesCS3B01G320500;TraesCS3D01G110300;TraesCS3D01G286000;TraesCS1A01G344000;TraesCS1B01G357000;TraesCS1D01G346200;TraesCS2B01G350500;TraesCS3B01G126400;TraesCS2A01G549600;TraesCS2A01G549700;TraesCS2A01G549800;TraesCS2D01G550700;TraesCS7A01G134500;TraesCS7B01G035700;TraesCS1A01G214700;TraesCS2A01G488500;TraesCS2A01G488900;…	0.31902	2	pme1846;pme0516
Biosynthesis of antibiotics	ko01130	2.76812e-05	252	TraesCS1A01G050100;TraesCS1B01G066400;TraesCS1D01G052200;TraesCS1B01G027700;TraesCS1B01G291100;TraesCS1B01G291200;TraesCS1B01G307700;TraesCS1D01G021100;TraesCS1D01G281300;TraesCS1D01G281600;TraesCS1D01G281700;TraesCS1D01G293000;TraesCS3A01G038400;TraesCS3A01G363400;TraesCS3B01G395600;TraesCS3B01G395700;TraesCS3D01G041300;TraesCS3D01G356900;TraesCS7A01G241400;TraesCS7D01G240400;TraesCS2A01G076600;…	0.0761568	17	pme3576;pme2292;pme2050;pme0023;pme0026;pme1104;pme0043;pme0013;pme0516;pme0006;pme0278;pme0008;pme2773;pme0039;pme1846;pme0009;pme0161
Phenylalanine metabolism	ko00360	4.30121e-05	56	TraesCS4A01G020900;TraesCS2B01G182500;TraesCS2D01G162800;TraesCS5A01G534000;TraesCS7B01G299500;TraesCS7D01G393100;TraesCS6A01G360700;TraesCS6B01G393600;TraesCS6D01G344200;TraesCS2A01G025000;TraesCS2B01G035200;TraesCS2D01G026300;TraesCS2D01G027000;TraesCS2D01G027200;TraesCSU01G008400;TraesCS2A01G516800;TraesCS2D01G518200;TraesCS3A01G296900;TraesCS3B01G340000;TraesCS3D01G305600;TraesCS7A01G387000;T…	0.703179	3	pme1820;pme2903;pme1422
Glycerophospholipid metabolism	ko00564	0.000154013	71	TraesCS1A01G312400;TraesCS1D01G312600;TraesCS1D01G168900;TraesCS2A01G125600;TraesCS2D01G534600;TraesCS3B01G351100;TraesCS3D01G315700;TraesCS7A01G297200;TraesCS7B01G198600;TraesCS1A01G196600;TraesCS4A01G087100;TraesCS4A01G270800;TraesCS4B01G043300;TraesCS4D01G040800;TraesCS3A01G083200;TraesCS1B01G050400;TraesCS1D01G035800;TraesCS5A01G223500;TraesCS5A01G520900;TraesCS7A01G544900;TraesCS7B01G468300;…	0.223155	2	pma6270;pme2433
Arginine and proline metabolism	ko00330	0.000159235	43	TraesCS2D01G386700;TraesCS6A01G240000;TraesCS6B01G284900;TraesCS7A01G210100;TraesCS1A01G209100;TraesCS1B01G223300;TraesCS1D01G212400;TraesCS5B01G459100;TraesCS5D01G460700;TraesCS6A01G410600;TraesCS6B01G456400;TraesCS6D01G393500;TraesCS7A01G350100;TraesCS7B01G232700;TraesCS7D01G328500;TraesCS6A01G360700;TraesCS6B01G393600;TraesCS6D01G344200;TraesCS2A01G025000;TraesCS2B01G035200;TraesCS2D01G026300;…	0.0571305	8	pmb0501;pme0043;pme0013;pme0120;pme0006;pme2292;pme3011;pme2693
Biosynthesis of terpenoids and steroids	ko01062	0.00178453	5	TraesCS5A01G020900;TraesCS5A01G356300;TraesCS5B01G358800;TraesCS5D01G026000;TraesCS7D01G553300	0.727142	1	pme2050
Cyanoamino acid metabolism	ko00460	0.00304745	64	TraesCS3B01G417800;TraesCS3D01G378700;TraesCS1D01G232700;TraesCS2A01G329000;TraesCS2B01G112200;TraesCS2B01G600100;TraesCS2B01G600200;TraesCS2D01G095600;TraesCS2D01G333800;TraesCS3B01G205500;TraesCS3B01G369100;TraesCS3B01G483500;TraesCS3B01G498900;TraesCS3D01G330900;TraesCS3D01G331100;TraesCS5A01G295100;TraesCS5A01G295500;TraesCS5A01G295600;TraesCS5A01G395400;TraesCS5B01G294500;TraesCS5B01G295000;…	0.264251	3	pme1104;pme0009;pme0039
Vascular smooth muscle contraction	ko04270	0.00347661	30	TraesCS4A01G087100;TraesCS4A01G270800;TraesCS4B01G043300;TraesCS4D01G040800;TraesCS1A01G435100;TraesCS1B01G422600;TraesCS1D01G402400;TraesCS2A01G098200;TraesCS2A01G166200;TraesCS2B01G192100;TraesCS2D01G097600;TraesCS2D01G173500;TraesCS5A01G139700;TraesCS5A01G239000;TraesCS5B01G237600;TraesCS5D01G246100;TraesCS1B01G130000;TraesCS1D01G004500;TraesCS1D01G351800;TraesCS2B01G533200;TraesCS2D01G505600;…	0.539927	1	pmd0023
Tyrosine metabolism	ko00350	0.00766938	39	TraesCS1A01G050100;TraesCS1B01G066400;TraesCS1D01G052200;TraesCS4B01G305700;TraesCS4A01G020900;TraesCS4D01G358500;TraesCS6D01G048400;TraesCS6A01G360700;TraesCS6B01G393600;TraesCS6D01G344200;TraesCS2A01G516800;TraesCS2D01G518200;TraesCS3A01G296900;TraesCS3B01G340000;TraesCS3D01G305600;TraesCS7A01G387000;TraesCS7A01G387100;TraesCS7D01G538800;TraesCS7B01G370000;TraesCS7A01G422400;TraesCS7B01G322800;…	0.836987	2	pme1820;pme0085
Glyoxylate and dicarboxylate metabolism	ko00630	0.0167326	50	TraesCS4B01G066400;TraesCS4D01G007200;TraesCS6B01G302400;TraesCS6D01G255200;TraesCS7B01G130600;TraesCS7D01G232300;TraesCS2B01G152900;TraesCS2D01G132900;TraesCS3B01G417800;TraesCS3D01G378700;TraesCS7B01G148000;TraesCS1A01G045800;TraesCS1B01G059000;TraesCS2A01G066700;TraesCS2A01G066800;TraesCS2A01G067300;TraesCS2B01G079100;TraesCS2B01G079200;TraesCS2B01G079300;TraesCS2B01G079400;TraesCS2B01G079500;…	0.0557202	4	pme1408;pme2050;pme0009;pme0013
Neomycin, kanamycin and gentamicin biosynthesis	ko00524	0.0171054	7	TraesCS1A01G122800;TraesCS1D01G123700;TraesCS3A01G108500;TraesCS3B01G127500;TraesCS3B01G320500;TraesCS3D01G110300;TraesCS3D01G286000	0.223155	2	pme0013;pme1846
Inflammatory mediator regulation of TRP channels	ko04750	0.0209412	30	TraesCS1A01G435100;TraesCS1B01G422600;TraesCS1D01G402400;TraesCS2A01G098200;TraesCS2A01G166200;TraesCS2B01G192100;TraesCS2D01G097600;TraesCS2D01G173500;TraesCS5A01G139700;TraesCS5A01G239000;TraesCS5B01G237600;TraesCS5D01G246100;TraesCS6A01G375800;TraesCS6A01G375900;TraesCS4A01G496500;TraesCS4A01G498300;TraesCS1B01G130000;TraesCS1D01G004500;TraesCS1D01G351800;TraesCS2B01G533200;TraesCS2D01G505600;…	0.645517	1	pme0424
Arginine biosynthesis	ko00220	0.0343458	23	TraesCS1A01G266000;TraesCS1A01G266100;TraesCS1A01G412800;TraesCS1B01G277100;TraesCS1D01G266300;TraesCS3D01G235400;TraesCS6A01G360700;TraesCS6B01G393600;TraesCS6D01G344200;TraesCS1A01G085600;TraesCS1B01G102700;TraesCS1D01G086700;TraesCS5A01G059300;TraesCS6B01G274800;TraesCS6D01G232400;TraesCS5B01G497700;TraesCS5D01G497800;TraesCS2A01G035700;TraesCS4B01G047400;TraesCS3A01G305400;TraesCS3B01G331100;…	0.122737	4	pme1408;pme0008;pme0043;pme0013
Glucagon signaling pathway	ko04922	0.0409287	53	TraesCS2A01G076600;TraesCS2B01G091400;TraesCS2D01G075200;TraesCS6A01G085300;TraesCS6B01G116700;TraesCS6D01G078300;TraesCS6B01G342000;TraesCS6D01G291100;TraesCS7A01G238900;TraesCS7D01G199900;TraesCS5A01G395200;TraesCS5B01G400000;TraesCS5D01G404500;TraesCS2A01G593000;TraesCS2B01G591300;TraesCS2D01G561700;TraesCS4D01G018900;TraesCS5A01G131100;TraesCS5B01G131000;TraesCS5D01G138800;TraesCS6B01G331600;…	0.411959	2	pme2050;pme1846
Biofilm formation - Vibrio cholerae	ko05111	0.0504653	4	TraesCS3A01G287400;TraesCS3B01G321600;TraesCS3D01G286900;TraesCS4B01G330300	0.539927	1	pme1846
Photosynthesis	ko00195	0.0523128	72	TraesCS2A01G223600;TraesCS2A01G207900;TraesCS2B01G234500;TraesCS2D01G214700;TraesCS4B01G015800;TraesCS4B01G028100;TraesCS4D01G025700;TraesCS7A01G325400;TraesCS7A01G325500;TraesCS7B01G226100;TraesCS7B01G226200;TraesCS7D01G322000;TraesCS7D01G322100;TraesCS4A01G472500;TraesCS5D01G431300;TraesCS6B01G015000;TraesCS7A01G020500;TraesCS7D01G016800;TraesCS5A01G457500;TraesCS5B01G466700;TraesCS5D01G468400;…	0.403465	1	pmb0829
GABAergic synapse	ko04727	0.0542557	21	TraesCS3A01G515300;TraesCS3B01G583600;TraesCS3D01G523200;TraesCS4A01G075600;TraesCS4B01G231400;TraesCS4D01G232700;TraesCS4B01G047400;TraesCS7A01G391600;TraesCS7D01G387200;TraesCS2A01G052500;TraesCS2B01G065200;TraesCS2B01G344500;TraesCS6A01G002400;TraesCS6B01G007400;TraesCS7A01G312800;TraesCS7A01G313000;TraesCS7B01G093100;TraesCS7B01G213000;TraesCS7D01G309200;TraesCS7D01G309400;TraesCSU01G023100	0.0793577	3	pme0013;pme3011;pme1408
Degradation of aromatic compounds	ko01220	0.0659541	26	TraesCS1A01G050100;TraesCS1B01G066400;TraesCS1D01G052200;TraesCS1B01G027700;TraesCS1B01G291100;TraesCS1B01G291200;TraesCS1B01G307700;TraesCS1D01G021100;TraesCS1D01G281300;TraesCS1D01G281600;TraesCS1D01G281700;TraesCS1D01G293000;TraesCS3A01G038400;TraesCS3A01G363400;TraesCS3B01G395600;TraesCS3B01G395700;TraesCS3D01G041300;TraesCS3D01G356900;TraesCS7A01G241400;TraesCS7D01G240400;TraesCS4B01G305700;…	0.0205955	7	pme1422;pme3576;pme0282;pme0245;pme2903;pme1820;pme0281
Circadian entrainment	ko04713	0.0771491	14	TraesCS1A01G435100;TraesCS1B01G422600;TraesCS1D01G402400;TraesCS2A01G098200;TraesCS2A01G166200;TraesCS2B01G192100;TraesCS2D01G097600;TraesCS2D01G173500;TraesCS5A01G139700;TraesCS5A01G239000;TraesCS5B01G237600;TraesCS5D01G246100;TraesCS6A01G375800;TraesCS6A01G375900	0.645517	1	pme0013
Pyruvate metabolism	ko00620	0.077566	45	TraesCS2A01G076600;TraesCS2B01G091400;TraesCS2D01G075200;TraesCS6A01G085300;TraesCS6B01G116700;TraesCS6D01G078300;TraesCS3A01G108900;TraesCS3A01G285900;TraesCS3B01G128000;TraesCS3B01G309300;TraesCS3B01G320200;TraesCS3D01G285700;TraesCS5A01G549900;TraesCS7B01G197000;TraesCS7D01G283900;TraesCSU01G127700;TraesCSU01G135100;TraesCS2D01G386700;TraesCS6A01G240000;TraesCS6B01G284900;TraesCS7A01G210100;Tr…	0.539927	1	pmb3101
Renin secretion	ko04924	0.0781118	19	TraesCS1A01G435100;TraesCS1B01G422600;TraesCS1D01G402400;TraesCS2A01G098200;TraesCS2A01G166200;TraesCS2B01G192100;TraesCS2D01G097600;TraesCS2D01G173500;TraesCS5A01G139700;TraesCS5A01G239000;TraesCS5B01G237600;TraesCS5D01G246100;TraesCS1A01G352200;TraesCS1B01G272000;TraesCS1B01G357200;TraesCS1B01G370900;TraesCS1D01G261200;TraesCS1D01G358200;TraesCS1D01G358400	0.645517	1	pmd0023
Valine, leucine and isoleucine degradation	ko00280	0.0800376	24	TraesCS7D01G450800;TraesCS2D01G386700;TraesCS6A01G240000;TraesCS6B01G284900;TraesCS7A01G210100;TraesCS4B01G071500;TraesCS5B01G121400;TraesCS2A01G407900;TraesCS4A01G059800;TraesCS4B01G235400;TraesCS4D01G236800;TraesCS1A01G299100;TraesCS1D01G292100;TraesCS4A01G137000;TraesCS4B01G167100;TraesCS4D01G170300;TraesCS1A01G416200;TraesCS1B01G446500;TraesCS1D01G423800;TraesCS5A01G053700;TraesCS5A01G384200;…	0.0379245	3	pme1104;pme0018;pme0039
Streptomycin biosynthesis	ko00521	0.0879186	7	TraesCS1A01G122800;TraesCS1D01G123700;TraesCS3A01G108500;TraesCS3B01G127500;TraesCS3B01G320500;TraesCS3D01G110300;TraesCS3D01G286000	0.13054	2	pme1846;pme0516
Mineral absorption	ko04978	0.0925538	10	TraesCS7A01G357400;TraesCS7B01G270400;TraesCS7D01G365300;TraesCS3A01G195100;TraesCS3D01G206000;TraesCS4A01G004400;TraesCS4A01G050500;TraesCS4B01G300600;TraesCS4D01G299400;TraesCS7B01G364800	0.000870056	11	pmb0829;pme0009;pme1846;pme1104;pme1408;pme0018;pme1988;pme1210;pme0023;pme0039;pme0006
Ether lipid metabolism	ko00565	0.12563	22	TraesCS4A01G087100;TraesCS4A01G270800;TraesCS4B01G043300;TraesCS4D01G040800;TraesCS3A01G083200;TraesCS1B01G050400;TraesCS1D01G035800;TraesCS5A01G223500;TraesCS5A01G520900;TraesCS7A01G544900;TraesCS7B01G468300;TraesCS7D01G531200;TraesCS7D01G531300;TraesCS5A01G394400;TraesCS5A01G394800;TraesCS5B01G398500;TraesCS5B01G399100;TraesCS5D01G403400;TraesCS5D01G404000;TraesCS5D01G404200;TraesCS7D01G201100;…	0.227273	1	pma6270
Bile secretion	ko04976	0.129634	35	TraesCS5A01G269300;TraesCS6A01G277800;TraesCS6B01G306000;TraesCS6D01G258300;TraesCS1A01G221200;TraesCS1D01G222800;TraesCS2A01G009600;TraesCS2A01G009700;TraesCS2A01G009900;TraesCS2B01G012100;TraesCS2B01G012200;TraesCS2B01G012300;TraesCS2B01G077500;TraesCS2D01G010400;TraesCS2D01G010500;TraesCS2D01G063700;TraesCS2D01G063800;TraesCS3A01G524700;TraesCS3B01G440500;TraesCS3D01G403000;TraesCS3D01G471500;…	0.800348	2	pme2831;pme1846
ABC transporters	ko02010	0.13661	40	TraesCS7A01G367700;TraesCS7D01G355100;TraesCS5A01G392600;TraesCS5A01G392700;TraesCS5B01G397600;TraesCS5D01G402600;TraesCS1A01G221200;TraesCS1D01G222800;TraesCS2A01G009600;TraesCS2A01G009700;TraesCS2A01G009900;TraesCS2B01G012100;TraesCS2B01G012200;TraesCS2B01G012300;TraesCS2B01G077500;TraesCS2D01G010400;TraesCS2D01G010500;TraesCS2D01G063700;TraesCS2D01G063800;TraesCS3A01G524700;TraesCS3B01G440500;…	3.11619e-07	20	pme0043;pme0013;pme1104;pme0023;pme1828;pme0026;pma3649;pme0018;pme2292;pmb0829;pmb0302;pme0009;pme1846;pme0039;pme1408;pme1988;pme0006;pme0282;pme0516;pme0037
Anthocyanin biosynthesis	ko00942	0.143605	3	TraesCS1B01G023600;TraesCS7D01G155700;TraesCS4B01G055300	0.838812	1	pme1398
Ascorbate and aldarate metabolism	ko00053	0.144854	23	TraesCS2D01G386700;TraesCS6A01G240000;TraesCS6B01G284900;TraesCS7A01G210100;TraesCS5A01G286900;TraesCS5A01G287000;TraesCS5B01G286200;TraesCS5B01G286300;TraesCS5D01G199900;TraesCS5D01G294600;TraesCS2A01G437700;TraesCS2B01G457600;TraesCS2D01G434500;TraesCS6A01G412900;TraesCS6D01G397200;TraesCS7B01G140600;TraesCS7A01G357800;TraesCS7B01G269900;TraesCS7D01G364900;TraesCS6D01G253900;TraesCS7D01G277500;…	0.727142	1	pme0516
Insulin signaling pathway	ko04910	0.147949	54	TraesCS5A01G395200;TraesCS5B01G400000;TraesCS5D01G404500;TraesCS1A01G122800;TraesCS1D01G123700;TraesCS3A01G108500;TraesCS3B01G127500;TraesCS3B01G320500;TraesCS3D01G110300;TraesCS3D01G286000;TraesCS1A01G435100;TraesCS1B01G422600;TraesCS1D01G402400;TraesCS2A01G098200;TraesCS2A01G166200;TraesCS2B01G192100;TraesCS2D01G097600;TraesCS2D01G173500;TraesCS5A01G139700;TraesCS5A01G239000;TraesCS5B01G237600;…	0.403465	1	pme1846
beta-Alanine metabolism	ko00410	0.170783	20	TraesCS2D01G386700;TraesCS6A01G240000;TraesCS6B01G284900;TraesCS7A01G210100;TraesCS4A01G020900;TraesCS7A01G350100;TraesCS7B01G232700;TraesCS7D01G328500;TraesCS3A01G515300;TraesCS3B01G583600;TraesCS3D01G523200;TraesCS4A01G075600;TraesCS4B01G231400;TraesCS4D01G232700;TraesCS3A01G250700;TraesCS3B01G280200;TraesCS4B01G385300;TraesCS5A01G549600;TraesCS7A01G539200;TraesCS7D01G524900	0.122737	4	pme0037;pme2601;pme0116;pme3011
Quorum sensing	ko02024	0.177633	26	TraesCS3A01G083200;TraesCS3A01G515300;TraesCS3B01G583600;TraesCS3D01G523200;TraesCS4A01G075600;TraesCS4B01G231400;TraesCS4D01G232700;TraesCS4D01G215100;TraesCS2A01G016500;TraesCS3D01G348900;TraesCS7A01G086600;TraesCS7A01G365700;TraesCS7A01G115900;TraesCS7B01G012700;TraesCS7D01G110700;TraesCS5A01G402100;TraesCS5B01G406800;TraesCS5D01G412300;TraesCS4A01G197700;TraesCS4B01G117800;TraesCS4B01G117900;…	0.13054	2	pme3011;pmb0829
Indole alkaloid biosynthesis	ko00901	0.185734	38	TraesCS2A01G516800;TraesCS2D01G518200;TraesCS3A01G296900;TraesCS3B01G340000;TraesCS3D01G305600;TraesCS7A01G387000;TraesCS7A01G387100;TraesCS7D01G538800;TraesCS1D01G005500;TraesCS2B01G159200;TraesCS2B01G505300;TraesCS2D01G137500;TraesCS2D01G137700;TraesCS2D01G150000;TraesCS2D01G479800;TraesCS3A01G057100;TraesCS3A01G141400;TraesCS3A01G219800;TraesCS3A01G235500;TraesCS3A01G253500;TraesCS3A01G308200;…	0.13054	2	pme1417;pme1846
Monobactam biosynthesis	ko00261	0.191195	6	TraesCS5B01G403400;TraesCS5D01G534600;TraesCS2A01G397900;TraesCS5A01G382900;TraesCS5B01G387300;TraesCS5D01G392300	0.133143	3	pme0009;pme0023;pme0043
Glutamatergic synapse	ko04724	0.194959	18	TraesCS1B01G050400;TraesCS1D01G035800;TraesCS5A01G223500;TraesCS5A01G520900;TraesCS7A01G544900;TraesCS7B01G468300;TraesCS7D01G531200;TraesCS7D01G531300;TraesCS4B01G047400;TraesCS1A01G352200;TraesCS1B01G272000;TraesCS1B01G357200;TraesCS1B01G370900;TraesCS1D01G261200;TraesCS1D01G358200;TraesCS1D01G358400;TraesCS7A01G391600;TraesCS7D01G387200	0.13054	2	pme1408;pme0013
Sphingolipid metabolism	ko00600	0.195122	26	TraesCS5A01G394400;TraesCS5A01G394800;TraesCS5B01G398500;TraesCS5B01G399100;TraesCS5D01G403400;TraesCS5D01G404000;TraesCS5D01G404200;TraesCS7D01G201100;TraesCS5A01G205900;TraesCS4A01G221500;TraesCS7A01G186900;TraesCS7B01G092200;TraesCS7D01G188000;TraesCS3B01G349900;TraesCS1A01G103600;TraesCS1D01G162000;TraesCS6B01G214100;TraesCS5A01G014200;TraesCS1A01G220100;TraesCS1A01G183900;TraesCS1B01G205400;…	0.403465	1	pme0009
Sulfur metabolism	ko00920	0.219613	15	TraesCS3A01G287400;TraesCS3B01G321600;TraesCS3D01G286900;TraesCS4B01G330300;TraesCS3A01G069700;TraesCS3D01G068600;TraesCS6A01G140100;TraesCS6A01G140200;TraesCS2B01G152300;TraesCS6A01G233100;TraesCS7A01G102700;TraesCS7D01G096800;TraesCS5A01G382900;TraesCS5B01G387300;TraesCS5D01G392300	0.411959	2	pme0161;pme0009
Glycine, serine and threonine metabolism	ko00260	0.245042	30	TraesCS7A01G496500;TraesCS7D01G483800;TraesCS5B01G403400;TraesCS4A01G020900;TraesCS5A01G276200;TraesCS5B01G276000;TraesCS5D01G283600;TraesCS3B01G417800;TraesCS3D01G378700;TraesCS1A01G299100;TraesCS1D01G292100;TraesCS4A01G137000;TraesCS4B01G167100;TraesCS4D01G170300;TraesCS7B01G148000;TraesCS5D01G534600;TraesCS2A01G415800;TraesCS2B01G434800;TraesCS2D01G412800;TraesCS4B01G352700;TraesCS4B01G354200;…	0.0125867	7	pme0023;pme1828;pma3649;pme2773;pme0161;pme0009;pme3033
Aminobenzoate degradation	ko00627	0.24987	7	TraesCS2A01G025000;TraesCS2B01G035200;TraesCS2D01G026300;TraesCS2D01G027000;TraesCS2D01G027200;TraesCSU01G008400;TraesCS7B01G113800	0.441128	5	pme2903;pme0281;pme2362;pme3576;pme2828
Ubiquinone and other terpenoid-quinone biosynthesis	ko00130	0.261392	24	TraesCS2B01G182500;TraesCS2D01G162800;TraesCS5A01G534000;TraesCS7B01G299500;TraesCS7D01G393100;TraesCS2A01G145800;TraesCS2B01G171200;TraesCS2D01G150400;TraesCS6A01G266700;TraesCS4A01G406300;TraesCS4B01G305800;TraesCS4D01G304000;TraesCS7D01G125800;TraesCS2A01G124100;TraesCS2B01G146000;TraesCS2D01G126900;TraesCS2D01G127000;TraesCS3B01G353000;TraesCS7B01G207200;TraesCS7B01G324800;TraesCS7D01G416600;…	0.790178	1	pme2903
Prodigiosin biosynthesis	ko00333	0.294233	7	TraesCS1B01G401400;TraesCS1D01G344900;TraesCS1D01G386800;TraesCS2A01G528100;TraesCS3A01G035300;TraesCS3B01G048900;TraesCS7D01G151600	0.403465	1	pme0006
Butanoate metabolism	ko00650	0.297537	12	TraesCS3A01G515300;TraesCS3B01G583600;TraesCS3D01G523200;TraesCS4A01G075600;TraesCS4B01G231400;TraesCS4D01G232700;TraesCS2A01G421400;TraesCS2B01G440400;TraesCS2D01G418400;TraesCS3A01G205100;TraesCS3B01G237200;TraesCS3D01G210300	0.31902	2	pme3011;pme0013
cAMP signaling pathway	ko04024	0.304406	27	TraesCS7B01G044200;TraesCS1B01G050400;TraesCS1D01G035800;TraesCS5A01G223500;TraesCS5A01G520900;TraesCS7A01G544900;TraesCS7B01G468300;TraesCS7D01G531200;TraesCS7D01G531300;TraesCS1A01G435100;TraesCS1B01G422600;TraesCS1D01G402400;TraesCS2A01G098200;TraesCS2A01G166200;TraesCS2B01G192100;TraesCS2D01G097600;TraesCS2D01G173500;TraesCS5A01G139700;TraesCS5A01G239000;TraesCS5B01G237600;TraesCS5D01G246100;…	0.411959	2	pmd0023;pme3011
Amino sugar and nucleotide sugar metabolism	ko00520	0.359179	63	TraesCS3A01G338700;TraesCS3B01G370400;TraesCS1A01G122800;TraesCS1D01G123700;TraesCS3A01G108500;TraesCS3B01G127500;TraesCS3B01G320500;TraesCS3D01G110300;TraesCS3D01G286000;TraesCS3A01G400000;TraesCS3B01G433000;TraesCS3D01G394200;TraesCS5B01G497500;TraesCS1A01G419600;TraesCS1B01G449700;TraesCS1D01G427400;TraesCS5A01G472000;TraesCS5B01G484700;TraesCS1A01G353600;TraesCS1B01G064600;TraesCS1B01G065000;…	0.790178	1	pme1846
Regulation of lipolysis in adipocytes	ko04923	0.360687	6	TraesCS2B01G395400;TraesCS2D01G374700;TraesCS3B01G388000;TraesCS3D01G349000;TraesCS3D01G349100;TraesCS4A01G178300	0.645517	1	pmd0023
Ferroptosis	ko04216	0.362805	15	TraesCS7A01G115900;TraesCS7B01G012700;TraesCS7D01G110700;TraesCS7A01G357400;TraesCS7B01G270400;TraesCS7D01G365300;TraesCS3A01G195100;TraesCS3D01G206000;TraesCS4A01G004400;TraesCS4A01G050500;TraesCS4B01G300600;TraesCS4D01G299400;TraesCS7B01G364800;TraesCS7A01G442500;TraesCS7A01G442600	0.790178	1	pme0013
Phenylalanine, tyrosine and tryptophan biosynthesis	ko00400	0.443371	18	TraesCS6A01G360700;TraesCS6B01G393600;TraesCS6D01G344200;TraesCS2B01G553300;TraesCS2D01G525500;TraesCS7B01G089400;TraesCS5B01G166300;TraesCS4D01G215100;TraesCS1A01G188000;TraesCS1D01G188500;TraesCS2B01G308400;TraesCS2D01G289900;TraesCS4B01G197700;TraesCS3A01G305400;TraesCS3B01G331100;TraesCS6A01G018600;TraesCS6D01G022800;TraesCS7A01G345600	0.576414	2	pme2036;pme3576
Long-term potentiation	ko04720	0.458889	21	TraesCS1A01G435100;TraesCS1B01G422600;TraesCS1D01G402400;TraesCS2A01G098200;TraesCS2A01G166200;TraesCS2B01G192100;TraesCS2D01G097600;TraesCS2D01G173500;TraesCS5A01G139700;TraesCS5A01G239000;TraesCS5B01G237600;TraesCS5D01G246100;TraesCS6A01G375800;TraesCS6A01G375900;TraesCS1A01G352200;TraesCS1B01G272000;TraesCS1B01G357200;TraesCS1B01G370900;TraesCS1D01G261200;TraesCS1D01G358200;TraesCS1D01G358400	0.403465	1	pme0013
Tropane, piperidine and pyridine alkaloid biosynthesis	ko00960	0.464481	13	TraesCS4A01G020900;TraesCS6A01G360700;TraesCS6B01G393600;TraesCS6D01G344200;TraesCS4A01G094500;TraesCS4B01G209900;TraesCS4D01G210700;TraesCS5B01G531600;TraesCS5D01G545800;TraesCS3A01G305400;TraesCS3B01G331100;TraesCS6A01G018600;TraesCS6D01G022800	0.0168307	5	pme1841;pme0026;pmb0782;pme2292;pme1104
HIF-1 signaling pathway	ko04066	0.476169	20	TraesCS6D01G196300;TraesCS6B01G342000;TraesCS6D01G291100;TraesCS7A01G238900;TraesCS7D01G199900;TraesCS1A01G122800;TraesCS1D01G123700;TraesCS3A01G108500;TraesCS3B01G127500;TraesCS3B01G320500;TraesCS3D01G110300;TraesCS3D01G286000;TraesCS4A01G373800;TraesCS5A01G014400;TraesCS5B01G012300;TraesCS5D01G019800;TraesCS7A01G075600;TraesCS7D01G071200;TraesCS6A01G375800;TraesCS6A01G375900	0.403465	1	pme1846
Nicotinate and nicotinamide metabolism	ko00760	0.526812	9	TraesCS3A01G495300;TraesCS3D01G502500;TraesCS5B01G185000;TraesCS5D01G191900;TraesCS3A01G144700;TraesCS3B01G171500;TraesCS3D01G153500;TraesCS3A01G251100;TraesCS3B01G280600	0.96757	1	pme3011
Phospholipase D signaling pathway	ko04072	0.580847	18	TraesCS4A01G143600;TraesCS2A01G125600;TraesCS2D01G534600;TraesCS3B01G351100;TraesCS3D01G315700;TraesCS7A01G297200;TraesCS7B01G198600;TraesCS1B01G050400;TraesCS1D01G035800;TraesCS5A01G223500;TraesCS5A01G520900;TraesCS7A01G544900;TraesCS7B01G468300;TraesCS7D01G531200;TraesCS7D01G531300;TraesCS1B01G227700;TraesCS1D01G216700;TraesCS3B01G349900	0.403465	1	pme0013
Biotin metabolism	ko00780	0.583886	9	TraesCS1B01G401400;TraesCS1D01G344900;TraesCS1D01G386800;TraesCS2A01G528100;TraesCS3A01G035300;TraesCS3B01G048900;TraesCS7D01G151600;TraesCS1A01G219800;TraesCS2D01G135300	0.403465	1	pme0026
Toluene degradation	ko00623	0.588808	3	TraesCS1A01G249800;TraesCS1D01G249200;TraesCS3B01G455500	0.645517	1	pme2903
Selenocompound metabolism	ko00450	0.607833	10	TraesCS1D01G157400;TraesCS1A01G181000;TraesCS1B01G199600;TraesCS7D01G395100;TraesCS1A01G013800;TraesCS1B01G017800;TraesCS1D01G011700;TraesCS5A01G382900;TraesCS5B01G387300;TraesCS5D01G392300	0.227273	1	pme1988
Prolactin signaling pathway	ko04917	0.612873	31	TraesCS1A01G020800;TraesCS1B01G028600;TraesCS2A01G003400;TraesCS2A01G044900;TraesCS2B01G010600;TraesCS2B01G013700;TraesCS2B01G014400;TraesCS2B01G031200;TraesCS2B01G057100;TraesCS2B01G064600;TraesCS2B01G169000;TraesCS2D01G008000;TraesCS2D01G043500;TraesCS3D01G061900;TraesCS4A01G417600;TraesCS4A01G417700;TraesCS4D01G041300;TraesCS5D01G364500;TraesCS5D01G470700;TraesCS5D01G484900;TraesCS7A01G155500;…	0.645517	1	pme1846
Phosphonate and phosphinate metabolism	ko00440	0.620063	3	TraesCS1A01G196600;TraesCS5D01G384800;TraesCS7D01G363400	0.403465	1	pmb0302
Insulin secretion	ko04911	0.621108	4	TraesCS6A01G375800;TraesCS6A01G375900;TraesCS2A01G181400;TraesCS2B01G208000	0.539927	1	pme1846
Lysine biosynthesis	ko00300	0.623626	5	TraesCS5B01G403400;TraesCS5D01G534600;TraesCS2A01G397900;TraesCS4B01G264500;TraesCS4D01G264500	0.195923	3	pme0026;pme0278;pme0161
cGMP-PKG signaling pathway	ko04022	0.632006	26	TraesCS1A01G435100;TraesCS1B01G422600;TraesCS1D01G402400;TraesCS2A01G098200;TraesCS2A01G166200;TraesCS2B01G192100;TraesCS2D01G097600;TraesCS2D01G173500;TraesCS5A01G139700;TraesCS5A01G239000;TraesCS5B01G237600;TraesCS5D01G246100;TraesCS7A01G209800;TraesCS7B01G116600;TraesCS7D01G211700;TraesCS1A01G352200;TraesCS1B01G272000;TraesCS1B01G357200;TraesCS1B01G370900;TraesCS1D01G261200;TraesCS1D01G358200;…	0.727142	1	pmd0023
Propanoate metabolism	ko00640	0.654599	9	TraesCS2A01G076600;TraesCS2B01G091400;TraesCS2D01G075200;TraesCS6A01G085300;TraesCS6B01G116700;TraesCS6D01G078300;TraesCS4B01G071500;TraesCS5B01G121400;TraesCS2B01G307300	0.645517	1	pme2601
Phosphatidylinositol signaling system	ko04070	0.6788	28	TraesCS4A01G143600;TraesCS2A01G125600;TraesCS2D01G534600;TraesCS3B01G351100;TraesCS3D01G315700;TraesCS7A01G297200;TraesCS7B01G198600;TraesCS1A01G330900;TraesCS2D01G571300;TraesCS5B01G201300;TraesCS1A01G435100;TraesCS1B01G422600;TraesCS1D01G402400;TraesCS2A01G098200;TraesCS2A01G166200;TraesCS2B01G192100;TraesCS2D01G097600;TraesCS2D01G173500;TraesCS5A01G139700;TraesCS5A01G239000;TraesCS5B01G237600;…	0.227273	1	pme0516
Pantothenate and CoA biosynthesis	ko00770	0.703792	11	TraesCS2A01G407900;TraesCS4A01G059800;TraesCS4B01G235400;TraesCS4D01G236800;TraesCS3A01G144700;TraesCS3B01G171500;TraesCS3D01G153500;TraesCS3B01G161400;TraesCS1B01G080700;TraesCS1D01G063400;TraesCS7A01G167300	0.876298	1	pme0039
Carbohydrate digestion and absorption	ko04973	0.737112	7	TraesCS1A01G122800;TraesCS1D01G123700;TraesCS3A01G108500;TraesCS3B01G127500;TraesCS3B01G320500;TraesCS3D01G110300;TraesCS3D01G286000	0.403465	1	pme1846
Flavone and flavonol biosynthesis	ko00944	0.749008	8	TraesCS6B01G018800;TraesCS6B01G011000;TraesCS6B01G011200;TraesCS6D01G008100;TraesCS1A01G021100;TraesCS4D01G055500;TraesCS4D01G055700;TraesCS7A01G149800	0.913618	2	pma6389;pme0363
Sulfur relay system	ko04122	0.775345	2	TraesCS6A01G140100;TraesCS6A01G140200	0.645517	1	pme1988
2-Oxocarboxylic acid metabolism	ko01210	0.7946	27	TraesCS5B01G403400;TraesCS1A01G266000;TraesCS1A01G266100;TraesCS1A01G412800;TraesCS1B01G277100;TraesCS1D01G266300;TraesCS3D01G235400;TraesCS6A01G360700;TraesCS6B01G393600;TraesCS6D01G344200;TraesCS1A01G085600;TraesCS1B01G102700;TraesCS1D01G086700;TraesCS5A01G059300;TraesCS2A01G407900;TraesCS4A01G059800;TraesCS4B01G235400;TraesCS4D01G236800;TraesCS5D01G534600;TraesCS6B01G274800;TraesCS6D01G232400;…	0.0296941	8	pme2050;pme0018;pme1210;pme0039;pme0026;pme1104;pmb3101;pme0013
Phenazine biosynthesis	ko00405	0.798507	1	TraesCS4D01G215100	0.227273	1	pme3576
Lysine degradation	ko00310	0.823589	14	TraesCS2D01G386700;TraesCS6A01G240000;TraesCS6B01G284900;TraesCS7A01G210100;TraesCS5A01G276200;TraesCS5B01G276000;TraesCS5D01G283600;TraesCS1D01G043400;TraesCS2A01G235400;TraesCS5A01G197900;TraesCS5B01G190000;TraesCS2A01G457100;TraesCS2B01G479700;TraesCS3D01G544800	0.122737	4	pme0120;pme0026;pme0122;pme1841
Valine, leucine and isoleucine biosynthesis	ko00290	0.825671	5	TraesCS2A01G407900;TraesCS4A01G059800;TraesCS4B01G235400;TraesCS4D01G236800;TraesCS5D01G027400	0.00266752	5	pme1104;pme0023;pme0039;pmb3101;pme0018
Synaptic vesicle cycle	ko04721	0.842935	23	TraesCS1B01G227700;TraesCS1D01G216700;TraesCS2A01G492800;TraesCS2B01G520900;TraesCS2A01G219200;TraesCS2B01G238200;TraesCS2D01G219400;TraesCS5A01G425600;TraesCS6D01G169800;TraesCS2A01G052500;TraesCS2B01G065200;TraesCS2B01G344500;TraesCS6A01G002400;TraesCS6B01G007400;TraesCS7A01G312800;TraesCS7A01G313000;TraesCS7B01G093100;TraesCS7B01G213000;TraesCS7D01G309200;TraesCS7D01G309400;TraesCSU01G023100;T…	0.223155	2	pme0013;pme3011
Protein digestion and absorption	ko04974	0.843408	3	TraesCS7B01G420700;TraesCS7A01G391600;TraesCS7D01G387200	9.01759e-06	16	pme0018;pme0023;pme0026;pme2292;pme1841;pme0043;pme0013;pme1104;pme1408;pme1988;pme1210;pme0039;pmb0782;pme0037;pme0006;pme0009
Folate biosynthesis	ko00790	0.882834	5	TraesCS1A01G338300;TraesCS2A01G492900;TraesCS1B01G057900;TraesCS1A01G285400;TraesCS1B01G294600	0.403465	1	pme2903
Tryptophan metabolism	ko00380	0.897705	34	TraesCS2D01G386700;TraesCS6A01G240000;TraesCS6B01G284900;TraesCS7A01G210100;TraesCS1D01G157400;TraesCS2A01G025000;TraesCS2B01G035200;TraesCS2D01G026300;TraesCS2D01G027000;TraesCS2D01G027200;TraesCSU01G008400;TraesCS2A01G516800;TraesCS2D01G518200;TraesCS3A01G296900;TraesCS3B01G340000;TraesCS3D01G305600;TraesCS7A01G387000;TraesCS7A01G387100;TraesCS7D01G538800;TraesCS4B01G325800;TraesCS4D01G322700;T…	0.541181	5	pme0233;pme3576;pme2812;pme1417;pme2790
Sphingolipid signaling pathway	ko04071	0.904571	19	TraesCS1B01G050400;TraesCS1D01G035800;TraesCS5A01G223500;TraesCS5A01G520900;TraesCS7A01G544900;TraesCS7B01G468300;TraesCS7D01G531200;TraesCS7D01G531300;TraesCS1A01G333600;TraesCS1B01G347000;TraesCS1D01G336200;TraesCS7D01G192400;TraesCS5A01G205900;TraesCS3B01G349900;TraesCS2B01G472800;TraesCS2B01G473000;TraesCS2D01G451100;TraesCS5B01G335800;TraesCS5A01G014200	0.0510808	2	pme0009;pmd0023
Gap junction	ko04540	0.905406	4	TraesCS2B01G277400;TraesCS4A01G065700;TraesCS4B01G243100;TraesCS4D01G242700	0.645517	1	pme0013
FoxO signaling pathway	ko04068	0.942192	18	TraesCS4B01G325800;TraesCS4D01G322700;TraesCS5A01G498000;TraesCS3A01G407700;TraesCS3B01G440600;TraesCS3D01G402900;TraesCS1B01G309400;TraesCS2A01G098300;TraesCS2D01G097700;TraesCS4A01G126800;TraesCS4A01G194800;TraesCS4B01G195900;TraesCS4D01G196100;TraesCS5A01G225200;TraesCS5B01G146500;TraesCS5B01G223800;TraesCS5D01G232500;TraesCS5D01G434700	0.13054	2	pme1846;pme0013
Inositol phosphate metabolism	ko00562	0.957747	20	TraesCS7A01G357800;TraesCS7B01G269900;TraesCS7D01G364900;TraesCS4A01G143600;TraesCS1A01G330900;TraesCS2D01G571300;TraesCS5B01G201300;TraesCS3A01G083200;TraesCS5B01G305900;TraesCS5D01G312300;TraesCS3A01G359400;TraesCS3B01G392000;TraesCS3D01G353600;TraesCS3D01G353900;TraesCS1D01G071800;TraesCS4D01G195800;TraesCS4A01G073900;TraesCS4B01G230100;TraesCS4D01G231500;TraesCS1D01G020200	0.539927	1	pme0516
Histidine metabolism	ko00340	0.959924	4	TraesCS2D01G386700;TraesCS6A01G240000;TraesCS6B01G284900;TraesCS7A01G210100	0.0820437	4	pme0116;pme0037;pme0180;pme0013
AMPK signaling pathway	ko04152	0.990542	33	TraesCS5A01G269300;TraesCS6A01G277800;TraesCS6B01G306000;TraesCS6D01G258300;TraesCS1A01G344000;TraesCS1B01G357000;TraesCS1D01G346200;TraesCS2B01G350500;TraesCS3B01G126400;TraesCS3D01G220900;TraesCS1A01G273900;TraesCS1B01G283600;TraesCS1D01G274000;TraesCS1D01G274200;TraesCS3B01G410400;TraesCS3D01G370700;TraesCS4A01G093100;TraesCS4B01G211400;TraesCS4D01G212000;TraesCS4A01G051300;TraesCS1B01G309400;…	0.498373	2	pme1846;pme2831
Two-component system	ko02020	0.991398	3	TraesCS3A01G458200;TraesCS3D01G451000;TraesCS4B01G047400	0.0777247	5	pme0013;pme2050;pmb0829;pme1408;pme1846
Longevity regulating pathway	ko04211	0.995746	18	TraesCS4B01G325800;TraesCS4D01G322700;TraesCS5A01G498000;TraesCS1B01G309400;TraesCS2A01G098300;TraesCS2D01G097700;TraesCS4A01G126800;TraesCS4A01G194800;TraesCS4B01G195900;TraesCS4D01G196100;TraesCS5A01G225200;TraesCS5B01G146500;TraesCS5B01G223800;TraesCS5D01G232500;TraesCS1D01G043400;TraesCS2A01G235400;TraesCS5A01G197900;TraesCS5B01G190000	0.645517	1	pme2831
Glucosinolate biosynthesis	ko00966	0.996382	2	TraesCS5B01G548700;TraesCS5D01G535700	0.0494372	4	pme1104;pme1210;pme0039;pme0018
Purine metabolism	ko00230	0.997609	45	TraesCS3B01G408900;TraesCS3D01G369200;TraesCS5A01G067500;TraesCS5B01G074400;TraesCS5D01G078700;TraesCS3A01G383500;TraesCS3B01G415900;TraesCS3D01G376600;TraesCS3A01G069700;TraesCS3D01G068600;TraesCS2A01G593000;TraesCS2B01G591300;TraesCS2D01G561700;TraesCS4D01G018900;TraesCS5A01G131100;TraesCS5B01G131000;TraesCS5D01G138800;TraesCS6D01G077500;TraesCS5A01G092400;TraesCS4B01G379900;TraesCSU01G130100;T…	0.745654	4	pmd0023;pmb2952;pme1408;pme3961
Aminoacyl-tRNA biosynthesis	ko00970	0.998429	16	TraesCS1A01G235200;TraesCS1D01G221400;TraesCS1B01G204700;TraesCS1D01G163400;TraesCS7D01G395100;TraesCS1A01G145100;TraesCS5B01G359900;TraesCS6D01G301200;TraesCS2B01G279400;TraesCS3B01G282000;TraesCS4A01G278500;TraesCS4B01G034500;TraesCS4D01G032900;TraesCS4A01G494400;TraesCS7A01G004000;TraesCS7D01G004500	3.27634e-05	13	pme0009;pme0043;pme0013;pme1104;pme1408;pme1988;pme0018;pme0023;pme1210;pme0026;pme0039;pme0037;pme0006
Carbon fixation pathways in prokaryotes	ko00720	0.999214	3	TraesCS3A01G134200;TraesCS3D01G150500;TraesCS2B01G307300	0.411959	2	pme2601;pme2050
Citrate cycle (TCA cycle)	ko00020	0.999928	7	TraesCS6B01G342000;TraesCS6D01G291100;TraesCS7A01G238900;TraesCS7D01G199900;TraesCS4A01G083900;TraesCS4B01G220200;TraesCS4D01G220500	0.645517	1	pme2050
Retrograde endocannabinoid signaling	ko04723	0.999939	18	TraesCS2B01G395400;TraesCS2D01G374700;TraesCS3B01G388000;TraesCS3D01G349000;TraesCS3D01G349100;TraesCS4A01G178300;TraesCS2A01G052500;TraesCS2B01G065200;TraesCS2B01G344500;TraesCS6A01G002400;TraesCS6B01G007400;TraesCS7A01G312800;TraesCS7A01G313000;TraesCS7B01G093100;TraesCS7B01G213000;TraesCS7D01G309200;TraesCS7D01G309400;TraesCSU01G023100	0.0379245	3	pmb3088;pme0013;pme3011
mTOR signaling pathway	ko04150	0.999942	14	TraesCS3A01G407700;TraesCS3B01G440600;TraesCS3D01G402900;TraesCS1B01G309400;TraesCS2A01G098300;TraesCS2D01G097700;TraesCS4A01G126800;TraesCS4A01G194800;TraesCS4B01G195900;TraesCS4D01G196100;TraesCS5A01G225200;TraesCS5B01G146500;TraesCS5B01G223800;TraesCS5D01G232500	0.403465	1	pme0018
Meiosis - yeast	ko04113	0.999982	10	TraesCS7D01G063400;TraesCS4A01G118100;TraesCS6A01G085400;TraesCS6B01G296200;TraesCS6D01G246000;TraesCS4A01G189900;TraesCS5B01G396300;TraesCS5B01G335800;TraesCS2A01G106500;TraesCS2D01G537600	0.403465	1	pme1846
Pyrimidine metabolism	ko00240	1	20	TraesCS7A01G259200;TraesCS7B01G157000;TraesCS7D01G260200;TraesCS5A01G092400;TraesCS2D01G246100;TraesCS3A01G144700;TraesCS3B01G171500;TraesCS3D01G153500;TraesCS6A01G116700;TraesCS6D01G105900;TraesCS3A01G222100;TraesCS3B01G252000;TraesCS5D01G101200;TraesCS4B01G071400;TraesCS3A01G251100;TraesCS3B01G280600;TraesCS3A01G137600;TraesCS3B01G155300;TraesCS5A01G532000;TraesCS2B01G400500	0.541181	5	pmb2507;pme3171;pme1408;pme2165;pme2601
Cell cycle - yeast	ko04111	1	9	TraesCS5D01G406300;TraesCS7D01G063400;TraesCS4A01G118100;TraesCS6A01G085400;TraesCS6B01G296200;TraesCS6D01G246000;TraesCS4A01G189900;TraesCS6A01G046800;TraesCS6D01G054000	0.403465	1	pmb0829
Oxidative phosphorylation	ko00190	1	13	TraesCS3A01G458200;TraesCS3D01G451000;TraesCS3A01G534500;TraesCS3A01G534700;TraesCS3D01G540100;TraesCS6A01G272300;TraesCS6B01G299800;TraesCS7D01G507600;TraesCS4D01G027900;TraesCS5A01G004200;TraesCS2A01G223600;TraesCS2A01G492800;TraesCS2B01G520900	0.645517	1	pmb0829
