# Supplementary material for: Transcriptomic and Metabolomic Profiling of Root Tissue in Drought-Tolerant and Drought-Susceptible Wheat Genotypes in Response to Water Stress
Source: Int J Mol Sci. 2024 Sep 27;25(19):10430. doi: 10.3390/ijms251910430 (PMC11476764; doi:10.3390/ijms251910430)
Supplement: Supplementary file 1 [file ijms-25-10430-s001.zip › Table S11.xlsx]

## Sheet: sheet1
Table S11. DEGs involved in biosynthesis flavonoid, anthocyanin, and lignin. Blank presented in the table means without significant difference in gene expression.
Group	geneID	Log2 (Fold Change)				NR	SwissProt	TrEMBL
		DT6h	DT48h	DS6h	DS48h				NR	SwissProt	TrEMBL
DEGs involved in biosynthesis of non-enzymatic ROS scavenger (flavonoid, anthocyanin)
PAL	TraesCS2D01G377200	1.061	1.49	1.556	1.076	ref|XP_020181748.1|	PALY_WHEAT,RecName: Full=Phenylalanine ammonia-lyase; EC=4.3.1.24;	A0A1D5US28_WHEAT,RecName: Full=Phenylalanine ammonia-lyase {ECO:0000256|RuleBase:RU003955}; EC=4.3.1.24 {ECO:0000256|RuleBase:RU003955};
	TraesCS2A01G381100	1.086	1.361	1.77	--	ref|XP_020164745.1|	PALY_WHEAT,RecName: Full=Phenylalanine ammonia-lyase; EC=4.3.1.24;	W5AVC6_WHEAT,RecName: Full=Phenylalanine ammonia-lyase {ECO:0000256|RuleBase:RU003955}; EC=4.3.1.24 {ECO:0000256|RuleBase:RU003955};
	TraesCS2D01G204400	1.177	--	--	-1.954	ref|XP_020166493.1|	PALY_WHEAT,RecName: Full=Phenylalanine ammonia-lyase; EC=4.3.1.24;	M8BAP7_AEGTA,RecName: Full=Phenylalanine ammonia-lyase {ECO:0000256|RuleBase:RU003955}; EC=4.3.1.24 {ECO:0000256|RuleBase:RU003955};
	TraesCS2B01G398200	1.224	1.472	--	--	ref|XP_020164749.1|	PALY_WHEAT,RecName: Full=Phenylalanine ammonia-lyase; EC=4.3.1.24;	A0A096UMG0_WHEAT,RecName: Full=Phenylalanine ammonia-lyase {ECO:0000256|RuleBase:RU003955}; EC=4.3.1.24 {ECO:0000256|RuleBase:RU003955};
	TraesCS2B01G398400	--	1.062	--	--	ref|XP_020164745.1|	PALY_WHEAT,RecName: Full=Phenylalanine ammonia-lyase; EC=4.3.1.24;	W5B701_WHEAT,RecName: Full=Phenylalanine ammonia-lyase {ECO:0000256|RuleBase:RU003955}; EC=4.3.1.24 {ECO:0000256|RuleBase:RU003955};
	TraesCS6A01G222700	--	1.154	--	--	dbj|BAJ87394.1|	PAL2_ORYSI,RecName: Full=Phenylalanine ammonia-lyase; EC=4.3.1.24;	A0A1D6A710_WHEAT,RecName: Full=Phenylalanine ammonia-lyase {ECO:0000256|RuleBase:RU003955}; EC=4.3.1.24 {ECO:0000256|RuleBase:RU003955};
	TraesCS2D01G377500	--	1.178	--	--	ref|XP_020164745.1|	PALY_WHEAT,RecName: Full=Phenylalanine ammonia-lyase; EC=4.3.1.24;	A0A1D5UH44_WHEAT,RecName: Full=Phenylalanine ammonia-lyase {ECO:0000256|RuleBase:RU003955}; EC=4.3.1.24 {ECO:0000256|RuleBase:RU003955};
	TraesCS1D01G039400	--	1.58	--	-1.097	ref|XP_020173247.1|	PALY_WHEAT,RecName: Full=Phenylalanine ammonia-lyase; EC=4.3.1.24;	M8C1N0_AEGTA,RecName: Full=Phenylalanine ammonia-lyase {ECO:0000256|RuleBase:RU003955}; EC=4.3.1.24 {ECO:0000256|RuleBase:RU003955};
	TraesCS2D01G377600	--	1.667	--	--	ref|XP_020164746.1|	PALY_WHEAT,RecName: Full=Phenylalanine ammonia-lyase; EC=4.3.1.24;	A0A1D5UKY0_WHEAT,RecName: Full=Phenylalanine ammonia-lyase {ECO:0000256|RuleBase:RU003955}; EC=4.3.1.24 {ECO:0000256|RuleBase:RU003955};
	TraesCS1B01G122800	-1.785	--	--		ref|XP_020173226.1|	PALY_WHEAT,RecName: Full=Phenylalanine ammonia-lyase; EC=4.3.1.24;	W5DR40_WHEAT,RecName: Full=Phenylalanine ammonia-lyase {ECO:0000256|RuleBase:RU003955}; EC=4.3.1.24 {ECO:0000256|RuleBase:RU003955};
C4H	TraesCS5A01G534000	-1.227	--	-1.158	-2.141	ref|XP_020177101.1|	TCMO_SOYBN,RecName: Full=Trans-cinnamate 4-monooxygenase; EC=1.14.13.11; AltName: Full=Cinnamic acid 4-hydroxylase; Short=C4H; Short=CA4H; AltName: Full=Cytochrome P450 73; AltName: Full=Cytochrome P450C4H;	A0A1D5YQY4_WHEAT,SubName: Full=Uncharacterized protein {ECO:0000313|EnsemblPlants:TRIAE_CS42_5AL_TGACv1_378388_AA1253080.1};
	TraesCS3B01G375100	1.445	1.089	2.29	--	ref|XP_020185998.1|	TCMO_SOYBN,RecName: Full=Trans-cinnamate 4-monooxygenase; EC=1.14.13.11; AltName: Full=Cinnamic acid 4-hydroxylase; Short=C4H; Short=CA4H; AltName: Full=Cytochrome P450 73; AltName: Full=Cytochrome P450C4H;	A0A1D5VP41_WHEAT,SubName: Full=Uncharacterized protein {ECO:0000313|EnsemblPlants:TRIAE_CS42_3B_TGACv1_220699_AA0715850.1};
	TraesCS7A01G398900	2.062	4.312	1.795	2.24	ref|XP_020168719.1|	C7A10_PANGI,RecName: Full=Cytochrome P450 CYP73A100; EC=1.14.-.-;	A0A1D6BQ79_WHEAT,SubName: Full=Uncharacterized protein {ECO:0000313|EnsemblPlants:TRIAE_CS42_7AL_TGACv1_558392_AA1793090.3};
	TraesCS7B01G299500	3.493	4.726	3.4	3.423	ref|XP_020168719.1|	C7A10_PANGI,RecName: Full=Cytochrome P450 CYP73A100; EC=1.14.-.-;	A0A1D6BQ79_WHEAT,SubName: Full=Uncharacterized protein {ECO:0000313|EnsemblPlants:TRIAE_CS42_7AL_TGACv1_558392_AA1793090.3};
	TraesCS2B01G182500	3.792	5.464	3.32	2.575	ref|XP_020168719.1|	C7A10_PANGI,RecName: Full=Cytochrome P450 CYP73A100; EC=1.14.-.-;	W5BQ91_WHEAT,SubName: Full=Uncharacterized protein {ECO:0000313|EnsemblPlants:TRIAE_CS42_2BS_TGACv1_148390_AA0492590.1};
	TraesCS7D01G393100	3.901	5.576	3.178	3.513	ref|XP_020184632.1|	C7A10_PANGI,RecName: Full=Cytochrome P450 CYP73A100; EC=1.14.-.-;	A0A096UVX0_WHEAT,SubName: Full=Uncharacterized protein {ECO:0000313|EnsemblPlants:TRIAE_CS42_7DL_TGACv1_603296_AA1980330.1};
	TraesCS2D01G162800	4.085	4.76	3.069	2.992	ref|XP_020168719.1|	C7A10_PANGI,RecName: Full=Cytochrome P450 CYP73A100; EC=1.14.-.-;	A0A1D6RPS9_WHEAT,SubName: Full=Uncharacterized protein {ECO:0000313|EnsemblPlants:TRIAE_CS42_2DS_TGACv1_179225_AA0605450.1};
	TraesCS3D01G336900	--	1.23	1.061	--	ref|XP_020185998.1|	TCMO_SOYBN,RecName: Full=Trans-cinnamate 4-monooxygenase; EC=1.14.13.11; AltName: Full=Cinnamic acid 4-hydroxylase; Short=C4H; Short=CA4H; AltName: Full=Cytochrome P450 73; AltName: Full=Cytochrome P450C4H;	A0A1D5VP41_WHEAT,SubName: Full=Uncharacterized protein {ECO:0000313|EnsemblPlants:TRIAE_CS42_3B_TGACv1_220699_AA0715850.1};
4CL	TraesCS2D01G150400	1.064	--	2.532	-1.163	ref|XP_020169443.1|	4CL5_ORYSJ,RecName: Full=Probable 4-coumarate--CoA ligase 5; Short=4CL 5; Short=Os4CL5; EC=6.2.1.12; AltName: Full=4-coumaroyl-CoA synthase 5;	A0A1D5V1T8_WHEAT,SubName: Full=Uncharacterized protein {ECO:0000313|EnsemblPlants:TRIAE_CS42_2DS_TGACv1_178855_AA0601830.2};
	TraesCS6A01G266700	2.033	3.947	1.776	1.393	ref|XP_020156173.1|	4CL2_ORYSJ,RecName: Full=Probable 4-coumarate--CoA ligase 2; Short=4CL 2; Short=Os4CL2; EC=6.2.1.12; AltName: Full=4-coumaroyl-CoA synthase 2;	A0A1D6ABY9_WHEAT,SubName: Full=Uncharacterized protein {ECO:0000313|EnsemblPlants:TRIAE_CS42_6AL_TGACv1_473293_AA1529930.1};
	TraesCS7B01G401100	--	1.013	--	--	gb|EMS54512.1|	4CL4_ORYSJ,RecName: Full=Probable 4-coumarate--CoA ligase 4; Short=4CL 4; Short=Os4CL4; EC=6.2.1.12; AltName: Full=4-coumaroyl-CoA synthase 4;	R7WDK3_AEGTA,SubName: Full=Putative 4-coumarate--CoA ligase 4 {ECO:0000313|EMBL:EMT20233.1, ECO:0000313|EnsemblPlants:EMT20233};
	TraesCS7D01G483400	--	1.192	--	--	ref|XP_020197304.1|	4CL4_ORYSJ,RecName: Full=Probable 4-coumarate--CoA ligase 4; Short=4CL 4; Short=Os4CL4; EC=6.2.1.12; AltName: Full=4-coumaroyl-CoA synthase 4;	A0A1D6CTK0_WHEAT,SubName: Full=Uncharacterized protein {ECO:0000313|EnsemblPlants:TRIAE_CS42_7DL_TGACv1_604722_AA2001060.1};
	TraesCS7A01G496200	--	1.38	--	--	ref|XP_020197304.1|	4CL4_ORYSJ,RecName: Full=Probable 4-coumarate--CoA ligase 4; Short=4CL 4; Short=Os4CL4; EC=6.2.1.12; AltName: Full=4-coumaroyl-CoA synthase 4;	A0A1D6BMH3_WHEAT,SubName: Full=Uncharacterized protein {ECO:0000313|EnsemblPlants:TRIAE_CS42_7AL_TGACv1_557259_AA1778910.1};
	TraesCS6B01G294100	--	1.423	--	--	ref|XP_020156173.1|	4CL2_ORYSJ,RecName: Full=Probable 4-coumarate--CoA ligase 2; Short=4CL 2; Short=Os4CL2; EC=6.2.1.12; AltName: Full=4-coumaroyl-CoA synthase 2;	A0A1D6AU32_WHEAT,SubName: Full=Uncharacterized protein {ECO:0000313|EnsemblPlants:TRIAE_CS42_6BL_TGACv1_502904_AA1626620.1};
	TraesCS4B01G269200	--	1.921	--	--	dbj|BAJ88705.1|	4CLL1_ORYSJ,RecName: Full=4-coumarate--CoA ligase-like 1; EC=6.2.1.-;	A0A1D5XJS6_WHEAT,SubName: Full=Uncharacterized protein {ECO:0000313|EnsemblPlants:TRIAE_CS42_4BL_TGACv1_321109_AA1055570.2};
	TraesCS6D01G248000	--	3.015	--	--	ref|XP_020156173.1|	4CL2_ORYSJ,RecName: Full=Probable 4-coumarate--CoA ligase 2; Short=4CL 2; Short=Os4CL2; EC=6.2.1.12; AltName: Full=4-coumaroyl-CoA synthase 2;	A0A1D6B6W4_WHEAT,SubName: Full=Uncharacterized protein {ECO:0000313|EnsemblPlants:TRIAE_CS42_6DL_TGACv1_527159_AA1699510.1};
	TraesCS2B01G171200	--	--	1.453	-1.229	ref|XP_020169443.1|	4CL5_ORYSJ,RecName: Full=Probable 4-coumarate--CoA ligase 5; Short=4CL 5; Short=Os4CL5; EC=6.2.1.12; AltName: Full=4-coumaroyl-CoA synthase 5;	A0A1D5UC98_WHEAT,SubName: Full=Uncharacterized protein {ECO:0000313|EnsemblPlants:TRIAE_CS42_2BS_TGACv1_147099_AA0477950.2};
	TraesCS2A01G145800	--	--	1.827	-1.198	ref|XP_020169443.1|	4CL5_ORYSJ,RecName: Full=Probable 4-coumarate--CoA ligase 5; Short=4CL 5; Short=Os4CL5; EC=6.2.1.12; AltName: Full=4-coumaroyl-CoA synthase 5;	A0A1D5TPM5_WHEAT,SubName: Full=Uncharacterized protein {ECO:0000313|EnsemblPlants:TRIAE_CS42_2AS_TGACv1_113803_AA0360840.4};
CHS	TraesCS2D01G034500	2.069	4.719	1.662	3.172	ref|XP_020194633.1|	CHS2_SECCE,RecName: Full=Chalcone synthase 2; EC=2.3.1.74; AltName: Full=Naringenin-chalcone synthase 2;	A0A1D5V0W3_WHEAT,SubName: Full=Uncharacterized protein {ECO:0000313|EnsemblPlants:TRIAE_CS42_2DS_TGACv1_178572_AA0597640.1};
	TraesCS2D01G027700	1.87	6.296	3.757	4.789	ref|XP_020166951.1|	CHS2_SECCE,RecName: Full=Chalcone synthase 2; EC=2.3.1.74; AltName: Full=Naringenin-chalcone synthase 2;	A0A1D5UVR5_WHEAT,SubName: Full=Uncharacterized protein {ECO:0000313|EnsemblPlants:TRIAE_CS42_2DS_TGACv1_177302_AA0572670.1};
	TraesCS2B01G558400	--	2.694	1.183	1.435	ref|XP_020201197.1|	CHS1_HORVU,RecName: Full=Chalcone synthase 1; EC=2.3.1.74; AltName: Full=Naringenin-chalcone synthase 1;	A0A1D5TW92_WHEAT,SubName: Full=Uncharacterized protein {ECO:0000313|EnsemblPlants:TRIAE_CS42_2BL_TGACv1_129730_AA0393980.1};
	TraesCS2B01G048400	--	5.161	--	--	ref|XP_020194633.1|	CHS2_SECCE,RecName: Full=Chalcone synthase 2; EC=2.3.1.74; AltName: Full=Naringenin-chalcone synthase 2;	W5BI94_WHEAT,SubName: Full=Uncharacterized protein {ECO:0000313|EnsemblPlants:TRIAE_CS42_U_TGACv1_643294_AA2130300.1};
	TraesCS2B01G038700	--	6.758	--	--	gb|AAQ19318.1|	CHS2_SECCE,RecName: Full=Chalcone synthase 2; EC=2.3.1.74; AltName: Full=Naringenin-chalcone synthase 2;	Q6WGQ3_WHEAT,SubName: Full=Chalcone synthase {ECO:0000313|EMBL:AAQ19318.1, ECO:0000313|EnsemblPlants:TRIAE_CS42_2BS_TGACv1_147037_AA0477000.1};
	TraesCS2A01G527700		3.097	--	2.091	ref|XP_020201197.1|	CHS1_HORVU,RecName: Full=Chalcone synthase 1; EC=2.3.1.74; AltName: Full=Naringenin-chalcone synthase 1;	A0A1D5TGA6_WHEAT,SubName: Full=Uncharacterized protein {ECO:0000313|EnsemblPlants:TRIAE_CS42_2AL_TGACv1_096242_AA0318150.1};
	TraesCS2A01G025700	--	4.973	--	--	gb|AAQ19321.1|	CHS2_SECCE,RecName: Full=Chalcone synthase 2; EC=2.3.1.74; AltName: Full=Naringenin-chalcone synthase 2;	Q6WGP9_WHEAT,SubName: Full=Chalcone synthase {ECO:0000313|EMBL:AAQ19322.1, ECO:0000313|EnsemblPlants:TRIAE_CS42_2AS_TGACv1_112825_AA0345780.1};
	TraesCS2A01G025500	5.212	9.774	--	--	ref|XP_020166951.1|	CHS2_SECCE,RecName: Full=Chalcone synthase 2; EC=2.3.1.74; AltName: Full=Naringenin-chalcone synthase 2;	A0A1D5TLL2_WHEAT,SubName: Full=Uncharacterized protein {ECO:0000313|EnsemblPlants:TRIAE_CS42_2AS_TGACv1_112825_AA0345790.1};
CHI	TraesCS5D01G489000	1.249	--	2.103	--	ref|XP_020179260.1|	CFI_HORVU,RecName: Full=Chalcone--flavonone isomerase; Short=Chalcone isomerase; EC=5.5.1.6;	W6D8R8_AEGTA,RecName: Full=Chalcone-flavonone isomerase family protein {ECO:0000256|RuleBase:RU361158};
	TraesCS5D01G145400		3.138	--	--	ref|XP_020196416.1|	CFI3_ARATH,RecName: Full=Probable chalcone--flavonone isomerase 3; Short=Chalcone isomerase 3; EC=5.5.1.6; AltName: Full=Chalcone isomerase-like 1;	A0A1D5ZJI7_WHEAT,RecName: Full=Chalcone-flavonone isomerase family protein {ECO:0000256|RuleBase:RU361158};
	TraesCS2B01G122400	--	1.008	--	--	gb|EMS51356.1|	VSR1_ARATH,RecName: Full=Vacuolar-sorting receptor 1; Short=AtVSR1; AltName: Full=BP80-like protein b; Short=AtBP80b; AltName: Full=Epidermal growth factor receptor-like protein 1; Short=AtELP; Short=AtELP1; AltName: Full=Spot 3 protein; Flags: Precursor;	M7YW45_TRIUA,SubName: Full=Vacuolar-sorting receptor 1 {ECO:0000313|EMBL:EMS51356.1, ECO:0000313|EnsemblPlants:TRIUR3_04239-P1};
	TraesCS5A01G475600	--	1.287	--	--	gb|AFJ38178.1|	CFI_HORVU,RecName: Full=Chalcone--flavonone isomerase; Short=Chalcone isomerase; EC=5.5.1.6;	W6DGL7_TRIUA,RecName: Full=Chalcone-flavonone isomerase family protein {ECO:0000256|RuleBase:RU361158};
	TraesCS5A01G146900	--	2.463	--	--	ref|XP_020196416.1|	CFI3_ARATH,RecName: Full=Probable chalcone--flavonone isomerase 3; Short=Chalcone isomerase 3; EC=5.5.1.6; AltName: Full=Chalcone isomerase-like 1;	A0A1D5YBK9_WHEAT,RecName: Full=Chalcone-flavonone isomerase family protein {ECO:0000256|RuleBase:RU361158};
	TraesCS5B01G145800	--	2.568	--	--	ref|XP_020196416.1|	CFI3_ARATH,RecName: Full=Probable chalcone--flavonone isomerase 3; Short=Chalcone isomerase 3; EC=5.5.1.6; AltName: Full=Chalcone isomerase-like 1;	W5FB60_WHEAT,RecName: Full=Chalcone-flavonone isomerase family protein {ECO:0000256|RuleBase:RU361158};
	TraesCS5B01G488900	--	2.832	--	2.452	gb|AFJ38179.1|	CFI_HORVU,RecName: Full=Chalcone--flavonone isomerase; Short=Chalcone isomerase; EC=5.5.1.6;	W5FJN1_WHEAT,RecName: Full=Chalcone-flavonone isomerase family protein {ECO:0000256|RuleBase:RU361158};
	TraesCS5D01G145500	--	--	--	1.065	ref|XP_020196415.1|	VSR1_ARATH,RecName: Full=Vacuolar-sorting receptor 1; Short=AtVSR1; AltName: Full=BP80-like protein b; Short=AtBP80b; AltName: Full=Epidermal growth factor receptor-like protein 1; Short=AtELP; Short=AtELP1; AltName: Full=Spot 3 protein; Flags: Precursor;	W5FSS1_WHEAT,SubName: Full=Uncharacterized protein {ECO:0000313|EnsemblPlants:TRIAE_CS42_5DL_TGACv1_433048_AA1399730.1};
	TraesCS2B01G446100	--	--	--	-2.057	ref|XP_020197945.1|	VSR6_ARATH,RecName: Full=Vacuolar-sorting receptor 6; Short=AtVSR6; AltName: Full=BP80-like protein d; Short=AtBP80d; AltName: Full=Epidermal growth factor receptor-like protein 6; Short=AtELP6; Flags: Precursor;	W5BFZ8_WHEAT,SubName: Full=Uncharacterized protein {ECO:0000313|EnsemblPlants:TRIAE_CS42_2BL_TGACv1_131263_AA0425140.1};
	TraesCS2A01G425800	--	--	--	-1.58	ref|XP_020197945.1|	VSR6_ARATH,RecName: Full=Vacuolar-sorting receptor 6; Short=AtVSR6; AltName: Full=BP80-like protein d; Short=AtBP80d; AltName: Full=Epidermal growth factor receptor-like protein 6; Short=AtELP6; Flags: Precursor;	A0A1D5TFJ7_WHEAT,SubName: Full=Uncharacterized protein {ECO:0000313|EnsemblPlants:TRIAE_CS42_2AL_TGACv1_095824_AA0314940.1};
	TraesCS2D01G423700	--	--	--	-1.253	ref|XP_020197945.1|	VSR6_ARATH,RecName: Full=Vacuolar-sorting receptor 6; Short=AtVSR6; AltName: Full=BP80-like protein d; Short=AtBP80d; AltName: Full=Epidermal growth factor receptor-like protein 6; Short=AtELP6; Flags: Precursor;	A0A1D5UNV8_WHEAT,SubName: Full=Uncharacterized protein {ECO:0000313|EnsemblPlants:TRIAE_CS42_2DL_TGACv1_159551_AA0539660.2};
F3'5'H	TraesCS6D01G008100	--	--		-1.055	ref|XP_020196181.1|	C75A7_EUSER,RecName: Full=Flavonoid 3',5'-hydroxylase; Short=F3'5'H; EC=1.14.13.88; AltName: Full=Cytochrome P450 75A7;	A0A1D6BD17_WHEAT,SubName: Full=Uncharacterized protein {ECO:0000313|EnsemblPlants:TRIAE_CS42_6DS_TGACv1_542768_AA1729910.1};
	TraesCS6B01G011200	--	--		-1.434	ref|XP_020196181.1|	C75A1_PETHY,RecName: Full=Flavonoid 3',5'-hydroxylase 1; Short=F3'5'H; EC=1.14.13.88; AltName: Full=CYPLXXVA1; AltName: Full=Cytochrome P450 75A1;	A0A1D6AYT9_WHEAT,SubName: Full=Uncharacterized protein {ECO:0000313|EnsemblPlants:TRIAE_CS42_6BS_TGACv1_514261_AA1657580.1};
	TraesCS6B01G011000	--	--	--	-1.336	ref|XP_020196181.1|	C75A7_EUSER,RecName: Full=Flavonoid 3',5'-hydroxylase; Short=F3'5'H; EC=1.14.13.88; AltName: Full=Cytochrome P450 75A7;	A0A1D6AZE5_WHEAT,SubName: Full=Uncharacterized protein {ECO:0000313|EnsemblPlants:TRIAE_CS42_6BS_TGACv1_514476_AA1660330.1};
	TraesCS6A01G005400	--	2.387	--	--	ref|XP_020196181.1|	C75A7_EUSER,RecName: Full=Flavonoid 3',5'-hydroxylase; Short=F3'5'H; EC=1.14.13.88; AltName: Full=Cytochrome P450 75A7;	W5GG83_WHEAT,SubName: Full=Uncharacterized protein {ECO:0000313|EnsemblPlants:TRIAE_CS42_6AS_TGACv1_485180_AA1539260.1};
	TraesCS2D01G504100		2.34		-4.861	ref|XP_020146284.1|	C75A3_PETHY,RecName: Full=Flavonoid 3',5'-hydroxylase 2; Short=F3'5'H; EC=1.14.13.88; AltName: Full=CYPLXXVA3; AltName: Full=Cytochrome P450 75A3;	A0A1D5UHQ0_WHEAT,SubName: Full=Uncharacterized protein {ECO:0000313|EnsemblPlants:TRIAE_CS42_2DL_TGACv1_158141_AA0510260.1};
	TraesCS2B01G531600		--		-4.876	ref|XP_020146284.1|	C75A3_PETHY,RecName: Full=Flavonoid 3',5'-hydroxylase 2; Short=F3'5'H; EC=1.14.13.88; AltName: Full=CYPLXXVA3; AltName: Full=Cytochrome P450 75A3;	W5B8Q0_WHEAT,SubName: Full=Uncharacterized protein {ECO:0000313|EnsemblPlants:TRIAE_CS42_2BL_TGACv1_130665_AA0415560.1};
F3H	TraesCS2D01G392800	1.572	--	1.84	--	ref|XP_020174579.1|	FL3H2_ORYSJ,RecName: Full=Flavanone 3-dioxygenase 2 {ECO:0000305}; EC=1.14.11.9 {ECO:0000269|PubMed:18413994}; AltName: Full=Flavanone 3-beta-hydroxylase 2 {ECO:0000305}; AltName: Full=Flavanone 3-hydroxylase 2 {ECO:0000303|PubMed:18413994}; Short=OsF3H-2 {ECO:0000303|PubMed:18413994};	A0A1D5UG74_WHEAT,SubName: Full=Uncharacterized protein {ECO:0000313|EnsemblPlants:TRIAE_CS42_2DL_TGACv1_157936_AA0502570.1};
	TraesCS2B01G412900	7.195	--	7.423	--	ref|XP_020180874.1|	DLO1_ARATH,RecName: Full=Protein DMR6-LIKE OXYGENASE 1 {ECO:0000303|PubMed:25376907}; EC=1.14.11.- {ECO:0000255|PROSITE-ProRule:PRU00805}; AltName: Full=2-oxoglutarate (2OG)-Fe(II) oxygenase-like protein DLO1 {ECO:0000303|PubMed:25376907}; AltName: Full=Protein SENESCENCE-ASSOCIATED GENE 108 {ECO:0000303|PubMed:23959884}; AltName: Full=Salicylate 3-hydroxylase DLO1 {ECO:0000303|PubMed:23959884}; …	W5BGQ9_WHEAT,SubName: Full=Uncharacterized protein {ECO:0000313|EnsemblPlants:TRIAE_CS42_2BL_TGACv1_129634_AA0391150.1};
	TraesCS2A01G395000	2.702		1.706	--	gb|EMS57783.1|	FL3H2_ORYSJ,RecName: Full=Flavanone 3-dioxygenase 2 {ECO:0000305}; EC=1.14.11.9 {ECO:0000269|PubMed:18413994}; AltName: Full=Flavanone 3-beta-hydroxylase 2 {ECO:0000305}; AltName: Full=Flavanone 3-hydroxylase 2 {ECO:0000303|PubMed:18413994}; Short=OsF3H-2 {ECO:0000303|PubMed:18413994};	A0A1D5T779_WHEAT,SubName: Full=Uncharacterized protein {ECO:0000313|EnsemblPlants:TRIAE_CS42_2AL_TGACv1_093272_AA0276380.1};
	TraesCS2A01G394900	4.181	--	3.713	--	ref|XP_020180874.1|	DLO1_ARATH,RecName: Full=Protein DMR6-LIKE OXYGENASE 1 {ECO:0000303|PubMed:25376907}; EC=1.14.11.- {ECO:0000255|PROSITE-ProRule:PRU00805}; AltName: Full=2-oxoglutarate (2OG)-Fe(II) oxygenase-like protein DLO1 {ECO:0000303|PubMed:25376907}; AltName: Full=Protein SENESCENCE-ASSOCIATED GENE 108 {ECO:0000303|PubMed:23959884}; AltName: Full=Salicylate 3-hydroxylase DLO1 {ECO:0000303|PubMed:23959884}; …	A0A1D5T780_WHEAT,SubName: Full=Uncharacterized protein {ECO:0000313|EnsemblPlants:TRIAE_CS42_2AL_TGACv1_093272_AA0276390.1};
F3'H	TraesCS7D01G404900	--	2.462	--	--	ref|XP_020187839.1|	C75B4_ORYSJ,RecName: Full=Flavonoid 3'-monooxygenase CYP75B4 {ECO:0000305}; EC=1.14.13.21 {ECO:0000269|PubMed:26082402}; AltName: Full=Chrysoeriol 5'-hydroxylase {ECO:0000303|PubMed:26082402}; AltName: Full=Cytochrome P450 75B4 {ECO:0000303|PubMed:26082402}; AltName: Full=Flavonoid 3'-hydroxylase CYP75B4 {ECO:0000303|PubMed:26082402};	A0A1D6CQN0_WHEAT,SubName: Full=Uncharacterized protein {ECO:0000313|EnsemblPlants:TRIAE_CS42_7DL_TGACv1_603549_AA1985580.1};
	TraesCS7B01G310900	--	2.164	--	--	ref|XP_020187839.1|	C75B4_ORYSJ,RecName: Full=Flavonoid 3'-monooxygenase CYP75B4 {ECO:0000305}; EC=1.14.13.21 {ECO:0000269|PubMed:26082402}; AltName: Full=Chrysoeriol 5'-hydroxylase {ECO:0000303|PubMed:26082402}; AltName: Full=Cytochrome P450 75B4 {ECO:0000303|PubMed:26082402}; AltName: Full=Flavonoid 3'-hydroxylase CYP75B4 {ECO:0000303|PubMed:26082402};	A0A1D6BMZ4_WHEAT,SubName: Full=Uncharacterized protein {ECO:0000313|EnsemblPlants:TRIAE_CS42_7AL_TGACv1_557429_AA1781230.1};
	TraesCS7A01G411700	--	1.633	--	--	ref|XP_020187839.1|	C75B4_ORYSJ,RecName: Full=Flavonoid 3'-monooxygenase CYP75B4 {ECO:0000305}; EC=1.14.13.21 {ECO:0000269|PubMed:26082402}; AltName: Full=Chrysoeriol 5'-hydroxylase {ECO:0000303|PubMed:26082402}; AltName: Full=Cytochrome P450 75B4 {ECO:0000303|PubMed:26082402}; AltName: Full=Flavonoid 3'-hydroxylase CYP75B4 {ECO:0000303|PubMed:26082402};	A0A1D6BMZ4_WHEAT,SubName: Full=Uncharacterized protein {ECO:0000313|EnsemblPlants:TRIAE_CS42_7AL_TGACv1_557429_AA1781230.1};
FLS	TraesCS6D01G310700	3.754	--	1.808	--	ref|XP_020198934.1|	FLS_PETHY,RecName: Full=Flavonol synthase/flavanone 3-hydroxylase; Short=FLS; EC=1.14.11.23 {ECO:0000250|UniProtKB:Q7XZQ6}; EC=1.14.11.9 {ECO:0000250|UniProtKB:Q7XZQ6};	A0A1D6B428_WHEAT,SubName: Full=Uncharacterized protein {ECO:0000313|EnsemblPlants:TRIAE_CS42_6DL_TGACv1_526539_AA1686400.1};
	TraesCS6D01G300600	6.125	1.201	3.785	1.548	ref|XP_020165555.1|	SRG1_ARATH,RecName: Full=Protein SRG1; Short=AtSRG1; AltName: Full=Protein SENESCENCE-RELATED GENE 1;	A0A1D6SBH9_WHEAT,SubName: Full=Uncharacterized protein {ECO:0000313|EnsemblPlants:TRIAE_CS42_6DL_TGACv1_527585_AA1706000.1};
	TraesCS6A01G320700	4.261	3.388	3.156	2.605	gb|EMS50487.1|	SRG1_ARATH,RecName: Full=Protein SRG1; Short=AtSRG1; AltName: Full=Protein SENESCENCE-RELATED GENE 1;	A0A1D6A8J8_WHEAT,SubName: Full=Uncharacterized protein {ECO:0000313|EnsemblPlants:TRIAE_CS42_6AL_TGACv1_471860_AA1515380.1};
	TraesCS5D01G233800	5.056	--	4.902	--	dbj|BAJ95341.1|	SRG1_ARATH,RecName: Full=Protein SRG1; Short=AtSRG1; AltName: Full=Protein SENESCENCE-RELATED GENE 1;	A0A1D5ZKB9_WHEAT,SubName: Full=Uncharacterized protein {ECO:0000313|EnsemblPlants:TRIAE_CS42_5DL_TGACv1_433131_AA1403110.1};
	TraesCS5A01G513700	--	1.25	--	1.59	ref|XP_020182477.1|	FLS_CITUN,RecName: Full=Flavonol synthase/flavanone 3-hydroxylase; EC=1.14.11.23 {ECO:0000250|UniProtKB:Q7XZQ6}; EC=1.14.11.9 {ECO:0000250|UniProtKB:Q7XZQ6}; AltName: Full=CitFLS; Short=FLS;	A0A1D5YBC4_WHEAT,SubName: Full=Uncharacterized protein {ECO:0000313|EnsemblPlants:TRIAE_CS42_5AL_TGACv1_374015_AA1187770.1};
	TraesCS4B01G346900	3.187		2.449	--	ref|XP_020151382.1|	FL3H2_ORYSJ,RecName: Full=Flavanone 3-dioxygenase 2 {ECO:0000305}; EC=1.14.11.9 {ECO:0000269|PubMed:18413994}; AltName: Full=Flavanone 3-beta-hydroxylase 2 {ECO:0000305}; AltName: Full=Flavanone 3-hydroxylase 2 {ECO:0000303|PubMed:18413994}; Short=OsF3H-2 {ECO:0000303|PubMed:18413994};	A0A1D5YEP2_WHEAT,SubName: Full=Uncharacterized protein {ECO:0000313|EnsemblPlants:TRIAE_CS42_5AL_TGACv1_374569_AA1203500.1};
	TraesCS2B01G413000	3.545	--	2.745	--	gb|EMS57783.1|	FL3H2_ORYSJ,RecName: Full=Flavanone 3-dioxygenase 2 {ECO:0000305}; EC=1.14.11.9 {ECO:0000269|PubMed:18413994}; AltName: Full=Flavanone 3-beta-hydroxylase 2 {ECO:0000305}; AltName: Full=Flavanone 3-hydroxylase 2 {ECO:0000303|PubMed:18413994}; Short=OsF3H-2 {ECO:0000303|PubMed:18413994};	A0A1D5U300_WHEAT,SubName: Full=Uncharacterized protein {ECO:0000313|EnsemblPlants:TRIAE_CS42_2BL_TGACv1_131434_AA0427630.2};
DFR	TraesCS7D01G440000	--	2.055		-1.375	ref|XP_020157438.1|	DFRA_ARATH,RecName: Full=Dihydroflavonol 4-reductase; Short=DFR; EC=1.1.1.219 {ECO:0000250|UniProtKB:Q9XES5}; AltName: Full=Dihydrokaempferol 4-reductase; AltName: Full=Flavanone 4-reductase; Short=FNR; EC=1.1.1.234 {ECO:0000250|UniProtKB:Q9XES5}; AltName: Full=Protein TRANSPARENT TESTA 3;	A0A1D6CUL8_WHEAT,SubName: Full=Uncharacterized protein {ECO:0000313|EnsemblPlants:TRIAE_CS42_7DL_TGACv1_605311_AA2005970.2};
	TraesCS5A01G271200	2.473	8.048	--	2.378	ref|XP_020192728.1|	TKPR1_ARATH,RecName: Full=Tetraketide alpha-pyrone reductase 1; EC=1.1.1.-; AltName: Full=Protein DIHYDROFLAVONOL 4-REDUCTASE-LIKE 1;	W5EY25_WHEAT,SubName: Full=Uncharacterized protein {ECO:0000313|EnsemblPlants:TRIAE_CS42_5AL_TGACv1_375225_AA1218130.1};
	TraesCS3A01G226600	--	--		-1.369	gb|AAO60214.1|	DFRA_HORVU,RecName: Full=Dihydroflavonol 4-reductase; Short=DFR; EC=1.1.1.219 {ECO:0000250|UniProtKB:Q9XES5}; AltName: Full=Dihydrokaempferol 4-reductase; AltName: Full=Flavanone 4-reductase; Short=FNR; EC=1.1.1.234 {ECO:0000250|UniProtKB:Q9XES5};	A0A1D5VEG0_WHEAT,SubName: Full=Uncharacterized protein {ECO:0000313|EnsemblPlants:TRIAE_CS42_3AL_TGACv1_196609_AA0661910.1};
ANS	TraesCS6D01G004300	1.031	1.47	--	--	dbj|BAE98277.1|	ANS1_ORYSJ,RecName: Full=Leucoanthocyanidin dioxygenase 1 {ECO:0000305}; Short=LDOX1 {ECO:0000305}; Short=Leucocyanidin oxygenase 1 {ECO:0000305}; EC=1.14.11.19 {ECO:0000250|UniProtKB:A2WQ39}; AltName: Full=Anthocyanidin synthase {ECO:0000305}; Short=OsANS {ECO:0000305}; AltName: Full=Anthocyanidin synthase 1 {ECO:0000305}; Short=OsANS1 {ECO:0000303|PubMed:18726614}; AltName: Full=Leucoanthocyani…	Q0WYI4_WHEAT,SubName: Full=Anthocyanidin synthase {ECO:0000313|EMBL:BAE98277.1};
	TraesCS6B01G006200	--	2.849	1.34	--	dbj|BAE98275.1|	ANS1_ORYSJ,RecName: Full=Leucoanthocyanidin dioxygenase 1 {ECO:0000305}; Short=LDOX1 {ECO:0000305}; Short=Leucocyanidin oxygenase 1 {ECO:0000305}; EC=1.14.11.19 {ECO:0000250|UniProtKB:A2WQ39}; AltName: Full=Anthocyanidin synthase {ECO:0000305}; Short=OsANS {ECO:0000305}; AltName: Full=Anthocyanidin synthase 1 {ECO:0000305}; Short=OsANS1 {ECO:0000303|PubMed:18726614}; AltName: Full=Leucoanthocyani…	A0A1D6AW62_WHEAT,SubName: Full=Uncharacterized protein {ECO:0000313|EnsemblPlants:TRIAE_CS42_6BS_TGACv1_513426_AA1641320.1};
	TraesCS6A01G041800	--	2.38	--	--	dbj|BAE98274.1|	ANS1_ORYSJ,RecName: Full=Leucoanthocyanidin dioxygenase 1 {ECO:0000305}; Short=LDOX1 {ECO:0000305}; Short=Leucocyanidin oxygenase 1 {ECO:0000305}; EC=1.14.11.19 {ECO:0000250|UniProtKB:A2WQ39}; AltName: Full=Anthocyanidin synthase {ECO:0000305}; Short=OsANS {ECO:0000305}; AltName: Full=Anthocyanidin synthase 1 {ECO:0000305}; Short=OsANS1 {ECO:0000303|PubMed:18726614}; AltName: Full=Leucoanthocyani…	Q0WYI7_WHEAT,SubName: Full=Anthocyanidin synthase {ECO:0000313|EMBL:BAE98274.1};
	TraesCS2B01G613000	--	--		-1.485	ref|XP_020171118.1|	ANS1_ORYSJ,RecName: Full=Leucoanthocyanidin dioxygenase 1 {ECO:0000305}; Short=LDOX1 {ECO:0000305}; Short=Leucocyanidin oxygenase 1 {ECO:0000305}; EC=1.14.11.19 {ECO:0000250|UniProtKB:A2WQ39}; AltName: Full=Anthocyanidin synthase {ECO:0000305}; Short=OsANS {ECO:0000305}; AltName: Full=Anthocyanidin synthase 1 {ECO:0000305}; Short=OsANS1 {ECO:0000303|PubMed:18726614}; AltName: Full=Leucoanthocyani…	W5B8C4_WHEAT,SubName: Full=Uncharacterized protein {ECO:0000313|EnsemblPlants:TRIAE_CS42_2BL_TGACv1_130030_AA0402030.1};
	TraesCS1B01G088600	1.9	--	3.045	--	ref|XP_020151408.1|	DIOX6_ARATH,RecName: Full=Probable 2-oxoglutarate-dependent dioxygenase At3g111800 {ECO:0000305}; EC=1.14.11.- {ECO:0000305};	W5ABE8_WHEAT,SubName: Full=Uncharacterized protein {ECO:0000313|EnsemblPlants:TRIAE_CS42_1BS_TGACv1_050155_AA0168250.1};
BZ1	TraesCS7D01G155700	--	1.707	--	1.642	ref|XP_020154727.1|	UFOG_HORVU,RecName: Full=Anthocyanidin 3-O-glucosyltransferase; EC=2.4.1.115; AltName: Full=Bronze-1; AltName: Full=Flavonol 3-O-glucosyltransferase; AltName: Full=UDP-glucose flavonoid 3-O-glucosyltransferase;	A0A1D6D5I5_WHEAT,RecName: Full=Glycosyltransferase {ECO:0000256|RuleBase:RU362057}; EC=2.4.1.- {ECO:0000256|RuleBase:RU362057};
	TraesCS7B01G059500	--	2.152	--	--	ref|XP_020154727.1|	UFOG_HORVU,RecName: Full=Anthocyanidin 3-O-glucosyltransferase; EC=2.4.1.115; AltName: Full=Bronze-1; AltName: Full=Flavonol 3-O-glucosyltransferase; AltName: Full=UDP-glucose flavonoid 3-O-glucosyltransferase;	A0A1D6CGM5_WHEAT,RecName: Full=Glycosyltransferase {ECO:0000256|RuleBase:RU362057}; EC=2.4.1.- {ECO:0000256|RuleBase:RU362057};
	TraesCS1D01G019200	--	1.757	--	--	ref|XP_020162638.1|	UFOG_HORVU,RecName: Full=Anthocyanidin 3-O-glucosyltransferase; EC=2.4.1.115; AltName: Full=Bronze-1; AltName: Full=Flavonol 3-O-glucosyltransferase; AltName: Full=UDP-glucose flavonoid 3-O-glucosyltransferase;	W5AKT8_WHEAT,RecName: Full=Glycosyltransferase {ECO:0000256|RuleBase:RU362057}; EC=2.4.1.- {ECO:0000256|RuleBase:RU362057};
	TraesCS1B01G023600	--	2.176	--	1.409	ref|XP_020162638.1|	UFOG_HORVU,RecName: Full=Anthocyanidin 3-O-glucosyltransferase; EC=2.4.1.115; AltName: Full=Bronze-1; AltName: Full=Flavonol 3-O-glucosyltransferase; AltName: Full=UDP-glucose flavonoid 3-O-glucosyltransferase;	A0A1D5SJN0_WHEAT,RecName: Full=Glycosyltransferase {ECO:0000256|RuleBase:RU362057}; EC=2.4.1.- {ECO:0000256|RuleBase:RU362057};
UGT79B1	TraesCS2A01G081100	1.305	1.047	--	--	ref|XP_020175962.1|	UFOG_PETHY,RecName: Full=Anthocyanidin 3-O-glucosyltransferase; EC=2.4.1.115; AltName: Full=Anthocyanin rhamnosyl transferase; AltName: Full=Flavonol 3-O-glucosyltransferase; AltName: Full=UDP-glucose flavonoid 3-O-glucosyltransferase;	A0A1D5TRT2_WHEAT,SubName: Full=Uncharacterized protein {ECO:0000313|EnsemblPlants:TRIAE_CS42_2AS_TGACv1_115226_AA0371590.2};
DEGs involved in biosynthesis of lignin
CCR	TraesCS6B01G420000	14.1	8.16	9.137	11.616	ref|XP_020183303.1|	CCR1_ORYSJ,RecName: Full=Cinnamoyl-CoA reductase 1 {ECO:0000305}; Short=OsCCR1 {ECO:0000303|PubMed:16380417}; EC=1.2.1.44 {ECO:0000269|PubMed:16380417};	A0A1D6S9Q9_WHEAT,SubName: Full=Uncharacterized protein {ECO:0000313|EnsemblPlants:TRIAE_CS42_6BL_TGACv1_503059_AA1627150.1};
	TraesCS6D01G365700	13.658	6.603	10.171	10.482	ref|XP_020183303.1|	CCR1_ORYSJ,RecName: Full=Cinnamoyl-CoA reductase 1 {ECO:0000305}; Short=OsCCR1 {ECO:0000303|PubMed:16380417}; EC=1.2.1.44 {ECO:0000269|PubMed:16380417};	A0A1D6B5P7_WHEAT,SubName: Full=Uncharacterized protein {ECO:0000313|EnsemblPlants:TRIAE_CS42_6DL_TGACv1_526864_AA1693810.1};
	TraesCS6B01G420200	12.309		9.222	11.145	ref|XP_020183303.1|	CCR1_ORYSJ,RecName: Full=Cinnamoyl-CoA reductase 1 {ECO:0000305}; Short=OsCCR1 {ECO:0000303|PubMed:16380417}; EC=1.2.1.44 {ECO:0000269|PubMed:16380417};	A0A1D6AQ65_WHEAT,SubName: Full=Uncharacterized protein {ECO:0000313|EnsemblPlants:TRIAE_CS42_6BL_TGACv1_500618_AA1607370.1};
	TraesCS6D01G366000	8.997	--	--	--	At1g15950	ref|XP_020183303.1|	CCR1_ORYSJ,RecName: Full=Cinnamoyl-CoA reductase 1 {ECO:0000305}; Short=OsCCR1 {ECO:0000303|PubMed:16380417}; EC=1.2.1.44 {ECO:0000269|PubMed:16380417};	A0A1D6B7H9_WHEAT,SubName: Full=Uncharacterized protein {ECO:0000313|EnsemblPlants:TRIAE_CS42_6DL_TGACv1_527337_AA1702430.1};	CCR1_ORYSJ,RecName: Full=Cinnamoyl-CoA reductase 1 {ECO:0000305}; Short=OsCCR1 {ECO:0000303|PubMed:16380417}; EC=1.2.1.44 {ECO:0000269|PubMed:16380417};	A0A1D6B7H9_WHEAT,SubName: Full=Uncharacterized protein {ECO:0000313|EnsemblPlants:TRIAE_CS42_6DL_TGACv1_527337_AA1702430.1};
	TraesCS6A01G381300	8.984	4.936		5.34	ref|XP_020176178.1|	CCR1_ORYSJ,RecName: Full=Cinnamoyl-CoA reductase 1 {ECO:0000305}; Short=OsCCR1 {ECO:0000303|PubMed:16380417}; EC=1.2.1.44 {ECO:0000269|PubMed:16380417};	A0A1D6AQ64_WHEAT,SubName: Full=Uncharacterized protein {ECO:0000313|EnsemblPlants:TRIAE_CS42_6BL_TGACv1_500618_AA1607360.1};
	TraesCS6D01G366200	11.807	4.843	9.216	11.318	ref|XP_020176178.1|	CCR1_ORYSJ,RecName: Full=Cinnamoyl-CoA reductase 1 {ECO:0000305}; Short=OsCCR1 {ECO:0000303|PubMed:16380417}; EC=1.2.1.44 {ECO:0000269|PubMed:16380417};	A0A1D6B7F1_WHEAT,SubName: Full=Uncharacterized protein {ECO:0000313|EnsemblPlants:TRIAE_CS42_6DL_TGACv1_527316_AA1702110.1};
	TraesCS6D01G366400	9.416	3.234	--	--	At1g15950	ref|XP_020176176.1|	CCR1_ORYSJ,RecName: Full=Cinnamoyl-CoA reductase 1 {ECO:0000305}; Short=OsCCR1 {ECO:0000303|PubMed:16380417}; EC=1.2.1.44 {ECO:0000269|PubMed:16380417};	A0A1D6A8K8_WHEAT,SubName: Full=Uncharacterized protein {ECO:0000313|EnsemblPlants:TRIAE_CS42_6AL_TGACv1_471862_AA1515490.1};	CCR1_ORYSJ,RecName: Full=Cinnamoyl-CoA reductase 1 {ECO:0000305}; Short=OsCCR1 {ECO:0000303|PubMed:16380417}; EC=1.2.1.44 {ECO:0000269|PubMed:16380417};	A0A1D6A8K8_WHEAT,SubName: Full=Uncharacterized protein {ECO:0000313|EnsemblPlants:TRIAE_CS42_6AL_TGACv1_471862_AA1515490.1};
	TraesCS4A01G331900	1.289	2.11			ref|XP_020154364.1|	CCR1_ARATH,RecName: Full=Cinnamoyl-CoA reductase 1; Short=AtCCR1; EC=1.2.1.44; AltName: Full=Protein IRREGULAR XYLEM 4;	A0A1D5X789_WHEAT,SubName: Full=Uncharacterized protein {ECO:0000313|EnsemblPlants:TRIAE_CS42_4AL_TGACv1_290634_AA0987740.2};
	TraesCS6A01G381700	3.214	1.678	--	2.752	At1g15950	gb|EMS54836.1|	CCR1_ORYSJ,RecName: Full=Cinnamoyl-CoA reductase 1 {ECO:0000305}; Short=OsCCR1 {ECO:0000303|PubMed:16380417}; EC=1.2.1.44 {ECO:0000269|PubMed:16380417};	A0A1D6A8K8_WHEAT,SubName: Full=Uncharacterized protein {ECO:0000313|EnsemblPlants:TRIAE_CS42_6AL_TGACv1_471862_AA1515490.1};	CCR1_ORYSJ,RecName: Full=Cinnamoyl-CoA reductase 1 {ECO:0000305}; Short=OsCCR1 {ECO:0000303|PubMed:16380417}; EC=1.2.1.44 {ECO:0000269|PubMed:16380417};	A0A1D6A8K8_WHEAT,SubName: Full=Uncharacterized protein {ECO:0000313|EnsemblPlants:TRIAE_CS42_6AL_TGACv1_471862_AA1515490.1};
	TraesCS6A01G381400	11.471		7.709		ref|XP_020183303.1|	CCR1_ORYSJ,RecName: Full=Cinnamoyl-CoA reductase 1 {ECO:0000305}; Short=OsCCR1 {ECO:0000303|PubMed:16380417}; EC=1.2.1.44 {ECO:0000269|PubMed:16380417};	A0A1D6S7R6_WHEAT,SubName: Full=Uncharacterized protein {ECO:0000313|EnsemblPlants:TRIAE_CS42_6AL_TGACv1_472246_AA1519790.1};
	TraesCS6A01G380700	7.911		6.073	9.89	ref|XP_020176179.1|	CCR1_ORYSJ,RecName: Full=Cinnamoyl-CoA reductase 1 {ECO:0000305}; Short=OsCCR1 {ECO:0000303|PubMed:16380417}; EC=1.2.1.44 {ECO:0000269|PubMed:16380417};	A0A1D6A5M6_WHEAT,SubName: Full=Uncharacterized protein {ECO:0000313|EnsemblPlants:TRIAE_CS42_6AL_TGACv1_470976_AA1499970.1};
	TraesCS7D01G391700	2.164			2.075	ref|XP_020151334.1|	CCR1_ARATH,RecName: Full=Cinnamoyl-CoA reductase 1; Short=AtCCR1; EC=1.2.1.44; AltName: Full=Protein IRREGULAR XYLEM 4;	A0A1D6CTR4_WHEAT,SubName: Full=Uncharacterized protein {ECO:0000313|EnsemblPlants:TRIAE_CS42_7DL_TGACv1_604822_AA2002010.1};
	TraesCS5D01G540800	1.035	--	--	--	ref|XP_020154364.1|	CCR1_ARATH,RecName: Full=Cinnamoyl-CoA reductase 1; Short=AtCCR1; EC=1.2.1.44; AltName: Full=Protein IRREGULAR XYLEM 4;	A0A1D5ZVA7_WHEAT,SubName: Full=Uncharacterized protein {ECO:0000313|EnsemblPlants:TRIAE_CS42_5DL_TGACv1_435298_AA1448580.1};	CCR1_ARATH,RecName: Full=Cinnamoyl-CoA reductase 1; Short=AtCCR1; EC=1.2.1.44; AltName: Full=Protein IRREGULAR XYLEM 4;	A0A1D5ZVA7_WHEAT,SubName: Full=Uncharacterized protein {ECO:0000313|EnsemblPlants:TRIAE_CS42_5DL_TGACv1_435298_AA1448580.1};
	TraesCS5A01G163400		1.816			gb|AAX08107.1|	CCR1_ARATH,RecName: Full=Cinnamoyl-CoA reductase 1; Short=AtCCR1; EC=1.2.1.44; AltName: Full=Protein IRREGULAR XYLEM 4;	Q4KUK8_WHEAT,SubName: Full=Cinnamoyl-CoA reductase {ECO:0000313|EMBL:AAX08107.1, ECO:0000313|EnsemblPlants:TRIAE_CS42_5AL_TGACv1_375041_AA1214580.1}; EC=1.2.1.44 {ECO:0000313|EMBL:AAX08107.1};
	TraesCS5A01G225100		1.422			gb|EMS63443.1|	CCR1_ARATH,RecName: Full=Cinnamoyl-CoA reductase 1; Short=AtCCR1; EC=1.2.1.44; AltName: Full=Protein IRREGULAR XYLEM 4;	A0A1D5YN10_WHEAT,SubName: Full=Uncharacterized protein {ECO:0000313|EnsemblPlants:TRIAE_CS42_5AL_TGACv1_376632_AA1239320.3};
	TraesCS5D01G232400		1.2			ref|XP_020188311.1|	CCR1_ARATH,RecName: Full=Cinnamoyl-CoA reductase 1; Short=AtCCR1; EC=1.2.1.44; AltName: Full=Protein IRREGULAR XYLEM 4;	A0A1D5ZR21_WHEAT,SubName: Full=Uncharacterized protein {ECO:0000313|EnsemblPlants:TRIAE_CS42_5DL_TGACv1_434151_AA1430490.2};
	TraesCS6A01G147300		1.182			gb|EMS62929.1|	CCR1_ARATH,RecName: Full=Cinnamoyl-CoA reductase 1; Short=AtCCR1; EC=1.2.1.44; AltName: Full=Protein IRREGULAR XYLEM 4;	W5GGR4_WHEAT,SubName: Full=Uncharacterized protein {ECO:0000313|EnsemblPlants:TRIAE_CS42_6AS_TGACv1_486649_AA1563640.1};
	TraesCS5B01G223700		1.119			gb|EMS63443.1|	CCR1_ARATH,RecName: Full=Cinnamoyl-CoA reductase 1; Short=AtCCR1; EC=1.2.1.44; AltName: Full=Protein IRREGULAR XYLEM 4;	M7ZJP1_TRIUA,SubName: Full=Bifunctional dihydroflavonol 4-reductase/flavanone 4-reductase {ECO:0000313|EMBL:EMS63443.1, ECO:0000313|EnsemblPlants:TRIUR3_22255-P1};
	TraesCS5A01G269100		1.085			ref|XP_020177697.1|	CCR1_ORYSJ,RecName: Full=Cinnamoyl-CoA reductase 1 {ECO:0000305}; Short=OsCCR1 {ECO:0000303|PubMed:16380417}; EC=1.2.1.44 {ECO:0000269|PubMed:16380417};	A0A1D5YQR3_WHEAT,SubName: Full=Uncharacterized protein {ECO:0000313|EnsemblPlants:TRIAE_CS42_5AL_TGACv1_378229_AA1252090.2};
	TraesCS5D01G277400				1.467	ref|XP_020177694.1|	CCR1_ORYSJ,RecName: Full=Cinnamoyl-CoA reductase 1 {ECO:0000305}; Short=OsCCR1 {ECO:0000303|PubMed:16380417}; EC=1.2.1.44 {ECO:0000269|PubMed:16380417};	A0A1D5ZKN2_WHEAT,SubName: Full=Uncharacterized protein {ECO:0000313|EnsemblPlants:TRIAE_CS42_5DL_TGACv1_433173_AA1404530.1};
	TraesCS5B01G269100				1.42	ref|XP_020177702.1|	CCR1_ORYSJ,RecName: Full=Cinnamoyl-CoA reductase 1 {ECO:0000305}; Short=OsCCR1 {ECO:0000303|PubMed:16380417}; EC=1.2.1.44 {ECO:0000269|PubMed:16380417};	W5FBU0_WHEAT,SubName: Full=Uncharacterized protein {ECO:0000313|EnsemblPlants:TRIAE_CS42_5BL_TGACv1_405334_AA1325280.1};
	TraesCS3A01G348600				1.02	ref|XP_020154093.1|	CCR1_ARATH,RecName: Full=Cinnamoyl-CoA reductase 1; Short=AtCCR1; EC=1.2.1.44; AltName: Full=Protein IRREGULAR XYLEM 4;	A0A1D5V6E7_WHEAT,SubName: Full=Uncharacterized protein {ECO:0000313|EnsemblPlants:TRIAE_CS42_3AL_TGACv1_194088_AA0626090.1};
	TraesCS7B01G052700	-1.402			-3.595	ref|XP_020174519.1|	CCR1_ARATH,RecName: Full=Cinnamoyl-CoA reductase 1; Short=AtCCR1; EC=1.2.1.44; AltName: Full=Protein IRREGULAR XYLEM 4;	A0A1D6CE25_WHEAT,SubName: Full=Uncharacterized protein {ECO:0000313|EnsemblPlants:TRIAE_CS42_7BS_TGACv1_591912_AA1925430.2};
	TraesCS5A01G268200	-1.579		-2.224	-1.084	gb|EMS56505.1|	CCR1_ARATH,RecName: Full=Cinnamoyl-CoA reductase 1; Short=AtCCR1; EC=1.2.1.44; AltName: Full=Protein IRREGULAR XYLEM 4;	A0A1D5YB79_WHEAT,SubName: Full=Uncharacterized protein {ECO:0000313|EnsemblPlants:TRIAE_CS42_5AL_TGACv1_373996_AA1187050.1};
	TraesCS5B01G268300	-3.104	-3.975	-2.894	-3.016	ref|XP_020159201.1|	CCR1_ARATH,RecName: Full=Cinnamoyl-CoA reductase 1; Short=AtCCR1; EC=1.2.1.44; AltName: Full=Protein IRREGULAR XYLEM 4;	A0A1D5Z7A1_WHEAT,SubName: Full=Uncharacterized protein {ECO:0000313|EnsemblPlants:TRIAE_CS42_5BL_TGACv1_405898_AA1337240.1};
	TraesCS5B01G268200	-1.122	-1.163	-1.777		gb|EMS56505.1|	CCR1_ORYSJ,RecName: Full=Cinnamoyl-CoA reductase 1 {ECO:0000305}; Short=OsCCR1 {ECO:0000303|PubMed:16380417}; EC=1.2.1.44 {ECO:0000269|PubMed:16380417};	M7ZVV8_TRIUA,SubName: Full=Bifunctional dihydroflavonol 4-reductase/flavanone 4-reductase {ECO:0000313|EMBL:EMS56505.1, ECO:0000313|EnsemblPlants:TRIUR3_28759-P1};
	TraesCS5B01G268600		-1.471		-1.413	ref|XP_020177699.1|	CCR1_ORYSJ,RecName: Full=Cinnamoyl-CoA reductase 1 {ECO:0000305}; Short=OsCCR1 {ECO:0000303|PubMed:16380417}; EC=1.2.1.44 {ECO:0000269|PubMed:16380417};	W5FG96_WHEAT,SubName: Full=Uncharacterized protein {ECO:0000313|EnsemblPlants:TRIAE_CS42_5BL_TGACv1_405898_AA1337180.1};
	TraesCS5B01G268700		-1.878		-1.525	gb|EMS61839.1|	CCR1_ARATH,RecName: Full=Cinnamoyl-CoA reductase 1; Short=AtCCR1; EC=1.2.1.44; AltName: Full=Protein IRREGULAR XYLEM 4;	A0A0C4BJU1_WHEAT,SubName: Full=Uncharacterized protein {ECO:0000313|EnsemblPlants:TRIAE_CS42_5BL_TGACv1_407653_AA1358620.1};
	TraesCS7A01G149000		-2.519		-4.224	ref|XP_020174519.1|	CCR1_ARATH,RecName: Full=Cinnamoyl-CoA reductase 1; Short=AtCCR1; EC=1.2.1.44; AltName: Full=Protein IRREGULAR XYLEM 4;	A0A1D6BYB9_WHEAT,SubName: Full=Uncharacterized protein {ECO:0000313|EnsemblPlants:TRIAE_CS42_7AS_TGACv1_570526_AA1837100.1};
	TraesCS7D01G391500			-2.537		ref|XP_020151327.1|	CCR1_ORYSJ,RecName: Full=Cinnamoyl-CoA reductase 1 {ECO:0000305}; Short=OsCCR1 {ECO:0000303|PubMed:16380417}; EC=1.2.1.44 {ECO:0000269|PubMed:16380417};	A0A1D6CM96_WHEAT,SubName: Full=Uncharacterized protein {ECO:0000313|EnsemblPlants:TRIAE_CS42_7DL_TGACv1_602795_AA1968840.1};
	TraesCS5D01G073400			-4.749		ref|XP_020194901.1|	CCR1_ARATH,RecName: Full=Cinnamoyl-CoA reductase 1; Short=AtCCR1; EC=1.2.1.44; AltName: Full=Protein IRREGULAR XYLEM 4;	A0A1D6A196_WHEAT,SubName: Full=Uncharacterized protein {ECO:0000313|EnsemblPlants:TRIAE_CS42_5DS_TGACv1_456804_AA1478340.1};
	TraesCS5D01G073300			-5.134		ref|XP_020194899.1|	CCR1_ARATH,RecName: Full=Cinnamoyl-CoA reductase 1; Short=AtCCR1; EC=1.2.1.44; AltName: Full=Protein IRREGULAR XYLEM 4;	W5G4B3_WHEAT,SubName: Full=Uncharacterized protein {ECO:0000313|EnsemblPlants:TRIAE_CS42_5DS_TGACv1_456804_AA1478330.1};
	TraesCS7B01G297700				-1.002	ref|XP_020151328.1|	CCR1_ARATH,RecName: Full=Cinnamoyl-CoA reductase 1; Short=AtCCR1; EC=1.2.1.44; AltName: Full=Protein IRREGULAR XYLEM 4;	A0A1D6C576_WHEAT,SubName: Full=Uncharacterized protein {ECO:0000313|EnsemblPlants:TRIAE_CS42_7BL_TGACv1_577386_AA1874040.1};
	TraesCS7A01G395700				-1.069	ref|XP_020151328.1|	CCR1_ORYSJ,RecName: Full=Cinnamoyl-CoA reductase 1 {ECO:0000305}; Short=OsCCR1 {ECO:0000303|PubMed:16380417}; EC=1.2.1.44 {ECO:0000269|PubMed:16380417};	A0A1D6BNB5_WHEAT,SubName: Full=Uncharacterized protein {ECO:0000313|EnsemblPlants:TRIAE_CS42_7AL_TGACv1_557569_AA1783170.1};
	TraesCS3D01G342200				-1.266	ref|XP_020154093.1|	CCR1_ARATH,RecName: Full=Cinnamoyl-CoA reductase 1; Short=AtCCR1; EC=1.2.1.44; AltName: Full=Protein IRREGULAR XYLEM 4;	A0A1D5WLQ8_WHEAT,SubName: Full=Uncharacterized protein {ECO:0000313|EnsemblPlants:TRIAE_CS42_3DL_TGACv1_251414_AA0881330.3};
	TraesCS5D01G276400				-1.713	ref|XP_020177699.1|	CCR1_ORYSJ,RecName: Full=Cinnamoyl-CoA reductase 1 {ECO:0000305}; Short=OsCCR1 {ECO:0000303|PubMed:16380417}; EC=1.2.1.44 {ECO:0000269|PubMed:16380417};	A0A1D5ZKY9_WHEAT,SubName: Full=Uncharacterized protein {ECO:0000313|EnsemblPlants:TRIAE_CS42_5DL_TGACv1_433214_AA1405720.2};
	TraesCS3B01G380600				-2.045	dbj|BAJ98944.1|	CCR1_ORYSJ,RecName: Full=Cinnamoyl-CoA reductase 1 {ECO:0000305}; Short=OsCCR1 {ECO:0000303|PubMed:16380417}; EC=1.2.1.44 {ECO:0000269|PubMed:16380417};	A0A1D5VS12_WHEAT,SubName: Full=Uncharacterized protein {ECO:0000313|EnsemblPlants:TRIAE_CS42_3B_TGACv1_221109_AA0730570.1};
	TraesCS3B01G380500				-2.15	ref|XP_020154093.1|	CCR1_ORYSJ,RecName: Full=Cinnamoyl-CoA reductase 1 {ECO:0000305}; Short=OsCCR1 {ECO:0000303|PubMed:16380417}; EC=1.2.1.44 {ECO:0000269|PubMed:16380417};	A0A1D5V6E7_WHEAT,SubName: Full=Uncharacterized protein {ECO:0000313|EnsemblPlants:TRIAE_CS42_3AL_TGACv1_194088_AA0626090.1};
	TraesCS7B01G052600				-2.27	ref|XP_020174518.1|	CCR1_ARATH,RecName: Full=Cinnamoyl-CoA reductase 1; Short=AtCCR1; EC=1.2.1.44; AltName: Full=Protein IRREGULAR XYLEM 4;	A0A1D6CGD3_WHEAT,SubName: Full=Uncharacterized protein {ECO:0000313|EnsemblPlants:TRIAE_CS42_7BS_TGACv1_592435_AA1938080.1};
CAD	TraesCS6D01G353300	6.42	7.715	3.181	4.795	gb|EMS45843.1|	CADH5_ORYSJ,RecName: Full=Probable cinnamyl alcohol dehydrogenase 5 {ECO:0000305}; Short=OsCAD5 {ECO:0000303|PubMed:15452707}; EC=1.1.1.195 {ECO:0000305};	M7Y7E2_TRIUA,SubName: Full=Putative cinnamyl alcohol dehydrogenase 5 {ECO:0000313|EMBL:EMS45843.1, ECO:0000313|EnsemblPlants:TRIUR3_01086-P1};
	TraesCS6B01G406300	2.724	6.32	1.909	2.784	ref|XP_020189215.1|	CADH5_ORYSJ,RecName: Full=Probable cinnamyl alcohol dehydrogenase 5 {ECO:0000305}; Short=OsCAD5 {ECO:0000303|PubMed:15452707}; EC=1.1.1.195 {ECO:0000305};	A0A1D6ALU6_WHEAT,SubName: Full=Uncharacterized protein {ECO:0000313|EnsemblPlants:TRIAE_CS42_6BL_TGACv1_499668_AA1588750.1};
	TraesCS5B01G202700	3.133	3.955			ref|XP_020192715.1|	CAD8D_ORYSJ,RecName: Full=Probable cinnamyl alcohol dehydrogenase 8D {ECO:0000305}; Short=OsCAD8D {ECO:0000303|PubMed:15452707}; EC=1.1.1.195 {ECO:0000305};	A0A1D5Z372_WHEAT,SubName: Full=Uncharacterized protein {ECO:0000313|EnsemblPlants:TRIAE_CS42_5BL_TGACv1_405002_AA1317590.1};
	TraesCS6B01G406000	4.414	3.115	5.082	1.713	ref|XP_020189215.1|	CADH5_ORYSJ,RecName: Full=Probable cinnamyl alcohol dehydrogenase 5 {ECO:0000305}; Short=OsCAD5 {ECO:0000303|PubMed:15452707}; EC=1.1.1.195 {ECO:0000305};	A0A1D6AQG1_WHEAT,SubName: Full=Uncharacterized protein {ECO:0000313|EnsemblPlants:TRIAE_CS42_6BL_TGACv1_500719_AA1608710.1};
	TraesCS7B01G282100	3.336	2.476	2.043	1.843	ref|XP_020173426.1|	CADH5_ORYSJ,RecName: Full=Probable cinnamyl alcohol dehydrogenase 5 {ECO:0000305}; Short=OsCAD5 {ECO:0000303|PubMed:15452707}; EC=1.1.1.195 {ECO:0000305};	A0A1D6CC99_WHEAT,SubName: Full=Uncharacterized protein {ECO:0000313|EnsemblPlants:TRIAE_CS42_7BL_TGACv1_580265_AA1912890.1};
	TraesCS5A01G205700	6.896	2.473	8.456	1.367	ref|XP_020192715.1|	CAD8D_ORYSJ,RecName: Full=Probable cinnamyl alcohol dehydrogenase 8D {ECO:0000305}; Short=OsCAD8D {ECO:0000303|PubMed:15452707}; EC=1.1.1.195 {ECO:0000305};	A0A1D5YEM4_WHEAT,SubName: Full=Uncharacterized protein {ECO:0000313|EnsemblPlants:TRIAE_CS42_5AL_TGACv1_374561_AA1203290.1};
	TraesCS5D01G210600	4.193		4.796		ref|XP_020192715.1|	CAD8D_ORYSJ,RecName: Full=Probable cinnamyl alcohol dehydrogenase 8D {ECO:0000305}; Short=OsCAD8D {ECO:0000303|PubMed:15452707}; EC=1.1.1.195 {ECO:0000305};	W5FSP4_WHEAT,SubName: Full=Uncharacterized protein {ECO:0000313|EnsemblPlants:TRIAE_CS42_5DL_TGACv1_436541_AA1461810.2};
	TraesCS3B01G484500		1.902			emb|CDM85988.1|	CADH1_ORYSJ,RecName: Full=Probable cinnamyl alcohol dehydrogenase 1 {ECO:0000305}; Short=OsCAD1 {ECO:0000303|PubMed:15452707}; EC=1.1.1.195 {ECO:0000305};	W5CPX4_WHEAT,SubName: Full=Uncharacterized protein {ECO:0000313|EMBL:CDM85988.1, ECO:0000313|EnsemblPlants:TRIAE_CS42_3B_TGACv1_226069_AA0813770.1};
	TraesCS3A01G448400	2.099	1.839			emb|CDM85988.1|	CADH1_ORYSJ,RecName: Full=Probable cinnamyl alcohol dehydrogenase 1 {ECO:0000305}; Short=OsCAD1 {ECO:0000303|PubMed:15452707}; EC=1.1.1.195 {ECO:0000305};	W5CID5_WHEAT,SubName: Full=Uncharacterized protein {ECO:0000313|EnsemblPlants:TRIAE_CS42_3AL_TGACv1_196449_AA0660470.1};
	TraesCS7D01G184500		1.555			ref|XP_020178813.1|	CAD8A_ORYSJ,RecName: Full=Probable cinnamyl alcohol dehydrogenase 8A {ECO:0000305}; Short=OsCAD8A {ECO:0000303|PubMed:15452707}; EC=1.1.1.195 {ECO:0000305};	A0A1D6CZ76_WHEAT,SubName: Full=Uncharacterized protein {ECO:0000313|EnsemblPlants:TRIAE_CS42_7DS_TGACv1_622111_AA2032940.1};
	TraesCS5A01G205600		1.369	-1.294	2.021	ref|XP_020186338.1|	CAD8C_ORYSJ,RecName: Full=Probable cinnamyl alcohol dehydrogenase 8C {ECO:0000305}; Short=OsCAD8C {ECO:0000303|PubMed:15452707}; EC=1.1.1.195 {ECO:0000305};	A0A1D5YDE0_WHEAT,SubName: Full=Uncharacterized protein {ECO:0000313|EnsemblPlants:TRIAE_CS42_5AL_TGACv1_374344_AA1197280.1};
	TraesCS6A01G173700		1.121			gb|EMS63282.1|	CADH_LOLPR,RecName: Full=Probable cinnamyl alcohol dehydrogenase; Short=CAD; EC=1.1.1.195;	W5GCU0_WHEAT,SubName: Full=Uncharacterized protein {ECO:0000313|EnsemblPlants:TRIAE_CS42_6AS_TGACv1_486200_AA1558100.1};
	TraesCS2D01G069800		-1.069	-2.092	-2.079	ref|XP_020182410.1|	CADH6_ORYSJ,RecName: Full=Probable cinnamyl alcohol dehydrogenase 6 {ECO:0000305}; Short=OsCAD6 {ECO:0000303|PubMed:15452707}; EC=1.1.1.195 {ECO:0000305};	A0A1D5UUX8_WHEAT,SubName: Full=Uncharacterized protein {ECO:0000313|EnsemblPlants:TRIAE_CS42_2DS_TGACv1_177189_AA0568260.1};
	TraesCS2A01G070900	-1.546	-1.128	-1.374	-2.18	ref|XP_020182410.1|	CADH6_ORYSJ,RecName: Full=Probable cinnamyl alcohol dehydrogenase 6 {ECO:0000305}; Short=OsCAD6 {ECO:0000303|PubMed:15452707}; EC=1.1.1.195 {ECO:0000305};	A0A1D5TIP0_WHEAT,SubName: Full=Uncharacterized protein {ECO:0000313|EnsemblPlants:TRIAE_CS42_2AS_TGACv1_112155_AA0331610.1};
	TraesCS2B01G078700	-2.067	-1.218		-4.513	ref|XP_020168791.1|	CADH6_ORYSJ,RecName: Full=Probable cinnamyl alcohol dehydrogenase 6 {ECO:0000305}; Short=OsCAD6 {ECO:0000303|PubMed:15452707}; EC=1.1.1.195 {ECO:0000305};	A0A1D5U7J8_WHEAT,SubName: Full=Uncharacterized protein {ECO:0000313|EnsemblPlants:TRIAE_CS42_2BS_TGACv1_146019_AA0453300.1};
	TraesCS3D01G440900		-1.671	2.153		ref|XP_020182081.1|	CADH1_ORYSJ,RecName: Full=Probable cinnamyl alcohol dehydrogenase 1 {ECO:0000305}; Short=OsCAD1 {ECO:0000303|PubMed:15452707}; EC=1.1.1.195 {ECO:0000305};	A0A1D5WD35_WHEAT,SubName: Full=Uncharacterized protein {ECO:0000313|EnsemblPlants:TRIAE_CS42_3DL_TGACv1_249172_AA0840300.1};
	TraesCS2B01G084500		-2.407	-3.701	-1.925	ref|XP_020182410.1|	CADH6_ORYSJ,RecName: Full=Probable cinnamyl alcohol dehydrogenase 6 {ECO:0000305}; Short=OsCAD6 {ECO:0000303|PubMed:15452707}; EC=1.1.1.195 {ECO:0000305};	A0A1D5UCG9_WHEAT,SubName: Full=Uncharacterized protein {ECO:0000313|EnsemblPlants:TRIAE_CS42_2BS_TGACv1_147171_AA0479040.1};
	TraesCS6B01G406200			5.519		ref|XP_020189209.1|	CADH5_ORYSJ,RecName: Full=Probable cinnamyl alcohol dehydrogenase 5 {ECO:0000305}; Short=OsCAD5 {ECO:0000303|PubMed:15452707}; EC=1.1.1.195 {ECO:0000305};	A0A1D6AQF7_WHEAT,SubName: Full=Uncharacterized protein {ECO:0000313|EnsemblPlants:TRIAE_CS42_6BL_TGACv1_500719_AA1608680.1};
	TraesCS2B01G084600			-3.139	-3.866	ref|XP_020182410.1|	CADH6_ORYSJ,RecName: Full=Probable cinnamyl alcohol dehydrogenase 6 {ECO:0000305}; Short=OsCAD6 {ECO:0000303|PubMed:15452707}; EC=1.1.1.195 {ECO:0000305};	A0A1D5UCG8_WHEAT,SubName: Full=Uncharacterized protein {ECO:0000313|EnsemblPlants:TRIAE_CS42_2BS_TGACv1_147171_AA0479030.1};
	TraesCS2D01G064900				-1.706	ref|XP_020168791.1|	CADH6_ORYSJ,RecName: Full=Probable cinnamyl alcohol dehydrogenase 6 {ECO:0000305}; Short=OsCAD6 {ECO:0000303|PubMed:15452707}; EC=1.1.1.195 {ECO:0000305};	A0A1D5TMA7_WHEAT,SubName: Full=Uncharacterized protein {ECO:0000313|EnsemblPlants:TRIAE_CS42_2AS_TGACv1_112995_AA0349380.2};
CCOAMT	TraesCS7A01G068600		2.292		1.083	dbj|BAJ85230.1|	CAMT_MESCR,RecName: Full=Caffeoyl-CoA O-methyltransferase; EC=2.1.1.104; AltName: Full=Trans-caffeoyl-CoA 3-O-methyltransferase; Short=CCoAMT; Short=CCoAOMT;	A0A1D6DE85_WHEAT,SubName: Full=Uncharacterized protein {ECO:0000313|EnsemblPlants:TRIAE_CS42_U_TGACv1_642001_AA2109140.1};
	TraesCS7A01G127600		1.38			gb|EMS59880.1|	CAMT1_MAIZE,RecName: Full=Caffeoyl-CoA O-methyltransferase 1; EC=2.1.1.104; AltName: Full=Trans-caffeoyl-CoA 3-O-methyltransferase 1; Short=CCoAMT-1; Short=CCoAOMT-1;	M8A5C9_TRIUA,SubName: Full=Caffeoyl-CoA O-methyltransferase 2 {ECO:0000313|EMBL:EMS59880.1, ECO:0000313|EnsemblPlants:TRIUR3_35073-P1};
	TraesCS7B01G027200		1.391			dbj|BAK01687.1|	CAMT1_MAIZE,RecName: Full=Caffeoyl-CoA O-methyltransferase 1; EC=2.1.1.104; AltName: Full=Trans-caffeoyl-CoA 3-O-methyltransferase 1; Short=CCoAMT-1; Short=CCoAOMT-1;	A0A1D6CFV8_WHEAT,SubName: Full=Uncharacterized protein {ECO:0000313|EnsemblPlants:TRIAE_CS42_7BS_TGACv1_592306_AA1935390.1};
	TraesCS7D01G126000		1.538			ref|XP_020161437.1|	CAMT1_MAIZE,RecName: Full=Caffeoyl-CoA O-methyltransferase 1; EC=2.1.1.104; AltName: Full=Trans-caffeoyl-CoA 3-O-methyltransferase 1; Short=CCoAMT-1; Short=CCoAOMT-1;	A0A1D6CW89_WHEAT,SubName: Full=Uncharacterized protein {ECO:0000313|EnsemblPlants:TRIAE_CS42_7DS_TGACv1_621454_AA2016210.1};
HCT	TraesCS5D01G342800	1.385	4.639	2.417	2.397	ref|XP_020176152.1|	PUHT_ORYSJ,RecName: Full=Putrescine hydroxycinnamoyltransferase {ECO:0000305|PubMed:24908251}; EC=2.3.1.- {ECO:0000305};	A0A1D5ZT90_WHEAT,SubName: Full=Uncharacterized protein {ECO:0000313|EnsemblPlants:TRIAE_CS42_5DL_TGACv1_434666_AA1439770.1};
	TraesCS5B01G337100	--	1.068	--	--	ref|XP_020176156.1|	PUHT_ORYSJ,RecName: Full=Putrescine hydroxycinnamoyltransferase {ECO:0000305|PubMed:24908251}; EC=2.3.1.- {ECO:0000305};	W5FD36_WHEAT,SubName: Full=Uncharacterized protein {ECO:0000313|EnsemblPlants:TRIAE_CS42_5BL_TGACv1_404728_AA1309350.1};
	TraesCS5A01G338700	--	2.25	--	--	ref|XP_020176152.1|	PUHT_ORYSJ,RecName: Full=Putrescine hydroxycinnamoyltransferase {ECO:0000305|PubMed:24908251}; EC=2.3.1.- {ECO:0000305};	A0A1D5YE19_WHEAT,SubName: Full=Uncharacterized protein {ECO:0000313|EnsemblPlants:TRIAE_CS42_5AL_TGACv1_374437_AA1200150.2};
	TraesCS5D01G342400	2.132	--	3.713	1.855	ref|XP_020168363.1|	PHT3_ORYSJ,RecName: Full=Putrescine hydroxycinnamoyltransferase 3 {ECO:0000305}; Short=OsPHT3 {ECO:0000303|PubMed:27354554}; EC=2.3.1.- {ECO:0000305};	A0A1D5ZR15_WHEAT,SubName: Full=Uncharacterized protein {ECO:0000313|EnsemblPlants:TRIAE_CS42_5DL_TGACv1_434142_AA1430380.1};
	TraesCS5D01G342300	2.662	--	3.882	3.004	ref|XP_020168360.1|	PHT3_ORYSJ,RecName: Full=Putrescine hydroxycinnamoyltransferase 3 {ECO:0000305}; Short=OsPHT3 {ECO:0000303|PubMed:27354554}; EC=2.3.1.- {ECO:0000305};	W5FZP0_WHEAT,SubName: Full=Uncharacterized protein {ECO:0000313|EnsemblPlants:TRIAE_CS42_5DL_TGACv1_433418_AA1412680.1};
	TraesCS5D01G342100	-1.196	-1.131	--	-1.412	ref|XP_020187682.1|	PHT3_ORYSJ,RecName: Full=Putrescine hydroxycinnamoyltransferase 3 {ECO:0000305}; Short=OsPHT3 {ECO:0000303|PubMed:27354554}; EC=2.3.1.- {ECO:0000305};	A0A1D5YAY4_WHEAT,SubName: Full=Uncharacterized protein {ECO:0000313|EnsemblPlants:TRIAE_CS42_5AL_TGACv1_373968_AA1185710.1};
	TraesCS5B01G336700	2.356	--	2.827	2.088	ref|XP_020168363.1|	PHT3_ORYSJ,RecName: Full=Putrescine hydroxycinnamoyltransferase 3 {ECO:0000305}; Short=OsPHT3 {ECO:0000303|PubMed:27354554}; EC=2.3.1.- {ECO:0000305};	A0A1D5YYL9_WHEAT,SubName: Full=Uncharacterized protein {ECO:0000313|EnsemblPlants:TRIAE_CS42_5BL_TGACv1_404312_AA1295080.1};
	TraesCS5B01G336600	1.767	--	3.503	1.502	ref|XP_020168363.1|	PHT3_ORYSJ,RecName: Full=Putrescine hydroxycinnamoyltransferase 3 {ECO:0000305}; Short=OsPHT3 {ECO:0000303|PubMed:27354554}; EC=2.3.1.- {ECO:0000305};	W5FID2_WHEAT,SubName: Full=Uncharacterized protein {ECO:0000313|EnsemblPlants:TRIAE_CS42_5BL_TGACv1_404312_AA1295090.1};
	TraesCS5B01G336500	1.684	--	3.651	2.248	ref|XP_020168363.1|	PHT3_ORYSJ,RecName: Full=Putrescine hydroxycinnamoyltransferase 3 {ECO:0000305}; Short=OsPHT3 {ECO:0000303|PubMed:27354554}; EC=2.3.1.- {ECO:0000305};	A0A1D5Z942_WHEAT,SubName: Full=Uncharacterized protein {ECO:0000313|EnsemblPlants:TRIAE_CS42_5BL_TGACv1_406388_AA1344960.1};
	TraesCS5B01G336300	--	-1.144	--	-1.649	ref|XP_020187682.1|	PHT3_ORYSJ,RecName: Full=Putrescine hydroxycinnamoyltransferase 3 {ECO:0000305}; Short=OsPHT3 {ECO:0000303|PubMed:27354554}; EC=2.3.1.- {ECO:0000305};	A0A1D5YAY4_WHEAT,SubName: Full=Uncharacterized protein {ECO:0000313|EnsemblPlants:TRIAE_CS42_5AL_TGACv1_373968_AA1185710.1};
	TraesCS5A01G337900	5.758	--	4.75	4.069	ref|XP_020168363.1|	PHT3_ORYSJ,RecName: Full=Putrescine hydroxycinnamoyltransferase 3 {ECO:0000305}; Short=OsPHT3 {ECO:0000303|PubMed:27354554}; EC=2.3.1.- {ECO:0000305};	A0A1D6S1G7_WHEAT,SubName: Full=Uncharacterized protein {ECO:0000313|EnsemblPlants:TRIAE_CS42_5AL_TGACv1_375968_AA1229680.1};
	TraesCS5A01G337800	3.65	--	3.665	3.712	ref|XP_020168363.1|	PHT3_ORYSJ,RecName: Full=Putrescine hydroxycinnamoyltransferase 3 {ECO:0000305}; Short=OsPHT3 {ECO:0000303|PubMed:27354554}; EC=2.3.1.- {ECO:0000305};	A0A1D5YAY5_WHEAT,SubName: Full=Uncharacterized protein {ECO:0000313|EnsemblPlants:TRIAE_CS42_5AL_TGACv1_373968_AA1185750.1};
	TraesCS5A01G337700	1.119	--	2.34	1.943	ref|XP_020168363.1|	PHT3_ORYSJ,RecName: Full=Putrescine hydroxycinnamoyltransferase 3 {ECO:0000305}; Short=OsPHT3 {ECO:0000303|PubMed:27354554}; EC=2.3.1.- {ECO:0000305};	A0A1D5YAY5_WHEAT,SubName: Full=Uncharacterized protein {ECO:0000313|EnsemblPlants:TRIAE_CS42_5AL_TGACv1_373968_AA1185750.1};
	TraesCS5A01G337500	-1.185	--	--	-1.246	ref|XP_020187682.1|	PHT3_ORYSJ,RecName: Full=Putrescine hydroxycinnamoyltransferase 3 {ECO:0000305}; Short=OsPHT3 {ECO:0000303|PubMed:27354554}; EC=2.3.1.- {ECO:0000305};	A0A1D5YAY4_WHEAT,SubName: Full=Uncharacterized protein {ECO:0000313|EnsemblPlants:TRIAE_CS42_5AL_TGACv1_373968_AA1185710.1};
	TraesCS3D01G545300	--	1.877	-1.797	--	ref|XP_020178897.1|	PHT3_ORYSJ,RecName: Full=Putrescine hydroxycinnamoyltransferase 3 {ECO:0000305}; Short=OsPHT3 {ECO:0000303|PubMed:27354554}; EC=2.3.1.- {ECO:0000305};	A0A1D5W520_WHEAT,SubName: Full=Uncharacterized protein {ECO:0000313|EnsemblPlants:TRIAE_CS42_3B_TGACv1_224348_AA0795570.1};
	TraesCS7D01G524200	--	--	--	-1.187	ref|XP_020168262.1|	PHT1_ORYSJ,RecName: Full=Putrescine hydroxycinnamoyltransferase 1 {ECO:0000305}; Short=OsPHT1 {ECO:0000303|PubMed:27354554}; EC=2.3.1.- {ECO:0000305}; AltName: Full=BAHD-like hydroxycinnamoyl transferase HCT3 {ECO:0000305}; AltName: Full=Hydroxycinnamoyltransferase 3 {ECO:0000305}; Short=OsHCT3 {ECO:0000303|PubMed:22285622};	A0A1D5V477_WHEAT,SubName: Full=Uncharacterized protein {ECO:0000313|EnsemblPlants:TRIAE_CS42_3AL_TGACv1_193613_AA0615050.1};
	TraesCS7D01G015400	--	--	-2.247	-1.918	ref|XP_020186143.1|	PHT1_ORYSJ,RecName: Full=Putrescine hydroxycinnamoyltransferase 1 {ECO:0000305}; Short=OsPHT1 {ECO:0000303|PubMed:27354554}; EC=2.3.1.- {ECO:0000305}; AltName: Full=BAHD-like hydroxycinnamoyl transferase HCT3 {ECO:0000305}; AltName: Full=Hydroxycinnamoyltransferase 3 {ECO:0000305}; Short=OsHCT3 {ECO:0000303|PubMed:22285622};	A0A1D6CX30_WHEAT,SubName: Full=Uncharacterized protein {ECO:0000313|EnsemblPlants:TRIAE_CS42_7DS_TGACv1_621601_AA2020590.1};
	TraesCS7B01G455100	--	--	--	-1.654	ref|XP_020168262.1|	PHT1_ORYSJ,RecName: Full=Putrescine hydroxycinnamoyltransferase 1 {ECO:0000305}; Short=OsPHT1 {ECO:0000303|PubMed:27354554}; EC=2.3.1.- {ECO:0000305}; AltName: Full=BAHD-like hydroxycinnamoyl transferase HCT3 {ECO:0000305}; AltName: Full=Hydroxycinnamoyltransferase 3 {ECO:0000305}; Short=OsHCT3 {ECO:0000303|PubMed:22285622};	A0A1D6C4C0_WHEAT,SubName: Full=Uncharacterized protein {ECO:0000313|EnsemblPlants:TRIAE_CS42_7BL_TGACv1_577253_AA1870180.1};
	TraesCS7A01G537300	--	--	--	-1.23	ref|XP_020168262.1|	PHT1_ORYSJ,RecName: Full=Putrescine hydroxycinnamoyltransferase 1 {ECO:0000305}; Short=OsPHT1 {ECO:0000303|PubMed:27354554}; EC=2.3.1.- {ECO:0000305}; AltName: Full=BAHD-like hydroxycinnamoyl transferase HCT3 {ECO:0000305}; AltName: Full=Hydroxycinnamoyltransferase 3 {ECO:0000305}; Short=OsHCT3 {ECO:0000303|PubMed:22285622};	A0A1D5V477_WHEAT,SubName: Full=Uncharacterized protein {ECO:0000313|EnsemblPlants:TRIAE_CS42_3AL_TGACv1_193613_AA0615050.1};
	TraesCS7A01G018100	-2.035	--	-2.546	-1.174	ref|XP_020186143.1|	PHT1_ORYSJ,RecName: Full=Putrescine hydroxycinnamoyltransferase 1 {ECO:0000305}; Short=OsPHT1 {ECO:0000303|PubMed:27354554}; EC=2.3.1.- {ECO:0000305}; AltName: Full=BAHD-like hydroxycinnamoyl transferase HCT3 {ECO:0000305}; AltName: Full=Hydroxycinnamoyltransferase 3 {ECO:0000305}; Short=OsHCT3 {ECO:0000303|PubMed:22285622};	A0A1D6BVN5_WHEAT,SubName: Full=Uncharacterized protein {ECO:0000313|EnsemblPlants:TRIAE_CS42_7AS_TGACv1_569823_AA1824790.1};
	TraesCS6D01G241700	4.728	--	6.738	--	ref|XP_020176568.1|	PHT1_ORYSJ,RecName: Full=Putrescine hydroxycinnamoyltransferase 1 {ECO:0000305}; Short=OsPHT1 {ECO:0000303|PubMed:27354554}; EC=2.3.1.- {ECO:0000305}; AltName: Full=BAHD-like hydroxycinnamoyl transferase HCT3 {ECO:0000305}; AltName: Full=Hydroxycinnamoyltransferase 3 {ECO:0000305}; Short=OsHCT3 {ECO:0000303|PubMed:22285622};	W5GUE5_WHEAT,SubName: Full=Uncharacterized protein {ECO:0000313|EnsemblPlants:TRIAE_CS42_6DL_TGACv1_528583_AA1715140.1};
	TraesCS6B01G288300	5.799	--	9.147	-2.166	ref|XP_020176568.1|	PHT1_ORYSJ,RecName: Full=Putrescine hydroxycinnamoyltransferase 1 {ECO:0000305}; Short=OsPHT1 {ECO:0000303|PubMed:27354554}; EC=2.3.1.- {ECO:0000305}; AltName: Full=BAHD-like hydroxycinnamoyl transferase HCT3 {ECO:0000305}; AltName: Full=Hydroxycinnamoyltransferase 3 {ECO:0000305}; Short=OsHCT3 {ECO:0000303|PubMed:22285622};	W5GUE5_WHEAT,SubName: Full=Uncharacterized protein {ECO:0000313|EnsemblPlants:TRIAE_CS42_6DL_TGACv1_528583_AA1715140.1};
	TraesCS6A01G260900	4.483	1.329	5.324	1.151	gb|EMS47063.1|	PHT1_ORYSJ,RecName: Full=Putrescine hydroxycinnamoyltransferase 1 {ECO:0000305}; Short=OsPHT1 {ECO:0000303|PubMed:27354554}; EC=2.3.1.- {ECO:0000305}; AltName: Full=BAHD-like hydroxycinnamoyl transferase HCT3 {ECO:0000305}; AltName: Full=Hydroxycinnamoyltransferase 3 {ECO:0000305}; Short=OsHCT3 {ECO:0000303|PubMed:22285622};	A0A1D6ABU5_WHEAT,SubName: Full=Uncharacterized protein {ECO:0000313|EnsemblPlants:TRIAE_CS42_6AL_TGACv1_473188_AA1529340.1};
	TraesCS5D01G230500	--	--	--	-1.022	ref|XP_020150459.1|	PHT1_ORYSJ,RecName: Full=Putrescine hydroxycinnamoyltransferase 1 {ECO:0000305}; Short=OsPHT1 {ECO:0000303|PubMed:27354554}; EC=2.3.1.- {ECO:0000305}; AltName: Full=BAHD-like hydroxycinnamoyl transferase HCT3 {ECO:0000305}; AltName: Full=Hydroxycinnamoyltransferase 3 {ECO:0000305}; Short=OsHCT3 {ECO:0000303|PubMed:22285622};	A0A1D6S5T6_WHEAT,SubName: Full=Uncharacterized protein {ECO:0000313|EnsemblPlants:TRIAE_CS42_5DL_TGACv1_433390_AA1411820.2};
	TraesCS4A01G473500	--	--	--	-1.899	ref|XP_020186143.1|	PHT1_ORYSJ,RecName: Full=Putrescine hydroxycinnamoyltransferase 1 {ECO:0000305}; Short=OsPHT1 {ECO:0000303|PubMed:27354554}; EC=2.3.1.- {ECO:0000305}; AltName: Full=BAHD-like hydroxycinnamoyl transferase HCT3 {ECO:0000305}; AltName: Full=Hydroxycinnamoyltransferase 3 {ECO:0000305}; Short=OsHCT3 {ECO:0000303|PubMed:22285622};	A0A1D5X960_WHEAT,SubName: Full=Uncharacterized protein {ECO:0000313|EnsemblPlants:TRIAE_CS42_4AL_TGACv1_292070_AA0997620.1};
	TraesCS3B01G488100	1.633	1.691	1.174	--	emb|CDM86021.1|	PHT1_ORYSJ,RecName: Full=Putrescine hydroxycinnamoyltransferase 1 {ECO:0000305}; Short=OsPHT1 {ECO:0000303|PubMed:27354554}; EC=2.3.1.- {ECO:0000305}; AltName: Full=BAHD-like hydroxycinnamoyl transferase HCT3 {ECO:0000305}; AltName: Full=Hydroxycinnamoyltransferase 3 {ECO:0000305}; Short=OsHCT3 {ECO:0000303|PubMed:22285622};	W5CUQ8_WHEAT,SubName: Full=Uncharacterized protein {ECO:0000313|EMBL:CDM86021.1, ECO:0000313|EnsemblPlants:TRIAE_CS42_3B_TGACv1_220829_AA0720710.1};
	TraesCS2A01G040800	-1.286	-1.436	-1.138	-1.411	ref|XP_020176568.1|	PHT1_ORYSJ,RecName: Full=Putrescine hydroxycinnamoyltransferase 1 {ECO:0000305}; Short=OsPHT1 {ECO:0000303|PubMed:27354554}; EC=2.3.1.- {ECO:0000305}; AltName: Full=BAHD-like hydroxycinnamoyl transferase HCT3 {ECO:0000305}; AltName: Full=Hydroxycinnamoyltransferase 3 {ECO:0000305}; Short=OsHCT3 {ECO:0000303|PubMed:22285622};	A0A1D5TJ04_WHEAT,SubName: Full=Uncharacterized protein {ECO:0000313|EnsemblPlants:TRIAE_CS42_2AS_TGACv1_112201_AA0333030.1};
	TraesCS6B01G030300	--	--	-4.193	--	ref|XP_020197282.1|	HST_TOBAC,RecName: Full=Shikimate O-hydroxycinnamoyltransferase; EC=2.3.1.133; AltName: Full=Hydroxycinnamoyl transferase; AltName: Full=Hydroxycinnamoyl-Coenzyme A shikimate/quinate hydroxycinnamoyltransferase;	A0A1D6SAT2_WHEAT,SubName: Full=Uncharacterized protein {ECO:0000313|EnsemblPlants:TRIAE_CS42_6BS_TGACv1_513927_AA1652280.1};
	TraesCS7B01G054100	1.114	--	1.983	-1.217	ref|XP_020167848.1|	HCT4_ORYSJ,RecName: Full=Hydroxycinnamoyltransferase 4 {ECO:0000305}; Short=OsHCT4 {ECO:0000303|PubMed:22285622}; EC=2.3.1.- {ECO:0000305}; AltName: Full=BAHD-like hydroxycinnamoyl transferase HCT4 {ECO:0000305}; AltName: Full=Glycerol hydroxycinnamoyl transferase {ECO:0000305};	A0A1D6SE60_WHEAT,SubName: Full=Uncharacterized protein {ECO:0000313|EnsemblPlants:TRIAE_CS42_7BS_TGACv1_591841_AA1923260.1};
	TraesCS6B01G017400	--	--	--	-3.594	ref|XP_020151311.1|	HCT4_ORYSJ,RecName: Full=Hydroxycinnamoyltransferase 4 {ECO:0000305}; Short=OsHCT4 {ECO:0000303|PubMed:22285622}; EC=2.3.1.- {ECO:0000305}; AltName: Full=BAHD-like hydroxycinnamoyl transferase HCT4 {ECO:0000305}; AltName: Full=Glycerol hydroxycinnamoyl transferase {ECO:0000305};	A0A1D6AWE7_WHEAT,SubName: Full=Uncharacterized protein {ECO:0000313|EnsemblPlants:TRIAE_CS42_6BS_TGACv1_513474_AA1642700.1};
	TraesCS5D01G230700	--	--	--	1.006	ref|XP_020151886.1|	HCT4_ORYSJ,RecName: Full=Hydroxycinnamoyltransferase 4 {ECO:0000305}; Short=OsHCT4 {ECO:0000303|PubMed:22285622}; EC=2.3.1.- {ECO:0000305}; AltName: Full=BAHD-like hydroxycinnamoyl transferase HCT4 {ECO:0000305}; AltName: Full=Glycerol hydroxycinnamoyl transferase {ECO:0000305};	A0A1D5ZPU7_WHEAT,SubName: Full=Uncharacterized protein {ECO:0000313|EnsemblPlants:TRIAE_CS42_5DL_TGACv1_433883_AA1424460.1};
	TraesCS5B01G222000	--	1.024	--	--	ref|XP_020151886.1|	HCT4_ORYSJ,RecName: Full=Hydroxycinnamoyltransferase 4 {ECO:0000305}; Short=OsHCT4 {ECO:0000303|PubMed:22285622}; EC=2.3.1.- {ECO:0000305}; AltName: Full=BAHD-like hydroxycinnamoyl transferase HCT4 {ECO:0000305}; AltName: Full=Glycerol hydroxycinnamoyl transferase {ECO:0000305};	A0A1D5Z8U9_WHEAT,SubName: Full=Uncharacterized protein {ECO:0000313|EnsemblPlants:TRIAE_CS42_5BL_TGACv1_406314_AA1343920.1};
	TraesCS5A01G222900	-1.452	1.107	-1.205	--	ref|XP_020151886.1|	HCT4_ORYSJ,RecName: Full=Hydroxycinnamoyltransferase 4 {ECO:0000305}; Short=OsHCT4 {ECO:0000303|PubMed:22285622}; EC=2.3.1.- {ECO:0000305}; AltName: Full=BAHD-like hydroxycinnamoyl transferase HCT4 {ECO:0000305}; AltName: Full=Glycerol hydroxycinnamoyl transferase {ECO:0000305};	A0A1D5YMY6_WHEAT,SubName: Full=Uncharacterized protein {ECO:0000313|EnsemblPlants:TRIAE_CS42_5AL_TGACv1_376611_AA1239050.1};
	TraesCS6A01G232200	--	1.099	--	--	ref|XP_020150998.1|	HCT2_ORYSJ,RecName: Full=Hydroxycinnamoyltransferase 2 {ECO:0000305}; Short=OsHCT2 {ECO:0000303|PubMed:22285622}; EC=2.3.1.- {ECO:0000305}; AltName: Full=BAHD-like hydroxycinnamoyl transferase HCT2 {ECO:0000305};	A0A1D6AAU8_WHEAT,SubName: Full=Uncharacterized protein {ECO:0000313|EnsemblPlants:TRIAE_CS42_6AL_TGACv1_472698_AA1525040.1};
C3'H	TraesCS1D01G310000	1.632	1.648	1.64	2.112	ref|XP_020166511.1|	C98A1_SORBI,RecName: Full=Cytochrome P450 98A1; EC=1.14.-.-;	A0A1D5SZE0_WHEAT,SubName: Full=Uncharacterized protein {ECO:0000313|EnsemblPlants:TRIAE_CS42_1DL_TGACv1_063579_AA0228810.3};
	TraesCS1B01G321800	1.858	1.585	1.765	2.01	ref|XP_020166511.1|	C98A1_SORBI,RecName: Full=Cytochrome P450 98A1; EC=1.14.-.-;	A0A1D5SZE0_WHEAT,SubName: Full=Uncharacterized protein {ECO:0000313|EnsemblPlants:TRIAE_CS42_1DL_TGACv1_063579_AA0228810.3};
	TraesCS1A01G310500	1.776	1.242	1.884	2.232	emb|CAE47490.1|	C98A1_SORBI,RecName: Full=Cytochrome P450 98A1; EC=1.14.-.-;	A0A1D5RPG5_WHEAT,SubName: Full=Uncharacterized protein {ECO:0000313|EnsemblPlants:TRIAE_CS42_1AL_TGACv1_000089_AA0002910.1};
POD	TraesCS7B01G238100				-2.321	ref|XP_020155505.1|	PER4_VITVI,RecName: Full=Peroxidase 4 {ECO:0000250|UniProtKB:Q42578}; EC=1.11.1.7; Flags: Precursor;	A0A1D6C7J0_WHEAT,RecName: Full=Peroxidase {ECO:0000256|RuleBase:RU362060, ECO:0000256|SAAS:SAAS00709852}; EC=1.11.1.7 {ECO:0000256|RuleBase:RU362060, ECO:0000256|SAAS:SAAS00709852};
	TraesCS7B01G159300			-1.11		ref|XP_020201738.1|	PER55_ARATH,RecName: Full=Peroxidase 55; Short=Atperox P55; EC=1.11.1.7; AltName: Full=ATP20a; Flags: Precursor;	A0A1D6CDU7_WHEAT,RecName: Full=Peroxidase {ECO:0000256|RuleBase:RU362060, ECO:0000256|SAAS:SAAS00709852}; EC=1.11.1.7 {ECO:0000256|RuleBase:RU362060, ECO:0000256|SAAS:SAAS00709852};
	TraesCS7B01G150800	-2.013		-4.613	-1.135	ref|XP_020201618.1|	PER1_ORYSJ,RecName: Full=Peroxidase 1; EC=1.11.1.7; Flags: Precursor;	A0A1D6SE14_WHEAT,RecName: Full=Peroxidase {ECO:0000256|RuleBase:RU362060, ECO:0000256|SAAS:SAAS00709852}; EC=1.11.1.7 {ECO:0000256|RuleBase:RU362060, ECO:0000256|SAAS:SAAS00709852};
	TraesCS7B01G132400	-2.471		-2.436	2.427	ref|XP_020189542.1|	PER5_VITVI,RecName: Full=Peroxidase 5 {ECO:0000250|UniProtKB:P22195}; EC=1.11.1.7; Flags: Precursor;	A0A1D6SED7_WHEAT,RecName: Full=Peroxidase {ECO:0000256|RuleBase:RU362060, ECO:0000256|SAAS:SAAS00709852}; EC=1.11.1.7 {ECO:0000256|RuleBase:RU362060, ECO:0000256|SAAS:SAAS00709852};
	TraesCS7B01G128700			-1.76	1.392	ref|XP_020198514.1|	PER1_ORYSJ,RecName: Full=Peroxidase 1; EC=1.11.1.7; Flags: Precursor;	A0A1D6CJ41_WHEAT,RecName: Full=Peroxidase {ECO:0000256|RuleBase:RU362060, ECO:0000256|SAAS:SAAS00709852}; EC=1.11.1.7 {ECO:0000256|RuleBase:RU362060, ECO:0000256|SAAS:SAAS00709852};
	TraesCS7B01G118200		4.964	1.341	2.304	ref|XP_020151834.1|	PER11_ARATH,RecName: Full=Peroxidase 11; Short=Atperox P11; EC=1.11.1.7; AltName: Full=ATP23a/ATP23b; Flags: Precursor;	A0A0C4BKI9_WHEAT,RecName: Full=Peroxidase {ECO:0000256|RuleBase:RU362060, ECO:0000256|SAAS:SAAS00709852}; EC=1.11.1.7 {ECO:0000256|RuleBase:RU362060, ECO:0000256|SAAS:SAAS00709852};
	TraesCS7B01G099600		1.268			dbj|BAK01904.1|	PER1_ORYSJ,RecName: Full=Peroxidase 1; EC=1.11.1.7; Flags: Precursor;	A0A1D6CEH8_WHEAT,RecName: Full=Peroxidase {ECO:0000256|RuleBase:RU362060, ECO:0000256|SAAS:SAAS00709852}; EC=1.11.1.7 {ECO:0000256|RuleBase:RU362060, ECO:0000256|SAAS:SAAS00709852};
	TraesCS7B01G099200		1.439	-1.411		dbj|BAK01904.1|	PER1_ORYSJ,RecName: Full=Peroxidase 1; EC=1.11.1.7; Flags: Precursor;	A0A1D6CH91_WHEAT,RecName: Full=Peroxidase {ECO:0000256|RuleBase:RU362060, ECO:0000256|SAAS:SAAS00709852}; EC=1.11.1.7 {ECO:0000256|RuleBase:RU362060, ECO:0000256|SAAS:SAAS00709852};
	TraesCS7B01G099100		1.237		1.129	dbj|BAK01904.1|	PER1_ORYSJ,RecName: Full=Peroxidase 1; EC=1.11.1.7; Flags: Precursor;	A0A1D6CH90_WHEAT,RecName: Full=Peroxidase {ECO:0000256|RuleBase:RU362060, ECO:0000256|SAAS:SAAS00709852}; EC=1.11.1.7 {ECO:0000256|RuleBase:RU362060, ECO:0000256|SAAS:SAAS00709852};
	TraesCS7B01G065200		4.209		2.664	gb|AFV15806.1|	PRXQ_WHEAT,RecName: Full=Peroxiredoxin Q, chloroplastic; EC=1.11.1.15; AltName: Full=Thioredoxin peroxidase; Flags: Precursor;	A0A1D6CID5_WHEAT,SubName: Full=Uncharacterized protein {ECO:0000313|EnsemblPlants:TRIAE_CS42_7BS_TGACv1_593114_AA1948310.1};
	TraesCS7B01G054400		2.116	-1.074	1.369	ref|XP_020167824.1|	GPX1_ARATH,RecName: Full=Phospholipid hydroperoxide glutathione peroxidase 1, chloroplastic; Short=PHGPx; EC=1.11.1.12; Flags: Precursor;	A0A1D6CIU7_WHEAT,RecName: Full=Glutathione peroxidase {ECO:0000256|RuleBase:RU000499};
	TraesCS7B01G054100	1.114	--	1.983	-1.217	ref|XP_020167848.1|	HCT4_ORYSJ,RecName: Full=Hydroxycinnamoyltransferase 4 {ECO:0000305}; Short=OsHCT4 {ECO:0000303|PubMed:22285622}; EC=2.3.1.- {ECO:0000305}; AltName: Full=BAHD-like hydroxycinnamoyl transferase HCT4 {ECO:0000305}; AltName: Full=Glycerol hydroxycinnamoyl transferase {ECO:0000305};	A0A1D6SE60_WHEAT,SubName: Full=Uncharacterized protein {ECO:0000313|EnsemblPlants:TRIAE_CS42_7BS_TGACv1_591841_AA1923260.1};
	TraesCS7B01G023300	2.008	1.697			ref|XP_020153900.1|	PER70_MAIZE,RecName: Full=Peroxidase 70; EC=1.11.1.7; AltName: Full=Plasma membrane-bound peroxidase 2b; Short=pmPOX2b; Flags: Precursor;	A0A1D6CHV3_WHEAT,RecName: Full=Peroxidase {ECO:0000256|RuleBase:RU362060, ECO:0000256|SAAS:SAAS00709852}; EC=1.11.1.7 {ECO:0000256|RuleBase:RU362060, ECO:0000256|SAAS:SAAS00709852};
	TraesCS7B01G023100	1.503	1.057		1.55	ref|XP_020153900.1|	PER70_MAIZE,RecName: Full=Peroxidase 70; EC=1.11.1.7; AltName: Full=Plasma membrane-bound peroxidase 2b; Short=pmPOX2b; Flags: Precursor;	A0A1D6CIV7_WHEAT,RecName: Full=Peroxidase {ECO:0000256|RuleBase:RU362060, ECO:0000256|SAAS:SAAS00709852}; EC=1.11.1.7 {ECO:0000256|RuleBase:RU362060, ECO:0000256|SAAS:SAAS00709852};
	TraesCS7A01G537300	--	--	--	-1.23	ref|XP_020168262.1|	PHT1_ORYSJ,RecName: Full=Putrescine hydroxycinnamoyltransferase 1 {ECO:0000305}; Short=OsPHT1 {ECO:0000303|PubMed:27354554}; EC=2.3.1.- {ECO:0000305}; AltName: Full=BAHD-like hydroxycinnamoyl transferase HCT3 {ECO:0000305}; AltName: Full=Hydroxycinnamoyltransferase 3 {ECO:0000305}; Short=OsHCT3 {ECO:0000303|PubMed:22285622};	A0A1D5V477_WHEAT,SubName: Full=Uncharacterized protein {ECO:0000313|EnsemblPlants:TRIAE_CS42_3AL_TGACv1_193613_AA0615050.1};
	TraesCS7A01G477100		-1.525		-1.997	ref|XP_020168166.1|	PER70_MAIZE,RecName: Full=Peroxidase 70; EC=1.11.1.7; AltName: Full=Plasma membrane-bound peroxidase 2b; Short=pmPOX2b; Flags: Precursor;	A0A1D6BMW3_WHEAT,RecName: Full=Peroxidase {ECO:0000256|RuleBase:RU362060, ECO:0000256|SAAS:SAAS00709852}; EC=1.11.1.7 {ECO:0000256|RuleBase:RU362060, ECO:0000256|SAAS:SAAS00709852};
	TraesCS7A01G474200			-1.126		gb|EMS52002.1|	PER2_MAIZE,RecName: Full=Peroxidase 2; EC=1.11.1.7; AltName: Full=Plasma membrane-bound peroxidase 2; Short=pmPOX2; Flags: Precursor;	W5HA39_WHEAT,RecName: Full=Peroxidase {ECO:0000256|RuleBase:RU362060, ECO:0000256|SAAS:SAAS00709852}; EC=1.11.1.7 {ECO:0000256|RuleBase:RU362060, ECO:0000256|SAAS:SAAS00709852};
	TraesCS7A01G452900		3.033		1.764	ref|XP_020180046.1|	PER39_ARATH,RecName: Full=Peroxidase 39; Short=Atperox P39; EC=1.11.1.7; AltName: Full=ATP19a; Flags: Precursor;	A0A1D6BPM1_WHEAT,RecName: Full=Peroxidase {ECO:0000256|RuleBase:RU362060, ECO:0000256|SAAS:SAAS00709852}; EC=1.11.1.7 {ECO:0000256|RuleBase:RU362060, ECO:0000256|SAAS:SAAS00709852};
	TraesCS7A01G428400		-2.146	-3.265	-1.997	ref|XP_020155203.1|	PER45_ARATH,RecName: Full=Peroxidase 45; Short=Atperox P45; EC=1.11.1.7; AltName: Full=ATP8a; Flags: Precursor;	A0A1D6BPT6_WHEAT,RecName: Full=Peroxidase {ECO:0000256|RuleBase:RU362060, ECO:0000256|SAAS:SAAS00709852}; EC=1.11.1.7 {ECO:0000256|RuleBase:RU362060, ECO:0000256|SAAS:SAAS00709852};
	TraesCS7A01G428200		1.134	1.112	1.476	ref|XP_020155304.1|	PER16_ARATH,RecName: Full=Peroxidase 16; Short=Atperox P16; EC=1.11.1.7; AltName: Full=ATP22a; Flags: Precursor;	A0A1D6BJM1_WHEAT,RecName: Full=Peroxidase {ECO:0000256|RuleBase:RU362060, ECO:0000256|SAAS:SAAS00709852}; EC=1.11.1.7 {ECO:0000256|RuleBase:RU362060, ECO:0000256|SAAS:SAAS00709852};
	TraesCS7A01G424100	-1.1	1.397	-1.635		gb|EMS52565.1|	PER54_ARATH,RecName: Full=Peroxidase 54; Short=Atperox P54; EC=1.11.1.7; AltName: Full=ATP29a; Flags: Precursor;	M7ZJS0_TRIUA,RecName: Full=Peroxidase {ECO:0000256|SAAS:SAAS00709852}; EC=1.11.1.7 {ECO:0000256|SAAS:SAAS00709852};
	TraesCS7A01G396500		1.498	-2.403		ref|XP_020151335.1|	PER2_MAIZE,RecName: Full=Peroxidase 2; EC=1.11.1.7; AltName: Full=Plasma membrane-bound peroxidase 2; Short=pmPOX2; Flags: Precursor;	A0A1D6C4L8_WHEAT,RecName: Full=Peroxidase {ECO:0000256|RuleBase:RU362060, ECO:0000256|SAAS:SAAS00709852}; EC=1.11.1.7 {ECO:0000256|RuleBase:RU362060, ECO:0000256|SAAS:SAAS00709852};
	TraesCS7A01G396400	-1.083	1.611	-2.487		ref|XP_020151335.1|	PER2_MAIZE,RecName: Full=Peroxidase 2; EC=1.11.1.7; AltName: Full=Plasma membrane-bound peroxidase 2; Short=pmPOX2; Flags: Precursor;	A0A1D6BR19_WHEAT,RecName: Full=Peroxidase {ECO:0000256|RuleBase:RU362060, ECO:0000256|SAAS:SAAS00709852}; EC=1.11.1.7 {ECO:0000256|RuleBase:RU362060, ECO:0000256|SAAS:SAAS00709852};
	TraesCS7A01G353400				-1.394	gb|EMS66092.1|	PERP7_BRARR,RecName: Full=Peroxidase P7; EC=1.11.1.7; AltName: Full=TP7;	A0A1D6BQM6_WHEAT,RecName: Full=Peroxidase {ECO:0000256|RuleBase:RU362060, ECO:0000256|SAAS:SAAS00709852}; EC=1.11.1.7 {ECO:0000256|RuleBase:RU362060, ECO:0000256|SAAS:SAAS00709852};
	TraesCS7A01G353000	-1.752		-3.738	-1.005	ref|XP_020146966.1|	PER4_VITVI,RecName: Full=Peroxidase 4 {ECO:0000250|UniProtKB:Q42578}; EC=1.11.1.7; Flags: Precursor;	A0A1D6BR09_WHEAT,RecName: Full=Peroxidase {ECO:0000256|RuleBase:RU362060, ECO:0000256|SAAS:SAAS00709852}; EC=1.11.1.7 {ECO:0000256|RuleBase:RU362060, ECO:0000256|SAAS:SAAS00709852};
	TraesCS7A01G352000				-6.607	gb|EMS46465.1|	PER4_VITVI,RecName: Full=Peroxidase 4 {ECO:0000250|UniProtKB:Q42578}; EC=1.11.1.7; Flags: Precursor;	A0A1D6D6Z1_WHEAT,RecName: Full=Peroxidase {ECO:0000256|RuleBase:RU362060, ECO:0000256|SAAS:SAAS00709852}; EC=1.11.1.7 {ECO:0000256|RuleBase:RU362060, ECO:0000256|SAAS:SAAS00709852};
	TraesCS7A01G345100				-2.773	ref|XP_020155505.1|	PER4_VITVI,RecName: Full=Peroxidase 4 {ECO:0000250|UniProtKB:Q42578}; EC=1.11.1.7; Flags: Precursor;	A0A1D6BNL9_WHEAT,RecName: Full=Peroxidase {ECO:0000256|RuleBase:RU362060, ECO:0000256|SAAS:SAAS00709852}; EC=1.11.1.7 {ECO:0000256|RuleBase:RU362060, ECO:0000256|SAAS:SAAS00709852};
	TraesCS7A01G345000			-1.889	-2.884	ref|XP_020155505.1|	PER52_ARATH,RecName: Full=Peroxidase 52; Short=Atperox P52; EC=1.11.1.7; AltName: Full=ATP49; Flags: Precursor;	A0A1D6BNL8_WHEAT,SubName: Full=Uncharacterized protein {ECO:0000313|EnsemblPlants:TRIAE_CS42_7AL_TGACv1_557669_AA1784690.1};
	TraesCS7A01G339600			1.49		gb|AAW52722.1|	PER1_MAIZE,RecName: Full=Peroxidase 1; EC=1.11.1.7; AltName: Full=Plasma membrane-bound peroxidase 1; Short=pmPOX1; Flags: Precursor;	A0A1D6BK39_WHEAT,RecName: Full=Peroxidase {ECO:0000256|RuleBase:RU362060, ECO:0000256|SAAS:SAAS00709852}; EC=1.11.1.7 {ECO:0000256|RuleBase:RU362060, ECO:0000256|SAAS:SAAS00709852};
	TraesCS7A01G254700	-2.279		-5.424	-1.544	ref|XP_020201618.1|	PER1_ORYSJ,RecName: Full=Peroxidase 1; EC=1.11.1.7; Flags: Precursor;	A0A1D6BSQ7_WHEAT,RecName: Full=Peroxidase {ECO:0000256|RuleBase:RU362060, ECO:0000256|SAAS:SAAS00709852}; EC=1.11.1.7 {ECO:0000256|RuleBase:RU362060, ECO:0000256|SAAS:SAAS00709852};
	TraesCS7A01G222300	4.396	6.116	-4.679	2.886	gb|EMS64081.1|	PER1_ORYSJ,RecName: Full=Peroxidase 1; EC=1.11.1.7; Flags: Precursor;	M7ZWQ4_TRIUA,RecName: Full=Peroxidase {ECO:0000256|RuleBase:RU362060, ECO:0000256|SAAS:SAAS00709852}; EC=1.11.1.7 {ECO:0000256|RuleBase:RU362060, ECO:0000256|SAAS:SAAS00709852};
	TraesCS7A01G222200			-1.159		ref|XP_020198514.1|	PER1_ORYSJ,RecName: Full=Peroxidase 1; EC=1.11.1.7; Flags: Precursor;	A0A1D6DKE1_WHEAT,RecName: Full=Peroxidase {ECO:0000256|RuleBase:RU362060, ECO:0000256|SAAS:SAAS00709852}; EC=1.11.1.7 {ECO:0000256|RuleBase:RU362060, ECO:0000256|SAAS:SAAS00709852};
	TraesCS7A01G211200	1.002	4.827	1.425	2.63	ref|XP_020151834.1|	PER11_ARATH,RecName: Full=Peroxidase 11; Short=Atperox P11; EC=1.11.1.7; AltName: Full=ATP23a/ATP23b; Flags: Precursor;	A0A1D6BTF6_WHEAT,RecName: Full=Peroxidase {ECO:0000256|RuleBase:RU362060, ECO:0000256|SAAS:SAAS00709852}; EC=1.11.1.7 {ECO:0000256|RuleBase:RU362060, ECO:0000256|SAAS:SAAS00709852};
	TraesCS7A01G194200		1.396		1.019	dbj|BAK01904.1|	PER1_ORYSJ,RecName: Full=Peroxidase 1; EC=1.11.1.7; Flags: Precursor;	A0A1D6C1A8_WHEAT,RecName: Full=Peroxidase {ECO:0000256|RuleBase:RU362060, ECO:0000256|SAAS:SAAS00709852}; EC=1.11.1.7 {ECO:0000256|RuleBase:RU362060, ECO:0000256|SAAS:SAAS00709852};
	TraesCS7A01G194100		1.509		1.153	gb|EMS50723.1|	PER1_ORYSJ,RecName: Full=Peroxidase 1; EC=1.11.1.7; Flags: Precursor;	A0A1D6DFE9_WHEAT,RecName: Full=Peroxidase {ECO:0000256|RuleBase:RU362060, ECO:0000256|SAAS:SAAS00709852}; EC=1.11.1.7 {ECO:0000256|RuleBase:RU362060, ECO:0000256|SAAS:SAAS00709852};
	TraesCS7A01G194000		2.332	-1.7	1.344	gb|EMS62297.1|	PER1_ORYSJ,RecName: Full=Peroxidase 1; EC=1.11.1.7; Flags: Precursor;	A0A1D5S0X7_WHEAT,RecName: Full=Peroxidase {ECO:0000256|RuleBase:RU362060, ECO:0000256|SAAS:SAAS00709852}; EC=1.11.1.7 {ECO:0000256|RuleBase:RU362060, ECO:0000256|SAAS:SAAS00709852};
	TraesCS7A01G193800		1.296	-1.109	1.093	ref|XP_020193294.1|	PER1_ORYSJ,RecName: Full=Peroxidase 1; EC=1.11.1.7; Flags: Precursor;	A0A1D6BVE1_WHEAT,RecName: Full=Peroxidase {ECO:0000256|RuleBase:RU362060, ECO:0000256|SAAS:SAAS00709852}; EC=1.11.1.7 {ECO:0000256|RuleBase:RU362060, ECO:0000256|SAAS:SAAS00709852};
	TraesCS7A01G160300		2.116	-1.111	2.343	ref|XP_020167219.1|	PRXQ_WHEAT,RecName: Full=Peroxiredoxin Q, chloroplastic; EC=1.11.1.15; AltName: Full=Thioredoxin peroxidase; Flags: Precursor;	A0A1D6CYP9_WHEAT,SubName: Full=Uncharacterized protein {ECO:0000313|EnsemblPlants:TRIAE_CS42_7DS_TGACv1_621915_AA2029160.1};
	TraesCS7A01G124300	3.356	5.637		3.171	ref|XP_020153900.1|	PER70_MAIZE,RecName: Full=Peroxidase 70; EC=1.11.1.7; AltName: Full=Plasma membrane-bound peroxidase 2b; Short=pmPOX2b; Flags: Precursor;	A0A1D6BYX0_WHEAT,RecName: Full=Peroxidase {ECO:0000256|RuleBase:RU362060, ECO:0000256|SAAS:SAAS00709852}; EC=1.11.1.7 {ECO:0000256|RuleBase:RU362060, ECO:0000256|SAAS:SAAS00709852};
	TraesCS7A01G124200	3.559	3.371	1.675	4.35	ref|XP_020153900.1|	PER70_MAIZE,RecName: Full=Peroxidase 70; EC=1.11.1.7; AltName: Full=Plasma membrane-bound peroxidase 2b; Short=pmPOX2b; Flags: Precursor;	A0A1D6CZW1_WHEAT,RecName: Full=Peroxidase {ECO:0000256|RuleBase:RU362060, ECO:0000256|SAAS:SAAS00709852}; EC=1.11.1.7 {ECO:0000256|RuleBase:RU362060, ECO:0000256|SAAS:SAAS00709852};
	TraesCS7A01G094600	-1.15		-2.871		ref|XP_020170601.1|	PER2_MAIZE,RecName: Full=Peroxidase 2; EC=1.11.1.7; AltName: Full=Plasma membrane-bound peroxidase 2; Short=pmPOX2; Flags: Precursor;	A0A1D6BX40_WHEAT,RecName: Full=Peroxidase {ECO:0000256|RuleBase:RU362060, ECO:0000256|SAAS:SAAS00709852}; EC=1.11.1.7 {ECO:0000256|RuleBase:RU362060, ECO:0000256|SAAS:SAAS00709852};
	TraesCS7A01G094400	-1.533		-3.4		ref|XP_020170601.1|	PER2_MAIZE,RecName: Full=Peroxidase 2; EC=1.11.1.7; AltName: Full=Plasma membrane-bound peroxidase 2; Short=pmPOX2; Flags: Precursor;	A0A1D6C1G0_WHEAT,RecName: Full=Peroxidase {ECO:0000256|SAAS:SAAS00709852}; EC=1.11.1.7 {ECO:0000256|SAAS:SAAS00709852};
	TraesCS7A01G056400	-3.314	3.842	-7.131		ref|XP_020147209.1|	PER5_VITVI,RecName: Full=Peroxidase 5 {ECO:0000250|UniProtKB:P22195}; EC=1.11.1.7; Flags: Precursor;	W5HJ82_WHEAT,RecName: Full=Peroxidase {ECO:0000256|RuleBase:RU362060, ECO:0000256|SAAS:SAAS00709852}; EC=1.11.1.7 {ECO:0000256|RuleBase:RU362060, ECO:0000256|SAAS:SAAS00709852};
	TraesCS7A01G018100	-2.035	--	-2.546	-1.174	ref|XP_020186143.1|	PHT1_ORYSJ,RecName: Full=Putrescine hydroxycinnamoyltransferase 1 {ECO:0000305}; Short=OsPHT1 {ECO:0000303|PubMed:27354554}; EC=2.3.1.- {ECO:0000305}; AltName: Full=BAHD-like hydroxycinnamoyl transferase HCT3 {ECO:0000305}; AltName: Full=Hydroxycinnamoyltransferase 3 {ECO:0000305}; Short=OsHCT3 {ECO:0000303|PubMed:22285622};	A0A1D6BVN5_WHEAT,SubName: Full=Uncharacterized protein {ECO:0000313|EnsemblPlants:TRIAE_CS42_7AS_TGACv1_569823_AA1824790.1};
	TraesCS6D01G351500	-2.83		-5.601	-2.082	ref|XP_020183855.1|	PER2_MAIZE,RecName: Full=Peroxidase 2; EC=1.11.1.7; AltName: Full=Plasma membrane-bound peroxidase 2; Short=pmPOX2; Flags: Precursor;	A0A1D6B4D2_WHEAT,RecName: Full=Peroxidase {ECO:0000256|SAAS:SAAS00709852}; EC=1.11.1.7 {ECO:0000256|SAAS:SAAS00709852};
	TraesCS6D01G351300	-2.366		-8.097		ref|XP_020183864.1|	PER2_MAIZE,RecName: Full=Peroxidase 2; EC=1.11.1.7; AltName: Full=Plasma membrane-bound peroxidase 2; Short=pmPOX2; Flags: Precursor;	A0A1D6B4D3_WHEAT,RecName: Full=Peroxidase {ECO:0000256|SAAS:SAAS00709852}; EC=1.11.1.7 {ECO:0000256|SAAS:SAAS00709852};
	TraesCS6D01G303900		5.268			ref|XP_020186737.1|	PER56_ARATH,RecName: Full=Peroxidase 56; Short=Atperox P56; EC=1.11.1.7; AltName: Full=ATP33; Flags: Precursor;	W5GVP8_WHEAT,RecName: Full=Peroxidase {ECO:0000256|RuleBase:RU362060, ECO:0000256|SAAS:SAAS00709852}; EC=1.11.1.7 {ECO:0000256|RuleBase:RU362060, ECO:0000256|SAAS:SAAS00709852};
	TraesCS6D01G299700	-4.509	1.502	-9.564		ref|XP_020195048.1|	PER2_MAIZE,RecName: Full=Peroxidase 2; EC=1.11.1.7; AltName: Full=Plasma membrane-bound peroxidase 2; Short=pmPOX2; Flags: Precursor;	W5GWU5_WHEAT,RecName: Full=Peroxidase {ECO:0000256|RuleBase:RU362060, ECO:0000256|SAAS:SAAS00709852}; EC=1.11.1.7 {ECO:0000256|RuleBase:RU362060, ECO:0000256|SAAS:SAAS00709852};
	TraesCS6D01G284700			-2.09		ref|XP_020172968.1|	PER72_ARATH,RecName: Full=Peroxidase 72; Short=Atperox P72; EC=1.11.1.7; AltName: Full=ATP6a; AltName: Full=PRXR8; Flags: Precursor;	W5GUQ7_WHEAT,RecName: Full=Peroxidase {ECO:0000256|RuleBase:RU362060, ECO:0000256|SAAS:SAAS00709852}; EC=1.11.1.7 {ECO:0000256|RuleBase:RU362060, ECO:0000256|SAAS:SAAS00709852};
	TraesCS6D01G241700	6.738	--	4.728	--	ref|XP_020176568.1|	PHT1_ORYSJ,RecName: Full=Putrescine hydroxycinnamoyltransferase 1 {ECO:0000305}; Short=OsPHT1 {ECO:0000303|PubMed:27354554}; EC=2.3.1.- {ECO:0000305}; AltName: Full=BAHD-like hydroxycinnamoyl transferase HCT3 {ECO:0000305}; AltName: Full=Hydroxycinnamoyltransferase 3 {ECO:0000305}; Short=OsHCT3 {ECO:0000303|PubMed:22285622};	W5GUE5_WHEAT,SubName: Full=Uncharacterized protein {ECO:0000313|EnsemblPlants:TRIAE_CS42_6DL_TGACv1_528583_AA1715140.1};
	TraesCS6D01G158500		1.593		1.099	ref|XP_020180474.1|	PR2E2_ORYSJ,RecName: Full=Peroxiredoxin-2E-2, chloroplastic; EC=1.11.1.15; AltName: Full=Peroxiredoxin IIE-2; AltName: Full=Thioredoxin peroxidase 2E-2; Flags: Precursor;	A0A1D6B042_WHEAT,SubName: Full=Uncharacterized protein {ECO:0000313|EnsemblPlants:TRIAE_CS42_6BS_TGACv1_514761_AA1664110.2};
	TraesCS6D01G127100			-1.95		ref|XP_020171959.1|	PERP7_BRARR,RecName: Full=Peroxidase P7; EC=1.11.1.7; AltName: Full=TP7;	A0A1D6AVD6_WHEAT,RecName: Full=Peroxidase {ECO:0000256|RuleBase:RU362060, ECO:0000256|SAAS:SAAS00709852}; EC=1.11.1.7 {ECO:0000256|RuleBase:RU362060, ECO:0000256|SAAS:SAAS00709852};
	TraesCS6B01G351100	-2.459	2.286	-5.148		ref|XP_020195048.1|	PER2_MAIZE,RecName: Full=Peroxidase 2; EC=1.11.1.7; AltName: Full=Plasma membrane-bound peroxidase 2; Short=pmPOX2; Flags: Precursor;	A0A1D6ANQ5_WHEAT,SubName: Full=Uncharacterized protein {ECO:0000313|EnsemblPlants:TRIAE_CS42_6BL_TGACv1_500132_AA1599700.1};
	TraesCS6B01G333800	-1.206		-1.875		ref|XP_020172968.1|	PER72_ARATH,RecName: Full=Peroxidase 72; Short=Atperox P72; EC=1.11.1.7; AltName: Full=ATP6a; AltName: Full=PRXR8; Flags: Precursor;	A0A1D6AMD2_WHEAT,RecName: Full=Peroxidase {ECO:0000256|RuleBase:RU362060, ECO:0000256|SAAS:SAAS00709852}; EC=1.11.1.7 {ECO:0000256|RuleBase:RU362060, ECO:0000256|SAAS:SAAS00709852};
	TraesCS6B01G288300	9.147	--	5.799	-2.166	ref|XP_020176568.1|	PHT1_ORYSJ,RecName: Full=Putrescine hydroxycinnamoyltransferase 1 {ECO:0000305}; Short=OsPHT1 {ECO:0000303|PubMed:27354554}; EC=2.3.1.- {ECO:0000305}; AltName: Full=BAHD-like hydroxycinnamoyl transferase HCT3 {ECO:0000305}; AltName: Full=Hydroxycinnamoyltransferase 3 {ECO:0000305}; Short=OsHCT3 {ECO:0000303|PubMed:22285622};	W5GUE5_WHEAT,SubName: Full=Uncharacterized protein {ECO:0000313|EnsemblPlants:TRIAE_CS42_6DL_TGACv1_528583_AA1715140.1};
	TraesCS6B01G197100		1.393		1.591	ref|XP_020180474.1|	PR2E2_ORYSJ,RecName: Full=Peroxiredoxin-2E-2, chloroplastic; EC=1.11.1.15; AltName: Full=Peroxiredoxin IIE-2; AltName: Full=Thioredoxin peroxidase 2E-2; Flags: Precursor;	A0A1D6B042_WHEAT,SubName: Full=Uncharacterized protein {ECO:0000313|EnsemblPlants:TRIAE_CS42_6BS_TGACv1_514761_AA1664110.2};
	TraesCS6B01G166200			-2.001		ref|XP_020171959.1|	PERP7_BRARR,RecName: Full=Peroxidase P7; EC=1.11.1.7; AltName: Full=TP7;	A0A1D6AVD6_WHEAT,RecName: Full=Peroxidase {ECO:0000256|RuleBase:RU362060, ECO:0000256|SAAS:SAAS00709852}; EC=1.11.1.7 {ECO:0000256|RuleBase:RU362060, ECO:0000256|SAAS:SAAS00709852};
	TraesCS6B01G109000	-2.368				ref|XP_020185705.1|	PER2_MAIZE,RecName: Full=Peroxidase 2; EC=1.11.1.7; AltName: Full=Plasma membrane-bound peroxidase 2; Short=pmPOX2; Flags: Precursor;	A0A1D6DJT1_WHEAT,RecName: Full=Peroxidase {ECO:0000256|RuleBase:RU362060, ECO:0000256|SAAS:SAAS00709852}; EC=1.11.1.7 {ECO:0000256|RuleBase:RU362060, ECO:0000256|SAAS:SAAS00709852};
	TraesCS6B01G063900		-9.003			ref|XP_020181709.1|	PER70_MAIZE,RecName: Full=Peroxidase 70; EC=1.11.1.7; AltName: Full=Plasma membrane-bound peroxidase 2b; Short=pmPOX2b; Flags: Precursor;	W5GP51_WHEAT,RecName: Full=Peroxidase {ECO:0000256|RuleBase:RU362060, ECO:0000256|SAAS:SAAS00709852}; EC=1.11.1.7 {ECO:0000256|RuleBase:RU362060, ECO:0000256|SAAS:SAAS00709852};
	TraesCS6B01G030300	--	--	-4.193	--	ref|XP_020197282.1|	HST_TOBAC,RecName: Full=Shikimate O-hydroxycinnamoyltransferase; EC=2.3.1.133; AltName: Full=Hydroxycinnamoyl transferase; AltName: Full=Hydroxycinnamoyl-Coenzyme A shikimate/quinate hydroxycinnamoyltransferase;	A0A1D6SAT2_WHEAT,SubName: Full=Uncharacterized protein {ECO:0000313|EnsemblPlants:TRIAE_CS42_6BS_TGACv1_513927_AA1652280.1};
	TraesCS6B01G017400	--	--	-3.594	--	ref|XP_020151311.1|	HCT4_ORYSJ,RecName: Full=Hydroxycinnamoyltransferase 4 {ECO:0000305}; Short=OsHCT4 {ECO:0000303|PubMed:22285622}; EC=2.3.1.- {ECO:0000305}; AltName: Full=BAHD-like hydroxycinnamoyl transferase HCT4 {ECO:0000305}; AltName: Full=Glycerol hydroxycinnamoyl transferase {ECO:0000305};	A0A1D6AWE7_WHEAT,SubName: Full=Uncharacterized protein {ECO:0000313|EnsemblPlants:TRIAE_CS42_6BS_TGACv1_513474_AA1642700.1};
	TraesCS6A01G368400	-2.612		-5.017	-1.239	gb|EMS57314.1|	PER2_MAIZE,RecName: Full=Peroxidase 2; EC=1.11.1.7; AltName: Full=Plasma membrane-bound peroxidase 2; Short=pmPOX2; Flags: Precursor;	A0A1D6ACQ6_WHEAT,RecName: Full=Peroxidase {ECO:0000256|SAAS:SAAS00709852}; EC=1.11.1.7 {ECO:0000256|SAAS:SAAS00709852};
	TraesCS6A01G368200	-2.659		-5.023	-1.065	gb|EMS57314.1|	PER2_MAIZE,RecName: Full=Peroxidase 2; EC=1.11.1.7; AltName: Full=Plasma membrane-bound peroxidase 2; Short=pmPOX2; Flags: Precursor;	A0A1D6D8L8_WHEAT,RecName: Full=Peroxidase {ECO:0000256|SAAS:SAAS00709852}; EC=1.11.1.7 {ECO:0000256|SAAS:SAAS00709852};
	TraesCS6A01G305600			-1.069		gb|EMS60222.1|	PER72_ARATH,RecName: Full=Peroxidase 72; Short=Atperox P72; EC=1.11.1.7; AltName: Full=ATP6a; AltName: Full=PRXR8; Flags: Precursor;	A0A1D6A796_WHEAT,RecName: Full=Peroxidase {ECO:0000256|RuleBase:RU362060, ECO:0000256|SAAS:SAAS00709852}; EC=1.11.1.7 {ECO:0000256|RuleBase:RU362060, ECO:0000256|SAAS:SAAS00709852};
	TraesCS6A01G260900	4.483	1.329	5.324	1.151	gb|EMS47063.1|	PHT1_ORYSJ,RecName: Full=Putrescine hydroxycinnamoyltransferase 1 {ECO:0000305}; Short=OsPHT1 {ECO:0000303|PubMed:27354554}; EC=2.3.1.- {ECO:0000305}; AltName: Full=BAHD-like hydroxycinnamoyl transferase HCT3 {ECO:0000305}; AltName: Full=Hydroxycinnamoyltransferase 3 {ECO:0000305}; Short=OsHCT3 {ECO:0000303|PubMed:22285622};	A0A1D6ABU5_WHEAT,SubName: Full=Uncharacterized protein {ECO:0000313|EnsemblPlants:TRIAE_CS42_6AL_TGACv1_473188_AA1529340.1};
	TraesCS6A01G232200	--	1.099	--	--	ref|XP_020150998.1|	HCT2_ORYSJ,RecName: Full=Hydroxycinnamoyltransferase 2 {ECO:0000305}; Short=OsHCT2 {ECO:0000303|PubMed:22285622}; EC=2.3.1.- {ECO:0000305}; AltName: Full=BAHD-like hydroxycinnamoyl transferase HCT2 {ECO:0000305};	A0A1D6AAU8_WHEAT,SubName: Full=Uncharacterized protein {ECO:0000313|EnsemblPlants:TRIAE_CS42_6AL_TGACv1_472698_AA1525040.1};
	TraesCS6A01G169100		1.185		1.227	ref|XP_020180474.1|	PR2E2_ORYSJ,RecName: Full=Peroxiredoxin-2E-2, chloroplastic; EC=1.11.1.15; AltName: Full=Peroxiredoxin IIE-2; AltName: Full=Thioredoxin peroxidase 2E-2; Flags: Precursor;	A0A1D6B042_WHEAT,SubName: Full=Uncharacterized protein {ECO:0000313|EnsemblPlants:TRIAE_CS42_6BS_TGACv1_514761_AA1664110.2};
	TraesCS6A01G138000	-1.086		-3.175		ref|XP_020171959.1|	PERP7_BRARR,RecName: Full=Peroxidase P7; EC=1.11.1.7; AltName: Full=TP7;	A0A1D6AFC1_WHEAT,RecName: Full=Peroxidase {ECO:0000256|RuleBase:RU362060, ECO:0000256|SAAS:SAAS00709852}; EC=1.11.1.7 {ECO:0000256|RuleBase:RU362060, ECO:0000256|SAAS:SAAS00709852};
	TraesCS5D01G438300	-1.474	1.027	-4.165		ref|XP_020193835.1|	PER2_MAIZE,RecName: Full=Peroxidase 2; EC=1.11.1.7; AltName: Full=Plasma membrane-bound peroxidase 2; Short=pmPOX2; Flags: Precursor;	A0A1D6S754_WHEAT,RecName: Full=Peroxidase {ECO:0000256|SAAS:SAAS00709852}; EC=1.11.1.7 {ECO:0000256|SAAS:SAAS00709852};
	TraesCS5D01G410500				-1.109	ref|XP_020194370.1|	PER50_ARATH,RecName: Full=Peroxidase 50; Short=Atperox P50; EC=1.11.1.7; AltName: Full=ATP9a; AltName: Full=PRXR2; Flags: Precursor;	A0A1D5ZXS5_WHEAT,RecName: Full=Peroxidase {ECO:0000256|RuleBase:RU362060, ECO:0000256|SAAS:SAAS00709852}; EC=1.11.1.7 {ECO:0000256|RuleBase:RU362060, ECO:0000256|SAAS:SAAS00709852};
	TraesCS5D01G342800	1.385	4.639	2.417	2.397	ref|XP_020176152.1|	PUHT_ORYSJ,RecName: Full=Putrescine hydroxycinnamoyltransferase {ECO:0000305|PubMed:24908251}; EC=2.3.1.- {ECO:0000305};	A0A1D5ZT90_WHEAT,SubName: Full=Uncharacterized protein {ECO:0000313|EnsemblPlants:TRIAE_CS42_5DL_TGACv1_434666_AA1439770.1};
	TraesCS5D01G342400	2.132	--	3.713	1.855	ref|XP_020168363.1|	PHT3_ORYSJ,RecName: Full=Putrescine hydroxycinnamoyltransferase 3 {ECO:0000305}; Short=OsPHT3 {ECO:0000303|PubMed:27354554}; EC=2.3.1.- {ECO:0000305};	A0A1D5ZR15_WHEAT,SubName: Full=Uncharacterized protein {ECO:0000313|EnsemblPlants:TRIAE_CS42_5DL_TGACv1_434142_AA1430380.1};
	TraesCS5D01G342300	2.662	--	3.882	3.004	ref|XP_020168360.1|	PHT3_ORYSJ,RecName: Full=Putrescine hydroxycinnamoyltransferase 3 {ECO:0000305}; Short=OsPHT3 {ECO:0000303|PubMed:27354554}; EC=2.3.1.- {ECO:0000305};	W5FZP0_WHEAT,SubName: Full=Uncharacterized protein {ECO:0000313|EnsemblPlants:TRIAE_CS42_5DL_TGACv1_433418_AA1412680.1};
	TraesCS5D01G342100	-1.196	-1.131	--	-1.412	ref|XP_020187682.1|	PHT3_ORYSJ,RecName: Full=Putrescine hydroxycinnamoyltransferase 3 {ECO:0000305}; Short=OsPHT3 {ECO:0000303|PubMed:27354554}; EC=2.3.1.- {ECO:0000305};	A0A1D5YAY4_WHEAT,SubName: Full=Uncharacterized protein {ECO:0000313|EnsemblPlants:TRIAE_CS42_5AL_TGACv1_373968_AA1185710.1};
	TraesCS5D01G256400			1.275		ref|XP_020148013.1|	PER17_ARATH,RecName: Full=Peroxidase 17; Short=Atperox P17; EC=1.11.1.7; AltName: Full=ATP25a; Flags: Precursor;	A0A1D5ZID1_WHEAT,RecName: Full=Peroxidase {ECO:0000256|RuleBase:RU362060, ECO:0000256|SAAS:SAAS00709852}; EC=1.11.1.7 {ECO:0000256|RuleBase:RU362060, ECO:0000256|SAAS:SAAS00709852};
	TraesCS5D01G230700	--	--	--	1.006	ref|XP_020151886.1|	HCT4_ORYSJ,RecName: Full=Hydroxycinnamoyltransferase 4 {ECO:0000305}; Short=OsHCT4 {ECO:0000303|PubMed:22285622}; EC=2.3.1.- {ECO:0000305}; AltName: Full=BAHD-like hydroxycinnamoyl transferase HCT4 {ECO:0000305}; AltName: Full=Glycerol hydroxycinnamoyl transferase {ECO:0000305};	A0A1D5ZPU7_WHEAT,SubName: Full=Uncharacterized protein {ECO:0000313|EnsemblPlants:TRIAE_CS42_5DL_TGACv1_433883_AA1424460.1};
	TraesCS5D01G230500	--	--	--	-1.022	ref|XP_020150459.1|	PHT1_ORYSJ,RecName: Full=Putrescine hydroxycinnamoyltransferase 1 {ECO:0000305}; Short=OsPHT1 {ECO:0000303|PubMed:27354554}; EC=2.3.1.- {ECO:0000305}; AltName: Full=BAHD-like hydroxycinnamoyl transferase HCT3 {ECO:0000305}; AltName: Full=Hydroxycinnamoyltransferase 3 {ECO:0000305}; Short=OsHCT3 {ECO:0000303|PubMed:22285622};	A0A1D6S5T6_WHEAT,SubName: Full=Uncharacterized protein {ECO:0000313|EnsemblPlants:TRIAE_CS42_5DL_TGACv1_433390_AA1411820.2};
	TraesCS5D01G144300		1.085		1.014	ref|XP_020190323.1|	PER4_VITVI,RecName: Full=Peroxidase 4 {ECO:0000250|UniProtKB:Q42578}; EC=1.11.1.7; Flags: Precursor;	W5FZ37_WHEAT,RecName: Full=Peroxidase {ECO:0000256|RuleBase:RU362060, ECO:0000256|SAAS:SAAS00709852}; EC=1.11.1.7 {ECO:0000256|RuleBase:RU362060, ECO:0000256|SAAS:SAAS00709852};
	TraesCS5D01G110100		1.848		2.04	ref|XP_020149803.1|	PER3_ARATH,RecName: Full=Peroxidase 3; Short=Atperox P3; EC=1.11.1.7; AltName: Full=ATPRC; AltName: Full=RCI3A; AltName: Full=Rare cold-inducible protein; Flags: Precursor;	A0A1D6A3C1_WHEAT,RecName: Full=Peroxidase {ECO:0000256|RuleBase:RU362060, ECO:0000256|SAAS:SAAS00709852}; EC=1.11.1.7 {ECO:0000256|RuleBase:RU362060, ECO:0000256|SAAS:SAAS00709852};
	TraesCS5D01G046500		-1.426		-1.515	ref|XP_020168340.1|	PER2_MAIZE,RecName: Full=Peroxidase 2; EC=1.11.1.7; AltName: Full=Plasma membrane-bound peroxidase 2; Short=pmPOX2; Flags: Precursor;	A0A1D6A3X3_WHEAT,RecName: Full=Peroxidase {ECO:0000256|RuleBase:RU362060, ECO:0000256|SAAS:SAAS00709852}; EC=1.11.1.7 {ECO:0000256|RuleBase:RU362060, ECO:0000256|SAAS:SAAS00709852};
	TraesCS5B01G432600	-1.268		-4.116		ref|XP_020193835.1|	PER2_MAIZE,RecName: Full=Peroxidase 2; EC=1.11.1.7; AltName: Full=Plasma membrane-bound peroxidase 2; Short=pmPOX2; Flags: Precursor;	A0A1D5Z0F1_WHEAT,RecName: Full=Peroxidase {ECO:0000256|RuleBase:RU362060, ECO:0000256|SAAS:SAAS00709852}; EC=1.11.1.7 {ECO:0000256|RuleBase:RU362060, ECO:0000256|SAAS:SAAS00709852};
	TraesCS5B01G405300				-1.173	ref|XP_020194370.1|	PER50_ARATH,RecName: Full=Peroxidase 50; Short=Atperox P50; EC=1.11.1.7; AltName: Full=ATP9a; AltName: Full=PRXR2; Flags: Precursor;	A0A1D5Z2R4_WHEAT,RecName: Full=Peroxidase {ECO:0000256|RuleBase:RU362060, ECO:0000256|SAAS:SAAS00709852}; EC=1.11.1.7 {ECO:0000256|RuleBase:RU362060, ECO:0000256|SAAS:SAAS00709852};
	TraesCS5B01G358400			-5.043	4.849	ref|XP_020188943.1|	PER2_MAIZE,RecName: Full=Peroxidase 2; EC=1.11.1.7; AltName: Full=Plasma membrane-bound peroxidase 2; Short=pmPOX2; Flags: Precursor;	A0A1D5Z2Y2_WHEAT,RecName: Full=Peroxidase {ECO:0000256|RuleBase:RU362060, ECO:0000256|SAAS:SAAS00709852}; EC=1.11.1.7 {ECO:0000256|RuleBase:RU362060, ECO:0000256|SAAS:SAAS00709852};
	TraesCS5B01G337100	--	1.068	--	--	ref|XP_020176156.1|	PUHT_ORYSJ,RecName: Full=Putrescine hydroxycinnamoyltransferase {ECO:0000305|PubMed:24908251}; EC=2.3.1.- {ECO:0000305};	W5FD36_WHEAT,SubName: Full=Uncharacterized protein {ECO:0000313|EnsemblPlants:TRIAE_CS42_5BL_TGACv1_404728_AA1309350.1};
	TraesCS5B01G336700	2.356	--	2.827	2.088	ref|XP_020168363.1|	PHT3_ORYSJ,RecName: Full=Putrescine hydroxycinnamoyltransferase 3 {ECO:0000305}; Short=OsPHT3 {ECO:0000303|PubMed:27354554}; EC=2.3.1.- {ECO:0000305};	A0A1D5YYL9_WHEAT,SubName: Full=Uncharacterized protein {ECO:0000313|EnsemblPlants:TRIAE_CS42_5BL_TGACv1_404312_AA1295080.1};
	TraesCS5B01G336600	1.767	--	3.503	1.502	ref|XP_020168363.1|	PHT3_ORYSJ,RecName: Full=Putrescine hydroxycinnamoyltransferase 3 {ECO:0000305}; Short=OsPHT3 {ECO:0000303|PubMed:27354554}; EC=2.3.1.- {ECO:0000305};	W5FID2_WHEAT,SubName: Full=Uncharacterized protein {ECO:0000313|EnsemblPlants:TRIAE_CS42_5BL_TGACv1_404312_AA1295090.1};
	TraesCS5B01G336500	1.684	--	3.651	2.248	ref|XP_020168363.1|	PHT3_ORYSJ,RecName: Full=Putrescine hydroxycinnamoyltransferase 3 {ECO:0000305}; Short=OsPHT3 {ECO:0000303|PubMed:27354554}; EC=2.3.1.- {ECO:0000305};	A0A1D5Z942_WHEAT,SubName: Full=Uncharacterized protein {ECO:0000313|EnsemblPlants:TRIAE_CS42_5BL_TGACv1_406388_AA1344960.1};
	TraesCS5B01G336300	--	-1.144	--	-1.649	ref|XP_020187682.1|	PHT3_ORYSJ,RecName: Full=Putrescine hydroxycinnamoyltransferase 3 {ECO:0000305}; Short=OsPHT3 {ECO:0000303|PubMed:27354554}; EC=2.3.1.- {ECO:0000305};	A0A1D5YAY4_WHEAT,SubName: Full=Uncharacterized protein {ECO:0000313|EnsemblPlants:TRIAE_CS42_5AL_TGACv1_373968_AA1185710.1};
	TraesCS5B01G246900	1.959	3.174			gb|AAW52721.1|	PER17_ARATH,RecName: Full=Peroxidase 17; Short=Atperox P17; EC=1.11.1.7; AltName: Full=ATP25a; Flags: Precursor;	W5FEC7_WHEAT,RecName: Full=Peroxidase {ECO:0000256|RuleBase:RU362060, ECO:0000256|SAAS:SAAS00709852}; EC=1.11.1.7 {ECO:0000256|RuleBase:RU362060, ECO:0000256|SAAS:SAAS00709852};
	TraesCS5B01G222000	--	1.024	--	--	ref|XP_020151886.1|	HCT4_ORYSJ,RecName: Full=Hydroxycinnamoyltransferase 4 {ECO:0000305}; Short=OsHCT4 {ECO:0000303|PubMed:22285622}; EC=2.3.1.- {ECO:0000305}; AltName: Full=BAHD-like hydroxycinnamoyl transferase HCT4 {ECO:0000305}; AltName: Full=Glycerol hydroxycinnamoyl transferase {ECO:0000305};	A0A1D5Z8U9_WHEAT,SubName: Full=Uncharacterized protein {ECO:0000313|EnsemblPlants:TRIAE_CS42_5BL_TGACv1_406314_AA1343920.1};
	TraesCS5B01G147200		2.636		1.206	ref|XP_020190323.1|	PER4_VITVI,RecName: Full=Peroxidase 4 {ECO:0000250|UniProtKB:Q42578}; EC=1.11.1.7; Flags: Precursor;	W5FA81_WHEAT,RecName: Full=Peroxidase {ECO:0000256|RuleBase:RU362060, ECO:0000256|SAAS:SAAS00709852}; EC=1.11.1.7 {ECO:0000256|RuleBase:RU362060, ECO:0000256|SAAS:SAAS00709852};
	TraesCS5B01G040900		-1.523			ref|XP_020168340.1|	PER2_MAIZE,RecName: Full=Peroxidase 2; EC=1.11.1.7; AltName: Full=Plasma membrane-bound peroxidase 2; Short=pmPOX2; Flags: Precursor;	W5FLW5_WHEAT,RecName: Full=Peroxidase {ECO:0000256|RuleBase:RU362060, ECO:0000256|SAAS:SAAS00709852}; EC=1.11.1.7 {ECO:0000256|RuleBase:RU362060, ECO:0000256|SAAS:SAAS00709852};
	TraesCS5A01G516200		-1.077		-1.4	ref|XP_020151388.1|	PER5_VITVI,RecName: Full=Peroxidase 5 {ECO:0000250|UniProtKB:P22195}; EC=1.11.1.7; Flags: Precursor;	A0A1D5YNM2_WHEAT,RecName: Full=Peroxidase {ECO:0000256|RuleBase:RU362060, ECO:0000256|SAAS:SAAS00709852}; EC=1.11.1.7 {ECO:0000256|RuleBase:RU362060, ECO:0000256|SAAS:SAAS00709852};
	TraesCS5A01G400600		1.203		1.12	ref|XP_020194369.1|	PER35_ARATH,RecName: Full=Peroxidase 35; Short=Atperox P35; EC=1.11.1.7; AltName: Full=ATP21a; Flags: Precursor;	A0A1D5YDM1_WHEAT,RecName: Full=Peroxidase {ECO:0000256|RuleBase:RU362060, ECO:0000256|SAAS:SAAS00709852}; EC=1.11.1.7 {ECO:0000256|RuleBase:RU362060, ECO:0000256|SAAS:SAAS00709852};
	TraesCS5A01G400500			1.155	-1.255	ref|XP_020194370.1|	PER51_ARATH,RecName: Full=Peroxidase 51; Short=Atperox P51; EC=1.11.1.7; AltName: Full=ATP37; Flags: Precursor;	A0A1D5YDM0_WHEAT,RecName: Full=Peroxidase {ECO:0000256|RuleBase:RU362060, ECO:0000256|SAAS:SAAS00709852}; EC=1.11.1.7 {ECO:0000256|RuleBase:RU362060, ECO:0000256|SAAS:SAAS00709852};
	TraesCS5A01G399400	-4.94		-4.599	-3.935	gb|EMS35728.1|	PER57_ARATH,RecName: Full=Peroxidase 57; Short=Atperox P57; EC=1.11.1.7; AltName: Full=ATP13a; AltName: Full=PRXR10; Flags: Precursor;	M7XDL8_TRIUA,RecName: Full=Peroxidase {ECO:0000256|RuleBase:RU362060, ECO:0000256|SAAS:SAAS00709852}; EC=1.11.1.7 {ECO:0000256|RuleBase:RU362060, ECO:0000256|SAAS:SAAS00709852};
	TraesCS5A01G338700	--	2.25	--	--	ref|XP_020176152.1|	PUHT_ORYSJ,RecName: Full=Putrescine hydroxycinnamoyltransferase {ECO:0000305|PubMed:24908251}; EC=2.3.1.- {ECO:0000305};	A0A1D5YE19_WHEAT,SubName: Full=Uncharacterized protein {ECO:0000313|EnsemblPlants:TRIAE_CS42_5AL_TGACv1_374437_AA1200150.2};
	TraesCS5A01G337900	5.758	--	4.75	4.069	ref|XP_020168363.1|	PHT3_ORYSJ,RecName: Full=Putrescine hydroxycinnamoyltransferase 3 {ECO:0000305}; Short=OsPHT3 {ECO:0000303|PubMed:27354554}; EC=2.3.1.- {ECO:0000305};	A0A1D6S1G7_WHEAT,SubName: Full=Uncharacterized protein {ECO:0000313|EnsemblPlants:TRIAE_CS42_5AL_TGACv1_375968_AA1229680.1};
	TraesCS5A01G337800	3.65	--	3.665	3.712	ref|XP_020168363.1|	PHT3_ORYSJ,RecName: Full=Putrescine hydroxycinnamoyltransferase 3 {ECO:0000305}; Short=OsPHT3 {ECO:0000303|PubMed:27354554}; EC=2.3.1.- {ECO:0000305};	A0A1D5YAY5_WHEAT,SubName: Full=Uncharacterized protein {ECO:0000313|EnsemblPlants:TRIAE_CS42_5AL_TGACv1_373968_AA1185750.1};
	TraesCS5A01G337700	1.119	--	2.34	1.943	ref|XP_020168363.1|	PHT3_ORYSJ,RecName: Full=Putrescine hydroxycinnamoyltransferase 3 {ECO:0000305}; Short=OsPHT3 {ECO:0000303|PubMed:27354554}; EC=2.3.1.- {ECO:0000305};	A0A1D5YAY5_WHEAT,SubName: Full=Uncharacterized protein {ECO:0000313|EnsemblPlants:TRIAE_CS42_5AL_TGACv1_373968_AA1185750.1};
	TraesCS5A01G337500	-1.185	--	--	-1.246	ref|XP_020187682.1|	PHT3_ORYSJ,RecName: Full=Putrescine hydroxycinnamoyltransferase 3 {ECO:0000305}; Short=OsPHT3 {ECO:0000303|PubMed:27354554}; EC=2.3.1.- {ECO:0000305};	A0A1D5YAY4_WHEAT,SubName: Full=Uncharacterized protein {ECO:0000313|EnsemblPlants:TRIAE_CS42_5AL_TGACv1_373968_AA1185710.1};
	TraesCS5A01G222900	-1.452	1.107	-1.205	--	ref|XP_020151886.1|	HCT4_ORYSJ,RecName: Full=Hydroxycinnamoyltransferase 4 {ECO:0000305}; Short=OsHCT4 {ECO:0000303|PubMed:22285622}; EC=2.3.1.- {ECO:0000305}; AltName: Full=BAHD-like hydroxycinnamoyl transferase HCT4 {ECO:0000305}; AltName: Full=Glycerol hydroxycinnamoyl transferase {ECO:0000305};	A0A1D5YMY6_WHEAT,SubName: Full=Uncharacterized protein {ECO:0000313|EnsemblPlants:TRIAE_CS42_5AL_TGACv1_376611_AA1239050.1};
	TraesCS5A01G148600		1.682	-1.33	1.025	gb|EMS66985.1|	PER4_VITVI,RecName: Full=Peroxidase 4 {ECO:0000250|UniProtKB:Q42578}; EC=1.11.1.7; Flags: Precursor;	A0A1D6DI98_WHEAT,RecName: Full=Peroxidase {ECO:0000256|RuleBase:RU362060, ECO:0000256|SAAS:SAAS00709852}; EC=1.11.1.7 {ECO:0000256|RuleBase:RU362060, ECO:0000256|SAAS:SAAS00709852};
	TraesCS5A01G097800		1.737		2.682	ref|XP_020149803.1|	PER3_ARATH,RecName: Full=Peroxidase 3; Short=Atperox P3; EC=1.11.1.7; AltName: Full=ATPRC; AltName: Full=RCI3A; AltName: Full=Rare cold-inducible protein; Flags: Precursor;	A0A1D5YTF4_WHEAT,RecName: Full=Peroxidase {ECO:0000256|RuleBase:RU362060, ECO:0000256|SAAS:SAAS00709852}; EC=1.11.1.7 {ECO:0000256|RuleBase:RU362060, ECO:0000256|SAAS:SAAS00709852};
	TraesCS4D01G342500		-1.066			ref|XP_020151388.1|	PER5_VITVI,RecName: Full=Peroxidase 5 {ECO:0000250|UniProtKB:P22195}; EC=1.11.1.7; Flags: Precursor;	A0A1D5Y3K2_WHEAT,RecName: Full=Peroxidase {ECO:0000256|RuleBase:RU362060, ECO:0000256|SAAS:SAAS00709852}; EC=1.11.1.7 {ECO:0000256|RuleBase:RU362060, ECO:0000256|SAAS:SAAS00709852};
	TraesCS4D01G300800	-2.744	2.604	--	--	ref|XP_020161647.1|	TBT1_ORYSJ,RecName: Full=Tryptamine benzoyltransferase 1 {ECO:0000305}; Short=OsTBT1 {ECO:0000303|PubMed:27354554}; EC=2.3.1.- {ECO:0000305};	M8CD74_AEGTA,SubName: Full=Anthranilate N-benzoyltransferase protein 2 {ECO:0000313|EMBL:EMT21091.1, ECO:0000313|EnsemblPlants:EMT21091};
	TraesCS4D01G300500	2.418	-2.668	3.652	--	ref|XP_020199384.1|	TBT1_ORYSJ,RecName: Full=Tryptamine benzoyltransferase 1 {ECO:0000305}; Short=OsTBT1 {ECO:0000303|PubMed:27354554}; EC=2.3.1.- {ECO:0000305};	M8CN26_AEGTA,SubName: Full=Anthranilate N-benzoyltransferase protein 1 {ECO:0000313|EMBL:EMT24916.1, ECO:0000313|EnsemblPlants:EMT24916};
	TraesCS4D01G300400	--	1.917	1.118	--	ref|XP_020183041.1|	TBT1_ORYSJ,RecName: Full=Tryptamine benzoyltransferase 1 {ECO:0000305}; Short=OsTBT1 {ECO:0000303|PubMed:27354554}; EC=2.3.1.- {ECO:0000305};	A0A1D5Y3G3_WHEAT,SubName: Full=Uncharacterized protein {ECO:0000313|EnsemblPlants:TRIAE_CS42_4DL_TGACv1_344714_AA1149180.1};
	TraesCS4D01G234200	7.232	6.92			ref|XP_020188335.1|	PER54_ARATH,RecName: Full=Peroxidase 54; Short=Atperox P54; EC=1.11.1.7; AltName: Full=ATP29a; Flags: Precursor;	A0A1D5XXW4_WHEAT,RecName: Full=Peroxidase {ECO:0000256|RuleBase:RU362060, ECO:0000256|SAAS:SAAS00709852}; EC=1.11.1.7 {ECO:0000256|RuleBase:RU362060, ECO:0000256|SAAS:SAAS00709852};
	TraesCS4D01G234000		6.305	-2.05	5.842	ref|XP_020188336.1|	PER53_ARATH,RecName: Full=Peroxidase 53; Short=Atperox P53; EC=1.11.1.7; AltName: Full=ATPA2; Flags: Precursor;	A0A1D5XXW1_WHEAT,RecName: Full=Peroxidase {ECO:0000256|RuleBase:RU362060, ECO:0000256|SAAS:SAAS00709852}; EC=1.11.1.7 {ECO:0000256|RuleBase:RU362060, ECO:0000256|SAAS:SAAS00709852};
	TraesCS4D01G233900		-2.032			ref|XP_020188324.1|	PERN_ARMRU,RecName: Full=Peroxidase N; EC=1.11.1.7; AltName: Full=Neutral peroxidase; Flags: Precursor;	W5ENC6_WHEAT,RecName: Full=Peroxidase {ECO:0000256|RuleBase:RU362060, ECO:0000256|SAAS:SAAS00709852}; EC=1.11.1.7 {ECO:0000256|RuleBase:RU362060, ECO:0000256|SAAS:SAAS00709852};
	TraesCS4D01G170600	1.758	3.21	1.503	1.369	ref|XP_020187323.1|	PER52_ARATH,RecName: Full=Peroxidase 52; Short=Atperox P52; EC=1.11.1.7; AltName: Full=ATP49; Flags: Precursor;	W5EMS7_WHEAT,RecName: Full=Peroxidase {ECO:0000256|RuleBase:RU362060, ECO:0000256|SAAS:SAAS00709852}; EC=1.11.1.7 {ECO:0000256|RuleBase:RU362060, ECO:0000256|SAAS:SAAS00709852};
	TraesCS4D01G117100	2.364	1.925	1.636		ref|XP_020146954.1|	PER4_VITVI,RecName: Full=Peroxidase 4 {ECO:0000250|UniProtKB:Q42578}; EC=1.11.1.7; Flags: Precursor;	W5ERP5_WHEAT,RecName: Full=Peroxidase {ECO:0000256|RuleBase:RU362060, ECO:0000256|SAAS:SAAS00709852}; EC=1.11.1.7 {ECO:0000256|RuleBase:RU362060, ECO:0000256|SAAS:SAAS00709852};
	TraesCS4D01G116700	3.666	4.76			ref|XP_020189897.1|	PER4_VITVI,RecName: Full=Peroxidase 4 {ECO:0000250|UniProtKB:Q42578}; EC=1.11.1.7; Flags: Precursor;	A0A1D5Y6B7_WHEAT,RecName: Full=Peroxidase {ECO:0000256|RuleBase:RU362060, ECO:0000256|SAAS:SAAS00709852}; EC=1.11.1.7 {ECO:0000256|RuleBase:RU362060, ECO:0000256|SAAS:SAAS00709852};
	TraesCS4D01G116600	3.22	1.049	3.505		ref|XP_020177450.1|	PER4_VITVI,RecName: Full=Peroxidase 4 {ECO:0000250|UniProtKB:Q42578}; EC=1.11.1.7; Flags: Precursor;	A0A1D5Y925_WHEAT,RecName: Full=Peroxidase {ECO:0000256|RuleBase:RU362060, ECO:0000256|SAAS:SAAS00709852}; EC=1.11.1.7 {ECO:0000256|RuleBase:RU362060, ECO:0000256|SAAS:SAAS00709852};
	TraesCS4B01G385000	-3.182		-6.649	-1.763	ref|XP_020162062.1|	PER2_ORYSJ,RecName: Full=Peroxidase 2; EC=1.11.1.7; Flags: Precursor;	A0A1D5XGR8_WHEAT,RecName: Full=Peroxidase {ECO:0000256|RuleBase:RU362060, ECO:0000256|SAAS:SAAS00709852}; EC=1.11.1.7 {ECO:0000256|RuleBase:RU362060, ECO:0000256|SAAS:SAAS00709852};
	TraesCS4B01G347700		1.493			ref|XP_020151389.1|	PER5_VITVI,RecName: Full=Peroxidase 5 {ECO:0000250|UniProtKB:P22195}; EC=1.11.1.7; Flags: Precursor;	A0A1D5XHX2_WHEAT,RecName: Full=Peroxidase {ECO:0000256|RuleBase:RU362060, ECO:0000256|SAAS:SAAS00709852}; EC=1.11.1.7 {ECO:0000256|RuleBase:RU362060, ECO:0000256|SAAS:SAAS00709852};
	TraesCS4B01G347600		-1.422		-1.552	ref|XP_020151388.1|	PER5_VITVI,RecName: Full=Peroxidase 5 {ECO:0000250|UniProtKB:P22195}; EC=1.11.1.7; Flags: Precursor;	A0A1D5XHX0_WHEAT,RecName: Full=Peroxidase {ECO:0000256|RuleBase:RU362060, ECO:0000256|SAAS:SAAS00709852}; EC=1.11.1.7 {ECO:0000256|RuleBase:RU362060, ECO:0000256|SAAS:SAAS00709852};
	TraesCS4B01G302100	-1.047	1.582	--	-1.16	ref|XP_020183041.1|	TBT1_ORYSJ,RecName: Full=Tryptamine benzoyltransferase 1 {ECO:0000305}; Short=OsTBT1 {ECO:0000303|PubMed:27354554}; EC=2.3.1.- {ECO:0000305};	A0A1D5XH49_WHEAT,SubName: Full=Uncharacterized protein {ECO:0000313|EnsemblPlants:TRIAE_CS42_4BL_TGACv1_320538_AA1042510.1};
	TraesCS4B01G233000			2.813	-5.46	ref|XP_020188335.1|	PER54_ARATH,RecName: Full=Peroxidase 54; Short=Atperox P54; EC=1.11.1.7; AltName: Full=ATP29a; Flags: Precursor;	A0A1D5XJY6_WHEAT,RecName: Full=Peroxidase {ECO:0000256|RuleBase:RU362060, ECO:0000256|SAAS:SAAS00709852}; EC=1.11.1.7 {ECO:0000256|RuleBase:RU362060, ECO:0000256|SAAS:SAAS00709852};
	TraesCS4B01G232800		5.568	-1.382	3.073	ref|XP_020188336.1|	PER15_IPOBA,RecName: Full=Peroxidase 15 {ECO:0000303|PubMed:17936696}; Short=Prx15 {ECO:0000303|PubMed:17936696}; EC=1.11.1.7; AltName: Full=Anionic peroxidase {ECO:0000303|PubMed:17936696}; Flags: Precursor;	A0A1D5XIH9_WHEAT,RecName: Full=Peroxidase {ECO:0000256|RuleBase:RU362060, ECO:0000256|SAAS:SAAS00709852}; EC=1.11.1.7 {ECO:0000256|RuleBase:RU362060, ECO:0000256|SAAS:SAAS00709852};
	TraesCS4B01G197900		1.201			ref|XP_020172367.1|	APX1_ORYSJ,RecName: Full=L-ascorbate peroxidase 1, cytosolic {ECO:0000305}; Short=APXa {ECO:0000303|Ref.1}; EC=1.11.1.11 {ECO:0000269|PubMed:15685422}; AltName: Full=OsAPx1 {ECO:0000303|PubMed:15599508};	M0X2A2_HORVV,SubName: Full=Uncharacterized protein {ECO:0000313|EnsemblPlants:HORVU4Hr1G057170.5};
	TraesCS4B01G168100	2.49	4.141	2.056		ref|XP_020187323.1|	PER52_ARATH,RecName: Full=Peroxidase 52; Short=Atperox P52; EC=1.11.1.7; AltName: Full=ATP49; Flags: Precursor;	A0A1D6DK15_WHEAT,RecName: Full=Peroxidase {ECO:0000256|RuleBase:RU362060, ECO:0000256|SAAS:SAAS00709852}; EC=1.11.1.7 {ECO:0000256|RuleBase:RU362060, ECO:0000256|SAAS:SAAS00709852};
	TraesCS4B01G118900	2.702	1.204	3.799		ref|XP_020177448.1|	PER4_VITVI,RecName: Full=Peroxidase 4 {ECO:0000250|UniProtKB:Q42578}; EC=1.11.1.7; Flags: Precursor;	A0A1D5Y926_WHEAT,SubName: Full=Peroxidase {ECO:0000313|EnsemblPlants:TRIAE_CS42_4DS_TGACv1_362148_AA1177240.2};
	TraesCS4A01G473500	--	--	-1.899	--	ref|XP_020186143.1|	PHT1_ORYSJ,RecName: Full=Putrescine hydroxycinnamoyltransferase 1 {ECO:0000305}; Short=OsPHT1 {ECO:0000303|PubMed:27354554}; EC=2.3.1.- {ECO:0000305}; AltName: Full=BAHD-like hydroxycinnamoyl transferase HCT3 {ECO:0000305}; AltName: Full=Hydroxycinnamoyltransferase 3 {ECO:0000305}; Short=OsHCT3 {ECO:0000303|PubMed:22285622};	A0A1D5X960_WHEAT,SubName: Full=Uncharacterized protein {ECO:0000313|EnsemblPlants:TRIAE_CS42_4AL_TGACv1_292070_AA0997620.1};
	TraesCS4A01G443000	-2.309				ref|XP_020147209.1|	PER5_VITVI,RecName: Full=Peroxidase 5 {ECO:0000250|UniProtKB:P22195}; EC=1.11.1.7; Flags: Precursor;	A0A1D5WZD8_WHEAT,RecName: Full=Peroxidase {ECO:0000256|RuleBase:RU362060, ECO:0000256|SAAS:SAAS00709852}; EC=1.11.1.7 {ECO:0000256|RuleBase:RU362060, ECO:0000256|SAAS:SAAS00709852};
	TraesCS4A01G394900		1.365	-2.457		ref|XP_020170606.1|	PER2_MAIZE,RecName: Full=Peroxidase 2; EC=1.11.1.7; AltName: Full=Plasma membrane-bound peroxidase 2; Short=pmPOX2; Flags: Precursor;	A0A1D5WXF5_WHEAT,RecName: Full=Peroxidase {ECO:0000256|RuleBase:RU362060, ECO:0000256|SAAS:SAAS00709852}; EC=1.11.1.7 {ECO:0000256|RuleBase:RU362060, ECO:0000256|SAAS:SAAS00709852};
	TraesCS4A01G379400	-1.643			-4.379	ref|XP_020181889.1|	PER1_ORYSJ,RecName: Full=Peroxidase 1; EC=1.11.1.7; Flags: Precursor;	W5DPL0_WHEAT,RecName: Full=Peroxidase {ECO:0000256|RuleBase:RU362060, ECO:0000256|SAAS:SAAS00709852}; EC=1.11.1.7 {ECO:0000256|RuleBase:RU362060, ECO:0000256|SAAS:SAAS00709852};
	TraesCS4A01G235800		2.536	-2.857	2.302	ref|XP_020188943.1|	PER2_MAIZE,RecName: Full=Peroxidase 2; EC=1.11.1.7; AltName: Full=Plasma membrane-bound peroxidase 2; Short=pmPOX2; Flags: Precursor;	A0A1D5X1T5_WHEAT,RecName: Full=Peroxidase {ECO:0000256|RuleBase:RU362060, ECO:0000256|SAAS:SAAS00709852}; EC=1.11.1.7 {ECO:0000256|RuleBase:RU362060, ECO:0000256|SAAS:SAAS00709852};
	TraesCS4A01G196400	2.819	3.533			ref|XP_020189897.1|	PER4_VITVI,RecName: Full=Peroxidase 4 {ECO:0000250|UniProtKB:Q42578}; EC=1.11.1.7; Flags: Precursor;	A0A1D5X7K4_WHEAT,RecName: Full=Peroxidase {ECO:0000256|RuleBase:RU362060, ECO:0000256|SAAS:SAAS00709852}; EC=1.11.1.7 {ECO:0000256|RuleBase:RU362060, ECO:0000256|SAAS:SAAS00709852};
	TraesCS4A01G196300	2.678	4.766			ref|XP_020189897.1|	PER4_VITVI,RecName: Full=Peroxidase 4 {ECO:0000250|UniProtKB:Q42578}; EC=1.11.1.7; Flags: Precursor;	W5DTX9_WHEAT,RecName: Full=Peroxidase {ECO:0000256|RuleBase:RU362060, ECO:0000256|SAAS:SAAS00709852}; EC=1.11.1.7 {ECO:0000256|RuleBase:RU362060, ECO:0000256|SAAS:SAAS00709852};
	TraesCS4A01G196000	3.448	2.742	3.339		ref|XP_020146954.1|	PER4_VITVI,RecName: Full=Peroxidase 4 {ECO:0000250|UniProtKB:Q42578}; EC=1.11.1.7; Flags: Precursor;	W5DS97_WHEAT,RecName: Full=Peroxidase {ECO:0000256|RuleBase:RU362060, ECO:0000256|SAAS:SAAS00709852}; EC=1.11.1.7 {ECO:0000256|RuleBase:RU362060, ECO:0000256|SAAS:SAAS00709852};
	TraesCS4A01G136600	2.923	4.396	3.349	2.457	ref|XP_020187323.1|	PER52_ARATH,RecName: Full=Peroxidase 52; Short=Atperox P52; EC=1.11.1.7; AltName: Full=ATP49; Flags: Precursor;	W5DYJ7_WHEAT,RecName: Full=Peroxidase {ECO:0000256|RuleBase:RU362060, ECO:0000256|SAAS:SAAS00709852}; EC=1.11.1.7 {ECO:0000256|RuleBase:RU362060, ECO:0000256|SAAS:SAAS00709852};
	TraesCS4A01G133900				1.11	gb|EMS55899.1|	PER56_ARATH,RecName: Full=Peroxidase 56; Short=Atperox P56; EC=1.11.1.7; AltName: Full=ATP33; Flags: Precursor;	W5DXB2_WHEAT,RecName: Full=Peroxidase {ECO:0000256|RuleBase:RU362060, ECO:0000256|SAAS:SAAS00709852}; EC=1.11.1.7 {ECO:0000256|RuleBase:RU362060, ECO:0000256|SAAS:SAAS00709852};
	TraesCS4A01G076900	1.873		2.901	-2.259	ref|XP_020188335.1|	PER54_ARATH,RecName: Full=Peroxidase 54; Short=Atperox P54; EC=1.11.1.7; AltName: Full=ATP29a; Flags: Precursor;	W5DWU6_WHEAT,RecName: Full=Peroxidase {ECO:0000256|RuleBase:RU362060, ECO:0000256|SAAS:SAAS00709852}; EC=1.11.1.7 {ECO:0000256|RuleBase:RU362060, ECO:0000256|SAAS:SAAS00709852};
	TraesCS4A01G076700		3.122		3.559	ref|XP_020188336.1|	PER15_IPOBA,RecName: Full=Peroxidase 15 {ECO:0000303|PubMed:17936696}; Short=Prx15 {ECO:0000303|PubMed:17936696}; EC=1.11.1.7; AltName: Full=Anionic peroxidase {ECO:0000303|PubMed:17936696}; Flags: Precursor;	A0A1D5XET1_WHEAT,RecName: Full=Peroxidase {ECO:0000256|RuleBase:RU362060, ECO:0000256|SAAS:SAAS00709852}; EC=1.11.1.7 {ECO:0000256|RuleBase:RU362060, ECO:0000256|SAAS:SAAS00709852};
	TraesCS4A01G076600		-1.732		-1.034	ref|XP_020188324.1|	PERN_ARMRU,RecName: Full=Peroxidase N; EC=1.11.1.7; AltName: Full=Neutral peroxidase; Flags: Precursor;	W5E0T0_WHEAT,RecName: Full=Peroxidase {ECO:0000256|RuleBase:RU362060, ECO:0000256|SAAS:SAAS00709852}; EC=1.11.1.7 {ECO:0000256|RuleBase:RU362060, ECO:0000256|SAAS:SAAS00709852};
	TraesCS4A01G003300	--	1.41	--	-1.814	ref|XP_020183041.1|	TBT1_ORYSJ,RecName: Full=Tryptamine benzoyltransferase 1 {ECO:0000305}; Short=OsTBT1 {ECO:0000303|PubMed:27354554}; EC=2.3.1.- {ECO:0000305};	W5E0H5_WHEAT,SubName: Full=Uncharacterized protein {ECO:0000313|EnsemblPlants:TRIAE_CS42_4AS_TGACv1_309385_AA1030810.1};
	TraesCS4A01G003100	8.149	--	4.43	8.013	gb|EMS62369.1|	TBT1_ORYSJ,RecName: Full=Tryptamine benzoyltransferase 1 {ECO:0000305}; Short=OsTBT1 {ECO:0000303|PubMed:27354554}; EC=2.3.1.- {ECO:0000305};	M8AN56_TRIUA,SubName: Full=Agmatine coumaroyltransferase-2 {ECO:0000313|EMBL:EMS62369.1, ECO:0000313|EnsemblPlants:TRIUR3_30146-P1};
	TraesCS3D01G545300	--	1.877	-1.797	--	ref|XP_020178897.1|	PHT3_ORYSJ,RecName: Full=Putrescine hydroxycinnamoyltransferase 3 {ECO:0000305}; Short=OsPHT3 {ECO:0000303|PubMed:27354554}; EC=2.3.1.- {ECO:0000305};	A0A1D5W520_WHEAT,SubName: Full=Uncharacterized protein {ECO:0000313|EnsemblPlants:TRIAE_CS42_3B_TGACv1_224348_AA0795570.1};
	TraesCS3D01G518200		-2.047			ref|XP_020182769.1|	PER1_SORBI,RecName: Full=Cationic peroxidase SPC4; EC=1.11.1.7; Flags: Precursor;	A0A1D6D7R5_WHEAT,RecName: Full=Peroxidase {ECO:0000256|RuleBase:RU362060, ECO:0000256|SAAS:SAAS00709852}; EC=1.11.1.7 {ECO:0000256|RuleBase:RU362060, ECO:0000256|SAAS:SAAS00709852};
	TraesCS3D01G516900				2.51	ref|XP_020180441.1|	PER1_SORBI,RecName: Full=Cationic peroxidase SPC4; EC=1.11.1.7; Flags: Precursor;	A0A1D5WFB5_WHEAT,RecName: Full=Peroxidase {ECO:0000256|SAAS:SAAS00709852}; EC=1.11.1.7 {ECO:0000256|SAAS:SAAS00709852};
	TraesCS3D01G407200		7.892			ref|XP_020164798.1|	PER54_ARATH,RecName: Full=Peroxidase 54; Short=Atperox P54; EC=1.11.1.7; AltName: Full=ATP29a; Flags: Precursor;	R7WEW1_AEGTA,RecName: Full=Peroxidase {ECO:0000256|RuleBase:RU362060, ECO:0000256|SAAS:SAAS00709852}; EC=1.11.1.7 {ECO:0000256|RuleBase:RU362060, ECO:0000256|SAAS:SAAS00709852};
	TraesCS3D01G407100		3.184			ref|XP_020164797.1|	PER15_IPOBA,RecName: Full=Peroxidase 15 {ECO:0000303|PubMed:17936696}; Short=Prx15 {ECO:0000303|PubMed:17936696}; EC=1.11.1.7; AltName: Full=Anionic peroxidase {ECO:0000303|PubMed:17936696}; Flags: Precursor;	A0A1D5WPW8_WHEAT,RecName: Full=Peroxidase {ECO:0000256|RuleBase:RU362060, ECO:0000256|SAAS:SAAS00709852}; EC=1.11.1.7 {ECO:0000256|RuleBase:RU362060, ECO:0000256|SAAS:SAAS00709852};
	TraesCS3D01G407000	2.763	4.321			ref|XP_020164794.1|	PER15_IPOBA,RecName: Full=Peroxidase 15 {ECO:0000303|PubMed:17936696}; Short=Prx15 {ECO:0000303|PubMed:17936696}; EC=1.11.1.7; AltName: Full=Anionic peroxidase {ECO:0000303|PubMed:17936696}; Flags: Precursor;	A0A1D5WPW9_WHEAT,RecName: Full=Peroxidase {ECO:0000256|RuleBase:RU362060, ECO:0000256|SAAS:SAAS00709852}; EC=1.11.1.7 {ECO:0000256|RuleBase:RU362060, ECO:0000256|SAAS:SAAS00709852};
	TraesCS3D01G406900			4.572	-5.636	ref|XP_020189959.1|	PER15_IPOBA,RecName: Full=Peroxidase 15 {ECO:0000303|PubMed:17936696}; Short=Prx15 {ECO:0000303|PubMed:17936696}; EC=1.11.1.7; AltName: Full=Anionic peroxidase {ECO:0000303|PubMed:17936696}; Flags: Precursor;	N1QP92_AEGTA,RecName: Full=Peroxidase {ECO:0000256|RuleBase:RU362060, ECO:0000256|SAAS:SAAS00709852}; EC=1.11.1.7 {ECO:0000256|RuleBase:RU362060, ECO:0000256|SAAS:SAAS00709852};
	TraesCS3D01G318500	1.034	1.52			ref|XP_020164109.1|	PER56_ARATH,RecName: Full=Peroxidase 56; Short=Atperox P56; EC=1.11.1.7; AltName: Full=ATP33; Flags: Precursor;	A0A1D5WN95_WHEAT,RecName: Full=Peroxidase {ECO:0000256|RuleBase:RU362060, ECO:0000256|SAAS:SAAS00709852}; EC=1.11.1.7 {ECO:0000256|RuleBase:RU362060, ECO:0000256|SAAS:SAAS00709852};
	TraesCS3D01G305400	5.046	4.278	3.246	3.965	ref|XP_020187243.1|	PER2_MAIZE,RecName: Full=Peroxidase 2; EC=1.11.1.7; AltName: Full=Plasma membrane-bound peroxidase 2; Short=pmPOX2; Flags: Precursor;	A0A1D5WFR8_WHEAT,SubName: Full=Uncharacterized protein {ECO:0000313|EnsemblPlants:TRIAE_CS42_3DL_TGACv1_249627_AA0852920.1};
	TraesCS3D01G305300	5.231	2.695	4.883	2.817	ref|XP_020187243.1|	PER2_MAIZE,RecName: Full=Peroxidase 2; EC=1.11.1.7; AltName: Full=Plasma membrane-bound peroxidase 2; Short=pmPOX2; Flags: Precursor;	A0A1D5WFR9_WHEAT,RecName: Full=Peroxidase {ECO:0000256|RuleBase:RU362060, ECO:0000256|SAAS:SAAS00709852}; EC=1.11.1.7 {ECO:0000256|RuleBase:RU362060, ECO:0000256|SAAS:SAAS00709852};
	TraesCS3D01G305200		5.08	3.972	4.988	ref|XP_020197978.1|	PER2_MAIZE,RecName: Full=Peroxidase 2; EC=1.11.1.7; AltName: Full=Plasma membrane-bound peroxidase 2; Short=pmPOX2; Flags: Precursor;	A0A1D5WJK4_WHEAT,RecName: Full=Peroxidase {ECO:0000256|RuleBase:RU362060, ECO:0000256|SAAS:SAAS00709852}; EC=1.11.1.7 {ECO:0000256|RuleBase:RU362060, ECO:0000256|SAAS:SAAS00709852};
	TraesCS3D01G305100	-1.58	1.969	-2.211	1.821	ref|XP_020195957.1|	PER2_MAIZE,RecName: Full=Peroxidase 2; EC=1.11.1.7; AltName: Full=Plasma membrane-bound peroxidase 2; Short=pmPOX2; Flags: Precursor;	M8CY71_AEGTA,RecName: Full=Peroxidase {ECO:0000256|RuleBase:RU362060, ECO:0000256|SAAS:SAAS00709852}; EC=1.11.1.7 {ECO:0000256|RuleBase:RU362060, ECO:0000256|SAAS:SAAS00709852};
	TraesCS3D01G305000		2.318	-2.76	1.757	ref|XP_020195957.1|	PER2_MAIZE,RecName: Full=Peroxidase 2; EC=1.11.1.7; AltName: Full=Plasma membrane-bound peroxidase 2; Short=pmPOX2; Flags: Precursor;	M8CY71_AEGTA,RecName: Full=Peroxidase {ECO:0000256|RuleBase:RU362060, ECO:0000256|SAAS:SAAS00709852}; EC=1.11.1.7 {ECO:0000256|RuleBase:RU362060, ECO:0000256|SAAS:SAAS00709852};
	TraesCS3D01G244200		1.257		1.301	ref|XP_020193086.1|	PER19_ARATH,RecName: Full=Peroxidase 19; Short=Atperox P19; EC=1.11.1.7; AltName: Full=ATP51; Flags: Precursor;	A0A1D5WFP1_WHEAT,RecName: Full=Peroxidase {ECO:0000256|RuleBase:RU362060, ECO:0000256|SAAS:SAAS00709852}; EC=1.11.1.7 {ECO:0000256|RuleBase:RU362060, ECO:0000256|SAAS:SAAS00709852};
	TraesCS3B01G578600		-1.499	-2.69		ref|XP_020198886.1|	PER1_SORBI,RecName: Full=Cationic peroxidase SPC4; EC=1.11.1.7; Flags: Precursor;	A0A1D5W602_WHEAT,RecName: Full=Peroxidase {ECO:0000256|RuleBase:RU362060, ECO:0000256|SAAS:SAAS00709852}; EC=1.11.1.7 {ECO:0000256|RuleBase:RU362060, ECO:0000256|SAAS:SAAS00709852};
	TraesCS3B01G577900				2.606	emb|CDM86903.1|	PER1_SORBI,RecName: Full=Cationic peroxidase SPC4; EC=1.11.1.7; Flags: Precursor;	A0A080YU48_WHEAT,RecName: Full=Peroxidase {ECO:0000256|RuleBase:RU362060, ECO:0000256|SAAS:SAAS00709852}; EC=1.11.1.7 {ECO:0000256|RuleBase:RU362060, ECO:0000256|SAAS:SAAS00709852};
	TraesCS3B01G488100	1.633	1.691	1.174	--	emb|CDM86021.1|	PHT1_ORYSJ,RecName: Full=Putrescine hydroxycinnamoyltransferase 1 {ECO:0000305}; Short=OsPHT1 {ECO:0000303|PubMed:27354554}; EC=2.3.1.- {ECO:0000305}; AltName: Full=BAHD-like hydroxycinnamoyl transferase HCT3 {ECO:0000305}; AltName: Full=Hydroxycinnamoyltransferase 3 {ECO:0000305}; Short=OsHCT3 {ECO:0000303|PubMed:22285622};	W5CUQ8_WHEAT,SubName: Full=Uncharacterized protein {ECO:0000313|EMBL:CDM86021.1, ECO:0000313|EnsemblPlants:TRIAE_CS42_3B_TGACv1_220829_AA0720710.1};
	TraesCS3B01G461400		-4.206			emb|CDM85699.1|	PER1_SORBI,RecName: Full=Cationic peroxidase SPC4; EC=1.11.1.7; Flags: Precursor;	A0A077S382_WHEAT,RecName: Full=Peroxidase {ECO:0000256|RuleBase:RU362060}; EC=1.11.1.7 {ECO:0000256|RuleBase:RU362060};
	TraesCS3B01G446800	3.841	5.553			emb|CDM85502.1|	PER15_IPOBA,RecName: Full=Peroxidase 15 {ECO:0000303|PubMed:17936696}; Short=Prx15 {ECO:0000303|PubMed:17936696}; EC=1.11.1.7; AltName: Full=Anionic peroxidase {ECO:0000303|PubMed:17936696}; Flags: Precursor;	A0A077S2R5_WHEAT,RecName: Full=Peroxidase {ECO:0000256|RuleBase:RU362060, ECO:0000256|SAAS:SAAS00709852}; EC=1.11.1.7 {ECO:0000256|RuleBase:RU362060, ECO:0000256|SAAS:SAAS00709852};
	TraesCS3B01G446600			7.944	-4.185	emb|CDM85519.1|	PER15_IPOBA,RecName: Full=Peroxidase 15 {ECO:0000303|PubMed:17936696}; Short=Prx15 {ECO:0000303|PubMed:17936696}; EC=1.11.1.7; AltName: Full=Anionic peroxidase {ECO:0000303|PubMed:17936696}; Flags: Precursor;	A0A1D5W601_WHEAT,RecName: Full=Peroxidase {ECO:0000256|RuleBase:RU362060, ECO:0000256|SAAS:SAAS00709852}; EC=1.11.1.7 {ECO:0000256|RuleBase:RU362060, ECO:0000256|SAAS:SAAS00709852};
	TraesCS3B01G446500	2.525	-3.301	5.489	-3.205	emb|CDM85520.1|	PER15_IPOBA,RecName: Full=Peroxidase 15 {ECO:0000303|PubMed:17936696}; Short=Prx15 {ECO:0000303|PubMed:17936696}; EC=1.11.1.7; AltName: Full=Anionic peroxidase {ECO:0000303|PubMed:17936696}; Flags: Precursor;	W5CV57_WHEAT,RecName: Full=Peroxidase {ECO:0000256|RuleBase:RU362060, ECO:0000256|SAAS:SAAS00709852}; EC=1.11.1.7 {ECO:0000256|RuleBase:RU362060, ECO:0000256|SAAS:SAAS00709852};
	TraesCS3B01G446400		6.63			ref|XP_020189959.1|	PER15_IPOBA,RecName: Full=Peroxidase 15 {ECO:0000303|PubMed:17936696}; Short=Prx15 {ECO:0000303|PubMed:17936696}; EC=1.11.1.7; AltName: Full=Anionic peroxidase {ECO:0000303|PubMed:17936696}; Flags: Precursor;	N1QP92_AEGTA,RecName: Full=Peroxidase {ECO:0000256|RuleBase:RU362060, ECO:0000256|SAAS:SAAS00709852}; EC=1.11.1.7 {ECO:0000256|RuleBase:RU362060, ECO:0000256|SAAS:SAAS00709852};
	TraesCS3B01G411800		-2.22			emb|CBH32577.1|	PER2_MAIZE,RecName: Full=Peroxidase 2; EC=1.11.1.7; AltName: Full=Plasma membrane-bound peroxidase 2; Short=pmPOX2; Flags: Precursor;	A0A287GA76_HORVV,SubName: Full=Uncharacterized protein {ECO:0000313|EnsemblPlants:HORVU1Hr1G075770.2};
	TraesCS3B01G411600	-1.202		-1.92	-1.036	emb|CBH32576.1|	PER2_MAIZE,RecName: Full=Peroxidase 2; EC=1.11.1.7; AltName: Full=Plasma membrane-bound peroxidase 2; Short=pmPOX2; Flags: Precursor;	D8L9M2_WHEAT,RecName: Full=Peroxidase {ECO:0000256|RuleBase:RU362060, ECO:0000256|SAAS:SAAS00709852}; EC=1.11.1.7 {ECO:0000256|RuleBase:RU362060, ECO:0000256|SAAS:SAAS00709852};
	TraesCS3B01G354000	1.059	1.5			emb|CDM84504.1|	PER3_ARATH,RecName: Full=Peroxidase 3; Short=Atperox P3; EC=1.11.1.7; AltName: Full=ATPRC; AltName: Full=RCI3A; AltName: Full=Rare cold-inducible protein; Flags: Precursor;	W5CVX2_WHEAT,RecName: Full=Peroxidase {ECO:0000256|RuleBase:RU362060, ECO:0000256|SAAS:SAAS00709852}; EC=1.11.1.7 {ECO:0000256|RuleBase:RU362060, ECO:0000256|SAAS:SAAS00709852};
	TraesCS3B01G339700	4.787	3.213			emb|CDM84381.1|	PER2_MAIZE,RecName: Full=Peroxidase 2; EC=1.11.1.7; AltName: Full=Plasma membrane-bound peroxidase 2; Short=pmPOX2; Flags: Precursor;	A0A077S433_WHEAT,RecName: Full=Peroxidase {ECO:0000256|RuleBase:RU362060, ECO:0000256|SAAS:SAAS00709852}; EC=1.11.1.7 {ECO:0000256|RuleBase:RU362060, ECO:0000256|SAAS:SAAS00709852};
	TraesCS3B01G339500	4.75	3.927	1.021	6.483	emb|CDM84378.1|	PER2_MAIZE,RecName: Full=Peroxidase 2; EC=1.11.1.7; AltName: Full=Plasma membrane-bound peroxidase 2; Short=pmPOX2; Flags: Precursor;	A0A077S0F2_WHEAT,RecName: Full=Peroxidase {ECO:0000256|RuleBase:RU362060, ECO:0000256|SAAS:SAAS00709852}; EC=1.11.1.7 {ECO:0000256|RuleBase:RU362060, ECO:0000256|SAAS:SAAS00709852};
	TraesCS3B01G339400	-1.161	1.298	-1.502		emb|CDM84377.1|	PER2_MAIZE,RecName: Full=Peroxidase 2; EC=1.11.1.7; AltName: Full=Plasma membrane-bound peroxidase 2; Short=pmPOX2; Flags: Precursor;	A0A077RUR2_WHEAT,RecName: Full=Peroxidase {ECO:0000256|RuleBase:RU362060, ECO:0000256|SAAS:SAAS00709852}; EC=1.11.1.7 {ECO:0000256|RuleBase:RU362060, ECO:0000256|SAAS:SAAS00709852};
	TraesCS3B01G278100		-3.051			emb|CDM83790.1|	PER48_ARATH,RecName: Full=Putative Peroxidase 48; Short=Atperox P48; EC=1.11.1.7; Flags: Precursor;	A0A1D5VS36_WHEAT,RecName: Full=Peroxidase {ECO:0000256|SAAS:SAAS00709852}; EC=1.11.1.7 {ECO:0000256|SAAS:SAAS00709852};
	TraesCS3B01G272100		1.052		1.679	ref|XP_020193086.1|	PER19_ARATH,RecName: Full=Peroxidase 19; Short=Atperox P19; EC=1.11.1.7; AltName: Full=ATP51; Flags: Precursor;	A0A0C4B925_WHEAT,RecName: Full=Peroxidase {ECO:0000256|RuleBase:RU362060, ECO:0000256|SAAS:SAAS00709852}; EC=1.11.1.7 {ECO:0000256|RuleBase:RU362060, ECO:0000256|SAAS:SAAS00709852};
	TraesCS3B01G215500		1.053			ref|XP_020191699.1|	PER24_ARATH,RecName: Full=Peroxidase 24; Short=Atperox P24; EC=1.11.1.7; AltName: Full=ATP47; Flags: Precursor;	A0A1D5WQ86_WHEAT,RecName: Full=Peroxidase {ECO:0000256|RuleBase:RU362060, ECO:0000256|SAAS:SAAS00709852}; EC=1.11.1.7 {ECO:0000256|RuleBase:RU362060, ECO:0000256|SAAS:SAAS00709852};
	TraesCS3B01G169000		-5.667			emb|CDM82231.1|	PER2_MAIZE,RecName: Full=Peroxidase 2; EC=1.11.1.7; AltName: Full=Plasma membrane-bound peroxidase 2; Short=pmPOX2; Flags: Precursor;	A0A077RY28_WHEAT,RecName: Full=Peroxidase {ECO:0000256|RuleBase:RU362060, ECO:0000256|SAAS:SAAS00709852}; EC=1.11.1.7 {ECO:0000256|RuleBase:RU362060, ECO:0000256|SAAS:SAAS00709852};
	TraesCS3B01G034300		-1.115			emb|CDM80571.1|	PER12_ARATH,RecName: Full=Peroxidase 12; Short=Atperox P12; EC=1.11.1.7; AltName: Full=ATP4a; AltName: Full=PRXR6; Flags: Precursor;	A0A1D5VRK4_WHEAT,RecName: Full=Peroxidase {ECO:0000256|RuleBase:RU362060, ECO:0000256|SAAS:SAAS00709852}; EC=1.11.1.7 {ECO:0000256|RuleBase:RU362060, ECO:0000256|SAAS:SAAS00709852};
	TraesCS3A01G510900		-1.673		-1.029	ref|XP_020182769.1|	PER1_SORBI,RecName: Full=Cationic peroxidase SPC4; EC=1.11.1.7; Flags: Precursor;	A0A1D6D7R5_WHEAT,RecName: Full=Peroxidase {ECO:0000256|RuleBase:RU362060, ECO:0000256|SAAS:SAAS00709852}; EC=1.11.1.7 {ECO:0000256|RuleBase:RU362060, ECO:0000256|SAAS:SAAS00709852};
	TraesCS3A01G412500	1.988		5.777	-2.169	gb|EMS60153.1|	PER15_IPOBA,RecName: Full=Peroxidase 15 {ECO:0000303|PubMed:17936696}; Short=Prx15 {ECO:0000303|PubMed:17936696}; EC=1.11.1.7; AltName: Full=Anionic peroxidase {ECO:0000303|PubMed:17936696}; Flags: Precursor;	A0A1D5V406_WHEAT,RecName: Full=Peroxidase {ECO:0000256|RuleBase:RU362060, ECO:0000256|SAAS:SAAS00709852}; EC=1.11.1.7 {ECO:0000256|RuleBase:RU362060, ECO:0000256|SAAS:SAAS00709852};
	TraesCS3A01G412400			6.069	-5.283	ref|XP_020189959.1|	PER15_IPOBA,RecName: Full=Peroxidase 15 {ECO:0000303|PubMed:17936696}; Short=Prx15 {ECO:0000303|PubMed:17936696}; EC=1.11.1.7; AltName: Full=Anionic peroxidase {ECO:0000303|PubMed:17936696}; Flags: Precursor;	N1QP92_AEGTA,RecName: Full=Peroxidase {ECO:0000256|RuleBase:RU362060, ECO:0000256|SAAS:SAAS00709852}; EC=1.11.1.7 {ECO:0000256|RuleBase:RU362060, ECO:0000256|SAAS:SAAS00709852};
	TraesCS3A01G378900				-1.039	gb|EMS64091.1|	PER2_MAIZE,RecName: Full=Peroxidase 2; EC=1.11.1.7; AltName: Full=Plasma membrane-bound peroxidase 2; Short=pmPOX2; Flags: Precursor;	A0A1D5VB78_WHEAT,RecName: Full=Peroxidase {ECO:0000256|RuleBase:RU362060, ECO:0000256|SAAS:SAAS00709852}; EC=1.11.1.7 {ECO:0000256|RuleBase:RU362060, ECO:0000256|SAAS:SAAS00709852};
	TraesCS3A01G297300		3.011		6.576	emb|CDM84378.1|	PER2_MAIZE,RecName: Full=Peroxidase 2; EC=1.11.1.7; AltName: Full=Plasma membrane-bound peroxidase 2; Short=pmPOX2; Flags: Precursor;	A0A1D5V9V4_WHEAT,RecName: Full=Peroxidase {ECO:0000256|RuleBase:RU362060, ECO:0000256|SAAS:SAAS00709852}; EC=1.11.1.7 {ECO:0000256|RuleBase:RU362060, ECO:0000256|SAAS:SAAS00709852};
	TraesCS3A01G297200	3.054	2.317	3.647	1.941	gb|EMS47195.1|	PER2_MAIZE,RecName: Full=Peroxidase 2; EC=1.11.1.7; AltName: Full=Plasma membrane-bound peroxidase 2; Short=pmPOX2; Flags: Precursor;	A0A1D5V9V3_WHEAT,RecName: Full=Peroxidase {ECO:0000256|RuleBase:RU362060, ECO:0000256|SAAS:SAAS00709852}; EC=1.11.1.7 {ECO:0000256|RuleBase:RU362060, ECO:0000256|SAAS:SAAS00709852};
	TraesCS3A01G297100	4.871	2.579	3.376	3.572	gb|EMS48400.1|	PER2_MAIZE,RecName: Full=Peroxidase 2; EC=1.11.1.7; AltName: Full=Plasma membrane-bound peroxidase 2; Short=pmPOX2; Flags: Precursor;	A0A1D5V620_WHEAT,RecName: Full=Peroxidase {ECO:0000256|RuleBase:RU362060, ECO:0000256|SAAS:SAAS00709852}; EC=1.11.1.7 {ECO:0000256|RuleBase:RU362060, ECO:0000256|SAAS:SAAS00709852};
	TraesCS3A01G249200			-2.313	-1.379	emb|CDM83790.1|	PER48_ARATH,RecName: Full=Putative Peroxidase 48; Short=Atperox P48; EC=1.11.1.7; Flags: Precursor;	A0A1D5V861_WHEAT,RecName: Full=Peroxidase {ECO:0000256|RuleBase:RU362060, ECO:0000256|SAAS:SAAS00709852}; EC=1.11.1.7 {ECO:0000256|RuleBase:RU362060, ECO:0000256|SAAS:SAAS00709852};
	TraesCS2D01G584800		-3.799			ref|XP_020162082.1|	PER2_HORVU,RecName: Full=Peroxidase 2; EC=1.11.1.7; Flags: Fragment;	A0A1D5UUC1_WHEAT,SubName: Full=Uncharacterized protein {ECO:0000313|EnsemblPlants:TRIAE_CS42_2DL_TGACv1_162892_AA0563770.1};
	TraesCS2D01G584600				-1.093	ref|XP_020162083.1|	PER12_ARATH,RecName: Full=Peroxidase 12; Short=Atperox P12; EC=1.11.1.7; AltName: Full=ATP4a; AltName: Full=PRXR6; Flags: Precursor;	A0A1D5UG55_WHEAT,RecName: Full=Peroxidase {ECO:0000256|RuleBase:RU362060, ECO:0000256|SAAS:SAAS00709852}; EC=1.11.1.7 {ECO:0000256|RuleBase:RU362060, ECO:0000256|SAAS:SAAS00709852};
	TraesCS2D01G584100	-1.479				ref|XP_020162086.1|	PER1_SORBI,RecName: Full=Cationic peroxidase SPC4; EC=1.11.1.7; Flags: Precursor;	A0A1D5UG47_WHEAT,RecName: Full=Peroxidase {ECO:0000256|RuleBase:RU362060, ECO:0000256|SAAS:SAAS00709852}; EC=1.11.1.7 {ECO:0000256|RuleBase:RU362060, ECO:0000256|SAAS:SAAS00709852};
	TraesCS2D01G584000	-1.189				ref|XP_020152820.1|	PER12_ARATH,RecName: Full=Peroxidase 12; Short=Atperox P12; EC=1.11.1.7; AltName: Full=ATP4a; AltName: Full=PRXR6; Flags: Precursor;	W5C247_WHEAT,RecName: Full=Peroxidase {ECO:0000256|RuleBase:RU362060, ECO:0000256|SAAS:SAAS00709852}; EC=1.11.1.7 {ECO:0000256|RuleBase:RU362060, ECO:0000256|SAAS:SAAS00709852};
	TraesCS2D01G583700	-2.46		-2.569	-1.02	ref|XP_020162200.1|	PER1_SORBI,RecName: Full=Cationic peroxidase SPC4; EC=1.11.1.7; Flags: Precursor;	A0A1D5UG43_WHEAT,RecName: Full=Peroxidase {ECO:0000256|RuleBase:RU362060, ECO:0000256|SAAS:SAAS00709852}; EC=1.11.1.7 {ECO:0000256|RuleBase:RU362060, ECO:0000256|SAAS:SAAS00709852};
	TraesCS2D01G583200	-1.162				ref|XP_020198495.1|	PER12_ARATH,RecName: Full=Peroxidase 12; Short=Atperox P12; EC=1.11.1.7; AltName: Full=ATP4a; AltName: Full=PRXR6; Flags: Precursor;	A0A1D5UIS7_WHEAT,RecName: Full=Peroxidase {ECO:0000256|RuleBase:RU362060, ECO:0000256|SAAS:SAAS00709852}; EC=1.11.1.7 {ECO:0000256|RuleBase:RU362060, ECO:0000256|SAAS:SAAS00709852};
	TraesCS2D01G583000				1.605	ref|XP_020174599.1|	PER1_SORBI,RecName: Full=Cationic peroxidase SPC4; EC=1.11.1.7; Flags: Precursor;	A0A1D5TTP6_WHEAT,RecName: Full=Peroxidase {ECO:0000256|RuleBase:RU362060, ECO:0000256|SAAS:SAAS00709852}; EC=1.11.1.7 {ECO:0000256|RuleBase:RU362060, ECO:0000256|SAAS:SAAS00709852};
	TraesCS2D01G582900			1.297	1.333	ref|XP_020159905.1|	PER1_SORBI,RecName: Full=Cationic peroxidase SPC4; EC=1.11.1.7; Flags: Precursor;	A0A1D5UL37_WHEAT,RecName: Full=Peroxidase {ECO:0000256|RuleBase:RU362060, ECO:0000256|SAAS:SAAS00709852}; EC=1.11.1.7 {ECO:0000256|RuleBase:RU362060, ECO:0000256|SAAS:SAAS00709852};
	TraesCS2D01G582000	--	--		-6.379	ref|XP_020159900.1|	TBT1_ORYSJ,RecName: Full=Tryptamine benzoyltransferase 1 {ECO:0000305}; Short=OsTBT1 {ECO:0000303|PubMed:27354554}; EC=2.3.1.- {ECO:0000305};	A0A1D5UTG6_WHEAT,SubName: Full=Uncharacterized protein {ECO:0000313|EnsemblPlants:TRIAE_CS42_2DL_TGACv1_161624_AA0559560.1};
	TraesCS2D01G511200		-3.389			ref|XP_020174746.1|	PER1_ARAHY,RecName: Full=Cationic peroxidase 1; EC=1.11.1.7; AltName: Full=PNPC1; Flags: Precursor;	W5BUC5_WHEAT,RecName: Full=Peroxidase {ECO:0000256|RuleBase:RU362060, ECO:0000256|SAAS:SAAS00709852}; EC=1.11.1.7 {ECO:0000256|RuleBase:RU362060, ECO:0000256|SAAS:SAAS00709852};
	TraesCS2D01G509700		-6.301			ref|XP_020174746.1|	PER2_ORYSJ,RecName: Full=Peroxidase 2; EC=1.11.1.7; Flags: Precursor;	A0A1D5UHM1_WHEAT,RecName: Full=Peroxidase {ECO:0000256|RuleBase:RU362060, ECO:0000256|SAAS:SAAS00709852}; EC=1.11.1.7 {ECO:0000256|RuleBase:RU362060, ECO:0000256|SAAS:SAAS00709852};
	TraesCS2D01G491100	--	--		-1.272	ref|XP_020197363.1|	AGCT2_HORVU,RecName: Full=Agmatine coumaroyltransferase-2 {ECO:0000303|PubMed:18270436, ECO:0000312|EMBL:BAF97627.1}; EC=2.3.1.64;	A0A1D5UQY4_WHEAT,SubName: Full=Uncharacterized protein {ECO:0000313|EnsemblPlants:TRIAE_CS42_2DL_TGACv1_160230_AA0548410.1};
	TraesCS2D01G490900	--	--		-1.846	ref|XP_020169383.1|	AGCT1_HORVU,RecName: Full=Agmatine coumaroyltransferase-1 {ECO:0000303|PubMed:18270436, ECO:0000312|EMBL:BAF97626.1}; EC=2.3.1.64;	A0A1D6RJ86_WHEAT,SubName: Full=Uncharacterized protein {ECO:0000313|EnsemblPlants:TRIAE_CS42_2AL_TGACv1_094471_AA0298290.1};
	TraesCS2D01G490400	-1.468	--	--	-2.029	gb|AMY96376.1|	AGCT2_HORVU,RecName: Full=Agmatine coumaroyltransferase-2 {ECO:0000303|PubMed:18270436, ECO:0000312|EMBL:BAF97627.1}; EC=2.3.1.64;	A0A1D5UU50_WHEAT,SubName: Full=Uncharacterized protein {ECO:0000313|EnsemblPlants:TRIAE_CS42_2DL_TGACv1_162434_AA0562680.1};
	TraesCS2D01G476200		-1.381			ref|XP_020151647.1|	PER1_ORYSJ,RecName: Full=Peroxidase 1; EC=1.11.1.7; Flags: Precursor;	A0A1D5URH5_WHEAT,RecName: Full=Peroxidase {ECO:0000256|RuleBase:RU362060, ECO:0000256|SAAS:SAAS00709852}; EC=1.11.1.7 {ECO:0000256|RuleBase:RU362060, ECO:0000256|SAAS:SAAS00709852};
	TraesCS2D01G467000		-1.658			ref|XP_020169721.1|	PER64_ARATH,RecName: Full=Peroxidase 64; Short=Atperox P64; EC=1.11.1.7; AltName: Full=ATP17a; AltName: Full=PRXR4; Flags: Precursor;	A0A1D5UJB5_WHEAT,RecName: Full=Peroxidase {ECO:0000256|RuleBase:RU362060, ECO:0000256|SAAS:SAAS00709852}; EC=1.11.1.7 {ECO:0000256|RuleBase:RU362060, ECO:0000256|SAAS:SAAS00709852};
	TraesCS2D01G451200		1.196	-1.197	-1.7	ref|XP_020156770.1|	PER1_ORYSJ,RecName: Full=Peroxidase 1; EC=1.11.1.7; Flags: Precursor;	A0A096UN06_WHEAT,RecName: Full=Peroxidase {ECO:0000256|RuleBase:RU362060, ECO:0000256|SAAS:SAAS00709852}; EC=1.11.1.7 {ECO:0000256|RuleBase:RU362060, ECO:0000256|SAAS:SAAS00709852};
	TraesCS2D01G353000	2.521	3.122	2.695	3.773	ref|XP_020189589.1|	PER18_ARATH,RecName: Full=Peroxidase 18; Short=Atperox P18; EC=1.11.1.7; Flags: Precursor;	A0A1D5UU37_WHEAT,RecName: Full=Peroxidase {ECO:0000256|SAAS:SAAS00709852}; EC=1.11.1.7 {ECO:0000256|SAAS:SAAS00709852};
	TraesCS2D01G352500		1.857		2.278	ref|XP_020189583.1|	PER43_ARATH,RecName: Full=Peroxidase 43; Short=Atperox P43; EC=1.11.1.7; Flags: Precursor;	A0A1D5UJY7_WHEAT,RecName: Full=Peroxidase {ECO:0000256|RuleBase:RU362060, ECO:0000256|SAAS:SAAS00709852}; EC=1.11.1.7 {ECO:0000256|RuleBase:RU362060, ECO:0000256|SAAS:SAAS00709852};
	TraesCS2D01G327700		1.17		1.017	ref|XP_020164491.1|	PER41_ARATH,RecName: Full=Peroxidase 41; Short=Atperox P41; EC=1.11.1.7; Flags: Precursor;	F2CTU5_HORVV,RecName: Full=Peroxidase {ECO:0000256|RuleBase:RU362060, ECO:0000256|SAAS:SAAS00709852}; EC=1.11.1.7 {ECO:0000256|RuleBase:RU362060, ECO:0000256|SAAS:SAAS00709852};
	TraesCS2D01G265400				1.642	ref|XP_020154839.1|	PER1_ORYSJ,RecName: Full=Peroxidase 1; EC=1.11.1.7; Flags: Precursor;	A0A1D5UGX2_WHEAT,RecName: Full=Peroxidase {ECO:0000256|RuleBase:RU362060, ECO:0000256|SAAS:SAAS00709852}; EC=1.11.1.7 {ECO:0000256|RuleBase:RU362060, ECO:0000256|SAAS:SAAS00709852};
	TraesCS2D01G265100		1.02			ref|XP_020154849.1|	PER1_ORYSJ,RecName: Full=Peroxidase 1; EC=1.11.1.7; Flags: Precursor;	A0A1D5UGX3_WHEAT,RecName: Full=Peroxidase {ECO:0000256|RuleBase:RU362060, ECO:0000256|SAAS:SAAS00709852}; EC=1.11.1.7 {ECO:0000256|RuleBase:RU362060, ECO:0000256|SAAS:SAAS00709852};
	TraesCS2D01G265000	-2.164		-3.789	-1.652	ref|XP_020154845.1|	PER1_ORYSJ,RecName: Full=Peroxidase 1; EC=1.11.1.7; Flags: Precursor;	A0A1D6SE15_WHEAT,RecName: Full=Peroxidase {ECO:0000256|RuleBase:RU362060, ECO:0000256|SAAS:SAAS00709852}; EC=1.11.1.7 {ECO:0000256|RuleBase:RU362060, ECO:0000256|SAAS:SAAS00709852};
	TraesCS2D01G153800	-1.715	1.243	-4.11		ref|XP_020172397.1|	PER2_MAIZE,RecName: Full=Peroxidase 2; EC=1.11.1.7; AltName: Full=Plasma membrane-bound peroxidase 2; Short=pmPOX2; Flags: Precursor;	A0A1D5UW19_WHEAT,RecName: Full=Peroxidase {ECO:0000256|RuleBase:RU362060, ECO:0000256|SAAS:SAAS00709852}; EC=1.11.1.7 {ECO:0000256|RuleBase:RU362060, ECO:0000256|SAAS:SAAS00709852};
	TraesCS2D01G153600	-1.084	1.226	-2.555		ref|XP_020189657.1|	PER2_MAIZE,RecName: Full=Peroxidase 2; EC=1.11.1.7; AltName: Full=Plasma membrane-bound peroxidase 2; Short=pmPOX2; Flags: Precursor;	A0A1D5UW18_WHEAT,RecName: Full=Peroxidase {ECO:0000256|RuleBase:RU362060, ECO:0000256|SAAS:SAAS00709852}; EC=1.11.1.7 {ECO:0000256|RuleBase:RU362060, ECO:0000256|SAAS:SAAS00709852};
	TraesCS2D01G153400			-5.241	-1.888	ref|XP_020190326.1|	PER2_MAIZE,RecName: Full=Peroxidase 2; EC=1.11.1.7; AltName: Full=Plasma membrane-bound peroxidase 2; Short=pmPOX2; Flags: Precursor;	A0A1D5UXK2_WHEAT,RecName: Full=Peroxidase {ECO:0000256|SAAS:SAAS00709852}; EC=1.11.1.7 {ECO:0000256|SAAS:SAAS00709852};
	TraesCS2D01G153200	-2.821		-5.171	-1.217	ref|XP_020175922.1|	PER2_MAIZE,RecName: Full=Peroxidase 2; EC=1.11.1.7; AltName: Full=Plasma membrane-bound peroxidase 2; Short=pmPOX2; Flags: Precursor;	A0A1D5UW98_WHEAT,RecName: Full=Peroxidase {ECO:0000256|SAAS:SAAS00709852}; EC=1.11.1.7 {ECO:0000256|SAAS:SAAS00709852};
	TraesCS2D01G153100		-1.037			ref|XP_020175927.1|	PER2_MAIZE,RecName: Full=Peroxidase 2; EC=1.11.1.7; AltName: Full=Plasma membrane-bound peroxidase 2; Short=pmPOX2; Flags: Precursor;	A0A1D5UW99_WHEAT,RecName: Full=Peroxidase {ECO:0000256|SAAS:SAAS00709852}; EC=1.11.1.7 {ECO:0000256|SAAS:SAAS00709852};
	TraesCS2D01G153000		-2.451			ref|XP_020175923.1|	PER2_MAIZE,RecName: Full=Peroxidase 2; EC=1.11.1.7; AltName: Full=Plasma membrane-bound peroxidase 2; Short=pmPOX2; Flags: Precursor;	A0A1D5UWA0_WHEAT,RecName: Full=Peroxidase {ECO:0000256|RuleBase:RU362060, ECO:0000256|SAAS:SAAS00709852}; EC=1.11.1.7 {ECO:0000256|RuleBase:RU362060, ECO:0000256|SAAS:SAAS00709852};
	TraesCS2D01G152700	-1.138	1.18	-2.727		ref|XP_020175924.1|	PER2_MAIZE,RecName: Full=Peroxidase 2; EC=1.11.1.7; AltName: Full=Plasma membrane-bound peroxidase 2; Short=pmPOX2; Flags: Precursor;	W5C9H3_WHEAT,RecName: Full=Peroxidase {ECO:0000256|RuleBase:RU362060, ECO:0000256|SAAS:SAAS00709852}; EC=1.11.1.7 {ECO:0000256|RuleBase:RU362060, ECO:0000256|SAAS:SAAS00709852};
	TraesCS2D01G152600		-1.585			ref|XP_020175926.1|	PER2_MAIZE,RecName: Full=Peroxidase 2; EC=1.11.1.7; AltName: Full=Plasma membrane-bound peroxidase 2; Short=pmPOX2; Flags: Precursor;	M8ASP5_AEGTA,RecName: Full=Peroxidase {ECO:0000256|RuleBase:RU362060, ECO:0000256|SAAS:SAAS00709852}; EC=1.11.1.7 {ECO:0000256|RuleBase:RU362060, ECO:0000256|SAAS:SAAS00709852};
	TraesCS2D01G108600	-1.475	2.057	-3.881		ref|XP_020187456.1|	PER2_ORYSJ,RecName: Full=Peroxidase 2; EC=1.11.1.7; Flags: Precursor;	A0A1D5V3N8_WHEAT,RecName: Full=Peroxidase {ECO:0000256|RuleBase:RU362060, ECO:0000256|SAAS:SAAS00709852}; EC=1.11.1.7 {ECO:0000256|RuleBase:RU362060, ECO:0000256|SAAS:SAAS00709852};
	TraesCS2D01G108500		-1.962		-3.146	ref|XP_020187457.1|	PER2_ORYSJ,RecName: Full=Peroxidase 2; EC=1.11.1.7; Flags: Precursor;	N1QY64_AEGTA,RecName: Full=Peroxidase {ECO:0000256|RuleBase:RU362060, ECO:0000256|SAAS:SAAS00709852}; EC=1.11.1.7 {ECO:0000256|RuleBase:RU362060, ECO:0000256|SAAS:SAAS00709852};
	TraesCS2D01G108100		-3.969	2.082		ref|XP_020187463.1|	PER2_ORYSJ,RecName: Full=Peroxidase 2; EC=1.11.1.7; Flags: Precursor;	A0A1D5V290_WHEAT,RecName: Full=Peroxidase {ECO:0000256|RuleBase:RU362060, ECO:0000256|SAAS:SAAS00709852}; EC=1.11.1.7 {ECO:0000256|RuleBase:RU362060, ECO:0000256|SAAS:SAAS00709852};
	TraesCS2D01G107800		-4.919		-4.797	ref|XP_020183803.1|	PER1_HORVU,RecName: Full=Peroxidase 1; EC=1.11.1.7; Flags: Precursor;	W5C8U5_WHEAT,RecName: Full=Peroxidase {ECO:0000256|RuleBase:RU362060, ECO:0000256|SAAS:SAAS00709852}; EC=1.11.1.7 {ECO:0000256|RuleBase:RU362060, ECO:0000256|SAAS:SAAS00709852};
	TraesCS2D01G107500		-1.398			ref|XP_020179741.1|	PER2_ORYSJ,RecName: Full=Peroxidase 2; EC=1.11.1.7; Flags: Precursor;	Q43220_WHEAT,RecName: Full=Peroxidase {ECO:0000256|RuleBase:RU362060, ECO:0000256|SAAS:SAAS00709852}; EC=1.11.1.7 {ECO:0000256|RuleBase:RU362060, ECO:0000256|SAAS:SAAS00709852};
	TraesCS2D01G107300		1.505			ref|XP_020179743.1|	PER1_ARAHY,RecName: Full=Cationic peroxidase 1; EC=1.11.1.7; AltName: Full=PNPC1; Flags: Precursor;	A0A1D5UYK9_WHEAT,RecName: Full=Peroxidase {ECO:0000256|RuleBase:RU362060, ECO:0000256|SAAS:SAAS00709852}; EC=1.11.1.7 {ECO:0000256|RuleBase:RU362060, ECO:0000256|SAAS:SAAS00709852};
	TraesCS2B01G616700		-1.897			ref|XP_020181651.1|	PER47_ARATH,RecName: Full=Peroxidase 47; Short=Atperox P47; EC=1.11.1.7; AltName: Full=ATP32; Flags: Precursor;	W5BCD1_WHEAT,RecName: Full=Peroxidase {ECO:0000256|SAAS:SAAS00709852}; EC=1.11.1.7 {ECO:0000256|SAAS:SAAS00709852};
	TraesCS2B01G615900		-2.79			ref|XP_020159905.1|	PER1_SORBI,RecName: Full=Cationic peroxidase SPC4; EC=1.11.1.7; Flags: Precursor;	W5BGV0_WHEAT,RecName: Full=Peroxidase {ECO:0000256|RuleBase:RU362060, ECO:0000256|SAAS:SAAS00709852}; EC=1.11.1.7 {ECO:0000256|RuleBase:RU362060, ECO:0000256|SAAS:SAAS00709852};
	TraesCS2B01G615800	1.083	1.356		1.078	ref|XP_020174599.1|	PER1_SORBI,RecName: Full=Cationic peroxidase SPC4; EC=1.11.1.7; Flags: Precursor;	A0A1D5TTP6_WHEAT,RecName: Full=Peroxidase {ECO:0000256|RuleBase:RU362060, ECO:0000256|SAAS:SAAS00709852}; EC=1.11.1.7 {ECO:0000256|RuleBase:RU362060, ECO:0000256|SAAS:SAAS00709852};
	TraesCS2B01G615000			-2.342	-1.064	ref|XP_020162201.1|	PER12_ARATH,RecName: Full=Peroxidase 12; Short=Atperox P12; EC=1.11.1.7; AltName: Full=ATP4a; AltName: Full=PRXR6; Flags: Precursor;	A0A1D5TUQ6_WHEAT,RecName: Full=Peroxidase {ECO:0000256|RuleBase:RU362060, ECO:0000256|SAAS:SAAS00709852}; EC=1.11.1.7 {ECO:0000256|RuleBase:RU362060, ECO:0000256|SAAS:SAAS00709852};
	TraesCS2B01G614500	1.609	1.51	-5.685		gb|EMS63038.1|	PER12_ARATH,RecName: Full=Peroxidase 12; Short=Atperox P12; EC=1.11.1.7; AltName: Full=ATP4a; AltName: Full=PRXR6; Flags: Precursor;	W5B6V0_WHEAT,RecName: Full=Peroxidase {ECO:0000256|RuleBase:RU362060, ECO:0000256|SAAS:SAAS00709852}; EC=1.11.1.7 {ECO:0000256|RuleBase:RU362060, ECO:0000256|SAAS:SAAS00709852};
	TraesCS2B01G614400	-1.666		-2.081	-2.61	ref|XP_020162083.1|	PER12_ARATH,RecName: Full=Peroxidase 12; Short=Atperox P12; EC=1.11.1.7; AltName: Full=ATP4a; AltName: Full=PRXR6; Flags: Precursor;	W5BGQ2_WHEAT,RecName: Full=Peroxidase {ECO:0000256|RuleBase:RU362060, ECO:0000256|SAAS:SAAS00709852}; EC=1.11.1.7 {ECO:0000256|RuleBase:RU362060, ECO:0000256|SAAS:SAAS00709852};
	TraesCS2B01G614100		1.069			ref|XP_020162088.1|	PER12_ARATH,RecName: Full=Peroxidase 12; Short=Atperox P12; EC=1.11.1.7; AltName: Full=ATP4a; AltName: Full=PRXR6; Flags: Precursor;	W5B7B7_WHEAT,RecName: Full=Peroxidase {ECO:0000256|RuleBase:RU362060, ECO:0000256|SAAS:SAAS00709852}; EC=1.11.1.7 {ECO:0000256|RuleBase:RU362060, ECO:0000256|SAAS:SAAS00709852};
	TraesCS2B01G614000		-1.328	-3.195	-1.411	dbj|BAK03327.1|	PER12_ARATH,RecName: Full=Peroxidase 12; Short=Atperox P12; EC=1.11.1.7; AltName: Full=ATP4a; AltName: Full=PRXR6; Flags: Precursor;	W5B735_WHEAT,RecName: Full=Peroxidase {ECO:0000256|RuleBase:RU362060, ECO:0000256|SAAS:SAAS00709852}; EC=1.11.1.7 {ECO:0000256|RuleBase:RU362060, ECO:0000256|SAAS:SAAS00709852};
	TraesCS2B01G613900		-1.931			ref|XP_020162085.1|	PER12_ARATH,RecName: Full=Peroxidase 12; Short=Atperox P12; EC=1.11.1.7; AltName: Full=ATP4a; AltName: Full=PRXR6; Flags: Precursor;	W5BCG4_WHEAT,RecName: Full=Peroxidase {ECO:0000256|RuleBase:RU362060, ECO:0000256|SAAS:SAAS00709852}; EC=1.11.1.7 {ECO:0000256|RuleBase:RU362060, ECO:0000256|SAAS:SAAS00709852};
	TraesCS2B01G606400	2.531	--	--	--	ref|XP_020173923.1|	TBT1_ORYSJ,RecName: Full=Tryptamine benzoyltransferase 1 {ECO:0000305}; Short=OsTBT1 {ECO:0000303|PubMed:27354554}; EC=2.3.1.- {ECO:0000305};	A0A1D5TSI3_WHEAT,SubName: Full=Uncharacterized protein {ECO:0000313|EnsemblPlants:TRIAE_CS42_2BL_TGACv1_129297_AA0377120.1};
	TraesCS2B01G560500				-2.832	ref|XP_020155502.1|	PERP7_BRARR,RecName: Full=Peroxidase P7; EC=1.11.1.7; AltName: Full=TP7;	W5BAG6_WHEAT,RecName: Full=Peroxidase {ECO:0000256|RuleBase:RU362060, ECO:0000256|SAAS:SAAS00709852}; EC=1.11.1.7 {ECO:0000256|RuleBase:RU362060, ECO:0000256|SAAS:SAAS00709852};
	TraesCS2B01G537700		-3.72		-1.485	ref|XP_020174746.1|	PER1_ARAHY,RecName: Full=Cationic peroxidase 1; EC=1.11.1.7; AltName: Full=PNPC1; Flags: Precursor;	W5BDE0_WHEAT,RecName: Full=Peroxidase {ECO:0000256|RuleBase:RU362060, ECO:0000256|SAAS:SAAS00709852}; EC=1.11.1.7 {ECO:0000256|RuleBase:RU362060, ECO:0000256|SAAS:SAAS00709852};
	TraesCS2B01G519100	--	-1.204	2.341	-1.408	ref|XP_020197363.1|	AGCT1_HORVU,RecName: Full=Agmatine coumaroyltransferase-1 {ECO:0000303|PubMed:18270436, ECO:0000312|EMBL:BAF97626.1}; EC=2.3.1.64;	A0A1D5U4P9_WHEAT,SubName: Full=Uncharacterized protein {ECO:0000313|EnsemblPlants:TRIAE_CS42_2BL_TGACv1_132137_AA0435560.1};
	TraesCS2B01G518900	--	2.443		--	ref|XP_020169383.1|	AGCT1_HORVU,RecName: Full=Agmatine coumaroyltransferase-1 {ECO:0000303|PubMed:18270436, ECO:0000312|EMBL:BAF97626.1}; EC=2.3.1.64;	A0A1D6RJ86_WHEAT,SubName: Full=Uncharacterized protein {ECO:0000313|EnsemblPlants:TRIAE_CS42_2AL_TGACv1_094471_AA0298290.1};
	TraesCS2B01G499900		-1.414			gb|EMS55662.1|	PER1_ORYSJ,RecName: Full=Peroxidase 1; EC=1.11.1.7; Flags: Precursor;	M7Z6Q5_TRIUA,RecName: Full=Peroxidase {ECO:0000256|RuleBase:RU362060, ECO:0000256|SAAS:SAAS00709852}; EC=1.11.1.7 {ECO:0000256|RuleBase:RU362060, ECO:0000256|SAAS:SAAS00709852};
	TraesCS2B01G472900		1.2	-1.3	-1.714	ref|XP_020156770.1|	PER1_ORYSJ,RecName: Full=Peroxidase 1; EC=1.11.1.7; Flags: Precursor;	W5BBN4_WHEAT,RecName: Full=Peroxidase {ECO:0000256|RuleBase:RU362060, ECO:0000256|SAAS:SAAS00709852}; EC=1.11.1.7 {ECO:0000256|RuleBase:RU362060, ECO:0000256|SAAS:SAAS00709852};
	TraesCS2B01G373000		1.584	1.312	2.26	ref|XP_020189589.1|	PER46_ARATH,RecName: Full=Peroxidase 46; Short=Atperox P46; EC=1.11.1.7; AltName: Full=ATP48; Flags: Precursor;	W5BH29_WHEAT,RecName: Full=Peroxidase {ECO:0000256|SAAS:SAAS00709852}; EC=1.11.1.7 {ECO:0000256|SAAS:SAAS00709852};
	TraesCS2B01G372500				1.646	ref|XP_020189583.1|	PER43_ARATH,RecName: Full=Peroxidase 43; Short=Atperox P43; EC=1.11.1.7; Flags: Precursor;	W5B6M4_WHEAT,RecName: Full=Peroxidase {ECO:0000256|RuleBase:RU362060, ECO:0000256|SAAS:SAAS00709852}; EC=1.11.1.7 {ECO:0000256|RuleBase:RU362060, ECO:0000256|SAAS:SAAS00709852};
	TraesCS2B01G346800		1.13			dbj|BAJ94781.1|	PER41_ARATH,RecName: Full=Peroxidase 41; Short=Atperox P41; EC=1.11.1.7; Flags: Precursor;	F2CTU5_HORVV,RecName: Full=Peroxidase {ECO:0000256|RuleBase:RU362060, ECO:0000256|SAAS:SAAS00709852}; EC=1.11.1.7 {ECO:0000256|RuleBase:RU362060, ECO:0000256|SAAS:SAAS00709852};
	TraesCS2B01G285100	1.043			1.894	ref|XP_020154839.1|	PER1_ORYSJ,RecName: Full=Peroxidase 1; EC=1.11.1.7; Flags: Precursor;	A0A1D5U5B7_WHEAT,RecName: Full=Peroxidase {ECO:0000256|RuleBase:RU362060, ECO:0000256|SAAS:SAAS00709852}; EC=1.11.1.7 {ECO:0000256|RuleBase:RU362060, ECO:0000256|SAAS:SAAS00709852};
	TraesCS2B01G285000				2.277	ref|XP_020154839.1|	PER1_ORYSJ,RecName: Full=Peroxidase 1; EC=1.11.1.7; Flags: Precursor;	A0A1D5U5B7_WHEAT,RecName: Full=Peroxidase {ECO:0000256|RuleBase:RU362060, ECO:0000256|SAAS:SAAS00709852}; EC=1.11.1.7 {ECO:0000256|RuleBase:RU362060, ECO:0000256|SAAS:SAAS00709852};
	TraesCS2B01G284900		1.788			ref|XP_020154849.1|	PER1_ORYSJ,RecName: Full=Peroxidase 1; EC=1.11.1.7; Flags: Precursor;	W5BH45_WHEAT,RecName: Full=Peroxidase {ECO:0000256|RuleBase:RU362060, ECO:0000256|SAAS:SAAS00709852}; EC=1.11.1.7 {ECO:0000256|RuleBase:RU362060, ECO:0000256|SAAS:SAAS00709852};
	TraesCS2B01G278500				-1.052	dbj|BAJ85420.1|	PER51_ARATH,RecName: Full=Peroxidase 51; Short=Atperox P51; EC=1.11.1.7; AltName: Full=ATP37; Flags: Precursor;	W5BAV5_WHEAT,RecName: Full=Peroxidase {ECO:0000256|RuleBase:RU362060, ECO:0000256|SAAS:SAAS00709852}; EC=1.11.1.7 {ECO:0000256|RuleBase:RU362060, ECO:0000256|SAAS:SAAS00709852};
	TraesCS2B01G173900	-1.535	1.593	-4.069		ref|XP_020189657.1|	PER2_MAIZE,RecName: Full=Peroxidase 2; EC=1.11.1.7; AltName: Full=Plasma membrane-bound peroxidase 2; Short=pmPOX2; Flags: Precursor;	A0A1D5UAW6_WHEAT,RecName: Full=Peroxidase {ECO:0000256|RuleBase:RU362060, ECO:0000256|SAAS:SAAS00709852}; EC=1.11.1.7 {ECO:0000256|RuleBase:RU362060, ECO:0000256|SAAS:SAAS00709852};
	TraesCS2B01G173500		-1.597			ref|XP_020175927.1|	PER2_MAIZE,RecName: Full=Peroxidase 2; EC=1.11.1.7; AltName: Full=Plasma membrane-bound peroxidase 2; Short=pmPOX2; Flags: Precursor;	W5BMF3_WHEAT,RecName: Full=Peroxidase {ECO:0000256|SAAS:SAAS00709852}; EC=1.11.1.7 {ECO:0000256|SAAS:SAAS00709852};
	TraesCS2B01G173300		1.824	-2.388		ref|XP_020175924.1|	PER2_MAIZE,RecName: Full=Peroxidase 2; EC=1.11.1.7; AltName: Full=Plasma membrane-bound peroxidase 2; Short=pmPOX2; Flags: Precursor;	W5BP71_WHEAT,RecName: Full=Peroxidase {ECO:0000256|RuleBase:RU362060, ECO:0000256|SAAS:SAAS00709852}; EC=1.11.1.7 {ECO:0000256|RuleBase:RU362060, ECO:0000256|SAAS:SAAS00709852};
	TraesCS2B01G173200		-1.744			ref|XP_020175926.1|	PER2_MAIZE,RecName: Full=Peroxidase 2; EC=1.11.1.7; AltName: Full=Plasma membrane-bound peroxidase 2; Short=pmPOX2; Flags: Precursor;	W5BMF0_WHEAT,RecName: Full=Peroxidase {ECO:0000256|RuleBase:RU362060, ECO:0000256|SAAS:SAAS00709852}; EC=1.11.1.7 {ECO:0000256|RuleBase:RU362060, ECO:0000256|SAAS:SAAS00709852};
	TraesCS2B01G126300	-1.97	2.321	-4.329		gb|ACF08095.1|	PER70_MAIZE,RecName: Full=Peroxidase 70; EC=1.11.1.7; AltName: Full=Plasma membrane-bound peroxidase 2b; Short=pmPOX2b; Flags: Precursor;	A0A1D5UDE0_WHEAT,RecName: Full=Peroxidase {ECO:0000256|RuleBase:RU362060, ECO:0000256|SAAS:SAAS00709852}; EC=1.11.1.7 {ECO:0000256|RuleBase:RU362060, ECO:0000256|SAAS:SAAS00709852};
	TraesCS2B01G126200	1.341	1.267	2.093		ref|XP_020187457.1|	PER2_ORYSJ,RecName: Full=Peroxidase 2; EC=1.11.1.7; Flags: Precursor;	A0A1D5UAY9_WHEAT,RecName: Full=Peroxidase {ECO:0000256|RuleBase:RU362060, ECO:0000256|SAAS:SAAS00709852}; EC=1.11.1.7 {ECO:0000256|RuleBase:RU362060, ECO:0000256|SAAS:SAAS00709852};
	TraesCS2B01G125900	-1.278	3.59	-5.174		gb|ACF08095.1|	PER70_MAIZE,RecName: Full=Peroxidase 70; EC=1.11.1.7; AltName: Full=Plasma membrane-bound peroxidase 2b; Short=pmPOX2b; Flags: Precursor;	W5BMB0_WHEAT,RecName: Full=Peroxidase {ECO:0000256|RuleBase:RU362060, ECO:0000256|SAAS:SAAS00709852}; EC=1.11.1.7 {ECO:0000256|RuleBase:RU362060, ECO:0000256|SAAS:SAAS00709852};
	TraesCS2B01G125700	-2.324	1.11	-6.607		dbj|BAK02722.1|	PER70_MAIZE,RecName: Full=Peroxidase 70; EC=1.11.1.7; AltName: Full=Plasma membrane-bound peroxidase 2b; Short=pmPOX2b; Flags: Precursor;	A0A1D6RNA8_WHEAT,RecName: Full=Peroxidase {ECO:0000256|RuleBase:RU362060, ECO:0000256|SAAS:SAAS00709852}; EC=1.11.1.7 {ECO:0000256|RuleBase:RU362060, ECO:0000256|SAAS:SAAS00709852};
	TraesCS2B01G125600		-1.106			gb|ACD70388.1|	PER2_ORYSJ,RecName: Full=Peroxidase 2; EC=1.11.1.7; Flags: Precursor;	C6ES53_WHEAT,RecName: Full=Peroxidase {ECO:0000256|RuleBase:RU362060}; EC=1.11.1.7 {ECO:0000256|RuleBase:RU362060};
	TraesCS2B01G124900	-1.893	1.33	-2.938		ref|XP_020179741.1|	PER2_ORYSJ,RecName: Full=Peroxidase 2; EC=1.11.1.7; Flags: Precursor;	W5BIK9_WHEAT,RecName: Full=Peroxidase {ECO:0000256|RuleBase:RU362060, ECO:0000256|SAAS:SAAS00709852}; EC=1.11.1.7 {ECO:0000256|RuleBase:RU362060, ECO:0000256|SAAS:SAAS00709852};
	TraesCS2B01G124800		-2.129			gb|AAW52716.1|	PER1_HORVU,RecName: Full=Peroxidase 1; EC=1.11.1.7; Flags: Precursor;	Q5I3F6_TRIMO,RecName: Full=Peroxidase {ECO:0000256|RuleBase:RU362060, ECO:0000256|SAAS:SAAS00709852}; EC=1.11.1.7 {ECO:0000256|RuleBase:RU362060, ECO:0000256|SAAS:SAAS00709852};
	TraesCS2B01G124500		-1.173			ref|XP_020179741.1|	PER2_ORYSJ,RecName: Full=Peroxidase 2; EC=1.11.1.7; Flags: Precursor;	A0A1D5UFJ6_WHEAT,RecName: Full=Peroxidase {ECO:0000256|SAAS:SAAS00709852}; EC=1.11.1.7 {ECO:0000256|SAAS:SAAS00709852};
	TraesCS2B01G124300		1.416			ref|XP_020179743.1|	PER1_ARAHY,RecName: Full=Cationic peroxidase 1; EC=1.11.1.7; AltName: Full=PNPC1; Flags: Precursor;	W5BJQ7_WHEAT,RecName: Full=Peroxidase {ECO:0000256|RuleBase:RU362060, ECO:0000256|SAAS:SAAS00709852}; EC=1.11.1.7 {ECO:0000256|RuleBase:RU362060, ECO:0000256|SAAS:SAAS00709852};
	TraesCS2B01G098600		-1.892			ref|XP_020185338.1|	PER21_ARATH,RecName: Full=Peroxidase 21; Short=Atperox P21; EC=1.11.1.7; AltName: Full=ATP2a/ATP2b; AltName: Full=PRXR5; Flags: Precursor;	A0A1D5UB87_WHEAT,RecName: Full=Peroxidase {ECO:0000256|RuleBase:RU362060, ECO:0000256|SAAS:SAAS00709852}; EC=1.11.1.7 {ECO:0000256|RuleBase:RU362060, ECO:0000256|SAAS:SAAS00709852};
	TraesCS2B01G098100		-1.585		-2.005	ref|XP_020185338.1|	PER21_ARATH,RecName: Full=Peroxidase 21; Short=Atperox P21; EC=1.11.1.7; AltName: Full=ATP2a/ATP2b; AltName: Full=PRXR5; Flags: Precursor;	A0A1D6RMT3_WHEAT,RecName: Full=Peroxidase {ECO:0000256|RuleBase:RU362060, ECO:0000256|SAAS:SAAS00709852}; EC=1.11.1.7 {ECO:0000256|RuleBase:RU362060, ECO:0000256|SAAS:SAAS00709852};
	TraesCS2A01G573900		-1.872			emb|CAI47635.1|	PER12_ARATH,RecName: Full=Peroxidase 12; Short=Atperox P12; EC=1.11.1.7; AltName: Full=ATP4a; AltName: Full=PRXR6; Flags: Precursor;	W5AS89_WHEAT,RecName: Full=Peroxidase {ECO:0000256|RuleBase:RU362060, ECO:0000256|SAAS:SAAS00709852}; EC=1.11.1.7 {ECO:0000256|RuleBase:RU362060, ECO:0000256|SAAS:SAAS00709852};
	TraesCS2A01G573700		-1.227			gb|EMS49940.1|	PER12_ARATH,RecName: Full=Peroxidase 12; Short=Atperox P12; EC=1.11.1.7; AltName: Full=ATP4a; AltName: Full=PRXR6; Flags: Precursor;	W5AVW1_WHEAT,RecName: Full=Peroxidase {ECO:0000256|RuleBase:RU362060, ECO:0000256|SAAS:SAAS00709852}; EC=1.11.1.7 {ECO:0000256|RuleBase:RU362060, ECO:0000256|SAAS:SAAS00709852};
	TraesCS2A01G573400	-1.173		-1.424	-1.377	gb|EMS63039.1|	PER12_ARATH,RecName: Full=Peroxidase 12; Short=Atperox P12; EC=1.11.1.7; AltName: Full=ATP4a; AltName: Full=PRXR6; Flags: Precursor;	A0A1D6RHL9_WHEAT,RecName: Full=Peroxidase {ECO:0000256|RuleBase:RU362060, ECO:0000256|SAAS:SAAS00709852}; EC=1.11.1.7 {ECO:0000256|RuleBase:RU362060, ECO:0000256|SAAS:SAAS00709852};
	TraesCS2A01G573300		1.105		1.216	gb|EMS63038.1|	PER12_ARATH,RecName: Full=Peroxidase 12; Short=Atperox P12; EC=1.11.1.7; AltName: Full=ATP4a; AltName: Full=PRXR6; Flags: Precursor;	W5AWP7_WHEAT,RecName: Full=Peroxidase {ECO:0000256|RuleBase:RU362060, ECO:0000256|SAAS:SAAS00709852}; EC=1.11.1.7 {ECO:0000256|RuleBase:RU362060, ECO:0000256|SAAS:SAAS00709852};
	TraesCS2A01G572800		1.528			gb|EMS56638.1|	PER1_SORBI,RecName: Full=Cationic peroxidase SPC4; EC=1.11.1.7; Flags: Precursor;	A0A1D5TES2_WHEAT,RecName: Full=Peroxidase {ECO:0000256|RuleBase:RU362060, ECO:0000256|SAAS:SAAS00709852}; EC=1.11.1.7 {ECO:0000256|RuleBase:RU362060, ECO:0000256|SAAS:SAAS00709852};
	TraesCS2A01G571600	4.768		6.887	6.562	ref|XP_020162086.1|	PER1_SORBI,RecName: Full=Cationic peroxidase SPC4; EC=1.11.1.7; Flags: Precursor;	A0A287JT30_HORVV,RecName: Full=Peroxidase {ECO:0000256|RuleBase:RU362060, ECO:0000256|SAAS:SAAS00709852}; EC=1.11.1.7 {ECO:0000256|RuleBase:RU362060, ECO:0000256|SAAS:SAAS00709852};
	TraesCS2A01G571300	1.118		1.273	2.22	ref|XP_020174599.1|	PER1_SORBI,RecName: Full=Cationic peroxidase SPC4; EC=1.11.1.7; Flags: Precursor;	A0A1D6RJM6_WHEAT,RecName: Full=Peroxidase {ECO:0000256|RuleBase:RU362060, ECO:0000256|SAAS:SAAS00709852}; EC=1.11.1.7 {ECO:0000256|RuleBase:RU362060, ECO:0000256|SAAS:SAAS00709852};
	TraesCS2A01G490000	--	1.023	--	--	ref|XP_020191588.1|	AGCT2_HORVU,RecName: Full=Agmatine coumaroyltransferase-2 {ECO:0000303|PubMed:18270436, ECO:0000312|EMBL:BAF97627.1}; EC=2.3.1.64;	A0A1D5TE27_WHEAT,SubName: Full=Uncharacterized protein {ECO:0000313|EnsemblPlants:TRIAE_CS42_2AL_TGACv1_095197_AA0308260.1};
	TraesCS2A01G451400		1.117	-1.121	-1.441	gb|EMS60543.1|	PER1_ORYSJ,RecName: Full=Peroxidase 1; EC=1.11.1.7; Flags: Precursor;	W5AX04_WHEAT,RecName: Full=Peroxidase {ECO:0000256|RuleBase:RU362060, ECO:0000256|SAAS:SAAS00709852}; EC=1.11.1.7 {ECO:0000256|RuleBase:RU362060, ECO:0000256|SAAS:SAAS00709852};
	TraesCS2A01G355800		2.103		2.24	ref|XP_020189583.1|	PER43_ARATH,RecName: Full=Peroxidase 43; Short=Atperox P43; EC=1.11.1.7; Flags: Precursor;	W5ARH2_WHEAT,RecName: Full=Peroxidase {ECO:0000256|RuleBase:RU362060, ECO:0000256|SAAS:SAAS00709852}; EC=1.11.1.7 {ECO:0000256|RuleBase:RU362060, ECO:0000256|SAAS:SAAS00709852};
	TraesCS2A01G355300	1.365	2.593	3.269	3.233	ref|XP_020189589.1|	PER18_ARATH,RecName: Full=Peroxidase 18; Short=Atperox P18; EC=1.11.1.7; Flags: Precursor;	A0A1D5TCL9_WHEAT,RecName: Full=Peroxidase {ECO:0000256|SAAS:SAAS00709852}; EC=1.11.1.7 {ECO:0000256|SAAS:SAAS00709852};
	TraesCS2A01G333500		1.449		1.159	ref|XP_020164491.1|	PER65_ARATH,RecName: Full=Peroxidase 65; Short=Atperox P65; EC=1.11.1.7; AltName: Full=ATP43; Flags: Precursor;	A0A1D5T877_WHEAT,RecName: Full=Peroxidase {ECO:0000256|RuleBase:RU362060, ECO:0000256|SAAS:SAAS00709852}; EC=1.11.1.7 {ECO:0000256|RuleBase:RU362060, ECO:0000256|SAAS:SAAS00709852};
	TraesCS2A01G301000		1.302		1.068	ref|XP_020162620.1|	PER72_ARATH,RecName: Full=Peroxidase 72; Short=Atperox P72; EC=1.11.1.7; AltName: Full=ATP6a; AltName: Full=PRXR8; Flags: Precursor;	W5AW06_WHEAT,RecName: Full=Peroxidase {ECO:0000256|RuleBase:RU362060, ECO:0000256|SAAS:SAAS00709852}; EC=1.11.1.7 {ECO:0000256|RuleBase:RU362060, ECO:0000256|SAAS:SAAS00709852};
	TraesCS2A01G229900	-1.984		-5.983		gb|EMS56096.1|	PER7_ARATH,RecName: Full=Peroxidase 7; Short=Atperox P7; EC=1.11.1.7; AltName: Full=ATP30; Flags: Precursor;	A0A1D5TIN3_WHEAT,RecName: Full=Peroxidase {ECO:0000256|RuleBase:RU362060, ECO:0000256|SAAS:SAAS00709852}; EC=1.11.1.7 {ECO:0000256|RuleBase:RU362060, ECO:0000256|SAAS:SAAS00709852};
	TraesCS2A01G149400	-4.989	1.569	-6.862	-1.057	ref|XP_020172400.1|	PER2_MAIZE,RecName: Full=Peroxidase 2; EC=1.11.1.7; AltName: Full=Plasma membrane-bound peroxidase 2; Short=pmPOX2; Flags: Precursor;	W5B4G3_WHEAT,RecName: Full=Peroxidase {ECO:0000256|RuleBase:RU362060, ECO:0000256|SAAS:SAAS00709852}; EC=1.11.1.7 {ECO:0000256|RuleBase:RU362060, ECO:0000256|SAAS:SAAS00709852};
	TraesCS2A01G148900	-1.548	1.352	-3.653		ref|XP_020189657.1|	PER2_MAIZE,RecName: Full=Peroxidase 2; EC=1.11.1.7; AltName: Full=Plasma membrane-bound peroxidase 2; Short=pmPOX2; Flags: Precursor;	A0A1D5TLA8_WHEAT,RecName: Full=Peroxidase {ECO:0000256|RuleBase:RU362060, ECO:0000256|SAAS:SAAS00709852}; EC=1.11.1.7 {ECO:0000256|RuleBase:RU362060, ECO:0000256|SAAS:SAAS00709852};
	TraesCS2A01G148600	-1.349		-2.358		ref|XP_020189657.1|	PER2_MAIZE,RecName: Full=Peroxidase 2; EC=1.11.1.7; AltName: Full=Plasma membrane-bound peroxidase 2; Short=pmPOX2; Flags: Precursor;	A0A1D5TM28_WHEAT,RecName: Full=Peroxidase {ECO:0000256|RuleBase:RU362060, ECO:0000256|SAAS:SAAS00709852}; EC=1.11.1.7 {ECO:0000256|RuleBase:RU362060, ECO:0000256|SAAS:SAAS00709852};
	TraesCS2A01G148300			-4.659		gb|EMS59987.1|	PER2_MAIZE,RecName: Full=Peroxidase 2; EC=1.11.1.7; AltName: Full=Plasma membrane-bound peroxidase 2; Short=pmPOX2; Flags: Precursor;	A0A1D5TPP8_WHEAT,SubName: Full=Uncharacterized protein {ECO:0000313|EnsemblPlants:TRIAE_CS42_2AS_TGACv1_113818_AA0361050.1};
	TraesCS2A01G148200	-1.004		-1.532		gb|EMS60180.1|	PER2_MAIZE,RecName: Full=Peroxidase 2; EC=1.11.1.7; AltName: Full=Plasma membrane-bound peroxidase 2; Short=pmPOX2; Flags: Precursor;	A0A1D6RKD1_WHEAT,RecName: Full=Peroxidase {ECO:0000256|SAAS:SAAS00709852}; EC=1.11.1.7 {ECO:0000256|SAAS:SAAS00709852};
	TraesCS2A01G147800		3.127	-1.862	1.151	ref|XP_020175924.1|	PER2_MAIZE,RecName: Full=Peroxidase 2; EC=1.11.1.7; AltName: Full=Plasma membrane-bound peroxidase 2; Short=pmPOX2; Flags: Precursor;	W5B033_WHEAT,RecName: Full=Peroxidase {ECO:0000256|RuleBase:RU362060, ECO:0000256|SAAS:SAAS00709852}; EC=1.11.1.7 {ECO:0000256|RuleBase:RU362060, ECO:0000256|SAAS:SAAS00709852};
	TraesCS2A01G147700			-2.169		ref|XP_020175926.1|	PER2_MAIZE,RecName: Full=Peroxidase 2; EC=1.11.1.7; AltName: Full=Plasma membrane-bound peroxidase 2; Short=pmPOX2; Flags: Precursor;	A0A1D5TRU9_WHEAT,RecName: Full=Peroxidase {ECO:0000256|RuleBase:RU362060, ECO:0000256|SAAS:SAAS00709852}; EC=1.11.1.7 {ECO:0000256|RuleBase:RU362060, ECO:0000256|SAAS:SAAS00709852};
	TraesCS2A01G108700		2.762	-4.061		ref|XP_020187456.1|	PER70_MAIZE,RecName: Full=Peroxidase 70; EC=1.11.1.7; AltName: Full=Plasma membrane-bound peroxidase 2b; Short=pmPOX2b; Flags: Precursor;	A0A1D5TMZ6_WHEAT,RecName: Full=Peroxidase {ECO:0000256|RuleBase:RU362060, ECO:0000256|SAAS:SAAS00709852}; EC=1.11.1.7 {ECO:0000256|RuleBase:RU362060, ECO:0000256|SAAS:SAAS00709852};
	TraesCS2A01G108600		-6.288			gb|AAW52718.1|	PER2_ORYSI,RecName: Full=Peroxidase 2; EC=1.11.1.7; Flags: Precursor;	Q5I3F4_TRIMO,RecName: Full=Peroxidase {ECO:0000256|RuleBase:RU362060, ECO:0000256|SAAS:SAAS00709852}; EC=1.11.1.7 {ECO:0000256|RuleBase:RU362060, ECO:0000256|SAAS:SAAS00709852};
	TraesCS2A01G108400	-1.487	1.725	-4.662		ref|XP_020187456.1|	PER2_ORYSJ,RecName: Full=Peroxidase 2; EC=1.11.1.7; Flags: Precursor;	A0A1D5TR63_WHEAT,RecName: Full=Peroxidase {ECO:0000256|SAAS:SAAS00709852}; EC=1.11.1.7 {ECO:0000256|SAAS:SAAS00709852};
	TraesCS2A01G108300	-1.68		-5.682	2.008	ref|XP_020162062.1|	PER2_ORYSJ,RecName: Full=Peroxidase 2; EC=1.11.1.7; Flags: Precursor;	W5BL60_WHEAT,RecName: Full=Peroxidase {ECO:0000256|RuleBase:RU362060, ECO:0000256|SAAS:SAAS00709852}; EC=1.11.1.7 {ECO:0000256|RuleBase:RU362060, ECO:0000256|SAAS:SAAS00709852};
	TraesCS2A01G108200	-2.142		-6.527		dbj|BAK02722.1|	PER2_ORYSJ,RecName: Full=Peroxidase 2; EC=1.11.1.7; Flags: Precursor;	A0A1D5TK91_WHEAT,RecName: Full=Peroxidase {ECO:0000256|RuleBase:RU362060, ECO:0000256|SAAS:SAAS00709852}; EC=1.11.1.7 {ECO:0000256|RuleBase:RU362060, ECO:0000256|SAAS:SAAS00709852};
	TraesCS2A01G108100			-1.018		emb|CAA59484.1|	PER2_ORYSJ,RecName: Full=Peroxidase 2; EC=1.11.1.7; Flags: Precursor;	Q41577_WHEAT,RecName: Full=Peroxidase {ECO:0000256|RuleBase:RU362060, ECO:0000256|SAAS:SAAS00709852}; EC=1.11.1.7 {ECO:0000256|RuleBase:RU362060, ECO:0000256|SAAS:SAAS00709852};
	TraesCS2A01G107800			-1.835		gb|ACF70703.1|	PER1_WHEAT,RecName: Full=Peroxidase; EC=1.11.1.7; AltName: Full=WP2; Flags: Precursor;	B4F6E7_WHEAT,RecName: Full=Peroxidase {ECO:0000256|RuleBase:RU362060, ECO:0000256|SAAS:SAAS00709852}; EC=1.11.1.7 {ECO:0000256|RuleBase:RU362060, ECO:0000256|SAAS:SAAS00709852};
	TraesCS2A01G107600	-1.031		-1.483		gb|AAW52717.1|	PER1_WHEAT,RecName: Full=Peroxidase; EC=1.11.1.7; AltName: Full=WP2; Flags: Precursor;	Q5I3F5_TRIMO,RecName: Full=Peroxidase {ECO:0000256|RuleBase:RU362060, ECO:0000256|SAAS:SAAS00709852}; EC=1.11.1.7 {ECO:0000256|RuleBase:RU362060, ECO:0000256|SAAS:SAAS00709852};
	TraesCS2A01G107300	-1.265	1.012	-2.8		ref|XP_020179741.1|	PER2_ORYSJ,RecName: Full=Peroxidase 2; EC=1.11.1.7; Flags: Precursor;	A0A1D5TMJ7_WHEAT,RecName: Full=Peroxidase {ECO:0000256|RuleBase:RU362060, ECO:0000256|SAAS:SAAS00709852}; EC=1.11.1.7 {ECO:0000256|RuleBase:RU362060, ECO:0000256|SAAS:SAAS00709852};
	TraesCS2A01G083900			-4.572		ref|XP_020185338.1|	PER21_ARATH,RecName: Full=Peroxidase 21; Short=Atperox P21; EC=1.11.1.7; AltName: Full=ATP2a/ATP2b; AltName: Full=PRXR5; Flags: Precursor;	A0A1D5TSA1_WHEAT,RecName: Full=Peroxidase {ECO:0000256|RuleBase:RU362060, ECO:0000256|SAAS:SAAS00709852}; EC=1.11.1.7 {ECO:0000256|RuleBase:RU362060, ECO:0000256|SAAS:SAAS00709852};
	TraesCS2A01G040800	-1.286	-1.436	-1.138	-1.411	ref|XP_020176568.1|	PHT1_ORYSJ,RecName: Full=Putrescine hydroxycinnamoyltransferase 1 {ECO:0000305}; Short=OsPHT1 {ECO:0000303|PubMed:27354554}; EC=2.3.1.- {ECO:0000305}; AltName: Full=BAHD-like hydroxycinnamoyl transferase HCT3 {ECO:0000305}; AltName: Full=Hydroxycinnamoyltransferase 3 {ECO:0000305}; Short=OsHCT3 {ECO:0000303|PubMed:22285622};	A0A1D5TJ04_WHEAT,SubName: Full=Uncharacterized protein {ECO:0000313|EnsemblPlants:TRIAE_CS42_2AS_TGACv1_112201_AA0333030.1};
	TraesCS1D01G402200		2.521			ref|XP_020167321.1|	PER54_ARATH,RecName: Full=Peroxidase 54; Short=Atperox P54; EC=1.11.1.7; AltName: Full=ATP29a; Flags: Precursor;	A0A1D5SRM3_WHEAT,RecName: Full=Peroxidase {ECO:0000256|SAAS:SAAS00709852}; EC=1.11.1.7 {ECO:0000256|SAAS:SAAS00709852};
	TraesCS1D01G354100		1.781		1.35	ref|XP_020175209.1|	PER1_ORYSJ,RecName: Full=Peroxidase 1; EC=1.11.1.7; Flags: Precursor;	A0A1D5SYV1_WHEAT,RecName: Full=Peroxidase {ECO:0000256|RuleBase:RU362060, ECO:0000256|SAAS:SAAS00709852}; EC=1.11.1.7 {ECO:0000256|RuleBase:RU362060, ECO:0000256|SAAS:SAAS00709852};
	TraesCS1D01G344300				-1.123	ref|XP_020151347.1|	PER2_MAIZE,RecName: Full=Peroxidase 2; EC=1.11.1.7; AltName: Full=Plasma membrane-bound peroxidase 2; Short=pmPOX2; Flags: Precursor;	A0A1D5SWZ9_WHEAT,RecName: Full=Peroxidase {ECO:0000256|RuleBase:RU362060, ECO:0000256|SAAS:SAAS00709852}; EC=1.11.1.7 {ECO:0000256|RuleBase:RU362060, ECO:0000256|SAAS:SAAS00709852};
	TraesCS1D01G318800		1.427			ref|XP_020173446.1|	PER1_ORYSJ,RecName: Full=Peroxidase 1; EC=1.11.1.7; Flags: Precursor;	A0A1D5SU81_WHEAT,RecName: Full=Peroxidase {ECO:0000256|SAAS:SAAS00709852}; EC=1.11.1.7 {ECO:0000256|SAAS:SAAS00709852};
	TraesCS1D01G318700		1.035	-2.151		ref|XP_020175341.1|	PER1_ORYSJ,RecName: Full=Peroxidase 1; EC=1.11.1.7; Flags: Precursor;	C5H4Q0_WHEAT,RecName: Full=Peroxidase {ECO:0000256|RuleBase:RU362060, ECO:0000256|SAAS:SAAS00709852}; EC=1.11.1.7 {ECO:0000256|RuleBase:RU362060, ECO:0000256|SAAS:SAAS00709852};
	TraesCS1D01G318600		2.121	-2.147		ref|XP_020165776.1|	PER1_ORYSJ,RecName: Full=Peroxidase 1; EC=1.11.1.7; Flags: Precursor;	M8AI04_TRIUA,RecName: Full=Peroxidase {ECO:0000256|RuleBase:RU362060, ECO:0000256|SAAS:SAAS00709852}; EC=1.11.1.7 {ECO:0000256|RuleBase:RU362060, ECO:0000256|SAAS:SAAS00709852};
	TraesCS1D01G318500		5.354		1.901	ref|XP_020152642.1|	PER1_ORYSJ,RecName: Full=Peroxidase 1; EC=1.11.1.7; Flags: Precursor;	A0A1D6RFS2_WHEAT,RecName: Full=Peroxidase {ECO:0000256|SAAS:SAAS00709852}; EC=1.11.1.7 {ECO:0000256|SAAS:SAAS00709852};
	TraesCS1D01G318400		1.292			ref|XP_020152640.1|	PER1_ORYSJ,RecName: Full=Peroxidase 1; EC=1.11.1.7; Flags: Precursor;	A0A1D5XL32_WHEAT,RecName: Full=Peroxidase {ECO:0000256|RuleBase:RU362060, ECO:0000256|SAAS:SAAS00709852}; EC=1.11.1.7 {ECO:0000256|RuleBase:RU362060, ECO:0000256|SAAS:SAAS00709852};
	TraesCS1D01G318300	-1.283	2.433	-4.183		ref|XP_020152640.1|	PER1_ORYSJ,RecName: Full=Peroxidase 1; EC=1.11.1.7; Flags: Precursor;	M8AI04_TRIUA,RecName: Full=Peroxidase {ECO:0000256|RuleBase:RU362060, ECO:0000256|SAAS:SAAS00709852}; EC=1.11.1.7 {ECO:0000256|RuleBase:RU362060, ECO:0000256|SAAS:SAAS00709852};
	TraesCS1D01G318000		1.453	-2.727		ref|XP_020152640.1|	PER1_ORYSJ,RecName: Full=Peroxidase 1; EC=1.11.1.7; Flags: Precursor;	M8AI04_TRIUA,RecName: Full=Peroxidase {ECO:0000256|RuleBase:RU362060, ECO:0000256|SAAS:SAAS00709852}; EC=1.11.1.7 {ECO:0000256|RuleBase:RU362060, ECO:0000256|SAAS:SAAS00709852};
	TraesCS1D01G317900	-1.077	2.385	-3.765	1.12	ref|XP_020180524.1|	PER1_ORYSJ,RecName: Full=Peroxidase 1; EC=1.11.1.7; Flags: Precursor;	M8AI04_TRIUA,RecName: Full=Peroxidase {ECO:0000256|RuleBase:RU362060, ECO:0000256|SAAS:SAAS00709852}; EC=1.11.1.7 {ECO:0000256|RuleBase:RU362060, ECO:0000256|SAAS:SAAS00709852};
	TraesCS1D01G317700		1.449	-2.142		ref|XP_020180522.1|	PER1_ORYSJ,RecName: Full=Peroxidase 1; EC=1.11.1.7; Flags: Precursor;	W5AFB4_WHEAT,RecName: Full=Peroxidase {ECO:0000256|RuleBase:RU362060, ECO:0000256|SAAS:SAAS00709852}; EC=1.11.1.7 {ECO:0000256|RuleBase:RU362060, ECO:0000256|SAAS:SAAS00709852};
	TraesCS1D01G310000	1.632	1.648	1.64	2.112	ref|XP_020166511.1|	C98A1_SORBI,RecName: Full=Cytochrome P450 98A1; EC=1.14.-.-;	A0A1D5SZE0_WHEAT,SubName: Full=Uncharacterized protein {ECO:0000313|EnsemblPlants:TRIAE_CS42_1DL_TGACv1_063579_AA0228810.3};
	TraesCS1D01G304500	-2.552		-3.972		ref|XP_020171643.1|	PER2_MAIZE,RecName: Full=Peroxidase 2; EC=1.11.1.7; AltName: Full=Plasma membrane-bound peroxidase 2; Short=pmPOX2; Flags: Precursor;	W5A0Z4_WHEAT,RecName: Full=Peroxidase {ECO:0000256|RuleBase:RU362060, ECO:0000256|SAAS:SAAS00709852}; EC=1.11.1.7 {ECO:0000256|RuleBase:RU362060, ECO:0000256|SAAS:SAAS00709852};
	TraesCS1D01G304400	-1.742	1.761	-2.675		ref|XP_020171643.1|	PER2_MAIZE,RecName: Full=Peroxidase 2; EC=1.11.1.7; AltName: Full=Plasma membrane-bound peroxidase 2; Short=pmPOX2; Flags: Precursor;	W5A0Z4_WHEAT,RecName: Full=Peroxidase {ECO:0000256|RuleBase:RU362060, ECO:0000256|SAAS:SAAS00709852}; EC=1.11.1.7 {ECO:0000256|RuleBase:RU362060, ECO:0000256|SAAS:SAAS00709852};
	TraesCS1D01G304200			-5.137		ref|XP_020171643.1|	PER2_MAIZE,RecName: Full=Peroxidase 2; EC=1.11.1.7; AltName: Full=Plasma membrane-bound peroxidase 2; Short=pmPOX2; Flags: Precursor;	W5A0Z4_WHEAT,RecName: Full=Peroxidase {ECO:0000256|RuleBase:RU362060, ECO:0000256|SAAS:SAAS00709852}; EC=1.11.1.7 {ECO:0000256|RuleBase:RU362060, ECO:0000256|SAAS:SAAS00709852};
	TraesCS1D01G304100	-2.388	6.245	-10.327	1.473	ref|XP_020178399.1|	PER2_MAIZE,RecName: Full=Peroxidase 2; EC=1.11.1.7; AltName: Full=Plasma membrane-bound peroxidase 2; Short=pmPOX2; Flags: Precursor;	A0A1D5STK1_WHEAT,RecName: Full=Peroxidase {ECO:0000256|RuleBase:RU362060, ECO:0000256|SAAS:SAAS00709852}; EC=1.11.1.7 {ECO:0000256|RuleBase:RU362060, ECO:0000256|SAAS:SAAS00709852};
	TraesCS1D01G217500		1.133		1.017	ref|XP_020194152.1|	PER57_ARATH,RecName: Full=Peroxidase 57; Short=Atperox P57; EC=1.11.1.7; AltName: Full=ATP13a; AltName: Full=PRXR10; Flags: Precursor;	A0A1D5SWE2_WHEAT,RecName: Full=Peroxidase {ECO:0000256|RuleBase:RU362060, ECO:0000256|SAAS:SAAS00709852}; EC=1.11.1.7 {ECO:0000256|RuleBase:RU362060, ECO:0000256|SAAS:SAAS00709852};
	TraesCS1D01G203700		1.004			ref|XP_020179422.1|	PER5_VITVI,RecName: Full=Peroxidase 5 {ECO:0000250|UniProtKB:P22195}; EC=1.11.1.7; Flags: Precursor;	A0A1D5SWP7_WHEAT,RecName: Full=Peroxidase {ECO:0000256|RuleBase:RU362060, ECO:0000256|SAAS:SAAS00709852}; EC=1.11.1.7 {ECO:0000256|RuleBase:RU362060, ECO:0000256|SAAS:SAAS00709852};
	TraesCS1D01G130200				1.011	ref|XP_020165717.1|	PER1_SORBI,RecName: Full=Cationic peroxidase SPC4; EC=1.11.1.7; Flags: Precursor;	W5ANF5_WHEAT,RecName: Full=Peroxidase {ECO:0000256|RuleBase:RU362060, ECO:0000256|SAAS:SAAS00709852}; EC=1.11.1.7 {ECO:0000256|RuleBase:RU362060, ECO:0000256|SAAS:SAAS00709852};
	TraesCS1D01G110600	1.648	1.435	1.15		ref|XP_014754080.1|	PER5_VITVI,RecName: Full=Peroxidase 5 {ECO:0000250|UniProtKB:P22195}; EC=1.11.1.7; Flags: Precursor;	W5ALV9_WHEAT,RecName: Full=Peroxidase {ECO:0000256|SAAS:SAAS00709852}; EC=1.11.1.7 {ECO:0000256|SAAS:SAAS00709852};
	TraesCS1D01G096400	-1.262	3.549	-1.475	1.804	ref|XP_020167321.1|	PER54_ARATH,RecName: Full=Peroxidase 54; Short=Atperox P54; EC=1.11.1.7; AltName: Full=ATP29a; Flags: Precursor;	W5AL94_WHEAT,RecName: Full=Peroxidase {ECO:0000256|RuleBase:RU362060, ECO:0000256|SAAS:SAAS00709852}; EC=1.11.1.7 {ECO:0000256|RuleBase:RU362060, ECO:0000256|SAAS:SAAS00709852};
	TraesCS1D01G096300		-2.027		-1.068	ref|XP_020167322.1|	PERN_ARMRU,RecName: Full=Peroxidase N; EC=1.11.1.7; AltName: Full=Neutral peroxidase; Flags: Precursor;	W5AMY7_WHEAT,RecName: Full=Peroxidase {ECO:0000256|RuleBase:RU362060, ECO:0000256|SAAS:SAAS00709852}; EC=1.11.1.7 {ECO:0000256|RuleBase:RU362060, ECO:0000256|SAAS:SAAS00709852};
	TraesCS1D01G096200		-2.507			ref|XP_020167323.1|	PERN_ARMRU,RecName: Full=Peroxidase N; EC=1.11.1.7; AltName: Full=Neutral peroxidase; Flags: Precursor;	W5AKM7_WHEAT,RecName: Full=Peroxidase {ECO:0000256|RuleBase:RU362060, ECO:0000256|SAAS:SAAS00709852}; EC=1.11.1.7 {ECO:0000256|RuleBase:RU362060, ECO:0000256|SAAS:SAAS00709852};
	TraesCS1D01G089900	1.731	4.033	3.985	2.713	ref|XP_020190590.1|	THT2_ORYSJ,RecName: Full=Tryptamine hydroxycinnamoyltransferase 2 {ECO:0000305}; Short=OsTHT2 {ECO:0000303|PubMed:27354554}; EC=2.3.1.- {ECO:0000305};	A0A1D5T2P8_WHEAT,SubName: Full=Uncharacterized protein {ECO:0000313|EnsemblPlants:TRIAE_CS42_1DS_TGACv1_080520_AA0249460.1};
	TraesCS1D01G089600	--	5.04	--	--	ref|XP_020178719.1|	THT2_ORYSJ,RecName: Full=Tryptamine hydroxycinnamoyltransferase 2 {ECO:0000305}; Short=OsTHT2 {ECO:0000303|PubMed:27354554}; EC=2.3.1.- {ECO:0000305};	W5ALP7_WHEAT,SubName: Full=Uncharacterized protein {ECO:0000313|EnsemblPlants:TRIAE_CS42_1DS_TGACv1_082276_AA0264330.1};
	TraesCS1D01G080900	1.644	3.501	1.625	2.401	ref|XP_020187340.1|	PER5_VITVI,RecName: Full=Peroxidase 5 {ECO:0000250|UniProtKB:P22195}; EC=1.11.1.7; Flags: Precursor;	A0A1D6RHI4_WHEAT,RecName: Full=Peroxidase {ECO:0000256|RuleBase:RU362060, ECO:0000256|SAAS:SAAS00709852}; EC=1.11.1.7 {ECO:0000256|RuleBase:RU362060, ECO:0000256|SAAS:SAAS00709852};
	TraesCS1D01G080800			3.235	-3.687	ref|XP_020187345.1|	PER5_VITVI,RecName: Full=Peroxidase 5 {ECO:0000250|UniProtKB:P22195}; EC=1.11.1.7; Flags: Precursor;	W5AMZ4_WHEAT,RecName: Full=Peroxidase {ECO:0000256|RuleBase:RU362060, ECO:0000256|SAAS:SAAS00709852}; EC=1.11.1.7 {ECO:0000256|RuleBase:RU362060, ECO:0000256|SAAS:SAAS00709852};
	TraesCS1D01G080600	1.537		3.081	-3.453	ref|XP_020179031.1|	PER5_VITVI,RecName: Full=Peroxidase 5 {ECO:0000250|UniProtKB:P22195}; EC=1.11.1.7; Flags: Precursor;	W5AK71_WHEAT,RecName: Full=Peroxidase {ECO:0000256|RuleBase:RU362060, ECO:0000256|SAAS:SAAS00709852}; EC=1.11.1.7 {ECO:0000256|RuleBase:RU362060, ECO:0000256|SAAS:SAAS00709852};
	TraesCS1D01G080400	1.453	1.235	2.371	-1.104	ref|XP_020179032.1|	PER5_VITVI,RecName: Full=Peroxidase 5 {ECO:0000250|UniProtKB:P22195}; EC=1.11.1.7; Flags: Precursor;	W5AN74_WHEAT,RecName: Full=Peroxidase {ECO:0000256|RuleBase:RU362060, ECO:0000256|SAAS:SAAS00709852}; EC=1.11.1.7 {ECO:0000256|RuleBase:RU362060, ECO:0000256|SAAS:SAAS00709852};
	TraesCS1D01G080300			-1.755		ref|XP_020179030.1|	PER2_MAIZE,RecName: Full=Peroxidase 2; EC=1.11.1.7; AltName: Full=Plasma membrane-bound peroxidase 2; Short=pmPOX2; Flags: Precursor;	W5AMW4_WHEAT,RecName: Full=Peroxidase {ECO:0000256|RuleBase:RU362060, ECO:0000256|SAAS:SAAS00709852}; EC=1.11.1.7 {ECO:0000256|RuleBase:RU362060, ECO:0000256|SAAS:SAAS00709852};
	TraesCS1D01G080200	-1.205		-3.742		ref|XP_020179033.1|	PER2_MAIZE,RecName: Full=Peroxidase 2; EC=1.11.1.7; AltName: Full=Plasma membrane-bound peroxidase 2; Short=pmPOX2; Flags: Precursor;	W5AN72_WHEAT,RecName: Full=Peroxidase {ECO:0000256|RuleBase:RU362060, ECO:0000256|SAAS:SAAS00709852}; EC=1.11.1.7 {ECO:0000256|RuleBase:RU362060, ECO:0000256|SAAS:SAAS00709852};
	TraesCS1D01G080000	-4.647				ref|XP_020179035.1|	PER47_ARATH,RecName: Full=Peroxidase 47; Short=Atperox P47; EC=1.11.1.7; AltName: Full=ATP32; Flags: Precursor;	A0A1D5T1X6_WHEAT,RecName: Full=Peroxidase {ECO:0000256|RuleBase:RU362060}; EC=1.11.1.7 {ECO:0000256|RuleBase:RU362060};
	TraesCS1B01G365300		2.842		1.864	ref|XP_020175209.1|	PER1_ORYSJ,RecName: Full=Peroxidase 1; EC=1.11.1.7; Flags: Precursor;	W5A1P8_WHEAT,RecName: Full=Peroxidase {ECO:0000256|RuleBase:RU362060, ECO:0000256|SAAS:SAAS00709852}; EC=1.11.1.7 {ECO:0000256|RuleBase:RU362060, ECO:0000256|SAAS:SAAS00709852};
	TraesCS1B01G355500		-2.363	-3.318		dbj|BAJ90392.1|	PER2_MAIZE,RecName: Full=Peroxidase 2; EC=1.11.1.7; AltName: Full=Plasma membrane-bound peroxidase 2; Short=pmPOX2; Flags: Precursor;	A0A287GA52_HORVV,SubName: Full=Uncharacterized protein {ECO:0000313|EnsemblPlants:HORVU1Hr1G075760.5};
	TraesCS1B01G355400			-3.462		ref|XP_020151346.1|	PER2_MAIZE,RecName: Full=Peroxidase 2; EC=1.11.1.7; AltName: Full=Plasma membrane-bound peroxidase 2; Short=pmPOX2; Flags: Precursor;	A0A287GA52_HORVV,SubName: Full=Uncharacterized protein {ECO:0000313|EnsemblPlants:HORVU1Hr1G075760.5};
	TraesCS1B01G355200	-1.34			-2.347	ref|XP_020151347.1|	PER2_MAIZE,RecName: Full=Peroxidase 2; EC=1.11.1.7; AltName: Full=Plasma membrane-bound peroxidase 2; Short=pmPOX2; Flags: Precursor;	A0A1D5S8A7_WHEAT,RecName: Full=Peroxidase {ECO:0000256|RuleBase:RU362060, ECO:0000256|SAAS:SAAS00709852}; EC=1.11.1.7 {ECO:0000256|RuleBase:RU362060, ECO:0000256|SAAS:SAAS00709852};
	TraesCS1B01G355000			-1.181	-1.433	ref|XP_020151346.1|	PER2_MAIZE,RecName: Full=Peroxidase 2; EC=1.11.1.7; AltName: Full=Plasma membrane-bound peroxidase 2; Short=pmPOX2; Flags: Precursor;	W4ZNA8_WHEAT,RecName: Full=Peroxidase {ECO:0000256|RuleBase:RU362060, ECO:0000256|SAAS:SAAS00709852}; EC=1.11.1.7 {ECO:0000256|RuleBase:RU362060, ECO:0000256|SAAS:SAAS00709852};
	TraesCS1B01G354900			-1.163	-1.656	ref|XP_020151347.1|	PER2_MAIZE,RecName: Full=Peroxidase 2; EC=1.11.1.7; AltName: Full=Plasma membrane-bound peroxidase 2; Short=pmPOX2; Flags: Precursor;	W5A1N2_WHEAT,RecName: Full=Peroxidase {ECO:0000256|RuleBase:RU362060, ECO:0000256|SAAS:SAAS00709852}; EC=1.11.1.7 {ECO:0000256|RuleBase:RU362060, ECO:0000256|SAAS:SAAS00709852};
	TraesCS1B01G354800			-1.05	-1.282	ref|XP_020151346.1|	PER2_MAIZE,RecName: Full=Peroxidase 2; EC=1.11.1.7; AltName: Full=Plasma membrane-bound peroxidase 2; Short=pmPOX2; Flags: Precursor;	W4ZNA8_WHEAT,RecName: Full=Peroxidase {ECO:0000256|RuleBase:RU362060, ECO:0000256|SAAS:SAAS00709852}; EC=1.11.1.7 {ECO:0000256|RuleBase:RU362060, ECO:0000256|SAAS:SAAS00709852};
	TraesCS1B01G331300		2.275		1.321	ref|XP_020173446.1|	PER1_ORYSJ,RecName: Full=Peroxidase 1; EC=1.11.1.7; Flags: Precursor;	W5A1N3_WHEAT,RecName: Full=Peroxidase {ECO:0000256|RuleBase:RU362060, ECO:0000256|SAAS:SAAS00709852}; EC=1.11.1.7 {ECO:0000256|RuleBase:RU362060, ECO:0000256|SAAS:SAAS00709852};
	TraesCS1B01G331200		1.107	-2.347		gb|ACI00841.1|	PER1_ORYSJ,RecName: Full=Peroxidase 1; EC=1.11.1.7; Flags: Precursor;	A0A1D5SCF1_WHEAT,RecName: Full=Peroxidase {ECO:0000256|RuleBase:RU362060, ECO:0000256|SAAS:SAAS00709852}; EC=1.11.1.7 {ECO:0000256|RuleBase:RU362060, ECO:0000256|SAAS:SAAS00709852};
	TraesCS1B01G331100				1.85	gb|EMS60387.1|	PER1_ORYSJ,RecName: Full=Peroxidase 1; EC=1.11.1.7; Flags: Precursor;	M7ZJT9_TRIUA,SubName: Full=Peroxidase 1 {ECO:0000313|EMBL:EMS60387.1, ECO:0000313|EnsemblPlants:TRIUR3_12393-P1};
	TraesCS1B01G331000			-3.266		gb|ACI00836.1|	PER1_ORYSJ,RecName: Full=Peroxidase 1; EC=1.11.1.7; Flags: Precursor;	A0A1D6REE2_WHEAT,RecName: Full=Peroxidase {ECO:0000256|RuleBase:RU362060, ECO:0000256|SAAS:SAAS00709852}; EC=1.11.1.7 {ECO:0000256|RuleBase:RU362060, ECO:0000256|SAAS:SAAS00709852};
	TraesCS1B01G330800	-1.328		-4.553		ref|XP_020152640.1|	PER1_ORYSJ,RecName: Full=Peroxidase 1; EC=1.11.1.7; Flags: Precursor;	M8AI04_TRIUA,RecName: Full=Peroxidase {ECO:0000256|RuleBase:RU362060, ECO:0000256|SAAS:SAAS00709852}; EC=1.11.1.7 {ECO:0000256|RuleBase:RU362060, ECO:0000256|SAAS:SAAS00709852};
	TraesCS1B01G330700	-1.448		-5.208		gb|ACI00836.1|	PER1_ORYSJ,RecName: Full=Peroxidase 1; EC=1.11.1.7; Flags: Precursor;	C5H4Q1_WHEAT,RecName: Full=Peroxidase {ECO:0000256|RuleBase:RU362060, ECO:0000256|SAAS:SAAS00709852}; EC=1.11.1.7 {ECO:0000256|RuleBase:RU362060, ECO:0000256|SAAS:SAAS00709852};
	TraesCS1B01G330600	-1.314	1.703	-3.79		gb|ACI00836.1|	PER1_ORYSJ,RecName: Full=Peroxidase 1; EC=1.11.1.7; Flags: Precursor;	C5H4Q1_WHEAT,RecName: Full=Peroxidase {ECO:0000256|RuleBase:RU362060, ECO:0000256|SAAS:SAAS00709852}; EC=1.11.1.7 {ECO:0000256|RuleBase:RU362060, ECO:0000256|SAAS:SAAS00709852};
	TraesCS1B01G330500		1.165	-3.968		gb|ACI00836.1|	PER1_ORYSJ,RecName: Full=Peroxidase 1; EC=1.11.1.7; Flags: Precursor;	A0A1D6REE2_WHEAT,RecName: Full=Peroxidase {ECO:0000256|RuleBase:RU362060, ECO:0000256|SAAS:SAAS00709852}; EC=1.11.1.7 {ECO:0000256|RuleBase:RU362060, ECO:0000256|SAAS:SAAS00709852};
	TraesCS1B01G330400		2.206	-2.089		ref|XP_020180522.1|	PER1_ORYSJ,RecName: Full=Peroxidase 1; EC=1.11.1.7; Flags: Precursor;	A0A0C4BIQ5_WHEAT,RecName: Full=Peroxidase {ECO:0000256|RuleBase:RU362060, ECO:0000256|SAAS:SAAS00709852}; EC=1.11.1.7 {ECO:0000256|RuleBase:RU362060, ECO:0000256|SAAS:SAAS00709852};
	TraesCS1B01G330200			-2.134		ref|XP_020152638.1|	PER1_ORYSJ,RecName: Full=Peroxidase 1; EC=1.11.1.7; Flags: Precursor;	A0A1D5S627_WHEAT,RecName: Full=Peroxidase {ECO:0000256|RuleBase:RU362060, ECO:0000256|SAAS:SAAS00709852}; EC=1.11.1.7 {ECO:0000256|RuleBase:RU362060, ECO:0000256|SAAS:SAAS00709852};
	TraesCS1B01G321800	1.858	1.585	1.765	2.01	ref|XP_020166511.1|	C98A1_SORBI,RecName: Full=Cytochrome P450 98A1; EC=1.14.-.-;	A0A1D5SZE0_WHEAT,SubName: Full=Uncharacterized protein {ECO:0000313|EnsemblPlants:TRIAE_CS42_1DL_TGACv1_063579_AA0228810.3};
	TraesCS1B01G315100		1.881	-2.299		ref|XP_020171643.1|	PER2_MAIZE,RecName: Full=Peroxidase 2; EC=1.11.1.7; AltName: Full=Plasma membrane-bound peroxidase 2; Short=pmPOX2; Flags: Precursor;	W5A0Z4_WHEAT,RecName: Full=Peroxidase {ECO:0000256|RuleBase:RU362060, ECO:0000256|SAAS:SAAS00709852}; EC=1.11.1.7 {ECO:0000256|RuleBase:RU362060, ECO:0000256|SAAS:SAAS00709852};
	TraesCS1B01G228400				1.035	ref|XP_020194152.1|	PER57_ARATH,RecName: Full=Peroxidase 57; Short=Atperox P57; EC=1.11.1.7; AltName: Full=ATP13a; AltName: Full=PRXR10; Flags: Precursor;	A0A1D5SF72_WHEAT,RecName: Full=Peroxidase {ECO:0000256|RuleBase:RU362060, ECO:0000256|SAAS:SAAS00709852}; EC=1.11.1.7 {ECO:0000256|RuleBase:RU362060, ECO:0000256|SAAS:SAAS00709852};
	TraesCS1B01G214900			-1.53		ref|XP_020179422.1|	PER5_VITVI,RecName: Full=Peroxidase 5 {ECO:0000250|UniProtKB:P22195}; EC=1.11.1.7; Flags: Precursor;	A0A1D5S7A8_WHEAT,RecName: Full=Peroxidase {ECO:0000256|RuleBase:RU362060, ECO:0000256|SAAS:SAAS00709852}; EC=1.11.1.7 {ECO:0000256|RuleBase:RU362060, ECO:0000256|SAAS:SAAS00709852};
	TraesCS1B01G115900	-1.587		-2.22		ref|XP_020167321.1|	PER54_ARATH,RecName: Full=Peroxidase 54; Short=Atperox P54; EC=1.11.1.7; AltName: Full=ATP29a; Flags: Precursor;	W5AB05_WHEAT,RecName: Full=Peroxidase {ECO:0000256|RuleBase:RU362060, ECO:0000256|SAAS:SAAS00709852}; EC=1.11.1.7 {ECO:0000256|RuleBase:RU362060, ECO:0000256|SAAS:SAAS00709852};
	TraesCS1B01G115800		-2.354		-1.316	ref|XP_020167322.1|	PERN_ARMRU,RecName: Full=Peroxidase N; EC=1.11.1.7; AltName: Full=Neutral peroxidase; Flags: Precursor;	W5AB29_WHEAT,RecName: Full=Peroxidase {ECO:0000256|RuleBase:RU362060, ECO:0000256|SAAS:SAAS00709852}; EC=1.11.1.7 {ECO:0000256|RuleBase:RU362060, ECO:0000256|SAAS:SAAS00709852};
	TraesCS1B01G115000		-4.328			ref|XP_020167323.1|	PERN_ARMRU,RecName: Full=Peroxidase N; EC=1.11.1.7; AltName: Full=Neutral peroxidase; Flags: Precursor;	W5AKM7_WHEAT,RecName: Full=Peroxidase {ECO:0000256|RuleBase:RU362060, ECO:0000256|SAAS:SAAS00709852}; EC=1.11.1.7 {ECO:0000256|RuleBase:RU362060, ECO:0000256|SAAS:SAAS00709852};
	TraesCS1B01G107500	--	2.549	--	--	ref|XP_020190590.1|	THT2_ORYSJ,RecName: Full=Tryptamine hydroxycinnamoyltransferase 2 {ECO:0000305}; Short=OsTHT2 {ECO:0000303|PubMed:27354554}; EC=2.3.1.- {ECO:0000305};	W5AC04_WHEAT,SubName: Full=Uncharacterized protein {ECO:0000313|EnsemblPlants:TRIAE_CS42_U_TGACv1_642113_AA2111690.1};
	TraesCS1B01G107400	1.878	1.654	4.56	--	ref|XP_020190590.1|	THT2_ORYSJ,RecName: Full=Tryptamine hydroxycinnamoyltransferase 2 {ECO:0000305}; Short=OsTHT2 {ECO:0000303|PubMed:27354554}; EC=2.3.1.- {ECO:0000305};	A0A1D5SNY1_WHEAT,SubName: Full=Uncharacterized protein {ECO:0000313|EnsemblPlants:TRIAE_CS42_1BS_TGACv1_051393_AA0179440.1};
	TraesCS1B01G107300	--	3.37	--	--	ref|XP_020190590.1|	THT2_ORYSJ,RecName: Full=Tryptamine hydroxycinnamoyltransferase 2 {ECO:0000305}; Short=OsTHT2 {ECO:0000303|PubMed:27354554}; EC=2.3.1.- {ECO:0000305};	W4ZY31_WHEAT,SubName: Full=Uncharacterized protein {ECO:0000313|EnsemblPlants:TRIAE_CS42_1AS_TGACv1_019982_AA0073540.1};
	TraesCS1B01G096900	1.945	3.547	1.525	2.64	ref|XP_020187340.1|	PER5_VITVI,RecName: Full=Peroxidase 5 {ECO:0000250|UniProtKB:P22195}; EC=1.11.1.7; Flags: Precursor;	W5AA63_WHEAT,RecName: Full=Peroxidase {ECO:0000256|RuleBase:RU362060, ECO:0000256|SAAS:SAAS00709852}; EC=1.11.1.7 {ECO:0000256|RuleBase:RU362060, ECO:0000256|SAAS:SAAS00709852};
	TraesCS1B01G096800	1.392	1.606	2.098		ref|XP_020187345.1|	PER5_VITVI,RecName: Full=Peroxidase 5 {ECO:0000250|UniProtKB:P22195}; EC=1.11.1.7; Flags: Precursor;	W5AAN4_WHEAT,RecName: Full=Peroxidase {ECO:0000256|RuleBase:RU362060, ECO:0000256|SAAS:SAAS00709852}; EC=1.11.1.7 {ECO:0000256|RuleBase:RU362060, ECO:0000256|SAAS:SAAS00709852};
	TraesCS1B01G096600	1.035		2.523	-2.583	ref|XP_020179031.1|	PER5_VITVI,RecName: Full=Peroxidase 5 {ECO:0000250|UniProtKB:P22195}; EC=1.11.1.7; Flags: Precursor;	A0A1D6D773_WHEAT,RecName: Full=Peroxidase {ECO:0000256|RuleBase:RU362060, ECO:0000256|SAAS:SAAS00709852}; EC=1.11.1.7 {ECO:0000256|RuleBase:RU362060, ECO:0000256|SAAS:SAAS00709852};
	TraesCS1B01G096300			2.852	-2.63	ref|XP_020179032.1|	PER5_VITVI,RecName: Full=Peroxidase 5 {ECO:0000250|UniProtKB:P22195}; EC=1.11.1.7; Flags: Precursor;	W5AA37_WHEAT,RecName: Full=Peroxidase {ECO:0000256|RuleBase:RU362060, ECO:0000256|SAAS:SAAS00709852}; EC=1.11.1.7 {ECO:0000256|RuleBase:RU362060, ECO:0000256|SAAS:SAAS00709852};
	TraesCS1B01G096200			-1.377		ref|XP_020179030.1|	PER5_VITVI,RecName: Full=Peroxidase 5 {ECO:0000250|UniProtKB:P22195}; EC=1.11.1.7; Flags: Precursor;	W5A9M2_WHEAT,RecName: Full=Peroxidase {ECO:0000256|RuleBase:RU362060, ECO:0000256|SAAS:SAAS00709852}; EC=1.11.1.7 {ECO:0000256|RuleBase:RU362060, ECO:0000256|SAAS:SAAS00709852};
	TraesCS1B01G095800			-1.279		ref|XP_020179970.1|	PER2_MAIZE,RecName: Full=Peroxidase 2; EC=1.11.1.7; AltName: Full=Plasma membrane-bound peroxidase 2; Short=pmPOX2; Flags: Precursor;	W5A8K7_WHEAT,RecName: Full=Peroxidase {ECO:0000256|RuleBase:RU362060, ECO:0000256|SAAS:SAAS00709852}; EC=1.11.1.7 {ECO:0000256|RuleBase:RU362060, ECO:0000256|SAAS:SAAS00709852};
	TraesCS1A01G356100		2.155		1.534	ref|XP_020175209.1|	PER1_ORYSJ,RecName: Full=Peroxidase 1; EC=1.11.1.7; Flags: Precursor;	W4ZPZ0_WHEAT,RecName: Full=Peroxidase {ECO:0000256|RuleBase:RU362060, ECO:0000256|SAAS:SAAS00709852}; EC=1.11.1.7 {ECO:0000256|RuleBase:RU362060, ECO:0000256|SAAS:SAAS00709852};
	TraesCS1A01G342300			-2.472		ref|XP_020151347.1|	PER2_MAIZE,RecName: Full=Peroxidase 2; EC=1.11.1.7; AltName: Full=Plasma membrane-bound peroxidase 2; Short=pmPOX2; Flags: Precursor;	A0A1D5RRB1_WHEAT,RecName: Full=Peroxidase {ECO:0000256|SAAS:SAAS00709852}; EC=1.11.1.7 {ECO:0000256|SAAS:SAAS00709852};
	TraesCS1A01G342000			-1.01		ref|XP_020151347.1|	PER2_MAIZE,RecName: Full=Peroxidase 2; EC=1.11.1.7; AltName: Full=Plasma membrane-bound peroxidase 2; Short=pmPOX2; Flags: Precursor;	W4ZNA8_WHEAT,RecName: Full=Peroxidase {ECO:0000256|RuleBase:RU362060, ECO:0000256|SAAS:SAAS00709852}; EC=1.11.1.7 {ECO:0000256|RuleBase:RU362060, ECO:0000256|SAAS:SAAS00709852};
	TraesCS1A01G319000		1.855		1.334	ref|XP_020173446.1|	PER1_ORYSJ,RecName: Full=Peroxidase 1; EC=1.11.1.7; Flags: Precursor;	A0A1D5RTE6_WHEAT,RecName: Full=Peroxidase {ECO:0000256|SAAS:SAAS00709852}; EC=1.11.1.7 {ECO:0000256|SAAS:SAAS00709852};
	TraesCS1A01G318900			-2.514		ref|XP_020175341.1|	PER1_ORYSJ,RecName: Full=Peroxidase 1; EC=1.11.1.7; Flags: Precursor;	C5H4Q0_WHEAT,RecName: Full=Peroxidase {ECO:0000256|RuleBase:RU362060, ECO:0000256|SAAS:SAAS00709852}; EC=1.11.1.7 {ECO:0000256|RuleBase:RU362060, ECO:0000256|SAAS:SAAS00709852};
	TraesCS1A01G318700		2.104	-4.319		gb|EMS60389.1|	PER1_ORYSJ,RecName: Full=Peroxidase 1; EC=1.11.1.7; Flags: Precursor;	A0A1D5RQ45_WHEAT,RecName: Full=Peroxidase {ECO:0000256|RuleBase:RU362060, ECO:0000256|SAAS:SAAS00709852}; EC=1.11.1.7 {ECO:0000256|RuleBase:RU362060, ECO:0000256|SAAS:SAAS00709852};
	TraesCS1A01G318600	-1.054	1.976	-3.626		gb|EMS60389.1|	PER1_ORYSJ,RecName: Full=Peroxidase 1; EC=1.11.1.7; Flags: Precursor;	M8AI04_TRIUA,RecName: Full=Peroxidase {ECO:0000256|RuleBase:RU362060, ECO:0000256|SAAS:SAAS00709852}; EC=1.11.1.7 {ECO:0000256|RuleBase:RU362060, ECO:0000256|SAAS:SAAS00709852};
	TraesCS1A01G318500		1.496	-3.957	1.74	gb|EMS60389.1|	PER1_ORYSJ,RecName: Full=Peroxidase 1; EC=1.11.1.7; Flags: Precursor;	A0A1D5S0G0_WHEAT,RecName: Full=Peroxidase {ECO:0000256|RuleBase:RU362060, ECO:0000256|SAAS:SAAS00709852}; EC=1.11.1.7 {ECO:0000256|RuleBase:RU362060, ECO:0000256|SAAS:SAAS00709852};
	TraesCS1A01G318400	-1.082	1.459	-3.175	1.139	ref|XP_020152640.1|	PER1_ORYSJ,RecName: Full=Peroxidase 1; EC=1.11.1.7; Flags: Precursor;	A0A1D5S0F9_WHEAT,RecName: Full=Peroxidase {ECO:0000256|RuleBase:RU362060, ECO:0000256|SAAS:SAAS00709852}; EC=1.11.1.7 {ECO:0000256|RuleBase:RU362060, ECO:0000256|SAAS:SAAS00709852};
	TraesCS1A01G318300	-1.032	1.741	-3.786		gb|EMS60389.1|	PER1_ORYSJ,RecName: Full=Peroxidase 1; EC=1.11.1.7; Flags: Precursor;	A0A1D5S0F9_WHEAT,RecName: Full=Peroxidase {ECO:0000256|RuleBase:RU362060, ECO:0000256|SAAS:SAAS00709852}; EC=1.11.1.7 {ECO:0000256|RuleBase:RU362060, ECO:0000256|SAAS:SAAS00709852};
	TraesCS1A01G318200		1.483	-3.257		ref|XP_020152640.1|	PER1_ORYSJ,RecName: Full=Peroxidase 1; EC=1.11.1.7; Flags: Precursor;	A0A1D5S0F9_WHEAT,RecName: Full=Peroxidase {ECO:0000256|RuleBase:RU362060, ECO:0000256|SAAS:SAAS00709852}; EC=1.11.1.7 {ECO:0000256|RuleBase:RU362060, ECO:0000256|SAAS:SAAS00709852};
	TraesCS1A01G318000		1.138	-2.616		ref|XP_020152638.1|	PER1_ORYSJ,RecName: Full=Peroxidase 1; EC=1.11.1.7; Flags: Precursor;	C5H4Q0_WHEAT,RecName: Full=Peroxidase {ECO:0000256|RuleBase:RU362060, ECO:0000256|SAAS:SAAS00709852}; EC=1.11.1.7 {ECO:0000256|RuleBase:RU362060, ECO:0000256|SAAS:SAAS00709852};
	TraesCS1A01G317900		1.926	-1.14		ref|XP_020180522.1|	PER1_ORYSJ,RecName: Full=Peroxidase 1; EC=1.11.1.7; Flags: Precursor;	W5AFB4_WHEAT,RecName: Full=Peroxidase {ECO:0000256|RuleBase:RU362060, ECO:0000256|SAAS:SAAS00709852}; EC=1.11.1.7 {ECO:0000256|RuleBase:RU362060, ECO:0000256|SAAS:SAAS00709852};
	TraesCS1A01G310500	1.776	1.242	1.884	2.232	emb|CAE47490.1|	C98A1_SORBI,RecName: Full=Cytochrome P450 98A1; EC=1.14.-.-;	A0A1D5RPG5_WHEAT,SubName: Full=Uncharacterized protein {ECO:0000313|EnsemblPlants:TRIAE_CS42_1AL_TGACv1_000089_AA0002910.1};
	TraesCS1A01G304600		2.392	-2.179	1.061	ref|XP_020171643.1|	PER2_MAIZE,RecName: Full=Peroxidase 2; EC=1.11.1.7; AltName: Full=Plasma membrane-bound peroxidase 2; Short=pmPOX2; Flags: Precursor;	A0A1D5S058_WHEAT,RecName: Full=Peroxidase {ECO:0000256|RuleBase:RU362060, ECO:0000256|SAAS:SAAS00709852}; EC=1.11.1.7 {ECO:0000256|RuleBase:RU362060, ECO:0000256|SAAS:SAAS00709852};
	TraesCS1A01G304500	-2.941	2.309	-6.299	1.142	gb|EMS48378.1|	PER2_MAIZE,RecName: Full=Peroxidase 2; EC=1.11.1.7; AltName: Full=Plasma membrane-bound peroxidase 2; Short=pmPOX2; Flags: Precursor;	A0A1D5S059_WHEAT,RecName: Full=Peroxidase {ECO:0000256|RuleBase:RU362060, ECO:0000256|SAAS:SAAS00709852}; EC=1.11.1.7 {ECO:0000256|RuleBase:RU362060, ECO:0000256|SAAS:SAAS00709852};
	TraesCS1A01G214500		1.586		1.391	gb|EMS53981.1|	PER57_ARATH,RecName: Full=Peroxidase 57; Short=Atperox P57; EC=1.11.1.7; AltName: Full=ATP13a; AltName: Full=PRXR10; Flags: Precursor;	W4ZMF8_WHEAT,RecName: Full=Peroxidase {ECO:0000256|RuleBase:RU362060, ECO:0000256|SAAS:SAAS00709852}; EC=1.11.1.7 {ECO:0000256|RuleBase:RU362060, ECO:0000256|SAAS:SAAS00709852};
	TraesCS1A01G200200			-1.166		ref|XP_020179422.1|	PER5_VITVI,RecName: Full=Peroxidase 5 {ECO:0000250|UniProtKB:P22195}; EC=1.11.1.7; Flags: Precursor;	W4ZRX2_WHEAT,RecName: Full=Peroxidase {ECO:0000256|RuleBase:RU362060, ECO:0000256|SAAS:SAAS00709852}; EC=1.11.1.7 {ECO:0000256|RuleBase:RU362060, ECO:0000256|SAAS:SAAS00709852};
	TraesCS1A01G108400				-1.168	ref|XP_014754080.1|	PER1_MAIZE,RecName: Full=Peroxidase 1; EC=1.11.1.7; AltName: Full=Plasma membrane-bound peroxidase 1; Short=pmPOX1; Flags: Precursor;	W4ZYX8_WHEAT,RecName: Full=Peroxidase {ECO:0000256|RuleBase:RU362060, ECO:0000256|SAAS:SAAS00709852}; EC=1.11.1.7 {ECO:0000256|RuleBase:RU362060, ECO:0000256|SAAS:SAAS00709852};
	TraesCS1A01G104300				2.02	ref|XP_020167321.1|	PERA2_ARMRU,RecName: Full=Peroxidase A2; EC=1.11.1.7;	A0A1D5S2V4_WHEAT,RecName: Full=Peroxidase {ECO:0000256|RuleBase:RU362060, ECO:0000256|SAAS:SAAS00709852}; EC=1.11.1.7 {ECO:0000256|RuleBase:RU362060, ECO:0000256|SAAS:SAAS00709852};
	TraesCS1A01G088400	--	--	-3.115	--	gb|EMS45123.1|	THT2_ORYSJ,RecName: Full=Tryptamine hydroxycinnamoyltransferase 2 {ECO:0000305}; Short=OsTHT2 {ECO:0000303|PubMed:27354554}; EC=2.3.1.- {ECO:0000305};	A0A1D5S564_WHEAT,SubName: Full=Uncharacterized protein {ECO:0000313|EnsemblPlants:TRIAE_CS42_1AS_TGACv1_021065_AA0080880.1};
	TraesCS1A01G088300	2.569	4.207	3.79	1.629	ref|XP_020190590.1|	THT2_ORYSJ,RecName: Full=Tryptamine hydroxycinnamoyltransferase 2 {ECO:0000305}; Short=OsTHT2 {ECO:0000303|PubMed:27354554}; EC=2.3.1.- {ECO:0000305};	W4ZY31_WHEAT,SubName: Full=Uncharacterized protein {ECO:0000313|EnsemblPlants:TRIAE_CS42_1AS_TGACv1_019982_AA0073540.1};
	TraesCS1A01G079500		1.294	1.427		ref|XP_020187345.1|	PER5_VITVI,RecName: Full=Peroxidase 5 {ECO:0000250|UniProtKB:P22195}; EC=1.11.1.7; Flags: Precursor;	A0A1D5S4W7_WHEAT,RecName: Full=Peroxidase {ECO:0000256|RuleBase:RU362060, ECO:0000256|SAAS:SAAS00709852}; EC=1.11.1.7 {ECO:0000256|RuleBase:RU362060, ECO:0000256|SAAS:SAAS00709852};
	TraesCS1A01G079400	1.672	3.886	1.43	3.157	gb|EMS51265.1|	PER5_VITVI,RecName: Full=Peroxidase 5 {ECO:0000250|UniProtKB:P22195}; EC=1.11.1.7; Flags: Precursor;	W4ZWL4_WHEAT,RecName: Full=Peroxidase {ECO:0000256|RuleBase:RU362060, ECO:0000256|SAAS:SAAS00709852}; EC=1.11.1.7 {ECO:0000256|RuleBase:RU362060, ECO:0000256|SAAS:SAAS00709852};
	TraesCS1A01G078600	3.212		4.12	-3.088	gb|EMS60334.1|	PER5_VITVI,RecName: Full=Peroxidase 5 {ECO:0000250|UniProtKB:P22195}; EC=1.11.1.7; Flags: Precursor;	W4ZYU3_WHEAT,RecName: Full=Peroxidase {ECO:0000256|RuleBase:RU362060, ECO:0000256|SAAS:SAAS00709852}; EC=1.11.1.7 {ECO:0000256|RuleBase:RU362060, ECO:0000256|SAAS:SAAS00709852};
	TraesCS1A01G078400	1.867	1.413	4.356		ref|XP_020179031.1|	PER5_VITVI,RecName: Full=Peroxidase 5 {ECO:0000250|UniProtKB:P22195}; EC=1.11.1.7; Flags: Precursor;	W4ZXH9_WHEAT,RecName: Full=Peroxidase {ECO:0000256|RuleBase:RU362060, ECO:0000256|SAAS:SAAS00709852}; EC=1.11.1.7 {ECO:0000256|RuleBase:RU362060, ECO:0000256|SAAS:SAAS00709852};
	TraesCS1A01G078200	1.401		2.688		ref|XP_020179032.1|	PER5_VITVI,RecName: Full=Peroxidase 5 {ECO:0000250|UniProtKB:P22195}; EC=1.11.1.7; Flags: Precursor;	W4ZYX3_WHEAT,RecName: Full=Peroxidase {ECO:0000256|RuleBase:RU362060, ECO:0000256|SAAS:SAAS00709852}; EC=1.11.1.7 {ECO:0000256|RuleBase:RU362060, ECO:0000256|SAAS:SAAS00709852};
	TraesCS1A01G078100			-1.307		ref|XP_020179030.1|	PER2_MAIZE,RecName: Full=Peroxidase 2; EC=1.11.1.7; AltName: Full=Plasma membrane-bound peroxidase 2; Short=pmPOX2; Flags: Precursor;	W4ZYP4_WHEAT,RecName: Full=Peroxidase {ECO:0000256|RuleBase:RU362060, ECO:0000256|SAAS:SAAS00709852}; EC=1.11.1.7 {ECO:0000256|RuleBase:RU362060, ECO:0000256|SAAS:SAAS00709852};
