# Supplementary material for: Transcriptomic and Metabolomic Profiling of Root Tissue in Drought-Tolerant and Drought-Susceptible Wheat Genotypes in Response to Water Stress
Source: Int J Mol Sci. 2024 Sep 27;25(19):10430. doi: 10.3390/ijms251910430 (PMC11476764; doi:10.3390/ijms251910430)
Supplement: Supplementary file 1 [file ijms-25-10430-s001.zip › Table S12.xlsx]

## Sheet: sheet1
Table S12. DEGs involved in carbon and amino acids metabolism. Blank presented in the table means without significant difference in gene expression.
Group	gene ID	log2FoldChange(JM_6_CK_vs_JM_6_P)	log2FoldChange(JM_48_CK_vs_JM_48_P)	log2FoldChange(YN_6_CK_vs_YN_6_P)	log2FoldChange(YN_48_CK_vs_YN_48_P)	NR	SwissProt	TrEMBL
Complex I (NADH dehydrogenase complex)	TraesCS5D01G237400		1.563	-1.541	1.144	ref|XP_020188173.1|	NDHL_ARATH,RecName: Full=NAD(P)H-quinone oxidoreductase subunit L, chloroplastic; EC=1.6.5.- {ECO:0000305}; AltName: Full=NAD(P)H dehydrogenase subunit L {ECO:0000303|PubMed:21785130}; Short=NDH subunit L {ECO:0000305}; Short=NDH-L {ECO:0000305}; AltName: Full=NADH-plastoquinone oxidoreductase subunit L {ECO:0000305}; AltName: Full=Protein CHLORORESPIRATORY REDUCTION 23 {ECO:0000303|PubMed:183881…	A0A1D5ZR28_WHEAT,SubName: Full=Uncharacterized protein {ECO:0000313|EnsemblPlants:TRIAE_CS42_5DL_TGACv1_434155_AA1430640.1};
	TraesCS5B01G228900	--	1.237	-1.425	--	ref|XP_020188173.1|	NDHL_ARATH,RecName: Full=NAD(P)H-quinone oxidoreductase subunit L, chloroplastic; EC=1.6.5.- {ECO:0000305}; AltName: Full=NAD(P)H dehydrogenase subunit L {ECO:0000303|PubMed:21785130}; Short=NDH subunit L {ECO:0000305}; Short=NDH-L {ECO:0000305}; AltName: Full=NADH-plastoquinone oxidoreductase subunit L {ECO:0000305}; AltName: Full=Protein CHLORORESPIRATORY REDUCTION 23 {ECO:0000303|PubMed:183881…	A0A1D5Z400_WHEAT,SubName: Full=Uncharacterized protein {ECO:0000313|EnsemblPlants:TRIAE_CS42_5BL_TGACv1_405147_AA1321180.1};
	TraesCS3D01G402500		1.729	-1.296	1.436	ref|XP_020156031.1|	NDHN_ARATH,RecName: Full=NAD(P)H-quinone oxidoreductase subunit N, chloroplastic {ECO:0000305}; EC=1.6.5.- {ECO:0000305}; AltName: Full=NAD(P)H dehydrogenase subunit N {ECO:0000303|PubMed:21785130}; Short=NDH subunit N {ECO:0000305}; Short=NDH-N {ECO:0000303|PubMed:15608332}; AltName: Full=NADH-plastoquinone oxidoreductase subunit N {ECO:0000305}; Flags: Precursor;	A0A287M953_HORVV,SubName: Full=Uncharacterized protein {ECO:0000313|EnsemblPlants:HORVU3Hr1G091140.2};
	TraesCS3B01G441000	--	1.978	-1.327	1.706	emb|CDM85445.1|	NDHN_ARATH,RecName: Full=NAD(P)H-quinone oxidoreductase subunit N, chloroplastic {ECO:0000305}; EC=1.6.5.- {ECO:0000305}; AltName: Full=NAD(P)H dehydrogenase subunit N {ECO:0000303|PubMed:21785130}; Short=NDH subunit N {ECO:0000305}; Short=NDH-N {ECO:0000303|PubMed:15608332}; AltName: Full=NADH-plastoquinone oxidoreductase subunit N {ECO:0000305}; Flags: Precursor;	A0A1D5VVP8_WHEAT,SubName: Full=Uncharacterized protein {ECO:0000313|EnsemblPlants:TRIAE_CS42_3B_TGACv1_221731_AA0748630.2};
	TraesCS2D01G385300	--	2.224	-2.19	1.973	ref|XP_020167783.1|	NDHM_ORYSJ,RecName: Full=NAD(P)H-quinone oxidoreductase subunit M, chloroplastic {ECO:0000305}; EC=1.6.5.- {ECO:0000305}; AltName: Full=NAD(P)H dehydrogenase subunit M {ECO:0000305}; Short=NDH subunit M {ECO:0000305}; Short=NDH-M {ECO:0000250|UniProtKB:Q2V2S7}; AltName: Full=NADH-plastoquinone oxidoreductase subunit M {ECO:0000305}; Flags: Precursor;	W5BWB4_WHEAT,SubName: Full=Uncharacterized protein {ECO:0000313|EnsemblPlants:TRIAE_CS42_2DL_TGACv1_158173_AA0511260.1};
	TraesCS2A01G387800	--	2.313	--	1.6	ref|XP_020167783.1|	NDHM_ORYSJ,RecName: Full=NAD(P)H-quinone oxidoreductase subunit M, chloroplastic {ECO:0000305}; EC=1.6.5.- {ECO:0000305}; AltName: Full=NAD(P)H dehydrogenase subunit M {ECO:0000305}; Short=NDH subunit M {ECO:0000305}; Short=NDH-M {ECO:0000250|UniProtKB:Q2V2S7}; AltName: Full=NADH-plastoquinone oxidoreductase subunit M {ECO:0000305}; Flags: Precursor;	A0A1D5T6H1_WHEAT,SubName: Full=Uncharacterized protein {ECO:0000313|EnsemblPlants:TRIAE_CS42_2AL_TGACv1_093123_AA0272520.1};
	TraesCS2B01G405600	1.065	2.481	--	1.684	ref|XP_020167783.1|	NDHM_ORYSJ,RecName: Full=NAD(P)H-quinone oxidoreductase subunit M, chloroplastic {ECO:0000305}; EC=1.6.5.- {ECO:0000305}; AltName: Full=NAD(P)H dehydrogenase subunit M {ECO:0000305}; Short=NDH subunit M {ECO:0000305}; Short=NDH-M {ECO:0000250|UniProtKB:Q2V2S7}; AltName: Full=NADH-plastoquinone oxidoreductase subunit M {ECO:0000305}; Flags: Precursor;	W5B793_WHEAT,SubName: Full=Uncharacterized protein {ECO:0000313|EnsemblPlants:TRIAE_CS42_2BL_TGACv1_129612_AA0390530.1};
	TraesCS3A01G407200	--	2.848	-1.346	1.878	emb|CDM85445.1|	NDHN_ARATH,RecName: Full=NAD(P)H-quinone oxidoreductase subunit N, chloroplastic {ECO:0000305}; EC=1.6.5.- {ECO:0000305}; AltName: Full=NAD(P)H dehydrogenase subunit N {ECO:0000303|PubMed:21785130}; Short=NDH subunit N {ECO:0000305}; Short=NDH-N {ECO:0000303|PubMed:15608332}; AltName: Full=NADH-plastoquinone oxidoreductase subunit N {ECO:0000305}; Flags: Precursor;	A0A1D5V643_WHEAT,SubName: Full=Uncharacterized protein {ECO:0000313|EnsemblPlants:TRIAE_CS42_3AL_TGACv1_194012_AA0624520.1};
	TraesCS5A01G230400	--	2.927	-1.195	2.485	ref|XP_020188173.1|	NDHL_ARATH,RecName: Full=NAD(P)H-quinone oxidoreductase subunit L, chloroplastic; EC=1.6.5.- {ECO:0000305}; AltName: Full=NAD(P)H dehydrogenase subunit L {ECO:0000303|PubMed:21785130}; Short=NDH subunit L {ECO:0000305}; Short=NDH-L {ECO:0000305}; AltName: Full=NADH-plastoquinone oxidoreductase subunit L {ECO:0000305}; AltName: Full=Protein CHLORORESPIRATORY REDUCTION 23 {ECO:0000303|PubMed:183881…	A0A1D5YH83_WHEAT,SubName: Full=Uncharacterized protein {ECO:0000313|EnsemblPlants:TRIAE_CS42_5AL_TGACv1_375043_AA1214600.1};
	TraesCS3B01G566000	--	5.373	--	2.12	emb|CDM86745.1|	NDHO_ARATH,RecName: Full=NAD(P)H-quinone oxidoreductase subunit O, chloroplastic {ECO:0000305}; EC=1.6.5.- {ECO:0000305}; AltName: Full=NAD(P)H dehydrogenase subunit O {ECO:0000303|PubMed:21785130}; Short=NDH subunit O {ECO:0000305}; Short=NDH-O {ECO:0000303|PubMed:15608332}; AltName: Full=NADH-plastoquinone oxidoreductase subunit O {ECO:0000305}; Flags: Precursor;	A0A080YTR3_WHEAT,SubName: Full=Uncharacterized protein {ECO:0000313|EMBL:CDM86745.1, ECO:0000313|EnsemblPlants:TRIAE_CS42_3B_TGACv1_225446_AA0808460.1};
Complex II ( Succinate dehydrogenase )	TraesCS5B01G414900	--	1.007		--	ref|XP_020167531.1|	SDHA_ORYSJ,RecName: Full=Succinate dehydrogenase [ubiquinone] flavoprotein subunit, mitochondrial; EC=1.3.5.1 {ECO:0000250|UniProtKB:P31040}; AltName: Full=Flavoprotein subunit of complex II; Short=FP; Flags: Precursor;	W5F8S6_WHEAT,RecName: Full=Succinate dehydrogenase [ubiquinone] flavoprotein subunit, mitochondrial {ECO:0000256|RuleBase:RU362051}; EC=1.3.5.1 {ECO:0000256|RuleBase:RU362051};
	TraesCS2A01G255100	--	1.388		--	dbj|BAK08049.1|	SDHA_ORYSJ,RecName: Full=Succinate dehydrogenase [ubiquinone] flavoprotein subunit, mitochondrial; EC=1.3.5.1 {ECO:0000250|UniProtKB:P31040}; AltName: Full=Flavoprotein subunit of complex II; Short=FP; Flags: Precursor;	F2EL27_HORVV,RecName: Full=Succinate dehydrogenase [ubiquinone] flavoprotein subunit, mitochondrial {ECO:0000256|RuleBase:RU362051}; EC=1.3.5.1 {ECO:0000256|RuleBase:RU362051};
Complex V (ATP synthase)	TraesCS4B01G067300	2.242	3.349	1.217	2.633	ref|XP_020190677.1|	ATPD_CHLRE,RecName: Full=ATP synthase delta chain, chloroplastic; AltName: Full=F-ATPase delta chain; Flags: Precursor;	A0A1D5X951_WHEAT,SubName: Full=Uncharacterized protein {ECO:0000313|EnsemblPlants:TRIAE_CS42_4AL_TGACv1_292012_AA0997400.1};
	TraesCS4D01G066200	2.601	2.995	1.912	2.971	ref|XP_020190677.1|	ATPD_CHLRE,RecName: Full=ATP synthase delta chain, chloroplastic; AltName: Full=F-ATPase delta chain; Flags: Precursor;	A0A1D5X951_WHEAT,SubName: Full=Uncharacterized protein {ECO:0000313|EnsemblPlants:TRIAE_CS42_4AL_TGACv1_292012_AA0997400.1};
	TraesCS2A01G223600	--	2.022	--	1.234	ref|XP_020147855.1|	ATPG_MAIZE,RecName: Full=ATP synthase subunit gamma, chloroplastic; AltName: Full=F-ATPase gamma subunit; Contains: RecName: Full=Inceptin; Flags: Precursor;	M7ZV19_TRIUA,SubName: Full=ATP synthase subunit gamma, chloroplastic {ECO:0000313|EMBL:EMS56225.1, ECO:0000313|EnsemblPlants:TRIUR3_23580-P1};
	TraesCS6A01G303800	--	1.978	--	--	ref|XP_020176500.1|	ATPD_SORBI,RecName: Full=ATP synthase delta chain, chloroplastic; AltName: Full=F-ATPase delta chain; Flags: Precursor;	A0A1D6ABX5_WHEAT,SubName: Full=Uncharacterized protein {ECO:0000313|EnsemblPlants:TRIAE_CS42_6AL_TGACv1_473264_AA1529760.1};
	TraesCS2D01G229600	--	1.798	--	--	ref|XP_020147855.1|	ATPG_MAIZE,RecName: Full=ATP synthase subunit gamma, chloroplastic; AltName: Full=F-ATPase gamma subunit; Contains: RecName: Full=Inceptin; Flags: Precursor;	M7ZV19_TRIUA,SubName: Full=ATP synthase subunit gamma, chloroplastic {ECO:0000313|EMBL:EMS56225.1, ECO:0000313|EnsemblPlants:TRIUR3_23580-P1};
	TraesCS2B01G273900	--	1.595	--	--	ref|XP_020147855.1|	ATPG_MAIZE,RecName: Full=ATP synthase subunit gamma, chloroplastic; AltName: Full=F-ATPase gamma subunit; Contains: RecName: Full=Inceptin; Flags: Precursor;	M7ZV19_TRIUA,SubName: Full=ATP synthase subunit gamma, chloroplastic {ECO:0000313|EMBL:EMS56225.1, ECO:0000313|EnsemblPlants:TRIUR3_23580-P1};
	TraesCS4B01G204500	--	1.474	--	--	dbj|BAJ86488.1|	ATPX_SPIOL,RecName: Full=ATP synthase subunit b', chloroplastic; AltName: Full=ATP synthase F(0) sector subunit b'; AltName: Full=ATPase subunit II; Flags: Precursor;	A0A1D5XNH9_WHEAT,SubName: Full=Uncharacterized protein {ECO:0000313|EnsemblPlants:TRIAE_CS42_4BL_TGACv1_322607_AA1072260.3};
	TraesCS4D01G205400	--	1.416	-1.152	--	ref|XP_020199450.1|	ATPX_SPIOL,RecName: Full=ATP synthase subunit b', chloroplastic; AltName: Full=ATP synthase F(0) sector subunit b'; AltName: Full=ATPase subunit II; Flags: Precursor;	A0A1D5XZP7_WHEAT,SubName: Full=Uncharacterized protein {ECO:0000313|EnsemblPlants:TRIAE_CS42_4DL_TGACv1_343277_AA1132640.1};
	TraesCS6D01G283300	--	1.131	--	--	ref|XP_020176500.1|	ATPD_SORBI,RecName: Full=ATP synthase delta chain, chloroplastic; AltName: Full=F-ATPase delta chain; Flags: Precursor;	A0A1D6B301_WHEAT,SubName: Full=Uncharacterized protein {ECO:0000313|EnsemblPlants:TRIAE_CS42_6DL_TGACv1_526376_AA1681230.1};
SUS	TraesCS7A01G040900	1.089	4.087	--	2.078	ref|XP_020193399.1|	SUS1_ORYSJ,RecName: Full=Sucrose synthase 1; Short=OsSUS1; EC=2.4.1.13; AltName: Full=Sucrose synthase 2; Short=RSs2; AltName: Full=Sucrose-UDP glucosyltransferase 1;	A0A1D6SCP9_WHEAT,RecName: Full=Sucrose synthase {ECO:0000256|RuleBase:RU280817}; EC=2.4.1.13 {ECO:0000256|RuleBase:RU280817};
	TraesCS4B01G167500	1.238	--	--	--	ref|XP_020155293.1|	SUS4_ORYSJ,RecName: Full=Sucrose synthase 4; Short=OsSUS4; EC=2.4.1.13; AltName: Full=Sucrose-UDP glucosyltransferase 4;	A0A1D6DDQ0_WHEAT,RecName: Full=Sucrose synthase {ECO:0000256|RuleBase:RU280817}; EC=2.4.1.13 {ECO:0000256|RuleBase:RU280817};
	TraesCS7A01G158900	2.158	1.392	1.854	1.099	ref|XP_020173959.1|	SUS1_HORVU,RecName: Full=Sucrose synthase 1; EC=2.4.1.13; AltName: Full=Sucrose-UDP glucosyltransferase 1;	A0A1D6SCX5_WHEAT,RecName: Full=Sucrose synthase {ECO:0000256|RuleBase:RU280817}; EC=2.4.1.13 {ECO:0000256|RuleBase:RU280817};
	TraesCS7D01G159800	2.262	1.682	1.245	1.05	ref|XP_020173959.1|	SUS1_HORVU,RecName: Full=Sucrose synthase 1; EC=2.4.1.13; AltName: Full=Sucrose-UDP glucosyltransferase 1;	W5I774_WHEAT,RecName: Full=Sucrose synthase {ECO:0000256|RuleBase:RU280817}; EC=2.4.1.13 {ECO:0000256|RuleBase:RU280817};
	TraesCS7B01G063400	2.295	1.786	2.347	1.692	dbj|BAJ99820.1|	SUS1_HORVU,RecName: Full=Sucrose synthase 1; EC=2.4.1.13; AltName: Full=Sucrose-UDP glucosyltransferase 1;	F2DXJ9_HORVV,RecName: Full=Sucrose synthase {ECO:0000256|RuleBase:RU280817}; EC=2.4.1.13 {ECO:0000256|RuleBase:RU280817};
	TraesCS4A01G446700	--	2.922	--	1.475	ref|XP_020193399.1|	SUS1_ORYSJ,RecName: Full=Sucrose synthase 1; Short=OsSUS1; EC=2.4.1.13; AltName: Full=Sucrose synthase 2; Short=RSs2; AltName: Full=Sucrose-UDP glucosyltransferase 1;	A0A1D6SCP9_WHEAT,RecName: Full=Sucrose synthase {ECO:0000256|RuleBase:RU280817}; EC=2.4.1.13 {ECO:0000256|RuleBase:RU280817};
	TraesCS7D01G036600	--	3.882	--	1.96	ref|XP_020193399.1|	SUS1_ORYSJ,RecName: Full=Sucrose synthase 1; Short=OsSUS1; EC=2.4.1.13; AltName: Full=Sucrose synthase 2; Short=RSs2; AltName: Full=Sucrose-UDP glucosyltransferase 1;	A0A1D6D1F6_WHEAT,RecName: Full=Sucrose synthase {ECO:0000256|RuleBase:RU280817}; EC=2.4.1.13 {ECO:0000256|RuleBase:RU280817};
TPP	TraesCS5D01G200800	1.364	--	1.244	--	ref|XP_020190227.1|	TPP7_ORYSJ,RecName: Full=Probable trehalose-phosphate phosphatase 7; Short=OsTPP7; EC=3.1.3.12; AltName: Full=Trehalose 6-phosphate phosphatase;	A0A0C4BJY4_WHEAT,RecName: Full=Trehalose 6-phosphate phosphatase {ECO:0000256|RuleBase:RU361117}; EC=3.1.3.12 {ECO:0000256|RuleBase:RU361117};
	TraesCS5A01G190000	2.12	1.225		--	ref|XP_020190227.1|	TPP7_ORYSJ,RecName: Full=Probable trehalose-phosphate phosphatase 7; Short=OsTPP7; EC=3.1.3.12; AltName: Full=Trehalose 6-phosphate phosphatase;	A0A0C4BJY4_WHEAT,RecName: Full=Trehalose 6-phosphate phosphatase {ECO:0000256|RuleBase:RU361117}; EC=3.1.3.12 {ECO:0000256|RuleBase:RU361117};
	TraesCS2B01G187100	2.728	2.514		--	ref|XP_020197684.1|	TPRA3_MAIZE,RecName: Full=Trehalose 6-phosphate phosphatase RA3 {ECO:0000305}; EC=3.1.3.12 {ECO:0000269|PubMed:16688177}; AltName: Full=Protein RAMOSA 3 {ECO:0000303|PubMed:16688177};	W5BMP2_WHEAT,RecName: Full=Trehalose 6-phosphate phosphatase {ECO:0000256|RuleBase:RU361117}; EC=3.1.3.12 {ECO:0000256|RuleBase:RU361117};
	TraesCS2A01G161100	3.858	2.549	3.619	2.001	ref|XP_020197683.1|	TPRA3_MAIZE,RecName: Full=Trehalose 6-phosphate phosphatase RA3 {ECO:0000305}; EC=3.1.3.12 {ECO:0000269|PubMed:16688177}; AltName: Full=Protein RAMOSA 3 {ECO:0000303|PubMed:16688177};	A0A1D5RSQ2_WHEAT,RecName: Full=Trehalose 6-phosphate phosphatase {ECO:0000256|RuleBase:RU361117}; EC=3.1.3.12 {ECO:0000256|RuleBase:RU361117};
	TraesCS2A01G161000	4.079	2.619	3.7	1.923	ref|XP_020197684.1|	TPRA3_MAIZE,RecName: Full=Trehalose 6-phosphate phosphatase RA3 {ECO:0000305}; EC=3.1.3.12 {ECO:0000269|PubMed:16688177}; AltName: Full=Protein RAMOSA 3 {ECO:0000303|PubMed:16688177};	A0A1D5TQB7_WHEAT,RecName: Full=Trehalose 6-phosphate phosphatase {ECO:0000256|RuleBase:RU361117}; EC=3.1.3.12 {ECO:0000256|RuleBase:RU361117};
	TraesCS2B01G187000	5.597	4.345	3.884	3.943	ref|XP_020188443.1|	TPP3_ORYSJ,RecName: Full=Probable trehalose-phosphate phosphatase 3; Short=OsTPP3; EC=3.1.3.12; AltName: Full=Trehalose 6-phosphate phosphatase;	W5BJ17_WHEAT,RecName: Full=Trehalose 6-phosphate phosphatase {ECO:0000256|RuleBase:RU361117}; EC=3.1.3.12 {ECO:0000256|RuleBase:RU361117};
	TraesCS6B01G330900	--	--	--	-1.137	ref|XP_020155875.1|	TPP4_ORYSJ,RecName: Full=Probable trehalose-phosphate phosphatase 4; Short=OsTPP4; EC=3.1.3.12; AltName: Full=Trehalose 6-phosphate phosphatase;	A0A1D6B9H6_WHEAT,RecName: Full=Trehalose 6-phosphate phosphatase {ECO:0000256|RuleBase:RU361117}; EC=3.1.3.12 {ECO:0000256|RuleBase:RU361117};
TPS	TraesCS1B01G351600	--	1.23	--	--	ref|XP_020147889.1|	TPS1_ARATH,RecName: Full=Alpha,alpha-trehalose-phosphate synthase [UDP-forming] 1; EC=2.4.1.15; AltName: Full=Trehalose-6-phosphate synthase 1; Short=AtTPS1;	A0A1D5SDF4_WHEAT,SubName: Full=Uncharacterized protein {ECO:0000313|EnsemblPlants:TRIAE_CS42_1BL_TGACv1_031944_AA0123110.3};
	TraesCS1D01G341100	1.235	1.65	--	1.279	ref|XP_020147889.1|	TPS1_ARATH,RecName: Full=Alpha,alpha-trehalose-phosphate synthase [UDP-forming] 1; EC=2.4.1.15; AltName: Full=Trehalose-6-phosphate synthase 1; Short=AtTPS1;	A0A1D5SRF9_WHEAT,SubName: Full=Uncharacterized protein {ECO:0000313|EnsemblPlants:TRIAE_CS42_1DL_TGACv1_061317_AA0192320.2};
	TraesCS3A01G289300	--	--	--	-1.305	ref|XP_020165979.1|	TPS7_ARATH,RecName: Full=Probable alpha,alpha-trehalose-phosphate synthase [UDP-forming] 7; EC=2.4.1.15; AltName: Full=Trehalose-6-phosphate synthase 7; Short=AtTPS7;	N1QW66_AEGTA,SubName: Full=Putative alpha,alpha-trehalose-phosphate synthase (UDP-forming) 7 {ECO:0000313|EMBL:EMT15117.1, ECO:0000313|EnsemblPlants:EMT15117};
PDHA	TraesCS7B01G103800	1.78	3.283	2.09	2.416	ref|XP_020187541.1|	ODPA2_ORYSJ,RecName: Full=Pyruvate dehydrogenase E1 component subunit alpha-2, mitochondrial; Short=PDHE1-A; EC=1.2.4.1; Flags: Precursor;	A0A1D6CZF3_WHEAT,RecName: Full=Pyruvate dehydrogenase E1 component subunit alpha {ECO:0000256|RuleBase:RU361139}; EC=1.2.4.1 {ECO:0000256|RuleBase:RU361139};
	TraesCS7A01G238900	2.368	5.157	3.513	4.076	dbj|BAJ95558.1|	ODPA1_ORYSJ,RecName: Full=Pyruvate dehydrogenase E1 component subunit alpha-1, mitochondrial; Short=PDHE1-A; EC=1.2.4.1; Flags: Precursor;	A0A287W677_HORVV,SubName: Full=Uncharacterized protein {ECO:0000313|EnsemblPlants:HORVU7Hr1G040460.2};
	TraesCS7D01G199900	3.983	6.821	3.489	5.07	ref|XP_020187541.1|	ODPA2_ORYSJ,RecName: Full=Pyruvate dehydrogenase E1 component subunit alpha-2, mitochondrial; Short=PDHE1-A; EC=1.2.4.1; Flags: Precursor;	A0A1D6CZF3_WHEAT,RecName: Full=Pyruvate dehydrogenase E1 component subunit alpha {ECO:0000256|RuleBase:RU361139}; EC=1.2.4.1 {ECO:0000256|RuleBase:RU361139};
	TraesCS5B01G376400	--	1.342	--	--	ref|XP_020199542.1|	ODPA1_ORYSJ,RecName: Full=Pyruvate dehydrogenase E1 component subunit alpha-1, mitochondrial; Short=PDHE1-A; EC=1.2.4.1; Flags: Precursor;	A0A1D5Z0M9_WHEAT,SubName: Full=Uncharacterized protein {ECO:0000313|EnsemblPlants:TRIAE_CS42_5BL_TGACv1_404585_AA1305040.1};
	TraesCS5D01G384100	--	1.551	--	--	ref|XP_020199542.1|	ODPA2_ORYSJ,RecName: Full=Pyruvate dehydrogenase E1 component subunit alpha-2, mitochondrial; Short=PDHE1-A; EC=1.2.4.1; Flags: Precursor;	A0A1D5YHR7_WHEAT,SubName: Full=Uncharacterized protein {ECO:0000313|EnsemblPlants:TRIAE_CS42_5AL_TGACv1_375143_AA1216900.1};
	TraesCS5A01G374500	--	1.594	--	--	ref|XP_020199542.1|	ODPA2_ORYSJ,RecName: Full=Pyruvate dehydrogenase E1 component subunit alpha-2, mitochondrial; Short=PDHE1-A; EC=1.2.4.1; Flags: Precursor;	A0A1D5YHR7_WHEAT,SubName: Full=Uncharacterized protein {ECO:0000313|EnsemblPlants:TRIAE_CS42_5AL_TGACv1_375143_AA1216900.1};
	TraesCS6D01G291100	--	--	--	-1.198	ref|XP_020187633.1|	ODPA1_ORYSJ,RecName: Full=Pyruvate dehydrogenase E1 component subunit alpha-1, mitochondrial; Short=PDHE1-A; EC=1.2.4.1; Flags: Precursor;	A0A1D6AQ51_WHEAT,RecName: Full=Pyruvate dehydrogenase E1 component subunit alpha {ECO:0000256|RuleBase:RU361139}; EC=1.2.4.1 {ECO:0000256|RuleBase:RU361139};
	TraesCS6B01G342000	--	--	--	-1.03	ref|XP_020187633.1|	ODPA1_ORYSJ,RecName: Full=Pyruvate dehydrogenase E1 component subunit alpha-1, mitochondrial; Short=PDHE1-A; EC=1.2.4.1; Flags: Precursor;	A0A1D6AQ51_WHEAT,RecName: Full=Pyruvate dehydrogenase E1 component subunit alpha {ECO:0000256|RuleBase:RU361139}; EC=1.2.4.1 {ECO:0000256|RuleBase:RU361139};
CS	TraesCS7B01G309200	--	1.928	-1.106	--	gb|EMS49824.1|	ACLB1_ORYSJ,RecName: Full=ATP-citrate synthase beta chain protein 1; Short=ATP-citrate synthase B-1; EC=2.3.3.8; AltName: Full=ATP-citrate lyase B-1; AltName: Full=Citrate cleavage enzyme B-1;	A0A1D6C3E9_WHEAT,SubName: Full=Uncharacterized protein {ECO:0000313|EnsemblPlants:TRIAE_CS42_7BL_TGACv1_577033_AA1863360.1};
	TraesCS7A01G409800	--	1.817	--	--	gb|EMS49824.1|	ACLB1_ORYSJ,RecName: Full=ATP-citrate synthase beta chain protein 1; Short=ATP-citrate synthase B-1; EC=2.3.3.8; AltName: Full=ATP-citrate lyase B-1; AltName: Full=Citrate cleavage enzyme B-1;	A0A1D6SBR9_WHEAT,SubName: Full=Uncharacterized protein {ECO:0000313|EnsemblPlants:TRIAE_CS42_7AL_TGACv1_556574_AA1765940.4};
	TraesCS4D01G142600	--	1.497	--	--	ref|XP_020164701.1|	ACLA2_ORYSJ,RecName: Full=ATP-citrate synthase alpha chain protein 2; Short=ATP-citrate synthase A-2; EC=2.3.3.8; AltName: Full=ATP-citrate lyase A-2; AltName: Full=Citrate cleavage enzyme A-2;	A0A1D6S0R2_WHEAT,SubName: Full=Uncharacterized protein {ECO:0000313|EnsemblPlants:TRIAE_CS42_4DS_TGACv1_362401_AA1179510.2};
	TraesCS4B01G144000	--	1.243	--	--	ref|XP_020164701.1|	ACLA2_ORYSJ,RecName: Full=ATP-citrate synthase alpha chain protein 2; Short=ATP-citrate synthase A-2; EC=2.3.3.8; AltName: Full=ATP-citrate lyase A-2; AltName: Full=Citrate cleavage enzyme A-2;	A0A1D5X670_WHEAT,SubName: Full=Uncharacterized protein {ECO:0000313|EnsemblPlants:TRIAE_CS42_4AL_TGACv1_290223_AA0983090.1};
	TraesCS4A01G172800	--	1.461	--	--	ref|XP_020164701.1|	ACLA2_ORYSJ,RecName: Full=ATP-citrate synthase alpha chain protein 2; Short=ATP-citrate synthase A-2; EC=2.3.3.8; AltName: Full=ATP-citrate lyase A-2; AltName: Full=Citrate cleavage enzyme A-2;	A0A1D5X670_WHEAT,SubName: Full=Uncharacterized protein {ECO:0000313|EnsemblPlants:TRIAE_CS42_4AL_TGACv1_290223_AA0983090.1};
	TraesCS3D01G195700	--	1.216	--	--	ref|XP_020192152.1|	ACLB1_ORYSJ,RecName: Full=ATP-citrate synthase beta chain protein 1; Short=ATP-citrate synthase B-1; EC=2.3.3.8; AltName: Full=ATP-citrate lyase B-1; AltName: Full=Citrate cleavage enzyme B-1;	W5DFE7_WHEAT,SubName: Full=Uncharacterized protein {ECO:0000313|EMBL:CDM82913.1};
GDH	TraesCS3D01G266400	3.275	1.289	3.132	--	ref|XP_020174774.1|	GLT1_ORYSJ,RecName: Full=Glutamate synthase 1 [NADH], chloroplastic; EC=1.4.1.14; AltName: Full=NADH-dependent glutamate synthase 1; Short=NADH-GOGAT 1; Flags: Precursor;	S5YTU4_TRITU,SubName: Full=NADH-dependent glutamate synthase {ECO:0000313|EMBL:AGT29558.1};
	TraesCS3B01G299800	3.579	2.005	3.569	1.395	gb|AGT29557.1|	GLT1_ORYSJ,RecName: Full=Glutamate synthase 1 [NADH], chloroplastic; EC=1.4.1.14; AltName: Full=NADH-dependent glutamate synthase 1; Short=NADH-GOGAT 1; Flags: Precursor;	S5ZIQ7_TRITU,SubName: Full=NADH-dependent glutamate synthase {ECO:0000313|EMBL:AGT29557.1};
	TraesCS3A01G266300	3.066	1.639	3.48		gb|AGT29558.1|	GLT1_ORYSJ,RecName: Full=Glutamate synthase 1 [NADH], chloroplastic; EC=1.4.1.14; AltName: Full=NADH-dependent glutamate synthase 1; Short=NADH-GOGAT 1; Flags: Precursor;	S5YTU4_TRITU,SubName: Full=NADH-dependent glutamate synthase {ECO:0000313|EMBL:AGT29558.1};
ACO	TraesCS3B01G213900	--		-1.148	--	ref|XP_020153406.1|	ACOC_ORYSJ,RecName: Full=Putative aconitate hydratase, cytoplasmic; Short=Aconitase; EC=4.2.1.3; AltName: Full=Citrate hydro-lyase;	A0A1D5VJ03_WHEAT,SubName: Full=Uncharacterized protein {ECO:0000313|EnsemblPlants:TRIAE_CS42_3AS_TGACv1_211361_AA0689150.5};
	TraesCS3A01G184000	--		-1.283	--	ref|XP_020153406.1|	ACOC_ORYSJ,RecName: Full=Putative aconitate hydratase, cytoplasmic; Short=Aconitase; EC=4.2.1.3; AltName: Full=Citrate hydro-lyase;	A0A1D5VJ03_WHEAT,SubName: Full=Uncharacterized protein {ECO:0000313|EnsemblPlants:TRIAE_CS42_3AS_TGACv1_211361_AA0689150.5};
P5CS	TraesCS3D01G357200	2.472	2.505	2.289	2.474	emb|CDM85013.1|	P5CS2_ORYSJ,RecName: Full=Delta-1-pyrroline-5-carboxylate synthase 2 {ECO:0000305}; Short=OsP5CS2 {ECO:0000303|Ref.7}; Includes: RecName: Full=Glutamate 5-kinase; Short=GK; EC=2.7.2.11; AltName: Full=Gamma-glutamyl kinase; Includes: RecName: Full=Gamma-glutamyl phosphate reductase; Short=GPR; EC=1.2.1.41; AltName: Full=Glutamate-5-semialdehyde dehydrogenase; AltName: Full=Glutamyl-gamma-semialdeh…	A0A077RXE4_WHEAT,RecName: Full=Delta-1-pyrroline-5-carboxylate synthase {ECO:0000256|PIRNR:PIRNR036429}; Includes: RecName: Full=Glutamate 5-kinase {ECO:0000256|PIRNR:PIRNR036429}; Short=GK {ECO:0000256|PIRNR:PIRNR036429}; EC=2.7.2.11 {ECO:0000256|PIRNR:PIRNR036429}; AltName: Full=Gamma-glutamyl kinase {ECO:0000256|PIRNR:PIRNR036429}; Includes: RecName: Full=Gamma-glutamyl phosphate reductase {EC…
	TraesCS3B01G395900	3.418	3.546	2.357	3.008	emb|CDM85013.1|	P5CS2_ORYSJ,RecName: Full=Delta-1-pyrroline-5-carboxylate synthase 2 {ECO:0000305}; Short=OsP5CS2 {ECO:0000303|Ref.7}; Includes: RecName: Full=Glutamate 5-kinase; Short=GK; EC=2.7.2.11; AltName: Full=Gamma-glutamyl kinase; Includes: RecName: Full=Gamma-glutamyl phosphate reductase; Short=GPR; EC=1.2.1.41; AltName: Full=Glutamate-5-semialdehyde dehydrogenase; AltName: Full=Glutamyl-gamma-semialdeh…	A0A077RXE4_WHEAT,RecName: Full=Delta-1-pyrroline-5-carboxylate synthase {ECO:0000256|PIRNR:PIRNR036429}; Includes: RecName: Full=Glutamate 5-kinase {ECO:0000256|PIRNR:PIRNR036429}; Short=GK {ECO:0000256|PIRNR:PIRNR036429}; EC=2.7.2.11 {ECO:0000256|PIRNR:PIRNR036429}; AltName: Full=Gamma-glutamyl kinase {ECO:0000256|PIRNR:PIRNR036429}; Includes: RecName: Full=Gamma-glutamyl phosphate reductase {EC…
	TraesCS3A01G363700	3.254	2.498	2.177	2.719	gb|EMS47116.1|	P5CS2_ORYSJ,RecName: Full=Delta-1-pyrroline-5-carboxylate synthase 2 {ECO:0000305}; Short=OsP5CS2 {ECO:0000303|Ref.7}; Includes: RecName: Full=Glutamate 5-kinase; Short=GK; EC=2.7.2.11; AltName: Full=Gamma-glutamyl kinase; Includes: RecName: Full=Gamma-glutamyl phosphate reductase; Short=GPR; EC=1.2.1.41; AltName: Full=Glutamate-5-semialdehyde dehydrogenase; AltName: Full=Glutamyl-gamma-semialdeh…	M7YJV0_TRIUA,RecName: Full=Delta-1-pyrroline-5-carboxylate synthase {ECO:0000256|PIRNR:PIRNR036429}; Includes: RecName: Full=Glutamate 5-kinase {ECO:0000256|PIRNR:PIRNR036429}; Short=GK {ECO:0000256|PIRNR:PIRNR036429}; EC=2.7.2.11 {ECO:0000256|PIRNR:PIRNR036429}; AltName: Full=Gamma-glutamyl kinase {ECO:0000256|PIRNR:PIRNR036429}; Includes: RecName: Full=Gamma-glutamyl phosphate reductase {ECO:00…
P5CR	TraesCS3B01G538100	1.179	1.398		1.144	gb|AAW82908.1|	P5CR_PEA,RecName: Full=Pyrroline-5-carboxylate reductase; Short=P5C reductase; Short=P5CR; EC=1.5.1.2;	Q5EI64_WHEAT,RecName: Full=Pyrroline-5-carboxylate reductase {ECO:0000256|RuleBase:RU003903}; EC=1.5.1.2 {ECO:0000256|RuleBase:RU003903};
