# Supplementary material for: Transcriptomic and Metabolomic Profiling of Root Tissue in Drought-Tolerant and Drought-Susceptible Wheat Genotypes in Response to Water Stress
Source: Int J Mol Sci. 2024 Sep 27;25(19):10430. doi: 10.3390/ijms251910430 (PMC11476764; doi:10.3390/ijms251910430)
Supplement: Supplementary file 1 [file ijms-25-10430-s001.zip › Table S2.xlsx]

## Sheet: 1
Table S2. Mapping reads of RNA-Seq
sample	Total	multiple mapped reads	Unmapped reads	mapQuality < 30	mapQuality >= 30	Read-1	Read-2	Reads map to +	Reads map to -	Non-splice reads	Splice reads	Reads mapped in proper pairs
JM_48_CK_1	62587129(100.00%)	5284734(8.44%)	0(0.00%)	2789579(4.46%)	54512816(87.10%)	27256193(43.55%)	27256623(43.55%)	27256376(43.55%)	27256440(43.55%)	39194942(62.62%)	15317874(24.47%)	54511762(87.10%)
JM_48_CK_2	55946079(100.00%)	4778703(8.54%)	0(0.00%)	2546577(4.55%)	48620799(86.91%)	24310182(43.45%)	24310617(43.45%)	24310366(43.45%)	24310433(43.45%)	35019085(62.59%)	13601714(24.31%)	48619712(86.90%)
JM_48_CK_3	55146814(100.00%)	4679142(8.48%)	0(0.00%)	2413430(4.38%)	48054242(87.14%)	24026986(43.57%)	24027256(43.57%)	24027094(43.57%)	24027148(43.57%)	35280498(63.98%)	12773744(23.16%)	48053458(87.14%)
JM_48_P_1	59621220(100.00%)	4428011(7.43%)	0(0.00%)	2475115(4.15%)	52718094(88.42%)	26358990(44.21%)	26359104(44.21%)	26359029(44.21%)	26359065(44.21%)	38146243(63.98%)	14571851(24.44%)	52717582(88.42%)
JM_48_P_2	51166936(100.00%)	3770124(7.37%)	0(0.00%)	2233655(4.37%)	45163157(88.27%)	22581533(44.13%)	22581624(44.13%)	22581576(44.13%)	22581581(44.13%)	33022563(64.54%)	12140594(23.73%)	45162670(88.27%)
JM_48_P_3	55144267(100.00%)	4153235(7.53%)	0(0.00%)	2558263(4.64%)	48432769(87.83%)	24216348(43.91%)	24216421(43.91%)	24216361(43.91%)	24216408(43.91%)	34953476(63.39%)	13479293(24.44%)	48432312(87.83%)
JM_6_CK_1	55693927(100.00%)	4553577(8.18%)	0(0.00%)	2579869(4.63%)	48560481(87.19%)	24280014(43.60%)	24280467(43.60%)	24280201(43.60%)	24280280(43.60%)	34909664(62.68%)	13650817(24.51%)	48559382(87.19%)
JM_6_CK_2	66121470(100.00%)	5190203(7.85%)	0(0.00%)	2955465(4.47%)	57975802(87.68%)	28987613(43.84%)	28988189(43.84%)	28987903(43.84%)	28987899(43.84%)	41564687(62.86%)	16411115(24.82%)	57974284(87.68%)
JM_6_CK_3	58732024(100.00%)	5036452(8.58%)	0(0.00%)	2745544(4.67%)	50950028(86.75%)	25474841(43.37%)	25475187(43.38%)	25474973(43.37%)	25475055(43.38%)	36395705(61.97%)	14554323(24.78%)	50949090(86.75%)
JM_6_P_1	60094802(100.00%)	5589619(9.30%)	0(0.00%)	2831217(4.71%)	51673966(85.99%)	25836853(42.99%)	25837113(42.99%)	25836956(42.99%)	25837010(42.99%)	36683177(61.04%)	14990789(24.95%)	51673274(85.99%)
JM_6_P_2	64140304(100.00%)	5446504(8.49%)	0(0.00%)	2822569(4.40%)	55871231(87.11%)	27935570(43.55%)	27935661(43.55%)	27935618(43.55%)	27935613(43.55%)	39598368(61.74%)	16272863(25.37%)	55870646(87.11%)
JM_6_P_3	64541363(100.00%)	5965517(9.24%)	0(0.00%)	2933025(4.54%)	55642821(86.21%)	27821384(43.11%)	27821437(43.11%)	27821381(43.11%)	27821440(43.11%)	39108021(60.59%)	16534800(25.62%)	55642384(86.21%)
YN_48_CK_1	56907115(100.00%)	4695862(8.25%)	0(0.00%)	2782590(4.89%)	49428663(86.86%)	24714300(43.43%)	24714363(43.43%)	24714312(43.43%)	24714351(43.43%)	35618872(62.59%)	13809791(24.27%)	49428324(86.86%)
YN_48_CK_2	58569085(100.00%)	5009235(8.55%)	0(0.00%)	2834409(4.84%)	50725441(86.61%)	25362694(43.30%)	25362747(43.30%)	25362687(43.30%)	25362754(43.30%)	37059655(63.28%)	13665786(23.33%)	50725010(86.61%)
YN_48_CK_3	63176104(100.00%)	5182837(8.20%)	0(0.00%)	2963331(4.69%)	55029936(87.11%)	27514920(43.55%)	27515016(43.55%)	27514960(43.55%)	27514976(43.55%)	39819019(63.03%)	15210917(24.08%)	55029444(87.10%)
YN_48_P_1	66757664(100.00%)	6398226(9.58%)	0(0.00%)	3010277(4.51%)	57349161(85.91%)	28674533(42.95%)	28674628(42.95%)	28674560(42.95%)	28674601(42.95%)	40718648(60.99%)	16630513(24.91%)	57348522(85.91%)
YN_48_P_2	80911891(100.00%)	7597942(9.39%)	0(0.00%)	3645655(4.51%)	69668294(86.10%)	34834151(43.05%)	34834143(43.05%)	34834111(43.05%)	34834183(43.05%)	50504769(62.42%)	19163525(23.68%)	69667820(86.10%)
YN_48_P_3	59620325(100.00%)	5576946(9.35%)	0(0.00%)	2679210(4.49%)	51364169(86.15%)	25682076(43.08%)	25682093(43.08%)	25682050(43.08%)	25682119(43.08%)	37565092(63.01%)	13799077(23.14%)	51363664(86.15%)
YN_6_CK_1	58266943(100.00%)	4557661(7.82%)	0(0.00%)	2703456(4.64%)	51005826(87.54%)	25502920(43.77%)	25502906(43.77%)	25502906(43.77%)	25502920(43.77%)	36553387(62.73%)	14452439(24.80%)	51005528(87.54%)
YN_6_CK_2	58565372(100.00%)	4650258(7.94%)	0(0.00%)	2707801(4.62%)	51207313(87.44%)	25603653(43.72%)	25603660(43.72%)	25603634(43.72%)	25603679(43.72%)	36599480(62.49%)	14607833(24.94%)	51206924(87.44%)
YN_6_CK_3	51485480(100.00%)	4023255(7.81%)	0(0.00%)	2410536(4.68%)	45051689(87.50%)	22525805(43.75%)	22525884(43.75%)	22525832(43.75%)	22525857(43.75%)	31647927(61.47%)	13403762(26.03%)	45051176(87.50%)
YN_6_P_1	59393138(100.00%)	5005838(8.43%)	0(0.00%)	2550900(4.29%)	51836400(87.28%)	25918170(43.64%)	25918230(43.64%)	25918177(43.64%)	25918223(43.64%)	36468564(61.40%)	15367836(25.87%)	51835882(87.28%)
YN_6_P_2	53690522(100.00%)	4057806(7.56%)	0(0.00%)	2253901(4.20%)	47378815(88.24%)	23689213(44.12%)	23689602(44.12%)	23689423(44.12%)	23689392(44.12%)	33269172(61.96%)	14109643(26.28%)	47377806(88.24%)
YN_6_P_3	65037553(100.00%)	5520678(8.49%)	0(0.00%)	2961699(4.55%)	56555176(86.96%)	28277556(43.48%)	28277620(43.48%)	28277558(43.48%)	28277618(43.48%)	39819183(61.22%)	16735993(25.73%)	56554706(86.96%)
