# Supplementary material for: Transcriptomic and Metabolomic Profiling of Root Tissue in Drought-Tolerant and Drought-Susceptible Wheat Genotypes in Response to Water Stress
Source: Int J Mol Sci. 2024 Sep 27;25(19):10430. doi: 10.3390/ijms251910430 (PMC11476764; doi:10.3390/ijms251910430)
Supplement: Supplementary file 1 [file ijms-25-10430-s001.zip › Table S3.xlsx]

## Sheet: sheet1
Table S3. Different expressed genes
gene ID	JM6CK_readcount(JM_6_CK_vs_JM_6_P)	JM6P_readcount(JM_6_CK_vs_JM_6_P)	log2FoldChange(JM_6_CK_vs_JM_6_P)	pvalue(JM_6_CK_vs_JM_6_P)	FDR(JM_6_CK_vs_JM_6_P)	regulated(JM_6_CK_vs_JM_6_P)	JM48CK_readcount(JM_48_CK_vs_JM_48_P)	JM48P_readcount(JM_48_CK_vs_JM_48_P)	log2FoldChange(JM_48_CK_vs_JM_48_P)	pvalue(JM_48_CK_vs_JM_48_P)	FDR(JM_48_CK_vs_JM_48_P)	regulated(JM_48_CK_vs_JM_48_P)	YN6CK_readcount(YN_6_CK_vs_YN_6_P)	YN6P_readcount(YN_6_CK_vs_YN_6_P)	log2FoldChange(YN_6_CK_vs_YN_6_P)	pvalue(YN_6_CK_vs_YN_6_P)	FDR(YN_6_CK_vs_YN_6_P)	regulated(YN_6_CK_vs_YN_6_P)	YN48CK_readcount(YN_48_CK_vs_YN_48_P)	YN48P_readcount(YN_48_CK_vs_YN_48_P)	log2FoldChange(YN_48_CK_vs_YN_48_P)	pvalue(YN_48_CK_vs_YN_48_P)	FDR(YN_48_CK_vs_YN_48_P)	regulated(YN_48_CK_vs_YN_48_P)	Name	Chrom	Start	End	Strand	Length	Type	GO	KEGG	KOG	NR	SwissProt	TrEMBL
TraesCSU01G266600	--	--	--	--	--	--	--	--	--	--	--	--	--	--	--	--	--	--	6	48	3.044	3.64966e-05	0.000235722	up	TraesCSU01G266600	chrUn	439417738	439418730	+	993	protein_coding	--	--	At1g31490	gb|EAY99655.1|	--	A0A0D3HPD9_9ORYZ,SubName: Full=Uncharacterized protein {ECO:0000313|EnsemblPlants:OBART11G21090.1};
TraesCSU01G264900	--	--	--	--	--	--	--	--	--	--	--	--	--	--	--	--	--	--	0	5	4.597	0.0146431	0.0446887	up	TraesCSU01G264900	chrUn	432623819	432624460	-	642	protein_coding	--	--	--	gb|ACG27180.1|	--	T1L6Y4_TRIUA,SubName: Full=Uncharacterized protein {ECO:0000313|EnsemblPlants:TRIUR3_00136-P1};
TraesCSU01G263200	0	5	4.759	0.00788814	0.0305162	up	--	--	--	--	--	--	--	--	--	--	--	--	0	7	5.162	0.00177623	0.00746713	up	TraesCSU01G263200	chrUn	420752609	420753250	+	642	protein_coding	--	--	--	gb|ACG27180.1|	--	T1L6Y4_TRIUA,SubName: Full=Uncharacterized protein {ECO:0000313|EnsemblPlants:TRIUR3_00136-P1};
TraesCSU01G262400	--	--	--	--	--	--	--	--	--	--	--	--	--	--	--	--	--	--	1	10	2.757	0.0128831	0.0401515	up	TraesCSU01G262400	chrUn	417536213	417536854	-	642	protein_coding	--	--	--	gb|ACG27180.1|	--	T1L6Y4_TRIUA,SubName: Full=Uncharacterized protein {ECO:0000313|EnsemblPlants:TRIUR3_00136-P1};
TraesCSU01G261600	129	7	-4.152	4.90793e-23	1.64607e-21	down	36	79	1.113	0.000527038	0.00244537	up	118	5	-4.683	1.77726e-21	5.11301e-20	down	--	--	--	--	--	--	TraesCSU01G261600	chrUn	416009505	416010153	+	649	protein_coding	--	--	--	--	--	A0A1D5XNU0_WHEAT,SubName: Full=Uncharacterized protein {ECO:0000313|EnsemblPlants:TRIAE_CS42_4BL_TGACv1_323694_AA1074080.1};
TraesCSU01G261300	66	2	-5.06	4.58121e-13	7.83276e-12	down	15	37	1.289	0.004856	0.0173001	up	67	1	-6.678	1.97964e-09	2.18652e-08	down	--	--	--	--	--	--	TraesCSU01G261300	chrUn	413773044	413773689	+	646	protein_coding	--	--	--	--	--	A0A1D6DMF6_WHEAT,SubName: Full=Uncharacterized protein {ECO:0000313|EnsemblPlants:TRIAE_CS42_U_TGACv1_716210_AA2167810.1};
TraesCSU01G260300	--	--	--	--	--	--	--	--	--	--	--	--	43	17	-1.33	0.00173078	0.00738906	down	20	60	1.608	0.000123612	0.000710076	up	TraesCSU01G260300	chrUn	409883515	409884359	-	845	protein_coding	GO:0005576,extracellular region; GO:0016788,hydrolase activity, acting on ester bonds; GO:0016042,lipid catabolic process	K21026: AAE; acetylajmaline esterase [EC:3.1.1.80]	At5g45910	dbj|BAJ97239.1|	GDL83_ARATH,RecName: Full=GDSL esterase/lipase At5g45910; EC=3.1.1.-; AltName: Full=Extracellular lipase At5g45910; Flags: Precursor;	A0A1D6D6P7_WHEAT,SubName: Full=Uncharacterized protein {ECO:0000313|EnsemblPlants:TRIAE_CS42_U_TGACv1_640719_AA2070920.1};
TraesCSU01G258900	3	16	2.209	0.0119913	0.0435097	up	--	--	--	--	--	--	--	--	--	--	--	--	--	--	--	--	--	--	TraesCSU01G258900	chrUn	405069785	405070426	+	642	protein_coding	--	--	--	gb|ACG27180.1|	--	T1L6Y4_TRIUA,SubName: Full=Uncharacterized protein {ECO:0000313|EnsemblPlants:TRIUR3_00136-P1};
TraesCSU01G257800	2255	535	-2.077	9.62534e-07	8.32332e-06	down	2197	633	-1.796	9.56864e-50	9.38676e-48	down	--	--	--	--	--	--	--	--	--	--	--	--	TraesCSU01G257800	chrUn	400820057	400820959	-	903	protein_coding	GO:0030246,carbohydrate binding	--	--	ref|XP_020192672.1|	SALT_ORYSJ,RecName: Full=Salt stress-induced protein; Short=Salt protein; AltName: Full=Protein lectin-like; AltName: Full=Protein mannose-binding lectin;	A0A1D5UUL6_WHEAT,SubName: Full=Uncharacterized protein {ECO:0000313|EnsemblPlants:TRIAE_CS42_2DS_TGACv1_177143_AA0566670.1};
TraesCSU01G257600	949	245	-1.953	7.14384e-07	6.28951e-06	down	810	187	-2.11	2.12506e-38	1.39841e-36	down	--	--	--	--	--	--	--	--	--	--	--	--	TraesCSU01G257600	chrUn	400612080	400612802	-	723	protein_coding	GO:0030246,carbohydrate binding	--	--	gb|PAN10078.1|	SALT_ORYSJ,RecName: Full=Salt stress-induced protein; Short=Salt protein; AltName: Full=Protein lectin-like; AltName: Full=Protein mannose-binding lectin;	A0A1D5UUL6_WHEAT,SubName: Full=Uncharacterized protein {ECO:0000313|EnsemblPlants:TRIAE_CS42_2DS_TGACv1_177143_AA0566670.1};
TraesCSU01G255000	172	72	-1.264	4.01197e-08	4.15625e-07	down	--	--	--	--	--	--	185	90	-1.043	5.63389e-05	0.000331237	down	257	81	-1.661	1.34817e-09	1.81549e-08	down	TraesCSU01G255000	chrUn	394401296	394402161	+	866	protein_coding	GO:0016021,integral component of membrane; GO:0005886,plasma membrane; GO:0005524,ATP binding; GO:0004672,protein kinase activity; GO:0004674,protein serine/threonine kinase activity; GO:0042742,defense response to bacterium; GO:0000302,response to reactive oxygen species	--	At4g23150	emb|CDM83579.1|	CRK7_ARATH,RecName: Full=Cysteine-rich receptor-like protein kinase 7; Short=Cysteine-rich RLK7; EC=2.7.11.-; Flags: Precursor;	A0A1D5W3I8_WHEAT,SubName: Full=Uncharacterized protein {ECO:0000313|EnsemblPlants:TRIAE_CS42_3B_TGACv1_223852_AA0788430.2};
TraesCSU01G253400	4	54	3.754	3.97172e-10	5.12426e-09	up	--	--	--	--	--	--	10	104	3.387	5.79121e-14	9.94374e-13	up	21	4	-2.519	0.00605087	0.0213452	down	TraesCSU01G253400	chrUn	390206764	390207576	-	813	protein_coding	GO:0048046,apoplast; GO:0005618,cell wall; GO:0030145,manganese ion binding; GO:0045735,nutrient reservoir activity	--	At5g39110	gb|EMS48827.1|	GL85_ORYSJ,RecName: Full=Germin-like protein 8-5; Flags: Precursor;	A0A1D5YRT5_WHEAT,SubName: Full=Uncharacterized protein {ECO:0000313|EnsemblPlants:TRIAE_CS42_5AL_TGACv1_384855_AA1258320.1};
TraesCSU01G252800	4	20	2.326	0.00278709	0.0124527	up	--	--	--	--	--	--	4	74	4.216	3.66968e-15	6.96872e-14	up	--	--	--	--	--	--	TraesCSU01G252800	chrUn	388950857	388951372	+	516	protein_coding	GO:0031225,anchored component of membrane; GO:0046658,anchored component of plasma membrane; GO:0009055,electron transfer activity; GO:0046872,metal ion binding	--	At5g26330	ref|XP_020148557.1|	UCC1_ARATH,RecName: Full=Uclacyanin 1 {ECO:0000303|PubMed:9761472}; Flags: Precursor;	A0A1D5U5Y0_WHEAT,SubName: Full=Uncharacterized protein {ECO:0000313|EnsemblPlants:TRIAE_CS42_2BL_TGACv1_133225_AA0441930.1};
TraesCSU01G250800	--	--	--	--	--	--	--	--	--	--	--	--	340	39	-3.123	5.93174e-23	1.85392e-21	down	235	75	-1.657	5.58038e-05	0.000346599	down	TraesCSU01G250800	chrUn	384623926	384625020	-	1095	protein_coding	GO:0005576,extracellular region; GO:0020037,heme binding; GO:0046872,metal ion binding; GO:0004601,peroxidase activity; GO:0032922,circadian regulation of gene expression; GO:0097167,circadian regulation of translation; GO:0042744,hydrogen peroxide catabolic process; GO:0042752,regulation of circadian rhythm; GO:0006979,response to oxidative stress	K00430: E1.11.1.7; peroxidase [EC:1.11.1.7]	At1g05260	ref|XP_020170601.1|	PER2_MAIZE,RecName: Full=Peroxidase 2; EC=1.11.1.7; AltName: Full=Plasma membrane-bound peroxidase 2; Short=pmPOX2; Flags: Precursor;	A0A1D5X9S8_WHEAT,RecName: Full=Peroxidase {ECO:0000256|RuleBase:RU362060, ECO:0000256|SAAS:SAAS00709852}; EC=1.11.1.7 {ECO:0000256|RuleBase:RU362060, ECO:0000256|SAAS:SAAS00709852};
TraesCSU01G250200	5	63	3.628	6.30773e-11	8.83475e-10	up	5	449	6.678	7.75338e-55	8.88739e-53	up	20	138	2.779	1.09615e-14	2.00491e-13	up	2	530	7.962	1.23304e-36	1.31745e-34	up	TraesCSU01G250200	chrUn	382348319	382348918	+	600	protein_coding	--	--	--	gb|EMS62797.1|	--	A0A1D5XS28_WHEAT,SubName: Full=Uncharacterized protein {ECO:0000313|EnsemblPlants:TRIAE_CS42_4BS_TGACv1_328673_AA1092050.1};
TraesCSU01G250100	22	48	1.114	0.00817867	0.0314681	up	22	105	2.235	2.74196e-07	2.30089e-06	up	--	--	--	--	--	--	--	--	--	--	--	--	TraesCSU01G250100	chrUn	381923464	381924770	-	1307	protein_coding	--	--	--	ref|XP_020181884.1|	--	A0A1D5XQT0_WHEAT,SubName: Full=Uncharacterized protein {ECO:0000313|EnsemblPlants:TRIAE_CS42_4BS_TGACv1_328197_AA1084540.1};
TraesCSU01G249800	--	--	--	--	--	--	--	--	--	--	--	--	--	--	--	--	--	--	5	26	2.398	0.000149441	0.000839363	up	TraesCSU01G249800	chrUn	381307375	381308016	-	642	protein_coding	--	--	--	gb|ACG27180.1|	--	T1L6Y4_TRIUA,SubName: Full=Uncharacterized protein {ECO:0000313|EnsemblPlants:TRIUR3_00136-P1};
TraesCSU01G249500	--	--	--	--	--	--	301	133	-1.178	1.0197e-06	7.88163e-06	down	--	--	--	--	--	--	--	--	--	--	--	--	TraesCSU01G249500	chrUn	380932175	380933077	-	903	protein_coding	GO:0005576,extracellular region; GO:0008234,cysteine-type peptidase activity	K16292: CEP, CYSEP; KDEL-tailed cysteine endopeptidase [EC:3.4.22.-]	At3g49340	ref|XP_020201709.1|	ERVB_TABDI,RecName: Full=Ervatamin-B; Short=ERV-B; EC=3.4.22.-;	F2CR43_HORVV,SubName: Full=Predicted protein {ECO:0000313|EMBL:BAJ85314.1};
TraesCSU01G247700	3	16	2.214	0.00589574	0.0237508	up	--	--	--	--	--	--	--	--	--	--	--	--	--	--	--	--	--	--	TraesCSU01G247700	chrUn	376176700	376177372	-	673	protein_coding	--	--	--	gb|ACG27180.1|	--	T1L6Y4_TRIUA,SubName: Full=Uncharacterized protein {ECO:0000313|EnsemblPlants:TRIUR3_00136-P1};
TraesCSU01G245800	--	--	--	--	--	--	--	--	--	--	--	--	5	29	2.65	3.44374e-05	0.000210754	up	--	--	--	--	--	--	TraesCSU01G245800	chrUn	371510165	371510970	-	806	protein_coding	GO:0048046,apoplast; GO:0005618,cell wall; GO:0030145,manganese ion binding; GO:0045735,nutrient reservoir activity	--	At5g39110	ref|XP_020190032.1|	GL85_ORYSJ,RecName: Full=Germin-like protein 8-5; Flags: Precursor;	M8A736_TRIUA,SubName: Full=Germin-like protein 8-5 {ECO:0000313|EMBL:EMS56244.1, ECO:0000313|EnsemblPlants:TRIUR3_23108-P1};
TraesCSU01G243300	698	212	-1.72	1.02927e-29	4.84867e-28	down	--	--	--	--	--	--	995	197	-2.338	6.16003e-37	3.6508e-35	down	795	381	-1.06	2.50684e-08	2.84596e-07	down	TraesCSU01G243300	chrUn	364243065	364243862	-	798	protein_coding	GO:0005737,cytoplasm; GO:1990135,flavonoid sulfotransferase activity; GO:0008146,sulfotransferase activity; GO:0009812,flavonoid metabolic process	--	At3g45070	gb|EMS59784.1|	SOT5_ARATH,RecName: Full=Cytosolic sulfotransferase 5; Short=AtSOT5; EC=2.8.2.-; AltName: Full=Flavonoid 7-sulfotransferase 3a; Short=AtST3a;	A0A1D6SC41_WHEAT,RecName: Full=Sulfotransferase {ECO:0000256|RuleBase:RU361155}; EC=2.8.2.- {ECO:0000256|RuleBase:RU361155};
TraesCSU01G243200	--	--	--	--	--	--	0	24	7.134	1.14915e-07	1.01289e-06	up	--	--	--	--	--	--	3	47	3.854	1.19775e-07	1.22013e-06	up	TraesCSU01G243200	chrUn	364044928	364045380	+	453	protein_coding	--	--	At1g56580	emb|CDM86613.1|	--	A0A077S8K7_WHEAT,SubName: Full=Uncharacterized protein {ECO:0000313|EMBL:CDM86613.1, ECO:0000313|EnsemblPlants:TRIAE_CS42_3B_TGACv1_224029_AA0791160.1};
TraesCSU01G242900	10	1	-3.002	0.0114719	0.0419303	down	31	5	-2.82	9.49867e-05	0.000521235	down	--	--	--	--	--	--	12	2	-2.289	0.0102505	0.0331901	down	TraesCSU01G242900	chrUn	363760529	363761014	+	486	protein_coding	--	K15559: RTT103; regulator of Ty1 transposition protein 103	--	dbj|BAJ91719.1|	--	A0A1D6BMI5_WHEAT,SubName: Full=Uncharacterized protein {ECO:0000313|EnsemblPlants:TRIAE_CS42_7AL_TGACv1_557274_AA1779100.1};
TraesCSU01G242800	--	--	--	--	--	--	20	2	-3.259	0.000276049	0.0013684	down	--	--	--	--	--	--	--	--	--	--	--	--	TraesCSU01G242800	chrUn	363740299	363740784	+	486	protein_coding	--	K15559: RTT103; regulator of Ty1 transposition protein 103	--	dbj|BAJ91719.1|	--	A0A1D6BMI5_WHEAT,SubName: Full=Uncharacterized protein {ECO:0000313|EnsemblPlants:TRIAE_CS42_7AL_TGACv1_557274_AA1779100.1};
TraesCSU01G242200	--	--	--	--	--	--	1	47	5.258	1.26346e-08	1.26215e-07	up	--	--	--	--	--	--	1	34	5.556	1.39734e-06	1.18896e-05	up	TraesCSU01G242200	chrUn	363336879	363337268	+	390	protein_coding	--	--	--	ref|XP_020169297.1|	--	W5ETC4_WHEAT,SubName: Full=Uncharacterized protein {ECO:0000313|EnsemblPlants:TRIAE_CS42_4DL_TGACv1_352623_AA1157160.1};
TraesCSU01G242100	66	141	1.099	4.29831e-05	0.000285921	up	35	148	2.107	3.81455e-11	5.00351e-10	up	--	--	--	--	--	--	--	--	--	--	--	--	TraesCSU01G242100	chrUn	363202129	363203532	-	1404	protein_coding	GO:0008422,beta-glucosidase activity; GO:0102483,scopolin beta-glucosidase activity; GO:0005975,carbohydrate metabolic process; GO:1901657,glycosyl compound metabolic process	--	At1g61820	ref|XP_020174151.1|	BGL17_ORYSJ,RecName: Full=Putative beta-glucosidase 17; Short=Os4bglu17; EC=3.2.1.21; Flags: Precursor;	A0A1D5TKW1_WHEAT,SubName: Full=Uncharacterized protein {ECO:0000313|EnsemblPlants:TRIAE_CS42_2AS_TGACv1_112618_AA0342340.1};
TraesCSU01G241600	--	--	--	--	--	--	--	--	--	--	--	--	--	--	--	--	--	--	32	9	-1.842	0.00707117	0.024328	down	TraesCSU01G241600	chrUn	361248013	361248628	-	616	protein_coding	--	--	--	ref|XP_020153747.1|	--	A0A1D5TPV5_WHEAT,SubName: Full=Uncharacterized protein {ECO:0000313|EnsemblPlants:TRIAE_CS42_2AS_TGACv1_113871_AA0361770.2};
TraesCSU01G240500	--	--	--	--	--	--	1	14	3.492	0.00297971	0.0113192	up	--	--	--	--	--	--	--	--	--	--	--	--	TraesCSU01G240500	chrUn	358693131	358694859	+	1729	protein_coding	GO:0009707,chloroplast outer membrane; GO:0102996,beta,beta digalactosyldiacylglycerol galactosyltransferase activity; GO:0008422,beta-glucosidase activity; GO:0046480,galactolipid galactosyltransferase activity; GO:0005975,carbohydrate metabolic process; GO:1901657,glycosyl compound metabolic process	K21362: SFR2; galactolipid galactosyltransferase [EC:2.4.1.184]	At3g06510	ref|XP_020156375.1|	SFR2_ORYSJ,RecName: Full=Beta-glucosidase-like SFR2, chloroplastic {ECO:0000303|PubMed:15258268}; EC=2.4.1.184 {ECO:0000250|UniProtKB:Q93Y07}; AltName: Full=Beta-glucosidase 36 {ECO:0000303|PubMed:17196101}; Short=Os11bglu36 {ECO:0000303|PubMed:17196101}; AltName: Full=Protein SENSITIVE TO FREEZING 2 {ECO:0000303|PubMed:15258268}; Short=OsSFR2 {ECO:0000303|PubMed:15258268};	M8CJT6_AEGTA,SubName: Full=Beta-galactosidase {ECO:0000313|EMBL:EMT27587.1, ECO:0000313|EnsemblPlants:EMT27587};
TraesCSU01G239600	--	--	--	--	--	--	--	--	--	--	--	--	--	--	--	--	--	--	36	7	-2.431	0.000547246	0.00265415	down	TraesCSU01G239600	chrUn	357137864	357139296	-	1433	protein_coding	--	--	--	emb|CDJ26550.1|	--	A0A1D5WBZ5_WHEAT,SubName: Full=Uncharacterized protein {ECO:0000313|EnsemblPlants:TRIAE_CS42_3B_TGACv1_232948_AA0831330.2};
TraesCSU01G238900	--	--	--	--	--	--	--	--	--	--	--	--	--	--	--	--	--	--	5	0	-4.885	0.00622995	0.0218777	down	TraesCSU01G238900	chrUn	354963326	354964152	+	827	protein_coding	GO:0043231,intracellular membrane-bounded organelle; GO:0004519,endonuclease activity; GO:0003723,RNA binding; GO:0009451,RNA modification	--	At2g36240	ref|XP_020172754.1|	PP187_ARATH,RecName: Full=Pentatricopeptide repeat-containing protein At2g36240;	A0A1D5VNM6_WHEAT,SubName: Full=Uncharacterized protein {ECO:0000313|EnsemblPlants:TRIAE_CS42_3B_TGACv1_220641_AA0713250.1};
TraesCSU01G237700	--	--	--	--	--	--	--	--	--	--	--	--	11	1	-3.045	0.00983586	0.0336767	down	--	--	--	--	--	--	TraesCSU01G237700	chrUn	352586004	352586705	+	702	protein_coding	--	--	At4g35210	emb|CDM86498.1|	--	A0A1D5WC09_WHEAT,SubName: Full=Uncharacterized protein {ECO:0000313|EnsemblPlants:TRIAE_CS42_3B_TGACv1_233586_AA0831620.1};
TraesCSU01G237600	--	--	--	--	--	--	854	2761	1.693	1.2457e-22	3.85581e-21	up	--	--	--	--	--	--	--	--	--	--	--	--	TraesCSU01G237600	chrUn	352521247	352522182	-	936	protein_coding	GO:0005737,cytoplasm; GO:1990135,flavonoid sulfotransferase activity; GO:0008146,sulfotransferase activity; GO:0009812,flavonoid metabolic process	K22312: ST2A, SOT15; hydroxyjasmonate sulfotransferase [EC:2.8.2.39]	At3g45070	ref|XP_020186379.1|	SOT5_ARATH,RecName: Full=Cytosolic sulfotransferase 5; Short=AtSOT5; EC=2.8.2.-; AltName: Full=Flavonoid 7-sulfotransferase 3a; Short=AtST3a;	A0A1D5X4Y0_WHEAT,RecName: Full=Sulfotransferase {ECO:0000256|RuleBase:RU361155}; EC=2.8.2.- {ECO:0000256|RuleBase:RU361155};
TraesCSU01G234800	177	366	1.048	1.50144e-07	1.44595e-06	up	--	--	--	--	--	--	308	787	1.357	1.04688e-17	2.36026e-16	up	--	--	--	--	--	--	TraesCSU01G234800	chrUn	346761247	346761804	-	558	protein_coding	--	--	--	ref|XP_020158171.1|	--	A0A1D6AWC7_WHEAT,SubName: Full=Uncharacterized protein {ECO:0000313|EnsemblPlants:TRIAE_CS42_6BS_TGACv1_513460_AA1642360.2};
TraesCSU01G231600	--	--	--	--	--	--	8	26	1.801	0.00254706	0.00987698	up	--	--	--	--	--	--	12	43	1.822	0.000154804	0.000866169	up	TraesCSU01G231600	chrUn	342673027	342674149	-	1123	protein_coding	--	--	At5g46230	emb|CDM81056.1|	--	A0A1D5W521_WHEAT,SubName: Full=Uncharacterized protein {ECO:0000313|EnsemblPlants:TRIAE_CS42_3B_TGACv1_224348_AA0795580.1};
TraesCSU01G231100	--	--	--	--	--	--	--	--	--	--	--	--	--	--	--	--	--	--	28	75	1.405	0.000603124	0.00289122	up	TraesCSU01G231100	chrUn	341935012	341936652	-	1641	protein_coding	GO:0005737,cytoplasm; GO:0004364,glutathione transferase activity; GO:0006749,glutathione metabolic process; GO:0010731,protein glutathionylation	K00799: GST, gst; glutathione S-transferase [EC:2.5.1.18]	At5g02790	ref|XP_020181204.1|	IN21B_ORYSJ,RecName: Full=Protein IN2-1 homolog B; AltName: Full=Glutathione S-transferase GSTZ5;	A0A1D6CVL0_WHEAT,SubName: Full=Uncharacterized protein {ECO:0000313|EnsemblPlants:TRIAE_CS42_7DL_TGACv1_608771_AA2011370.1};
TraesCSU01G229600	--	--	--	--	--	--	28	326	3.527	7.38427e-07	5.82223e-06	up	--	--	--	--	--	--	10	54	2.485	2.4876e-05	0.000166237	up	TraesCSU01G229600	chrUn	339821906	339822211	-	306	protein_coding	--	--	--	ref|XP_020187233.1|	--	A0A1D5UEA8_WHEAT,SubName: Full=Uncharacterized protein {ECO:0000313|EnsemblPlants:TRIAE_CS42_2BS_TGACv1_147856_AA0488340.1};
TraesCSU01G227200	--	--	--	--	--	--	--	--	--	--	--	--	--	--	--	--	--	--	205	71	-1.525	4.12896e-06	3.21781e-05	down	TraesCSU01G227200	chrUn	336369686	336373407	-	3722	protein_coding	GO:0005634,nucleus; GO:0003677,DNA binding; GO:0003700,DNA binding transcription factor activity; GO:0006351,transcription, DNA-templated	K09287: RAV; RAV-like factor	At1g68840	emb|CDJ26459.1|	Y1410_ORYSJ,RecName: Full=AP2/ERF and B3 domain-containing protein Os01g0141000;	A0A077RF86_WHEAT,SubName: Full=Uncharacterized protein {ECO:0000313|EMBL:CDJ26459.1};
TraesCSU01G226000	--	--	--	--	--	--	--	--	--	--	--	--	2	44	4.462	5.45855e-08	5.09628e-07	up	--	--	--	--	--	--	TraesCSU01G226000	chrUn	334744192	334746701	+	2510	protein_coding	--	--	--	emb|CDM87183.1|	--	A0A1D5SNV1_WHEAT,RecName: Full=rRNA N-glycosidase {ECO:0000256|RuleBase:RU004915}; EC=3.2.2.22 {ECO:0000256|RuleBase:RU004915};
TraesCSU01G224800	--	--	--	--	--	--	8	57	2.828	3.59321e-09	3.80963e-08	up	--	--	--	--	--	--	--	--	--	--	--	--	TraesCSU01G224800	chrUn	331469498	331471392	-	1895	protein_coding	--	K13457: RPM1, RPS3; disease resistance protein RPM1	--	gb|EMS60860.1|	--	A0A1D5TWC4_WHEAT,SubName: Full=Uncharacterized protein {ECO:0000313|EnsemblPlants:TRIAE_CS42_2BL_TGACv1_129744_AA0394480.1};
TraesCSU01G221100	--	--	--	--	--	--	19	900	5.559	2.73837e-31	1.2985e-29	up	207	441	1.092	6.22022e-05	0.000363041	up	56	355	2.678	3.42831e-16	9.43032e-15	up	TraesCSU01G221100	chrUn	326757133	326757507	-	375	protein_coding	--	--	--	ref|XP_020187216.1|	--	W5C902_WHEAT,SubName: Full=Uncharacterized protein {ECO:0000313|EnsemblPlants:TRIAE_CS42_2DS_TGACv1_178130_AA0591340.1};
TraesCSU01G216700	42	17	-1.318	0.00262171	0.0117882	down	45	21	-1.112	0.0144039	0.0436622	down	50	23	-1.103	0.00480283	0.0181432	down	70	25	-1.514	2.32609e-05	0.000156366	down	TraesCSU01G216700	chrUn	319797758	319798372	+	615	protein_coding	GO:0016021,integral component of membrane; GO:0005886,plasma membrane; GO:0005524,ATP binding; GO:0004674,protein serine/threonine kinase activity; GO:0004714,transmembrane receptor protein tyrosine kinase activity	--	At3g21340	ref|XP_020157492.1|	RLK6_ARATH,RecName: Full=Receptor-like protein kinase At3g21340; EC=2.7.10.1; EC=2.7.11.1; AltName: Full=Leucine-rich repeat receptor-like protein kinase At3g21340; Flags: Precursor;	A0A096USP8_WHEAT,SubName: Full=Uncharacterized protein {ECO:0000313|EnsemblPlants:TRIAE_CS42_5BL_TGACv1_404149_AA1286840.2};
TraesCSU01G215600	--	--	--	--	--	--	0	5	4.86	0.0169088	0.0498413	up	--	--	--	--	--	--	--	--	--	--	--	--	TraesCSU01G215600	chrUn	318992843	318993142	-	300	protein_coding	GO:0005634,nucleus; GO:0003700,DNA binding transcription factor activity; GO:0046872,metal ion binding; GO:0043565,sequence-specific DNA binding; GO:0044212,transcription regulatory region DNA binding; GO:0009738,abscisic acid-activated signaling pathway; GO:0019760,glucosinolate metabolic process; GO:0009788,negative regulation of abscisic acid-activated signaling pathway; GO:0006355,regulation …	--	At5g05120	gb|EMS68509.1|	ZFP4_ARATH,RecName: Full=Zinc finger protein 4 {ECO:0000305};	M8B4G4_TRIUA,SubName: Full=Zinc finger protein 7 {ECO:0000313|EMBL:EMS68509.1, ECO:0000313|EnsemblPlants:TRIUR3_07567-P1};
TraesCSU01G215500	--	--	--	--	--	--	--	--	--	--	--	--	4	15	2.07	0.00836165	0.0293419	up	--	--	--	--	--	--	TraesCSU01G215500	chrUn	318919491	318921278	-	1788	protein_coding	--	--	--	ref|XP_015619043.1|	--	Q2QW81_ORYSJ,SubName: Full=HAT family dimerisation domain containing protein {ECO:0000313|EMBL:ABA96108.1};
TraesCSU01G215100	47	21	-1.12	0.0127005	0.0456772	down	--	--	--	--	--	--	--	--	--	--	--	--	46	20	-1.175	0.00476981	0.0174541	down	TraesCSU01G215100	chrUn	318736272	318738696	-	2425	protein_coding	GO:0050660,flavin adenine dinucleotide binding; GO:0004497,monooxygenase activity; GO:0004499,N,N-dimethylaniline monooxygenase activity; GO:0050661,NADP binding; GO:0055114,oxidation-reduction process	--	At5g45180	ref|XP_020148873.1|	FMO2_ARATH,RecName: Full=Putative flavin-containing monooxygenase 2; EC=1.14.13.-;	A0A1D6CD74_WHEAT,RecName: Full=Flavin-containing monooxygenase {ECO:0000256|RuleBase:RU361177}; EC=1.-.-.- {ECO:0000256|RuleBase:RU361177};
TraesCSU01G215000	--	--	--	--	--	--	--	--	--	--	--	--	3	26	2.941	1.83078e-05	0.000117673	up	--	--	--	--	--	--	TraesCSU01G215000	chrUn	318560620	318562549	+	1930	protein_coding	GO:0005618,cell wall; GO:0005576,extracellular region; GO:0016788,hydrolase activity, acting on ester bonds; GO:0016042,lipid catabolic process	K21026: AAE; acetylajmaline esterase [EC:3.1.1.80]	At1g28600	ref|XP_020199942.1|	GDL9_ARATH,RecName: Full=GDSL esterase/lipase At1g28600; EC=3.1.1.-; AltName: Full=Extracellular lipase At1g28600; Flags: Precursor;	T1MZK7_TRIUA,SubName: Full=Uncharacterized protein {ECO:0000313|EnsemblPlants:TRIUR3_23497-P1};
TraesCSU01G210100	63	157	1.316	8.18759e-06	6.14516e-05	up	--	--	--	--	--	--	--	--	--	--	--	--	314	1011	1.688	6.15006e-10	8.65591e-09	up	TraesCSU01G210100	chrUn	312095854	312096450	+	597	protein_coding	--	--	--	--	--	A0A287DX87_HORVV,SubName: Full=Uncharacterized protein {ECO:0000313|EnsemblPlants:HORVU0Hr1G007220.4};
TraesCSU01G208100	--	--	--	--	--	--	--	--	--	--	--	--	0	6	4.972	0.00453262	0.0172546	up	--	--	--	--	--	--	TraesCSU01G208100	chrUn	308941392	308944593	+	3202	protein_coding	GO:0005576,extracellular region; GO:0004252,serine-type endopeptidase activity	K15333: TRM3, TARBP1; tRNA guanosine-2'-O-methyltransferase [EC:2.1.1.34]	At4g10540	gb|EMS50761.1|	SBT3A_ARATH,RecName: Full=Subtilisin-like protease SBT3.10 {ECO:0000303|PubMed:16193095}; EC=3.4.21.- {ECO:0000255|PROSITE-ProRule:PRU10082}; AltName: Full=Subtilase subfamily 3 member 10 {ECO:0000303|PubMed:16193095}; Short=AtSBT3.10 {ECO:0000303|PubMed:16193095}; Flags: Precursor;	A0A1D6D7W5_WHEAT,SubName: Full=Uncharacterized protein {ECO:0000313|EnsemblPlants:TRIAE_CS42_U_TGACv1_640850_AA2077220.1};
TraesCSU01G208000	--	--	--	--	--	--	7	27	2.06	0.000769722	0.00342914	up	--	--	--	--	--	--	92	37	-1.327	0.00206519	0.00852049	down	TraesCSU01G208000	chrUn	308557978	308559429	+	1452	protein_coding	--	--	--	ref|XP_020190956.1|	--	A0A1D5VQG5_WHEAT,SubName: Full=Uncharacterized protein {ECO:0000313|EnsemblPlants:TRIAE_CS42_3B_TGACv1_220873_AA0722050.1};
TraesCSU01G207400	--	--	--	--	--	--	2	14	2.898	0.00155016	0.00638019	up	--	--	--	--	--	--	--	--	--	--	--	--	TraesCSU01G207400	chrUn	307993582	307995618	-	2037	protein_coding	GO:0016021,integral component of membrane; GO:0005886,plasma membrane; GO:0005524,ATP binding; GO:0005516,calmodulin binding; GO:0030246,carbohydrate binding; GO:0004674,protein serine/threonine kinase activity; GO:0006468,protein phosphorylation; GO:0048544,recognition of pollen	--	At1g11330	ref|XP_020184544.1|	Y1133_ARATH,RecName: Full=G-type lectin S-receptor-like serine/threonine-protein kinase At1g11330; EC=2.7.11.1; Flags: Precursor;	A0A1D5X4R0_WHEAT,SubName: Full=Uncharacterized protein {ECO:0000313|EnsemblPlants:TRIAE_CS42_4AL_TGACv1_289786_AA0976850.1};
TraesCSU01G206500	--	--	--	--	--	--	--	--	--	--	--	--	0	7	5.153	0.00163381	0.00702599	up	--	--	--	--	--	--	TraesCSU01G206500	chrUn	306904727	306906402	-	1676	protein_coding	GO:0005789,endoplasmic reticulum membrane; GO:0016021,integral component of membrane; GO:0020037,heme binding; GO:0005506,iron ion binding; GO:0004497,monooxygenase activity; GO:0016705,oxidoreductase activity, acting on paired donors, with incorporation or reduction of molecular oxygen; GO:0010132,dhurrin biosynthetic process	K13029: CYP71E1; 4-hydroxyphenylacetaldehyde oxime monooxygenase [EC:1.14.14.37]	At1g13080	ref|XP_020148474.1|	C71E1_SORBI,RecName: Full=4-hydroxyphenylacetaldehyde oxime monooxygenase; EC=1.14.14.37 {ECO:0000269|PubMed:26361733}; AltName: Full=Cytochrome P450 71E1;	A0A1D5T5H5_WHEAT,SubName: Full=Uncharacterized protein {ECO:0000313|EnsemblPlants:TRIAE_CS42_2AL_TGACv1_092893_AA0266220.1};
TraesCSU01G206200	--	--	--	--	--	--	--	--	--	--	--	--	15	3	-2.462	0.00308307	0.0123004	down	18	6	-1.685	0.0151538	0.0459567	down	TraesCSU01G206200	chrUn	306757334	306758194	+	861	protein_coding	--	--	--	emb|CDM80930.1|	--	A0A077RS64_WHEAT,SubName: Full=Uncharacterized protein {ECO:0000313|EMBL:CDM80930.1};
TraesCSU01G205700	--	--	--	--	--	--	43	16	-1.432	0.00147988	0.0061298	down	--	--	--	--	--	--	--	--	--	--	--	--	TraesCSU01G205700	chrUn	306016540	306017490	+	951	protein_coding	--	--	--	ref|XP_020185474.1|	--	W5FZ12_WHEAT,SubName: Full=Uncharacterized protein {ECO:0000313|EnsemblPlants:TRIAE_CS42_5DL_TGACv1_435877_AA1455820.1};
TraesCSU01G202000	25	87	1.757	2.06069e-06	1.69682e-05	up	24	64	1.436	0.000333493	0.00162534	up	--	--	--	--	--	--	18	110	2.592	4.34057e-11	6.99806e-10	up	TraesCSU01G202000	chrUn	300431610	300432835	-	1226	protein_coding	GO:0005737,cytoplasm; GO:0005634,nucleus; GO:0009910,negative regulation of flower development; GO:0010228,vegetative to reproductive phase transition of meristem	K16223: FT; protein FLOWERING LOCUS T	At2g27550	gb|EMS62911.1|	SELFP_SOLLC,RecName: Full=Protein SELF-PRUNING;	W5AVD0_WHEAT,SubName: Full=Uncharacterized protein {ECO:0000313|EnsemblPlants:TRIAE_CS42_2AL_TGACv1_095303_AA0309350.1};
TraesCSU01G201400	--	--	--	--	--	--	581	2035	1.809	3.75188e-25	1.34421e-23	up	--	--	--	--	--	--	--	--	--	--	--	--	TraesCSU01G201400	chrUn	299321940	299322425	+	486	protein_coding	GO:0005737,cytoplasm; GO:0047364,desulfoglucosinolate sulfotransferase activity; GO:0019761,glucosinolate biosynthetic process	K22312: ST2A, SOT15; hydroxyjasmonate sulfotransferase [EC:2.8.2.39]	At1g18590	ref|XP_020186380.1|	SOT17_ARATH,RecName: Full=Cytosolic sulfotransferase 17; Short=AtSOT17; EC=2.8.2.38 {ECO:0000269|PubMed:15358770, ECO:0000269|PubMed:16367753, ECO:0000269|PubMed:19077143}; AltName: Full=Desulfoglucosinolate sulfotransferase C; Short=AtST5c;	A0A1D5X4Y0_WHEAT,RecName: Full=Sulfotransferase {ECO:0000256|RuleBase:RU361155}; EC=2.8.2.- {ECO:0000256|RuleBase:RU361155};
TraesCSU01G200800	--	--	--	--	--	--	346	1354	1.97	1.82504e-26	6.99848e-25	up	--	--	--	--	--	--	--	--	--	--	--	--	TraesCSU01G200800	chrUn	298778962	298779567	-	606	protein_coding	GO:0048046,apoplast; GO:0016853,isomerase activity	--	At1g55210	ref|XP_020177421.1|	DIR20_ARATH,RecName: Full=Dirigent protein 20; Short=AtDIR20; Flags: Precursor;	A0A1D6SDZ0_WHEAT,RecName: Full=Dirigent protein {ECO:0000256|RuleBase:RU363099};
TraesCSU01G198600	--	--	--	--	--	--	15	40	1.419	0.0038776	0.0142237	up	--	--	--	--	--	--	--	--	--	--	--	--	TraesCSU01G198600	chrUn	296243040	296244102	-	1063	protein_coding	--	--	--	ref|XP_020183004.1|	--	A0A1D5UFS0_WHEAT,SubName: Full=Uncharacterized protein {ECO:0000313|EnsemblPlants:TRIAE_CS42_2BS_TGACv1_149599_AA0497310.1};
TraesCSU01G197500	--	--	--	--	--	--	12	39	1.752	0.000174942	0.000907056	up	--	--	--	--	--	--	12	50	2.021	2.5877e-05	0.000172204	up	TraesCSU01G197500	chrUn	295014777	295018395	-	3619	protein_coding	GO:0009507,chloroplast; GO:0003747,translation release factor activity; GO:0016149,translation release factor activity, codon specific; GO:0009658,chloroplast organization; GO:0032544,plastid translation; GO:0040008,regulation of growth; GO:0010027,thylakoid membrane organization; GO:0006415,translational termination	K02835: prfA, MTRF1, MRF1; peptide chain release factor 1	At3g62910	ref|XP_020192415.1|	APG3_ARATH,RecName: Full=Peptide chain release factor APG3, chloroplastic {ECO:0000305}; AltName: Full=Chloroplast ribosome release factor 1 {ECO:0000303|PubMed:17450416}; Short=AtcpRF1 {ECO:0000303|PubMed:17450416}; AltName: Full=Protein ALBINO AND PALE GREEN 3 {ECO:0000303|PubMed:17450416}; Flags: Precursor;	A0A1D5Y5K9_WHEAT,SubName: Full=Uncharacterized protein {ECO:0000313|EnsemblPlants:TRIAE_CS42_4DS_TGACv1_361137_AA1161770.3};
TraesCSU01G196100	131	61	-1.096	0.00156484	0.00746533	down	--	--	--	--	--	--	--	--	--	--	--	--	--	--	--	--	--	--	TraesCSU01G196100	chrUn	293689186	293692375	-	3190	protein_coding	GO:0005634,nucleus; GO:0000160,phosphorelay signal transduction system; GO:0006355,regulation of transcription, DNA-templated; GO:0048511,rhythmic process; GO:0006351,transcription, DNA-templated	K12129: PRR7; pseudo-response regulator 7	At5g02810	gb|ABL09468.1|	PRR37_ORYSI,RecName: Full=Two-component response regulator-like PRR37; AltName: Full=Pseudo-response regulator 37; Short=OsPRR37;	A0A1D5UEG9_WHEAT,SubName: Full=Uncharacterized protein {ECO:0000313|EnsemblPlants:TRIAE_CS42_2BS_TGACv1_147969_AA0489460.5};
TraesCSU01G195900	--	--	--	--	--	--	15	2	-2.749	0.00602605	0.0208233	down	--	--	--	--	--	--	12	1	-3.248	0.00344959	0.0132326	down	TraesCSU01G195900	chrUn	293578294	293579590	+	1297	protein_coding	GO:0005618,cell wall; GO:0005576,extracellular region; GO:0016853,isomerase activity	--	At1g65870	ref|XP_020157607.1|	DIR21_ARATH,RecName: Full=Dirigent protein 21; Short=AtDIR21; Flags: Precursor;	A0A1D5T2Q6_WHEAT,RecName: Full=Dirigent protein {ECO:0000256|RuleBase:RU363099};
TraesCSU01G194900	--	--	--	--	--	--	--	--	--	--	--	--	8	29	1.878	0.000407389	0.00201858	up	--	--	--	--	--	--	TraesCSU01G194900	chrUn	292246720	292247475	-	756	protein_coding	GO:0030598,rRNA N-glycosylase activity; GO:0090729,toxin activity; GO:0006952,defense response; GO:0017148,negative regulation of translation	--	--	ref|XP_015616112.1|	JI60_HORVU,RecName: Full=60 kDa jasmonate-induced protein; EC=3.2.2.22; AltName: Full=rRNA N-glycosidase;	A0A1D5SNV0_WHEAT,SubName: Full=Uncharacterized protein {ECO:0000313|EnsemblPlants:TRIAE_CS42_1BS_TGACv1_051283_AA0178980.1};
TraesCSU01G193900	--	--	--	--	--	--	--	--	--	--	--	--	52	8	-2.727	4.11673e-09	4.38075e-08	down	58	5	-3.552	1.16895e-08	1.39062e-07	down	TraesCSU01G193900	chrUn	291023328	291024347	+	1020	protein_coding	GO:0016021,integral component of membrane; GO:0005886,plasma membrane; GO:0005524,ATP binding; GO:0004674,protein serine/threonine kinase activity; GO:0009741,response to brassinosteroid; GO:0009826,unidimensional cell growth	--	At1g30570	gb|EMS59208.1|	Y1357_ARATH,RecName: Full=Probable receptor-like protein kinase At1g30570; EC=2.7.11.-; Flags: Precursor;	A0A1D5VRW1_WHEAT,SubName: Full=Uncharacterized protein {ECO:0000313|EnsemblPlants:TRIAE_CS42_3B_TGACv1_221086_AA0729960.1};
TraesCSU01G192700	--	--	--	--	--	--	--	--	--	--	--	--	--	--	--	--	--	--	16	2	-2.714	0.00223978	0.0091318	down	TraesCSU01G192700	chrUn	289818379	289822384	+	4006	protein_coding	GO:0030126,COPI vesicle coat; GO:0000139,Golgi membrane; GO:0005198,structural molecule activity; GO:0006888,ER to Golgi vesicle-mediated transport; GO:0006891,intra-Golgi vesicle-mediated transport; GO:0006886,intracellular protein transport; GO:0006890,retrograde vesicle-mediated transport, Golgi to ER	K17302: COPB2, SEC27; coatomer subunit beta'	At1g52360	ref|XP_020196690.1|	COB22_ORYSJ,RecName: Full=Coatomer subunit beta'-2; AltName: Full=Beta'-coat protein 2; Short=Beta'-COP 2;	A0A1D6CM48_WHEAT,SubName: Full=Uncharacterized protein {ECO:0000313|EnsemblPlants:TRIAE_CS42_7DL_TGACv1_602774_AA1968250.3};
TraesCSU01G189900	265	120	-1.145	3.06712e-09	3.60927e-08	down	--	--	--	--	--	--	261	103	-1.347	2.10395e-07	1.82609e-06	down	400	87	-2.2	9.34269e-11	1.4488e-09	down	TraesCSU01G189900	chrUn	286185706	286190564	+	4859	protein_coding	GO:0048046,apoplast; GO:0005537,mannose binding	--	At1g73040	emb|CDM86063.1|	LECH_HORVV,RecName: Full=Horcolin; AltName: Full=Agglutinin; AltName: Full=Mannose-specific lectin;	A0A1D5W3I7_WHEAT,SubName: Full=Uncharacterized protein {ECO:0000313|EnsemblPlants:TRIAE_CS42_3B_TGACv1_223852_AA0788430.1};
TraesCSU01G187200	13	47	1.869	0.000121665	0.000744264	up	--	--	--	--	--	--	32	85	1.438	0.000975689	0.0044324	up	--	--	--	--	--	--	TraesCSU01G187200	chrUn	281905703	281906020	+	318	protein_coding	GO:0048046,apoplast; GO:0005783,endoplasmic reticulum; GO:0009506,plasmodesma; GO:0005504,fatty acid binding; GO:0043621,protein self-association; GO:0008270,zinc ion binding; GO:0006869,lipid transport; GO:0009627,systemic acquired resistance; GO:0009862,systemic acquired resistance, salicylic acid mediated signaling pathway	--	At5g48490	ref|XP_020196124.1|	DIRL1_ARATH,RecName: Full=Putative lipid-transfer protein DIR1; AltName: Full=Protein DEFECTIVE IN INDUCED RESISTANCE 1; Flags: Precursor;	R7W3E2_AEGTA,SubName: Full=Uncharacterized protein {ECO:0000313|EMBL:EMT01021.1, ECO:0000313|EnsemblPlants:EMT01021};
TraesCSU01G185500	--	--	--	--	--	--	--	--	--	--	--	--	--	--	--	--	--	--	0	6	4.981	0.00806476	0.0271984	up	TraesCSU01G185500	chrUn	279543298	279543687	+	390	protein_coding	--	--	At1g12090	ref|XP_020169297.1|	CCDP_MAIZE,RecName: Full=Cortical cell-delineating protein; AltName: Full=Root-specific protein ZRP3; Flags: Precursor;	W5ETC4_WHEAT,SubName: Full=Uncharacterized protein {ECO:0000313|EnsemblPlants:TRIAE_CS42_4DL_TGACv1_352623_AA1157160.1};
TraesCSU01G185400	--	--	--	--	--	--	--	--	--	--	--	--	--	--	--	--	--	--	24	1	-5.316	3.09689e-05	0.000202804	down	TraesCSU01G185400	chrUn	279469323	279473147	+	3825	protein_coding	GO:0016021,integral component of membrane; GO:0005524,ATP binding; GO:0005509,calcium ion binding; GO:0030247,polysaccharide binding; GO:0004674,protein serine/threonine kinase activity; GO:0007166,cell surface receptor signaling pathway	--	At1g21240	gb|EMS57496.1|	WAK3_ARATH,RecName: Full=Wall-associated receptor kinase 3; EC=2.7.11.-; Flags: Precursor;	A0A1D5S451_WHEAT,SubName: Full=Uncharacterized protein {ECO:0000313|EnsemblPlants:TRIAE_CS42_1AS_TGACv1_020201_AA0075540.1};
TraesCSU01G177500	--	--	--	--	--	--	--	--	--	--	--	--	6	0	-4.105	0.0114994	0.0385373	down	--	--	--	--	--	--	TraesCSU01G177500	chrUn	267776223	267777776	+	1554	protein_coding	GO:0005576,extracellular region; GO:0016788,hydrolase activity, acting on ester bonds; GO:0016042,lipid catabolic process	K21026: AAE; acetylajmaline esterase [EC:3.1.1.80]	At5g45910	dbj|BAJ97239.1|	GDL83_ARATH,RecName: Full=GDSL esterase/lipase At5g45910; EC=3.1.1.-; AltName: Full=Extracellular lipase At5g45910; Flags: Precursor;	A0A1D6RGN5_WHEAT,SubName: Full=Uncharacterized protein {ECO:0000313|EnsemblPlants:TRIAE_CS42_1DS_TGACv1_080167_AA0242090.2};
TraesCSU01G175900	5	30	2.473	0.0052634	0.0215689	up	32	10	-1.708	0.00272436	0.0104742	down	0	8	5.406	0.000590664	0.00282058	up	--	--	--	--	--	--	TraesCSU01G175900	chrUn	264907407	264907718	+	312	protein_coding	GO:0009507,chloroplast; GO:0005829,cytosol; GO:0000788,nuclear nucleosome; GO:0005730,nucleolus; GO:0005886,plasma membrane; GO:0009506,plasmodesma; GO:0009579,thylakoid; GO:0005774,vacuolar membrane; GO:0003677,DNA binding; GO:0042393,histone binding; GO:0046982,protein heterodimerization activity; GO:0006334,nucleosome assembly; GO:0009414,response to water deprivation	--	At5g59970	gb|KQL25626.1|	H4_SOYBN,RecName: Full=Histone H4;	A0A067ZK58_9ROSI,RecName: Full=Histone H4 {ECO:0000256|RuleBase:RU000528}; Flags: Fragment;
TraesCSU01G175000	--	--	--	--	--	--	395	1773	2.169	7.4066e-08	6.67674e-07	up	1983	555	-1.837	1.4074e-13	2.34143e-12	down	--	--	--	--	--	--	TraesCSU01G175000	chrUn	263125328	263128641	-	3314	protein_coding	GO:0048046,apoplast; GO:0005618,cell wall; GO:0004553,hydrolase activity, hydrolyzing O-glycosyl compounds; GO:0016762,xyloglucan:xyloglucosyl transferase activity; GO:0042546,cell wall biogenesis; GO:0071555,cell wall organization; GO:0010411,xyloglucan metabolic process	K08235: E2.4.1.207; xyloglucan:xyloglucosyl transferase [EC:2.4.1.207]	At5g13870	sp|Q41542.1|	XTH_WHEAT,RecName: Full=Probable xyloglucan endotransglucosylase/hydrolase; EC=2.4.1.207; Flags: Precursor;	A0A1D5XSR2_WHEAT,RecName: Full=Xyloglucan endotransglucosylase/hydrolase {ECO:0000256|RuleBase:RU361120}; EC=2.4.1.207 {ECO:0000256|RuleBase:RU361120};
TraesCSU01G173800	3	16	2.237	0.00687536	0.0271236	up	--	--	--	--	--	--	--	--	--	--	--	--	3	26	2.851	6.07613e-05	0.000374245	up	TraesCSU01G173800	chrUn	260637692	260639998	-	2307	protein_coding	--	--	--	gb|ACG27180.1|	--	T1L6Y4_TRIUA,SubName: Full=Uncharacterized protein {ECO:0000313|EnsemblPlants:TRIUR3_00136-P1};
TraesCSU01G173600	--	--	--	--	--	--	--	--	--	--	--	--	203	50	-2.019	4.90399e-15	9.20683e-14	down	--	--	--	--	--	--	TraesCSU01G173600	chrUn	260337581	260338756	-	1176	protein_coding	GO:0005618,cell wall; GO:0005576,extracellular region; GO:0016788,hydrolase activity, acting on ester bonds; GO:0016042,lipid catabolic process	--	At1g28600	dbj|BAK02457.1|	GDL9_ARATH,RecName: Full=GDSL esterase/lipase At1g28600; EC=3.1.1.-; AltName: Full=Extracellular lipase At1g28600; Flags: Precursor;	A0A1D6D6P7_WHEAT,SubName: Full=Uncharacterized protein {ECO:0000313|EnsemblPlants:TRIAE_CS42_U_TGACv1_640719_AA2070920.1};
TraesCSU01G172100	50	181	1.855	1.49341e-13	2.67463e-12	up	--	--	--	--	--	--	38	473	3.624	2.96778e-33	1.51233e-31	up	97	40	-1.267	0.00110232	0.00491473	down	TraesCSU01G172100	chrUn	254191411	254192303	-	893	protein_coding	GO:0048046,apoplast; GO:0005618,cell wall; GO:0030145,manganese ion binding; GO:0045735,nutrient reservoir activity	--	At5g39110	emb|CAB55558.1|	GL85_ORYSJ,RecName: Full=Germin-like protein 8-5; Flags: Precursor;	Q9SM35_WHEAT,SubName: Full=Germin-like protein {ECO:0000313|EMBL:CAB55558.1};
TraesCSU01G171500	5	50	3.429	3.27821e-09	3.84792e-08	up	0	7	5.393	0.00167224	0.0068187	up	3	47	4.135	2.79709e-10	3.3976e-09	up	--	--	--	--	--	--	TraesCSU01G171500	chrUn	252805564	252807119	-	1556	protein_coding	GO:0052689,carboxylic ester hydrolase activity; GO:0016787,hydrolase activity	--	At2g23570	ref|XP_020181476.1|	PIR7B_ORYSJ,RecName: Full=Esterase PIR7B; EC=3.1.-.-;	A0A1D5VA56_WHEAT,SubName: Full=Uncharacterized protein {ECO:0000313|EnsemblPlants:TRIAE_CS42_3AL_TGACv1_194972_AA0642910.1};
TraesCSU01G171400	--	--	--	--	--	--	--	--	--	--	--	--	1190	348	-1.776	1.53578e-10	1.91133e-09	down	982	246	-1.995	1.00565e-11	1.7435e-10	down	TraesCSU01G171400	chrUn	252681686	252684252	-	2567	protein_coding	GO:0016021,integral component of membrane; GO:0005524,ATP binding; GO:0005509,calcium ion binding; GO:0030247,polysaccharide binding; GO:0004674,protein serine/threonine kinase activity; GO:0007166,cell surface receptor signaling pathway; GO:0048527,lateral root development; GO:0009826,unidimensional cell growth	--	At1g21210	gb|AIK66959.1|	WAK4_ARATH,RecName: Full=Wall-associated receptor kinase 4; EC=2.7.11.-; Flags: Precursor;	A0A1D6ADR2_WHEAT,SubName: Full=Uncharacterized protein {ECO:0000313|EnsemblPlants:TRIAE_CS42_6AS_TGACv1_485232_AA1541050.1};
TraesCSU01G170200	--	--	--	--	--	--	--	--	--	--	--	--	--	--	--	--	--	--	56	21	-1.416	0.00104564	0.00468969	down	TraesCSU01G170200	chrUn	250292262	250295039	-	2778	protein_coding	--	--	--	emb|CDJ26550.1|	--	A0A077RHM2_WHEAT,SubName: Full=Uncharacterized protein {ECO:0000313|EMBL:CDJ26550.1};
TraesCSU01G169100	64	14	-2.148	1.0476e-07	1.02903e-06	down	--	--	--	--	--	--	141	7	-4.235	9.16478e-23	2.82258e-21	down	--	--	--	--	--	--	TraesCSU01G169100	chrUn	248330036	248331628	+	1593	protein_coding	GO:0005576,extracellular region; GO:0016788,hydrolase activity, acting on ester bonds; GO:0016042,lipid catabolic process	K21026: AAE; acetylajmaline esterase [EC:3.1.1.80]	At5g45910	ref|XP_020166933.1|	GDL83_ARATH,RecName: Full=GDSL esterase/lipase At5g45910; EC=3.1.1.-; AltName: Full=Extracellular lipase At5g45910; Flags: Precursor;	A0A1D5TPU5_WHEAT,SubName: Full=Uncharacterized protein {ECO:0000313|EnsemblPlants:TRIAE_CS42_2AS_TGACv1_113871_AA0361740.1};
TraesCSU01G168300	--	--	--	--	--	--	--	--	--	--	--	--	72	10	-2.859	1.46016e-10	1.8214e-09	down	--	--	--	--	--	--	TraesCSU01G168300	chrUn	247031412	247033487	+	2076	protein_coding	--	--	At4g02340	emb|CDJ26419.1|	--	A0A077RF64_WHEAT,SubName: Full=Uncharacterized protein {ECO:0000313|EMBL:CDJ26419.1, ECO:0000313|EnsemblPlants:TRIAE_CS42_3B_TGACv1_220602_AA0710770.1};
TraesCSU01G163200	--	--	--	--	--	--	311	829	1.415	6.30052e-18	1.45702e-16	up	--	--	--	--	--	--	615	1319	1.101	2.19294e-06	1.80137e-05	up	TraesCSU01G163200	chrUn	235701515	235702601	-	1087	protein_coding	GO:0005576,extracellular region; GO:0009505,plant-type cell wall; GO:0009506,plasmodesma; GO:0020037,heme binding; GO:0046872,metal ion binding; GO:0004601,peroxidase activity; GO:0042744,hydrogen peroxide catabolic process; GO:0009664,plant-type cell wall organization; GO:0006979,response to oxidative stress	K00430: E1.11.1.7; peroxidase [EC:1.11.1.7]	At1g05260	dbj|BAK01904.1|	PER1_ORYSJ,RecName: Full=Peroxidase 1; EC=1.11.1.7; Flags: Precursor;	A0A1D6CFH9_WHEAT,RecName: Full=Peroxidase {ECO:0000256|RuleBase:RU362060, ECO:0000256|SAAS:SAAS00709852}; EC=1.11.1.7 {ECO:0000256|RuleBase:RU362060, ECO:0000256|SAAS:SAAS00709852};
TraesCSU01G162400	--	--	--	--	--	--	0	10	5.924	0.000119553	0.000642107	up	--	--	--	--	--	--	--	--	--	--	--	--	TraesCSU01G162400	chrUn	234386089	234387835	+	1747	protein_coding	--	K22013: SGR, SGRL; magnesium dechelatase [EC:4.99.1.10]	At4g22920	ref|XP_020165093.1|	SGRL_ORYSJ,RecName: Full=Protein STAY-GREEN LIKE, chloroplastic;	A0A1D5TYT7_WHEAT,SubName: Full=Uncharacterized protein {ECO:0000313|EnsemblPlants:TRIAE_CS42_2BL_TGACv1_130248_AA0407140.1};
TraesCSU01G161300	--	--	--	--	--	--	--	--	--	--	--	--	15	49	1.74	4.22614e-05	0.000254517	up	37	7	-2.385	0.00496954	0.0180841	down	TraesCSU01G161300	chrUn	231252581	231253396	+	816	protein_coding	GO:0048046,apoplast; GO:0005618,cell wall; GO:0030145,manganese ion binding; GO:0045735,nutrient reservoir activity	--	At5g39110	ref|XP_020199470.1|	GL85_ORYSJ,RecName: Full=Germin-like protein 8-5; Flags: Precursor;	A0A1D5Y4S5_WHEAT,SubName: Full=Uncharacterized protein {ECO:0000313|EnsemblPlants:TRIAE_CS42_4DL_TGACv1_346209_AA1155350.1};
TraesCSU01G160900	30	77	1.361	0.000163944	0.000979119	up	--	--	--	--	--	--	--	--	--	--	--	--	--	--	--	--	--	--	TraesCSU01G160900	chrUn	229539765	229540377	+	613	protein_coding	--	--	--	ref|XP_020169825.1|	--	A0A1D6D7G3_WHEAT,SubName: Full=Uncharacterized protein {ECO:0000313|EnsemblPlants:TRIAE_CS42_U_TGACv1_640803_AA2074800.1};
TraesCSU01G160000	--	--	--	--	--	--	10	1	-3.834	0.0118794	0.0371718	down	--	--	--	--	--	--	--	--	--	--	--	--	TraesCSU01G160000	chrUn	228625583	228626218	+	636	protein_coding	GO:0016021,integral component of membrane; GO:0005524,ATP binding; GO:0005509,calcium ion binding; GO:0030247,polysaccharide binding; GO:0004674,protein serine/threonine kinase activity; GO:0007166,cell surface receptor signaling pathway; GO:0048527,lateral root development; GO:0009826,unidimensional cell growth	--	At1g21210	gb|EMS57881.1|	WAK4_ARATH,RecName: Full=Wall-associated receptor kinase 4; EC=2.7.11.-; Flags: Precursor;	A0A1D5TTA6_WHEAT,SubName: Full=Uncharacterized protein {ECO:0000313|EnsemblPlants:TRIAE_CS42_2BL_TGACv1_129362_AA0380370.1};
TraesCSU01G159900	--	--	--	--	--	--	--	--	--	--	--	--	11	1	-3.063	0.00427607	0.016402	down	--	--	--	--	--	--	TraesCSU01G159900	chrUn	228623123	228625327	+	2205	protein_coding	--	--	--	gb|EMS57881.1|	--	A0A1D5TTA8_WHEAT,SubName: Full=Uncharacterized protein {ECO:0000313|EnsemblPlants:TRIAE_CS42_2BL_TGACv1_129362_AA0380370.3};
TraesCSU01G158800	--	--	--	--	--	--	10	25	1.387	0.0139559	0.0425003	up	--	--	--	--	--	--	--	--	--	--	--	--	TraesCSU01G158800	chrUn	222088771	222091111	-	2341	protein_coding	GO:0016021,integral component of membrane; GO:0005886,plasma membrane; GO:0005524,ATP binding; GO:0004674,protein serine/threonine kinase activity	--	At1g66980_2	dbj|BAJ99475.1|	LRK10_WHEAT,RecName: Full=Rust resistance kinase Lr10 {ECO:0000312|EMBL:AAC49629.1}; EC=2.7.11.1; AltName: Full=Probable receptor-like serine/threonine-protein kinase LRK10; Flags: Precursor;	A0A1D5VPC5_WHEAT,SubName: Full=Uncharacterized protein {ECO:0000313|EnsemblPlants:TRIAE_CS42_3B_TGACv1_220726_AA0717010.4};
TraesCSU01G157800	--	--	--	--	--	--	10	47	2.205	1.98558e-05	0.000124079	up	--	--	--	--	--	--	--	--	--	--	--	--	TraesCSU01G157800	chrUn	217845618	217850241	-	4624	protein_coding	--	K13457: RPM1, RPS3; disease resistance protein RPM1	--	gb|EMS60860.1|	--	A0A1D5TWC4_WHEAT,SubName: Full=Uncharacterized protein {ECO:0000313|EnsemblPlants:TRIAE_CS42_2BL_TGACv1_129744_AA0394480.1};
TraesCSU01G156500	--	--	--	--	--	--	--	--	--	--	--	--	--	--	--	--	--	--	72	161	1.157	9.24633e-05	0.00054772	up	TraesCSU01G156500	chrUn	215702914	215704248	-	1335	protein_coding	GO:0005737,cytoplasm; GO:0102717,DIMBOA-glucoside oxygenase activity; GO:0046872,metal ion binding; GO:0016706,oxidoreductase activity, acting on paired donors, with incorporation or reduction of molecular oxygen, 2-oxoglutarate as one donor, and incorporation of one atom each of oxygen into both donors	--	At1g06640	ref|XP_020181284.1|	BX6_MAIZE,RecName: Full=DIBOA-glucoside dioxygenase BX6; EC=1.14.20.2; AltName: Full=2,4-dihydroxy-1,4-benzoxazin-3-one-glucoside dioxygenase; AltName: Full=2-oxoglutarate-dependent dioxygenase BX6; AltName: Full=Protein BENZOXAZINONE SYNTHESIS 6;	A0A1D5UBZ0_WHEAT,SubName: Full=Uncharacterized protein {ECO:0000313|EnsemblPlants:TRIAE_CS42_2BS_TGACv1_147021_AA0476640.2};
TraesCSU01G154800	--	--	--	--	--	--	517	215	-1.27	0.00949236	0.0307796	down	--	--	--	--	--	--	--	--	--	--	--	--	TraesCSU01G154800	chrUn	207755366	207766924	-	11559	protein_coding	--	--	--	ref|XP_020175242.1|	--	W5B506_WHEAT,SubName: Full=Uncharacterized protein {ECO:0000313|EnsemblPlants:TRIAE_CS42_2AS_TGACv1_113336_AA0354630.1};
TraesCSU01G154100	--	--	--	--	--	--	1	16	3.345	0.00145131	0.00602719	up	--	--	--	--	--	--	--	--	--	--	--	--	TraesCSU01G154100	chrUn	201369161	201369550	+	390	protein_coding	--	--	--	ref|XP_020169297.1|	--	W5ETC4_WHEAT,SubName: Full=Uncharacterized protein {ECO:0000313|EnsemblPlants:TRIAE_CS42_4DL_TGACv1_352623_AA1157160.1};
TraesCSU01G152800	--	--	--	--	--	--	69	32	-1.127	0.0019914	0.00794448	down	49	225	2.209	6.19593e-19	1.5137e-17	up	79	17	-2.244	3.22142e-05	0.000210407	down	TraesCSU01G152800	chrUn	190743301	190751174	+	7874	protein_coding	GO:0048046,apoplast; GO:0005618,cell wall; GO:0030145,manganese ion binding; GO:0045735,nutrient reservoir activity	--	At5g39110	ref|XP_020199470.1|	GL85_ORYSJ,RecName: Full=Germin-like protein 8-5; Flags: Precursor;	A0A1D5Y4S5_WHEAT,SubName: Full=Uncharacterized protein {ECO:0000313|EnsemblPlants:TRIAE_CS42_4DL_TGACv1_346209_AA1155350.1};
TraesCSU01G152700	--	--	--	--	--	--	1	83	7.054	1.41932e-10	1.76376e-09	up	--	--	--	--	--	--	1	33	4.529	1.60525e-06	1.34899e-05	up	TraesCSU01G152700	chrUn	189575201	189575590	-	390	protein_coding	--	--	--	ref|XP_020169299.1|	--	W5ETC4_WHEAT,SubName: Full=Uncharacterized protein {ECO:0000313|EnsemblPlants:TRIAE_CS42_4DL_TGACv1_352623_AA1157160.1};
TraesCSU01G152600	--	--	--	--	--	--	5	76	3.926	1.01218e-13	1.66591e-12	up	--	--	--	--	--	--	1	56	6.298	2.58148e-08	2.92714e-07	up	TraesCSU01G152600	chrUn	189561514	189561903	-	390	protein_coding	--	--	--	ref|XP_020169299.1|	--	W5ETC4_WHEAT,SubName: Full=Uncharacterized protein {ECO:0000313|EnsemblPlants:TRIAE_CS42_4DL_TGACv1_352623_AA1157160.1};
TraesCSU01G152000	1	12	4.126	0.00249577	0.0112955	up	--	--	--	--	--	--	5	133	4.645	4.57081e-25	1.6078e-23	up	28	6	-2.086	0.00562193	0.02008	down	TraesCSU01G152000	chrUn	187709841	187710733	-	893	protein_coding	GO:0048046,apoplast; GO:0005618,cell wall; GO:0030145,manganese ion binding; GO:0045735,nutrient reservoir activity	--	At5g39110	ref|XP_020152296.1|	GL85_ORYSJ,RecName: Full=Germin-like protein 8-5; Flags: Precursor;	W5FRI0_WHEAT,SubName: Full=Uncharacterized protein {ECO:0000313|EnsemblPlants:TRIAE_CS42_U_TGACv1_684486_AA2159180.1};
TraesCSU01G151900	46	162	1.81	9.03391e-13	1.5024e-11	up	--	--	--	--	--	--	15	302	4.321	4.82221e-31	2.23816e-29	up	88	20	-2.118	4.20162e-06	3.26934e-05	down	TraesCSU01G151900	chrUn	187686933	187693360	-	6428	protein_coding	GO:0048046,apoplast; GO:0005618,cell wall; GO:0030145,manganese ion binding; GO:0045735,nutrient reservoir activity	--	At5g39110	ref|XP_020159665.1|	GL85_ORYSJ,RecName: Full=Germin-like protein 8-5; Flags: Precursor;	Q9SM35_WHEAT,SubName: Full=Germin-like protein {ECO:0000313|EMBL:CAB55558.1};
TraesCSU01G150800	--	--	--	--	--	--	--	--	--	--	--	--	0	22	6.897	2.31366e-07	1.99398e-06	up	13	1	-3.452	0.00452157	0.016673	down	TraesCSU01G150800	chrUn	184220632	184221168	+	537	protein_coding	GO:0048046,apoplast; GO:0005618,cell wall; GO:0030145,manganese ion binding; GO:0045735,nutrient reservoir activity	--	At5g39110	ref|XP_020152296.1|	GL811_ORYSJ,RecName: Full=Germin-like protein 8-11; Flags: Precursor;	W5FRI0_WHEAT,SubName: Full=Uncharacterized protein {ECO:0000313|EnsemblPlants:TRIAE_CS42_U_TGACv1_684486_AA2159180.1};
TraesCSU01G150700	--	--	--	--	--	--	--	--	--	--	--	--	4	82	4.254	1.75899e-14	3.15651e-13	up	23	4	-2.423	0.00425925	0.0158343	down	TraesCSU01G150700	chrUn	184212574	184213391	+	818	protein_coding	GO:0048046,apoplast; GO:0005618,cell wall; GO:0030145,manganese ion binding; GO:0045735,nutrient reservoir activity	--	At5g39110	ref|XP_020152296.1|	GL85_ORYSJ,RecName: Full=Germin-like protein 8-5; Flags: Precursor;	W5FRI0_WHEAT,SubName: Full=Uncharacterized protein {ECO:0000313|EnsemblPlants:TRIAE_CS42_U_TGACv1_684486_AA2159180.1};
TraesCSU01G150600	--	--	--	--	--	--	--	--	--	--	--	--	0	23	6.948	3.26371e-07	2.75618e-06	up	22	2	-3.649	0.00445833	0.016473	down	TraesCSU01G150600	chrUn	184197996	184203222	+	5227	protein_coding	GO:0048046,apoplast; GO:0005618,cell wall; GO:0030145,manganese ion binding; GO:0045735,nutrient reservoir activity	--	At5g39120	gb|EMS56244.1|	GL85_ORYSJ,RecName: Full=Germin-like protein 8-5; Flags: Precursor;	M8A736_TRIUA,SubName: Full=Germin-like protein 8-5 {ECO:0000313|EMBL:EMS56244.1, ECO:0000313|EnsemblPlants:TRIUR3_23108-P1};
TraesCSU01G150500	--	--	--	--	--	--	--	--	--	--	--	--	0	6	5.036	0.0108695	0.0367242	up	--	--	--	--	--	--	TraesCSU01G150500	chrUn	183979859	183981283	+	1425	protein_coding	GO:0005737,cytoplasm; GO:0003747,translation release factor activity; GO:0040008,regulation of growth	K03265: ETF1, ERF1; peptide chain release factor subunit 1	At1g12920	ref|XP_020176903.1|	ERF1Z_BRAOB,RecName: Full=Eukaryotic peptide chain release factor subunit 1-3 {ECO:0000305}; Short=BoeRF1-3 {ECO:0000303|PubMed:21175633}; Short=Eukaryotic release factor 1-3 {ECO:0000303|PubMed:21175633};	A0A1D6DNZ7_WHEAT,SubName: Full=Uncharacterized protein {ECO:0000313|EnsemblPlants:TRIAE_CS42_3B_TGACv1_229834_AA0829190.1};
TraesCSU01G147200	74	239	1.702	8.17848e-14	1.49648e-12	up	--	--	--	--	--	--	--	--	--	--	--	--	1	9	3.745	0.00651218	0.022712	up	TraesCSU01G147200	chrUn	168644994	168645341	-	348	protein_coding	GO:0008289,lipid binding; GO:0006869,lipid transport	--	At5g59310	gb|ABF14722.1|	NLT41_HORVU,RecName: Full=Non-specific lipid-transfer protein 4.1; Short=LTP 4.1; AltName: Full=CW-21; Short=CW21; Flags: Precursor;	Q1KMV0_WHEAT,RecName: Full=Non-specific lipid-transfer protein {ECO:0000256|RuleBase:RU000628};
TraesCSU01G146600	11	77	2.706	1.50037e-08	1.63768e-07	up	176	47	-1.899	0.00836779	0.0276354	down	--	--	--	--	--	--	--	--	--	--	--	--	TraesCSU01G146600	chrUn	162315758	162316288	+	531	protein_coding	GO:0005576,extracellular region	--	At4g11650	ref|XP_020160629.1|	TLP_ORYSJ,RecName: Full=Thaumatin-like protein; Flags: Precursor;	Q41584_WHEAT,SubName: Full=Thaumatin-like protein {ECO:0000313|EMBL:CAA66278.1};
TraesCSU01G146200	--	--	--	--	--	--	--	--	--	--	--	--	5	0	-4.759	0.0115133	0.038575	down	--	--	--	--	--	--	TraesCSU01G146200	chrUn	160381155	160384121	+	2967	protein_coding	GO:0004190,aspartic-type endopeptidase activity; GO:0030163,protein catabolic process; GO:0006508,proteolysis	--	At4g33490	ref|XP_003577760.1|	ASP1_ORYSJ,RecName: Full=Aspartic proteinase Asp1; Short=OSAP1; Short=OsAsp1; EC=3.4.23.-; AltName: Full=Nucellin-like protein; Flags: Precursor;	A0A0A9GT24_ARUDO,SubName: Full=Uncharacterized protein {ECO:0000313|EMBL:JAE25706.1};
TraesCSU01G145700	3	56	4.075	1.16881e-10	1.59058e-09	up	--	--	--	--	--	--	3	179	5.982	0.000231806	0.00121423	up	89	8	-3.426	0.0103125	0.0333504	down	TraesCSU01G145700	chrUn	156743494	156744311	+	818	protein_coding	GO:0048046,apoplast; GO:0005618,cell wall; GO:0030145,manganese ion binding; GO:0045735,nutrient reservoir activity	--	At5g39110	ref|XP_020199470.1|	GL85_ORYSJ,RecName: Full=Germin-like protein 8-5; Flags: Precursor;	A0A1D5Y4S5_WHEAT,SubName: Full=Uncharacterized protein {ECO:0000313|EnsemblPlants:TRIAE_CS42_4DL_TGACv1_346209_AA1155350.1};
TraesCSU01G145600	19	218	3.508	6.07248e-34	3.46481e-32	up	--	--	--	--	--	--	29	1050	5.191	9.22726e-104	4.27487e-101	up	206	35	-2.581	0.00833989	0.0279661	down	TraesCSU01G145600	chrUn	156734771	156735574	+	804	protein_coding	GO:0048046,apoplast; GO:0005618,cell wall; GO:0030145,manganese ion binding; GO:0045735,nutrient reservoir activity	--	At5g39110	ref|XP_020171569.1|	GL85_ORYSJ,RecName: Full=Germin-like protein 8-5; Flags: Precursor;	A0A1D5Y4Q7_WHEAT,SubName: Full=Uncharacterized protein {ECO:0000313|EnsemblPlants:TRIAE_CS42_4DL_TGACv1_346129_AA1155190.1};
TraesCSU01G145500	1	17	4.025	0.000494774	0.00266369	up	--	--	--	--	--	--	3	81	4.752	4.04847e-15	7.65551e-14	up	--	--	--	--	--	--	TraesCSU01G145500	chrUn	156681081	156681884	+	804	protein_coding	GO:0048046,apoplast; GO:0005618,cell wall; GO:0030145,manganese ion binding; GO:0045735,nutrient reservoir activity	--	At5g39110	ref|XP_020171752.1|	GL85_ORYSJ,RecName: Full=Germin-like protein 8-5; Flags: Precursor;	A0A1D5Y2W1_WHEAT,SubName: Full=Uncharacterized protein {ECO:0000313|EnsemblPlants:TRIAE_CS42_4DL_TGACv1_344331_AA1146140.1};
TraesCSU01G145400	--	--	--	--	--	--	--	--	--	--	--	--	47	102	1.124	0.000616532	0.00292845	up	--	--	--	--	--	--	TraesCSU01G145400	chrUn	156674423	156677783	+	3361	protein_coding	GO:0016020,membrane; GO:0005509,calcium ion binding; GO:0070290,N-acylphosphatidylethanolamine-specific phospholipase D activity; GO:0004630,phospholipase D activity; GO:0016042,lipid catabolic process; GO:0046470,phosphatidylcholine metabolic process	K01115: PLD1_2; phospholipase D1/2 [EC:3.1.4.4]	At3g15730	ref|XP_020171753.1|	PLDA2_ORYSJ,RecName: Full=Phospholipase D alpha 2; Short=PLD alpha 2; EC=3.1.4.4; AltName: Full=Choline phosphatase 2; AltName: Full=Phosphatidylcholine-hydrolyzing phospholipase D 2;	A0A1D5Y2W4_WHEAT,RecName: Full=Phospholipase D {ECO:0000256|PIRNR:PIRNR036470}; EC=3.1.4.4 {ECO:0000256|PIRNR:PIRNR036470};
TraesCSU01G145300	52	169	1.692	2.56035e-11	3.72953e-10	up	--	--	--	--	--	--	64	657	3.358	4.4631e-70	7.75977e-68	up	129	49	-1.388	0.000375473	0.00190247	down	TraesCSU01G145300	chrUn	156636242	156637057	+	816	protein_coding	GO:0048046,apoplast; GO:0005618,cell wall; GO:0030145,manganese ion binding; GO:0045735,nutrient reservoir activity	--	At5g39150	ref|XP_020191824.1|	GL85_ORYSJ,RecName: Full=Germin-like protein 8-5; Flags: Precursor;	W5EJL8_WHEAT,SubName: Full=Uncharacterized protein {ECO:0000313|EnsemblPlants:TRIAE_CS42_4DL_TGACv1_346229_AA1155410.1};
TraesCSU01G144800	--	--	--	--	--	--	60	435	2.86	4.8412e-21	1.35691e-19	up	40	118	1.547	1.80374e-05	0.000116141	up	13	163	3.659	5.31516e-15	1.29955e-13	up	TraesCSU01G144800	chrUn	154629667	154630185	+	519	protein_coding	--	--	At2g45180	ref|XP_020169304.1|	CCDP_MAIZE,RecName: Full=Cortical cell-delineating protein; AltName: Full=Root-specific protein ZRP3; Flags: Precursor;	W5EJK8_WHEAT,SubName: Full=Uncharacterized protein {ECO:0000313|EnsemblPlants:TRIAE_CS42_4DL_TGACv1_343478_AA1135040.1};
TraesCSU01G144600	--	--	--	--	--	--	43	244	2.514	1.737e-18	4.18521e-17	up	25	82	1.715	2.98977e-05	0.000184803	up	17	197	3.531	3.96309e-19	1.42916e-17	up	TraesCSU01G144600	chrUn	154601399	154602191	+	793	protein_coding	--	--	At4g12500	gb|EMS60172.1|	CCDP_MAIZE,RecName: Full=Cortical cell-delineating protein; AltName: Full=Root-specific protein ZRP3; Flags: Precursor;	W5EKQ1_WHEAT,SubName: Full=Uncharacterized protein {ECO:0000313|EnsemblPlants:TRIAE_CS42_4DL_TGACv1_343478_AA1135020.1};
TraesCSU01G144500	--	--	--	--	--	--	87	254	1.543	1.65557e-08	1.62906e-07	up	141	33	-2.095	2.08858e-08	2.05024e-07	down	24	246	3.39	4.50455e-28	3.01615e-26	up	TraesCSU01G144500	chrUn	154586760	154587550	+	791	protein_coding	--	--	--	gb|KYP55341.1|	--	A0A287Q0Z8_HORVV,SubName: Full=Uncharacterized protein {ECO:0000313|EnsemblPlants:HORVU4Hr1G087800.2};
TraesCSU01G144300	--	--	--	--	--	--	17	50	1.582	0.00125342	0.00528917	up	--	--	--	--	--	--	1	22	3.99	8.70455e-05	0.000519081	up	TraesCSU01G144300	chrUn	154542510	154543198	+	689	protein_coding	--	--	--	ref|XP_020169297.1|	--	W5ETC4_WHEAT,SubName: Full=Uncharacterized protein {ECO:0000313|EnsemblPlants:TRIAE_CS42_4DL_TGACv1_352623_AA1157160.1};
TraesCSU01G143400	1	11	4.14	0.0022075	0.0101374	up	--	--	--	--	--	--	3	43	3.682	2.19424e-09	2.40919e-08	up	--	--	--	--	--	--	TraesCSU01G143400	chrUn	150939366	150940720	+	1355	protein_coding	GO:0102452,bisdemethoxycurcumin synthase activity; GO:0042802,identical protein binding; GO:0009813,flavonoid biosynthetic process	K17212: CUS; bisdemethoxycurcumin synthase [EC:2.3.1.211]	At5g13930	ref|XP_020149377.1|	CUS_ORYSJ,RecName: Full=Bisdemethoxycurcumin synthase; EC=2.3.1.211; AltName: Full=Curcuminoid synthase;	W5FLX9_WHEAT,SubName: Full=Uncharacterized protein {ECO:0000313|EnsemblPlants:TRIAE_CS42_U_TGACv1_640719_AA2070980.1};
TraesCSU01G142200	--	--	--	--	--	--	125	308	1.303	4.71167e-08	4.37063e-07	up	396	175	-1.176	1.03036e-08	1.0494e-07	down	--	--	--	--	--	--	TraesCSU01G142200	chrUn	137920253	137920717	+	465	protein_coding	GO:0009507,chloroplast; GO:0005829,cytosol; GO:0000788,nuclear nucleosome; GO:0005730,nucleolus; GO:0005886,plasma membrane; GO:0009506,plasmodesma; GO:0009579,thylakoid; GO:0005774,vacuolar membrane; GO:0003677,DNA binding; GO:0042393,histone binding; GO:0046982,protein heterodimerization activity; GO:0006334,nucleosome assembly; GO:0009414,response to water deprivation	--	At5g59970	gb|KQL25626.1|	H4_SOYBN,RecName: Full=Histone H4;	A0A067ZK58_9ROSI,RecName: Full=Histone H4 {ECO:0000256|RuleBase:RU000528}; Flags: Fragment;
TraesCSU01G141500	--	--	--	--	--	--	--	--	--	--	--	--	--	--	--	--	--	--	36	8	-2.217	7.31393e-05	0.000443113	down	TraesCSU01G141500	chrUn	136322081	136333637	+	11557	protein_coding	--	K09873: TIP; aquaporin TIP	--	ref|XP_020188460.1|	--	A0A1D6DB28_WHEAT,SubName: Full=Uncharacterized protein {ECO:0000313|EnsemblPlants:TRIAE_CS42_U_TGACv1_641371_AA2093250.1};
TraesCSU01G139400	38	95	1.292	1.85106e-05	0.000130953	up	16	72	2.154	1.56644e-08	1.54649e-07	up	--	--	--	--	--	--	40	118	1.571	1.07468e-08	1.28501e-07	up	TraesCSU01G139400	chrUn	127027453	127031342	-	3890	protein_coding	GO:0009507,chloroplast; GO:0031969,chloroplast membrane; GO:0009533,chloroplast stromal thylakoid; GO:0016021,integral component of membrane; GO:0042651,thylakoid membrane; GO:0005247,voltage-gated chloride channel activity; GO:0019684,photosynthesis, light reaction; GO:0042548,regulation of photosynthesis, light reaction; GO:0010027,thylakoid membrane organization	K08994: yneE, BEST; ion channel-forming bestrophin family protein	At3g61320	ref|XP_020177088.1|	YU88_ARATH,RecName: Full=UPF0187 protein At3g61320, chloroplastic; Flags: Precursor;	A0A1D5XXI4_WHEAT,SubName: Full=Uncharacterized protein {ECO:0000313|EnsemblPlants:TRIAE_CS42_4DL_TGACv1_342778_AA1121760.1};
TraesCSU01G139100	--	--	--	--	--	--	--	--	--	--	--	--	105	330	1.657	6.18347e-12	8.82611e-11	up	119	257	1.107	1.7956e-06	1.49717e-05	up	TraesCSU01G139100	chrUn	126983786	126985491	-	1706	protein_coding	GO:0005634,nucleus; GO:0003714,transcription corepressor activity; GO:1903507,negative regulation of nucleic acid-templated transcription; GO:0031347,regulation of defense response; GO:2000022,regulation of jasmonic acid mediated signaling pathway; GO:0006355,regulation of transcription, DNA-templated; GO:0009611,response to wounding; GO:0006351,transcription, DNA-templated	--	--	ref|XP_020177080.1|	TIF6A_ORYSJ,RecName: Full=Protein TIFY 6a {ECO:0000305}; Short=OsTIFY6a {ECO:0000303|PubMed:19618278}; AltName: Full=Jasmonate ZIM domain-containing protein 3 {ECO:0000305}; Short=OsJAZ3 {ECO:0000303|PubMed:19618278}; AltName: Full=OsJAZ9 {ECO:0000303|PubMed:21332845};	A0A1D5XXJ1_WHEAT,SubName: Full=Uncharacterized protein {ECO:0000313|EnsemblPlants:TRIAE_CS42_4DL_TGACv1_342778_AA1121810.1};
TraesCSU01G138200	--	--	--	--	--	--	--	--	--	--	--	--	294	145	-1.02	1.12492e-07	1.01336e-06	down	--	--	--	--	--	--	TraesCSU01G138200	chrUn	126751356	126756496	+	5141	protein_coding	GO:0016021,integral component of membrane; GO:0043231,intracellular membrane-bounded organelle; GO:0005524,ATP binding; GO:0042626,ATPase activity, coupled to transmembrane movement of substances; GO:0005215,transporter activity; GO:0006869,lipid transport	--	At3g47780	ref|XP_020177103.1|	AB8A_ARATH,RecName: Full=ABC transporter A family member 8; Short=ABC transporter ABCA.8; Short=AtABCA8; AltName: Full=ABC2 homolog 7;	A0A1D5Y011_WHEAT,SubName: Full=Uncharacterized protein {ECO:0000313|EnsemblPlants:TRIAE_CS42_4DL_TGACv1_343403_AA1134020.1};
TraesCSU01G137500	--	--	--	--	--	--	70	10	-2.729	9.66277e-06	6.38585e-05	down	122	1050	3.097	4.43144e-42	3.21275e-40	up	--	--	--	--	--	--	TraesCSU01G137500	chrUn	124881633	124882466	-	834	protein_coding	GO:0048046,apoplast; GO:0005618,cell wall; GO:0031012,extracellular matrix; GO:0030145,manganese ion binding; GO:0045735,nutrient reservoir activity	--	At5g20630	ref|XP_020160632.1|	GL814_ORYSJ,RecName: Full=Germin-like protein 8-14; AltName: Full=Germin-like protein 1; AltName: Full=Germin-like protein 5; Short=OsGER5; Flags: Precursor;	W5APW9_WHEAT,SubName: Full=Uncharacterized protein {ECO:0000313|EnsemblPlants:TRIAE_CS42_2AL_TGACv1_094640_AA0300980.1};
TraesCSU01G137300	2172	1053	-1.044	4.45678e-14	8.3419e-13	down	3799	1080	-1.814	8.04984e-43	6.1483e-41	down	1172	566	-1.051	3.32069e-08	3.18082e-07	down	2315	1103	-1.071	4.66815e-08	5.0962e-07	down	TraesCSU01G137300	chrUn	124826344	124827615	+	1272	protein_coding	GO:0005576,extracellular region; GO:0009505,plant-type cell wall; GO:0009506,plasmodesma; GO:0020037,heme binding; GO:0046872,metal ion binding; GO:0004601,peroxidase activity; GO:0042744,hydrogen peroxide catabolic process; GO:0009664,plant-type cell wall organization; GO:0006979,response to oxidative stress	--	At4g33420	ref|XP_020181651.1|	PER47_ARATH,RecName: Full=Peroxidase 47; Short=Atperox P47; EC=1.11.1.7; AltName: Full=ATP32; Flags: Precursor;	W5AX51_WHEAT,RecName: Full=Peroxidase {ECO:0000256|SAAS:SAAS00709852}; EC=1.11.1.7 {ECO:0000256|SAAS:SAAS00709852};
TraesCSU01G137200	15	50	1.687	6.71639e-05	0.000431472	up	--	--	--	--	--	--	--	--	--	--	--	--	--	--	--	--	--	--	TraesCSU01G137200	chrUn	124814714	124816691	-	1978	protein_coding	GO:0005737,cytoplasm; GO:0005789,endoplasmic reticulum membrane; GO:0016021,integral component of membrane; GO:0005634,nucleus; GO:0003700,DNA binding transcription factor activity; GO:0043565,sequence-specific DNA binding; GO:0009819,drought recovery; GO:0010150,leaf senescence; GO:0045893,positive regulation of transcription, DNA-templated; GO:2000377,regulation of reactive oxygen species metab…	--	At3g10500	ref|XP_020181654.1|	NAC53_ARATH,RecName: Full=NAC domain-containing protein 53 {ECO:0000303|PubMed:15029955}; Short=ANAC053 {ECO:0000303|PubMed:15029955}; AltName: Full=Protein ANTHER INDEHISCENCE FACTOR {ECO:0000303|PubMed:24323506}; AltName: Full=Protein NTM1-like 4 {ECO:0000303|PubMed:17158162};	W5AXN7_WHEAT,SubName: Full=Uncharacterized protein {ECO:0000313|EnsemblPlants:TRIAE_CS42_2AL_TGACv1_093618_AA0283710.2};
TraesCSU01G137000	--	--	--	--	--	--	2252	264	-3.09	2.98376e-106	1.2573e-103	down	718	355	-1.015	1.23048e-05	8.1466e-05	down	1405	455	-1.628	1.13177e-10	1.73885e-09	down	TraesCSU01G137000	chrUn	124709540	124710649	-	1110	protein_coding	GO:0005576,extracellular region; GO:0009505,plant-type cell wall; GO:0009506,plasmodesma; GO:0020037,heme binding; GO:0046872,metal ion binding; GO:0004601,peroxidase activity; GO:0042744,hydrogen peroxide catabolic process; GO:0009664,plant-type cell wall organization; GO:0006979,response to oxidative stress	--	At4g33420	ref|XP_020181651.1|	PER47_ARATH,RecName: Full=Peroxidase 47; Short=Atperox P47; EC=1.11.1.7; AltName: Full=ATP32; Flags: Precursor;	A0A287JUN7_HORVV,RecName: Full=Peroxidase {ECO:0000256|RuleBase:RU362060, ECO:0000256|SAAS:SAAS00709852}; EC=1.11.1.7 {ECO:0000256|RuleBase:RU362060, ECO:0000256|SAAS:SAAS00709852};
TraesCSU01G136200	--	--	--	--	--	--	--	--	--	--	--	--	28	6	-2.216	0.00275597	0.0111333	down	26	10	-1.351	0.0126425	0.0395234	down	TraesCSU01G136200	chrUn	122219989	122221984	-	1996	protein_coding	GO:0016021,integral component of membrane; GO:0005524,ATP binding; GO:0004674,protein serine/threonine kinase activity	--	At1g49100	dbj|BAH91345.1|	Y5181_ARATH,RecName: Full=Probable LRR receptor-like serine/threonine-protein kinase At1g51810; EC=2.7.11.1; Flags: Precursor;	A0A1D5YW02_WHEAT,SubName: Full=Uncharacterized protein {ECO:0000313|EnsemblPlants:TRIAE_CS42_5AS_TGACv1_394529_AA1280810.1};
TraesCSU01G136100	--	--	--	--	--	--	--	--	--	--	--	--	--	--	--	--	--	--	2581	713	-1.856	2.1784e-17	6.73253e-16	down	TraesCSU01G136100	chrUn	122075287	122078190	+	2904	protein_coding	GO:0016021,integral component of membrane; GO:0005886,plasma membrane; GO:0005524,ATP binding; GO:0005516,calmodulin binding; GO:0030246,carbohydrate binding; GO:0004674,protein serine/threonine kinase activity; GO:0006468,protein phosphorylation	--	At5g35370	ref|XP_020193335.1|	Y5537_ARATH,RecName: Full=G-type lectin S-receptor-like serine/threonine-protein kinase At5g35370; EC=2.7.11.1; Flags: Precursor;	A0A1D5YW20_WHEAT,SubName: Full=Uncharacterized protein {ECO:0000313|EnsemblPlants:TRIAE_CS42_5AS_TGACv1_394594_AA1281130.1};
TraesCSU01G135100	--	--	--	--	--	--	--	--	--	--	--	--	--	--	--	--	--	--	119	312	1.387	5.64437e-08	6.07004e-07	up	TraesCSU01G135100	chrUn	116430980	116434525	-	3546	protein_coding	GO:0009507,chloroplast; GO:0046554,malate dehydrogenase (NADP+) activity; GO:0005975,carbohydrate metabolic process; GO:0006108,malate metabolic process	K00051: E1.1.1.82; malate dehydrogenase (NADP+) [EC:1.1.1.82]	At5g58330	gb|EMS52743.1|	MDHP_MAIZE,RecName: Full=Malate dehydrogenase [NADP], chloroplastic; EC=1.1.1.82; AltName: Full=NADP-MDH; Flags: Precursor;	A0A1D6DKZ7_WHEAT,SubName: Full=Uncharacterized protein {ECO:0000313|EnsemblPlants:TRIAE_CS42_U_TGACv1_645264_AA2143770.1};
TraesCSU01G132300	--	--	--	--	--	--	5	32	2.691	6.34651e-05	0.000360037	up	48	21	-1.189	0.00387456	0.0150304	down	24	89	1.876	5.8395e-08	6.26701e-07	up	TraesCSU01G132300	chrUn	112020150	112020887	-	738	protein_coding	--	--	At3g50680	ref|XP_020193839.1|	--	A0A1D6DKR4_WHEAT,SubName: Full=Uncharacterized protein {ECO:0000313|EnsemblPlants:TRIAE_CS42_U_TGACv1_644890_AA2142180.1};
TraesCSU01G131200	0	163	9.795	6.80281e-13	1.14545e-11	up	--	--	--	--	--	--	0	106	9.169	2.66604e-08	2.58371e-07	up	0	103	9.031	9.40672e-06	6.82658e-05	up	TraesCSU01G131200	chrUn	110766735	110768094	-	1360	protein_coding	GO:0005794,Golgi apparatus; GO:0016021,integral component of membrane; GO:0016413,O-acetyltransferase activity; GO:0071554,cell wall organization or biogenesis	--	At5g15900	ref|XP_020157645.1|	TBL19_ARATH,RecName: Full=Protein trichome birefringence-like 19;	A0A1D5Y4G5_WHEAT,SubName: Full=Uncharacterized protein {ECO:0000313|EnsemblPlants:TRIAE_CS42_4DL_TGACv1_345587_AA1153880.1};
TraesCSU01G130400	--	--	--	--	--	--	--	--	--	--	--	--	--	--	--	--	--	--	583	1215	1.061	5.74552e-09	7.12871e-08	up	TraesCSU01G130400	chrUn	110650659	110652692	-	2034	protein_coding	--	--	At2g35260	ref|XP_020172728.1|	--	A0A1D5XYG7_WHEAT,SubName: Full=Uncharacterized protein {ECO:0000313|EnsemblPlants:TRIAE_CS42_4DL_TGACv1_342977_AA1126610.1};
TraesCSU01G130100	--	--	--	--	--	--	9	54	2.509	1.76109e-06	1.31277e-05	up	69	34	-1.038	0.00217312	0.00902002	down	30	102	1.779	7.28284e-06	5.4059e-05	up	TraesCSU01G130100	chrUn	110526365	110527546	-	1182	protein_coding	GO:0005524,ATP binding; GO:0016301,kinase activity; GO:0000287,magnesium ion binding; GO:0004749,ribose phosphate diphosphokinase activity; GO:0009116,nucleoside metabolic process; GO:0009165,nucleotide biosynthetic process; GO:0009156,ribonucleoside monophosphate biosynthetic process	K00948: PRPS, prsA; ribose-phosphate pyrophosphokinase [EC:2.7.6.1]	At2g44530	ref|XP_020157630.1|	KPRS1_SPIOL,RecName: Full=Ribose-phosphate pyrophosphokinase 1; EC=2.7.6.1; AltName: Full=Phosphoribosyl pyrophosphate synthase 1;	F2D3Z9_HORVV,SubName: Full=Predicted protein {ECO:0000313|EMBL:BAJ89820.1};
TraesCSU01G129700	--	--	--	--	--	--	17	130	2.964	1.62508e-18	3.92192e-17	up	--	--	--	--	--	--	68	224	1.726	6.18772e-11	9.79869e-10	up	TraesCSU01G129700	chrUn	110519994	110521093	+	1100	protein_coding	GO:0071944,cell periphery; GO:0009507,chloroplast; GO:0005634,nucleus; GO:0008124,4-alpha-hydroxytetrahydrobiopterin dehydratase activity; GO:0009737,response to abscisic acid; GO:0009651,response to salt stress; GO:0006729,tetrahydrobiopterin biosynthetic process	--	At5g51110	ref|XP_020157655.1|	ATP1_ARATH,RecName: Full=Probable pterin-4-alpha-carbinolamine dehydratase, chloroplastic {ECO:0000305}; EC=4.2.1.96 {ECO:0000305}; AltName: Full=4-alpha-hydroxy-tetrahydropterin dehydratase {ECO:0000305}; AltName: Full=PCD/DCoH-like protein 1 {ECO:0000303|Ref.1}; AltName: Full=Protein AIRP2 TARGET PROTEIN 1 {ECO:0000303|PubMed:28626006}; AltName: Full=Protein SDIR1-INTERACTING PROTEIN 1 {ECO:000…	A0A1D5XVQ8_WHEAT,SubName: Full=Uncharacterized protein {ECO:0000313|EnsemblPlants:TRIAE_CS42_4DL_TGACv1_342399_AA1112520.1};
TraesCSU01G129400	--	--	--	--	--	--	--	--	--	--	--	--	--	--	--	--	--	--	0	6	4.898	0.00812885	0.0273763	up	TraesCSU01G129400	chrUn	110472126	110474080	+	1955	protein_coding	GO:0016021,integral component of membrane; GO:0020037,heme binding; GO:0005506,iron ion binding; GO:0008168,methyltransferase activity; GO:0008398,sterol 14-demethylase activity; GO:0016126,sterol biosynthetic process	K05917: CYP51; sterol 14-demethylase [EC:1.14.13.70]	At1g11680	ref|XP_020173662.1|	CP51_SORBI,RecName: Full=Obtusifoliol 14-alpha demethylase; EC=1.14.13.70; AltName: Full=CYPLI; AltName: Full=Cytochrome P450 51; AltName: Full=Cytochrome P450-LIA1;	A0A1D5XVQ4_WHEAT,SubName: Full=Uncharacterized protein {ECO:0000313|EnsemblPlants:TRIAE_CS42_4DL_TGACv1_342399_AA1112490.1};
TraesCSU01G128800	--	--	--	--	--	--	--	--	--	--	--	--	30	168	2.48	2.39365e-20	6.40604e-19	up	--	--	--	--	--	--	TraesCSU01G128800	chrUn	110319766	110327046	-	7281	protein_coding	GO:0048046,apoplast; GO:0005618,cell wall; GO:0030145,manganese ion binding; GO:0045735,nutrient reservoir activity	--	At5g39110	ref|XP_020190049.1|	GL85_ORYSJ,RecName: Full=Germin-like protein 8-5; Flags: Precursor;	R7W2Q0_AEGTA,SubName: Full=Germin-like protein 8-5 {ECO:0000313|EMBL:EMT00456.1, ECO:0000313|EnsemblPlants:EMT00456};
TraesCSU01G128700	7	29	2.07	0.00039253	0.00216101	up	--	--	--	--	--	--	13	160	3.68	1.15602e-23	3.75676e-22	up	--	--	--	--	--	--	TraesCSU01G128700	chrUn	110305442	110306490	-	1049	protein_coding	GO:0048046,apoplast; GO:0005618,cell wall; GO:0030145,manganese ion binding; GO:0045735,nutrient reservoir activity	--	At5g39110	ref|XP_020191846.1|	GL85_ORYSJ,RecName: Full=Germin-like protein 8-5; Flags: Precursor;	W5FRI0_WHEAT,SubName: Full=Uncharacterized protein {ECO:0000313|EnsemblPlants:TRIAE_CS42_U_TGACv1_684486_AA2159180.1};
TraesCSU01G128600	39	155	1.961	1.0405e-12	1.7227e-11	up	--	--	--	--	--	--	36	476	3.741	6.07291e-09	6.34507e-08	up	138	57	-1.291	0.000103121	0.000604296	down	TraesCSU01G128600	chrUn	110299850	110300742	-	893	protein_coding	GO:0048046,apoplast; GO:0005618,cell wall; GO:0030145,manganese ion binding; GO:0045735,nutrient reservoir activity	--	At5g39110	ref|XP_020159665.1|	GL85_ORYSJ,RecName: Full=Germin-like protein 8-5; Flags: Precursor;	Q9SM35_WHEAT,SubName: Full=Germin-like protein {ECO:0000313|EMBL:CAB55558.1};
TraesCSU01G128500	89	324	1.868	9.40313e-19	2.45191e-17	up	--	--	--	--	--	--	73	1026	3.815	4.62248e-49	4.23657e-47	up	203	70	-1.532	4.42358e-05	0.00028038	down	TraesCSU01G128500	chrUn	110294321	110295300	-	980	protein_coding	GO:0048046,apoplast; GO:0005618,cell wall; GO:0030145,manganese ion binding; GO:0045735,nutrient reservoir activity	--	At5g39110	ref|XP_020159664.1|	GL85_ORYSJ,RecName: Full=Germin-like protein 8-5; Flags: Precursor;	W5FRI0_WHEAT,SubName: Full=Uncharacterized protein {ECO:0000313|EnsemblPlants:TRIAE_CS42_U_TGACv1_684486_AA2159180.1};
TraesCSU01G128400	17	82	2.238	1.316e-07	1.2758e-06	up	--	--	--	--	--	--	--	--	--	--	--	--	--	--	--	--	--	--	TraesCSU01G128400	chrUn	110270140	110270968	-	829	protein_coding	GO:0048046,apoplast; GO:0005618,cell wall; GO:0030145,manganese ion binding; GO:0045735,nutrient reservoir activity	--	At5g39110	gb|EMS56245.1|	GL85_ORYSJ,RecName: Full=Germin-like protein 8-5; Flags: Precursor;	M7ZV35_TRIUA,SubName: Full=Germin-like protein 8-5 {ECO:0000313|EMBL:EMS56245.1, ECO:0000313|EnsemblPlants:TRIUR3_23109-P1};
TraesCSU01G128300	51	240	2.223	3.64446e-18	9.09924e-17	up	104	34	-1.62	0.000652529	0.00295497	down	153	993	2.694	2.03122e-43	1.53869e-41	up	420	140	-1.586	1.59627e-06	1.34295e-05	down	TraesCSU01G128300	chrUn	110264846	110265667	-	822	protein_coding	GO:0048046,apoplast; GO:0005618,cell wall; GO:0030145,manganese ion binding; GO:0045735,nutrient reservoir activity	--	At5g39110	ref|XP_020190032.1|	GL85_ORYSJ,RecName: Full=Germin-like protein 8-5; Flags: Precursor;	M8A736_TRIUA,SubName: Full=Germin-like protein 8-5 {ECO:0000313|EMBL:EMS56244.1, ECO:0000313|EnsemblPlants:TRIUR3_23108-P1};
TraesCSU01G128200	--	--	--	--	--	--	--	--	--	--	--	--	1	23	5.099	1.58722e-05	0.000103135	up	--	--	--	--	--	--	TraesCSU01G128200	chrUn	110254846	110255483	-	638	protein_coding	GO:0048046,apoplast; GO:0005618,cell wall; GO:0030145,manganese ion binding; GO:0045735,nutrient reservoir activity	--	At5g39110	ref|XP_020191845.1|	GL85_ORYSJ,RecName: Full=Germin-like protein 8-5; Flags: Precursor;	A0A1D5Y4Y6_WHEAT,SubName: Full=Uncharacterized protein {ECO:0000313|EnsemblPlants:TRIAE_CS42_4DL_TGACv1_356130_AA1157420.1};
TraesCSU01G128100	32	132	2.017	2.07487e-09	2.48653e-08	up	--	--	--	--	--	--	21	338	4.031	2.43228e-30	1.09221e-28	up	89	27	-1.72	0.00526766	0.0190044	down	TraesCSU01G128100	chrUn	110242900	110243792	-	893	protein_coding	GO:0048046,apoplast; GO:0005618,cell wall; GO:0030145,manganese ion binding; GO:0045735,nutrient reservoir activity	--	At5g39110	ref|XP_020154273.1|	GL85_ORYSJ,RecName: Full=Germin-like protein 8-5; Flags: Precursor;	W5FRI0_WHEAT,SubName: Full=Uncharacterized protein {ECO:0000313|EnsemblPlants:TRIAE_CS42_U_TGACv1_684486_AA2159180.1};
TraesCSU01G128000	35	162	2.19	1.04959e-11	1.58256e-10	up	--	--	--	--	--	--	16	309	4.254	9.37141e-07	7.41003e-06	up	63	23	-1.459	0.00281579	0.0111087	down	TraesCSU01G128000	chrUn	110230741	110231558	-	818	protein_coding	GO:0048046,apoplast; GO:0005618,cell wall; GO:0030145,manganese ion binding; GO:0045735,nutrient reservoir activity	--	At5g39110	ref|XP_020152296.1|	GL85_ORYSJ,RecName: Full=Germin-like protein 8-5; Flags: Precursor;	W5FRI0_WHEAT,SubName: Full=Uncharacterized protein {ECO:0000313|EnsemblPlants:TRIAE_CS42_U_TGACv1_684486_AA2159180.1};
TraesCSU01G127900	228	839	1.877	6.63996e-23	2.20311e-21	up	--	--	--	--	--	--	120	1041	3.12	4.07267e-40	2.75791e-38	up	715	101	-2.824	3.30576e-20	1.29312e-18	down	TraesCSU01G127900	chrUn	110207736	110208564	-	829	protein_coding	GO:0048046,apoplast; GO:0005618,cell wall; GO:0030145,manganese ion binding; GO:0045735,nutrient reservoir activity	--	At5g39110	gb|EMS56245.1|	GL85_ORYSJ,RecName: Full=Germin-like protein 8-5; Flags: Precursor;	M7ZV35_TRIUA,SubName: Full=Germin-like protein 8-5 {ECO:0000313|EMBL:EMS56245.1, ECO:0000313|EnsemblPlants:TRIUR3_23109-P1};
TraesCSU01G127700	36	3	-3.471	1.16263e-06	9.94254e-06	down	180	0	-9.865	2.72937e-08	2.61692e-07	down	40	0	-7.763	3.20062e-08	3.07278e-07	down	1401	0	-13.016	4.9617e-27	3.13955e-25	down	TraesCSU01G127700	chrUn	109114794	109118607	+	3814	protein_coding	GO:0009507,chloroplast; GO:0046554,malate dehydrogenase (NADP+) activity; GO:0005975,carbohydrate metabolic process; GO:0006108,malate metabolic process	K00051: E1.1.1.82; malate dehydrogenase (NADP+) [EC:1.1.1.82]	At5g58330	ref|XP_020181542.1|	MDHP_MAIZE,RecName: Full=Malate dehydrogenase [NADP], chloroplastic; EC=1.1.1.82; AltName: Full=NADP-MDH; Flags: Precursor;	A0A1D5Y3N7_WHEAT,RecName: Full=Malate dehydrogenase {ECO:0000256|RuleBase:RU003405}; EC=1.1.1.37 {ECO:0000256|RuleBase:RU003405};
TraesCSU01G127400	206	12	-4.045	1.401e-35	8.45482e-34	down	--	--	--	--	--	--	170	2	-6.694	3.40697e-22	1.01873e-20	down	148	40	-1.876	5.15624e-11	8.24029e-10	down	TraesCSU01G127400	chrUn	109056648	109057782	+	1135	protein_coding	GO:0005576,extracellular region; GO:0020037,heme binding; GO:0046872,metal ion binding; GO:0004601,peroxidase activity; GO:0042744,hydrogen peroxide catabolic process; GO:0006979,response to oxidative stress	K00430: E1.11.1.7; peroxidase [EC:1.11.1.7]	At5g05340	ref|XP_020162062.1|	PER2_ORYSJ,RecName: Full=Peroxidase 2; EC=1.11.1.7; Flags: Precursor;	A0A1D5Y181_WHEAT,RecName: Full=Peroxidase {ECO:0000256|RuleBase:RU362060, ECO:0000256|SAAS:SAAS00709852}; EC=1.11.1.7 {ECO:0000256|RuleBase:RU362060, ECO:0000256|SAAS:SAAS00709852};
TraesCSU01G127300	--	--	--	--	--	--	--	--	--	--	--	--	--	--	--	--	--	--	6	31	2.317	0.000681005	0.00321734	up	TraesCSU01G127300	chrUn	109047942	109048769	-	828	protein_coding	GO:0005634,nucleus; GO:0003700,DNA binding transcription factor activity; GO:0043565,sequence-specific DNA binding; GO:0006351,transcription, DNA-templated	K09419: HSFF; heat shock transcription factor, other eukaryote	At3g24520	ref|XP_020162063.1|	HFC2A_ORYSJ,RecName: Full=Heat stress transcription factor C-2a; AltName: Full=Heat stress transcription factor 5; Short=OsHsf-05;	A0A1D5YNL7_WHEAT,SubName: Full=Uncharacterized protein {ECO:0000313|EnsemblPlants:TRIAE_CS42_5AL_TGACv1_376864_AA1241720.1};
TraesCSU01G127200	--	--	--	--	--	--	--	--	--	--	--	--	3	17	2.693	0.0030332	0.0121222	up	6	38	2.638	0.000119553	0.000689586	up	TraesCSU01G127200	chrUn	109028414	109029244	-	831	protein_coding	GO:0005634,nucleus; GO:0003700,DNA binding transcription factor activity; GO:0043565,sequence-specific DNA binding; GO:0006351,transcription, DNA-templated	--	At3g24520	ref|XP_020162064.1|	HFC2A_ORYSJ,RecName: Full=Heat stress transcription factor C-2a; AltName: Full=Heat stress transcription factor 5; Short=OsHsf-05;	A0A1D5Y180_WHEAT,SubName: Full=Uncharacterized protein {ECO:0000313|EnsemblPlants:TRIAE_CS42_4DL_TGACv1_343739_AA1138930.1};
TraesCSU01G126800	49	19	-1.377	0.00072917	0.00377645	down	58	22	-1.401	0.000470421	0.00221271	down	--	--	--	--	--	--	68	32	-1.108	0.00587589	0.020824	down	TraesCSU01G126800	chrUn	109010080	109012470	-	2391	protein_coding	--	--	--	ref|XP_020162050.1|	--	A0A1D5Y176_WHEAT,SubName: Full=Uncharacterized protein {ECO:0000313|EnsemblPlants:TRIAE_CS42_4DL_TGACv1_343739_AA1138890.2};
TraesCSU01G126100	21	6	-1.784	0.00907795	0.0344271	down	--	--	--	--	--	--	--	--	--	--	--	--	33	7	-2.248	6.79549e-05	0.000414694	down	TraesCSU01G126100	chrUn	108750445	108754654	-	4210	protein_coding	--	--	--	ref|XP_020201724.1|	--	A0A1D5XWJ4_WHEAT,SubName: Full=Uncharacterized protein {ECO:0000313|EnsemblPlants:TRIAE_CS42_4DL_TGACv1_342567_AA1116860.2};
TraesCSU01G126000	--	--	--	--	--	--	158	66	-1.275	3.87289e-07	3.1882e-06	down	--	--	--	--	--	--	277	103	-1.422	5.73175e-09	7.11517e-08	down	TraesCSU01G126000	chrUn	108745792	108748868	+	3077	protein_coding	--	--	--	ref|XP_020201715.1|	--	A0A1D5XWJ1_WHEAT,SubName: Full=Uncharacterized protein {ECO:0000313|EnsemblPlants:TRIAE_CS42_4DL_TGACv1_342567_AA1116850.1};
TraesCSU01G125800	26	3	-3.336	2.66388e-05	0.000183731	down	--	--	--	--	--	--	15	1	-4.442	0.000516277	0.0024988	down	31	9	-1.798	0.00141086	0.00610161	down	TraesCSU01G125800	chrUn	108693884	108694478	-	595	protein_coding	--	--	--	ref|XP_020201705.1|	--	W5EFY5_WHEAT,SubName: Full=Uncharacterized protein {ECO:0000313|EnsemblPlants:TRIAE_CS42_4DL_TGACv1_342567_AA1116800.1};
TraesCSU01G125600	72	26	-1.49	0.000229221	0.00132611	down	63	1	-6.521	8.71041e-09	8.86497e-08	down	--	--	--	--	--	--	732	0	-12.08	1.27279e-23	6.41472e-22	down	TraesCSU01G125600	chrUn	108618388	108621048	+	2661	protein_coding	--	--	--	ref|XP_020201726.1|	--	A0A1D5Y3E4_WHEAT,SubName: Full=Uncharacterized protein {ECO:0000313|EnsemblPlants:TRIAE_CS42_4DL_TGACv1_344693_AA1148970.1};
TraesCSU01G125500	489	130	-1.903	1.78939e-16	3.99551e-15	down	797	4	-7.357	6.9019e-69	1.16069e-66	down	--	--	--	--	--	--	2451	5	-9.058	1.06018e-111	1.05724e-108	down	TraesCSU01G125500	chrUn	108613492	108614589	-	1098	protein_coding	GO:0030410,nicotianamine synthase activity; GO:0030418,nicotianamine biosynthetic process	K05953: E2.5.1.43; nicotianamine synthase [EC:2.5.1.43]	At1g56430	gb|AND77093.1|	NAS2_HORVU,RecName: Full=Probable nicotianamine synthase 2; EC=2.5.1.43; AltName: Full=HvNAS2; AltName: Full=S-adenosyl-L-methionine:S-adenosyl-L-methionine:S-adenosyl-methionine 3-amino-3-carboxypropyltransferase 2;	W5EHE0_WHEAT,SubName: Full=Nicotianamine synthase {ECO:0000313|EMBL:AND77093.1, ECO:0000313|EnsemblPlants:TRIAE_CS42_4DL_TGACv1_344693_AA1149010.1};
TraesCSU01G125200	351	119	-1.558	3.87537e-12	6.09694e-11	down	535	15	-5.075	5.11099e-65	7.61138e-63	down	--	--	--	--	--	--	1473	10	-7.28	4.1546e-128	5.64965e-125	down	TraesCSU01G125200	chrUn	108595897	108596898	+	1002	protein_coding	GO:0030410,nicotianamine synthase activity; GO:0030418,nicotianamine biosynthetic process	K05953: E2.5.1.43; nicotianamine synthase [EC:2.5.1.43]	At1g56430	gb|AND77093.1|	NAS2_HORVU,RecName: Full=Probable nicotianamine synthase 2; EC=2.5.1.43; AltName: Full=HvNAS2; AltName: Full=S-adenosyl-L-methionine:S-adenosyl-L-methionine:S-adenosyl-methionine 3-amino-3-carboxypropyltransferase 2;	W5EHE0_WHEAT,SubName: Full=Nicotianamine synthase {ECO:0000313|EMBL:AND77093.1, ECO:0000313|EnsemblPlants:TRIAE_CS42_4DL_TGACv1_344693_AA1149010.1};
TraesCSU01G125100	56	16	-1.787	1.34605e-05	9.74818e-05	down	80	2	-5.525	6.50226e-14	1.08757e-12	down	--	--	--	--	--	--	461	0	-11.414	9.77175e-22	4.27397e-20	down	TraesCSU01G125100	chrUn	108576688	108577002	+	315	protein_coding	GO:0030410,nicotianamine synthase activity; GO:0030418,nicotianamine biosynthetic process	K05953: E2.5.1.43; nicotianamine synthase [EC:2.5.1.43]	--	gb|AND77094.1|	NAS2_HORVU,RecName: Full=Probable nicotianamine synthase 2; EC=2.5.1.43; AltName: Full=HvNAS2; AltName: Full=S-adenosyl-L-methionine:S-adenosyl-L-methionine:S-adenosyl-methionine 3-amino-3-carboxypropyltransferase 2;	A0A1D5Y4W3_WHEAT,SubName: Full=Uncharacterized protein {ECO:0000313|EnsemblPlants:TRIAE_CS42_4DL_TGACv1_347238_AA1156360.1};
TraesCSU01G125000	--	--	--	--	--	--	--	--	--	--	--	--	--	--	--	--	--	--	17	36	1.098	0.0140991	0.0433077	up	TraesCSU01G125000	chrUn	108545530	108547834	+	2305	protein_coding	--	--	--	ref|XP_020201719.1|	--	A0A1D5Y3D4_WHEAT,SubName: Full=Uncharacterized protein {ECO:0000313|EnsemblPlants:TRIAE_CS42_4DL_TGACv1_344665_AA1148790.1};
TraesCSU01G124800	242	32	-2.932	1.24704e-24	4.55016e-23	down	--	--	--	--	--	--	90	11	-2.944	5.97924e-11	7.76841e-10	down	90	28	-1.68	0.000115753	0.000670338	down	TraesCSU01G124800	chrUn	108497677	108500214	+	2538	protein_coding	GO:0016020,membrane; GO:0003885,D-arabinono-1,4-lactone oxidase activity; GO:0050660,flavin adenine dinucleotide binding; GO:0050105,L-gulonolactone oxidase activity; GO:0019853,L-ascorbic acid biosynthetic process	--	At2g46760	ref|XP_020201707.1|	GGLO6_ARATH,RecName: Full=Probable L-gulonolactone oxidase 6 {ECO:0000303|PubMed:20622436}; Short=AtGulLO6 {ECO:0000303|PubMed:20622436}; EC=1.1.3.8 {ECO:0000305}; Flags: Precursor;	A0A1D5Y1Y2_WHEAT,SubName: Full=Uncharacterized protein {ECO:0000313|EnsemblPlants:TRIAE_CS42_4DL_TGACv1_343967_AA1142080.1};
TraesCSU01G123800	--	--	--	--	--	--	9543	1740	-2.456	3.97245e-89	1.06742e-86	down	--	--	--	--	--	--	8693	1641	-2.405	7.5757e-61	2.14622e-58	down	TraesCSU01G123800	chrUn	108216817	108225021	-	8205	protein_coding	GO:0016021,integral component of membrane; GO:0005524,ATP binding; GO:0004674,protein serine/threonine kinase activity	--	At4g29990	ref|XP_020201722.1|	Y5181_ARATH,RecName: Full=Probable LRR receptor-like serine/threonine-protein kinase At1g51810; EC=2.7.11.1; Flags: Precursor;	W5ELX7_WHEAT,SubName: Full=Uncharacterized protein {ECO:0000313|EnsemblPlants:TRIAE_CS42_4DL_TGACv1_343287_AA1132740.1};
TraesCSU01G122500	52	24	-1.122	0.00421492	0.0177991	down	--	--	--	--	--	--	53	18	-1.606	0.000498643	0.00242225	down	--	--	--	--	--	--	TraesCSU01G122500	chrUn	104625957	104628093	-	2137	protein_coding	--	--	At1g19740	ref|XP_020169594.1|	--	A0A1D6DE66_WHEAT,SubName: Full=Uncharacterized protein {ECO:0000313|EnsemblPlants:TRIAE_CS42_U_TGACv1_641984_AA2108850.1};
TraesCSU01G122100	99	475	2.261	3.88335e-31	1.94663e-29	up	--	--	--	--	--	--	57	522	3.186	3.8107e-25	1.34604e-23	up	59	184	1.643	1.26469e-09	1.71046e-08	up	TraesCSU01G122100	chrUn	104015571	104017266	+	1696	protein_coding	GO:0047254,2,4-dihydroxy-7-methoxy-2H-1,4-benzoxazin-3(4H)-one 2-D-glucosyltransferase activity; GO:0008152,metabolic process	K13493: UGT76C1_2; cytokinin-N-glucosyltransferase [EC:2.4.1.-]	At3g55700	ref|XP_020151707.1|	BX9_MAIZE,RecName: Full=DIMBOA UDP-glucosyltransferase BX9; EC=2.4.1.202 {ECO:0000269|PubMed:11851909, ECO:0000269|PubMed:16666853}; AltName: Full=2,4-dihydroxy-7-methoxy-2H-1,4-benzoxazin-3(4H)-one 2-D-glucosyltransferase BX9; AltName: Full=Protein BENZOXAZINLESS 9;	A0A1D6DLF3_WHEAT,SubName: Full=Uncharacterized protein {ECO:0000313|EnsemblPlants:TRIAE_CS42_U_TGACv1_646418_AA2146450.1};
TraesCSU01G122000	1036	2451	1.241	5.67462e-26	2.2364e-24	up	--	--	--	--	--	--	929	4955	2.415	1.50345e-73	3.01399e-71	up	--	--	--	--	--	--	TraesCSU01G122000	chrUn	104009650	104012204	+	2555	protein_coding	--	--	At5g45020	ref|XP_020151693.1|	--	A0A1D6DLF4_WHEAT,SubName: Full=Uncharacterized protein {ECO:0000313|EnsemblPlants:TRIAE_CS42_U_TGACv1_646418_AA2146460.1};
TraesCSU01G121700	--	--	--	--	--	--	70	35	-1.014	0.00563306	0.0196595	down	--	--	--	--	--	--	--	--	--	--	--	--	TraesCSU01G121700	chrUn	103929628	103931022	-	1395	protein_coding	GO:0047254,2,4-dihydroxy-7-methoxy-2H-1,4-benzoxazin-3(4H)-one 2-D-glucosyltransferase activity; GO:0008152,metabolic process	K13493: UGT76C1_2; cytokinin-N-glucosyltransferase [EC:2.4.1.-]	At3g55700	ref|XP_020151720.1|	BX9_MAIZE,RecName: Full=DIMBOA UDP-glucosyltransferase BX9; EC=2.4.1.202 {ECO:0000269|PubMed:11851909, ECO:0000269|PubMed:16666853}; AltName: Full=2,4-dihydroxy-7-methoxy-2H-1,4-benzoxazin-3(4H)-one 2-D-glucosyltransferase BX9; AltName: Full=Protein BENZOXAZINLESS 9;	A0A1D6DH63_WHEAT,SubName: Full=Uncharacterized protein {ECO:0000313|EnsemblPlants:TRIAE_CS42_U_TGACv1_642877_AA2124300.1};
TraesCSU01G121200	--	--	--	--	--	--	--	--	--	--	--	--	840	381	-1.142	1.6241e-07	1.43402e-06	down	--	--	--	--	--	--	TraesCSU01G121200	chrUn	103670532	103671096	+	565	protein_coding	GO:0009507,chloroplast; GO:0005829,cytosol; GO:0000788,nuclear nucleosome; GO:0005730,nucleolus; GO:0005886,plasma membrane; GO:0009506,plasmodesma; GO:0009579,thylakoid; GO:0005774,vacuolar membrane; GO:0003677,DNA binding; GO:0042393,histone binding; GO:0046982,protein heterodimerization activity; GO:0006334,nucleosome assembly; GO:0009414,response to water deprivation	--	At5g59970	gb|KQL25626.1|	H4_SOYBN,RecName: Full=Histone H4;	A0A067ZK58_9ROSI,RecName: Full=Histone H4 {ECO:0000256|RuleBase:RU000528}; Flags: Fragment;
TraesCSU01G120800	--	--	--	--	--	--	--	--	--	--	--	--	450	947	1.073	1.1268e-10	1.42144e-09	up	--	--	--	--	--	--	TraesCSU01G120800	chrUn	103465998	103470472	-	4475	protein_coding	--	--	At1g76250	ref|XP_020195822.1|	--	A0A1D6DL85_WHEAT,SubName: Full=Uncharacterized protein {ECO:0000313|EnsemblPlants:TRIAE_CS42_U_TGACv1_645784_AA2145430.1};
TraesCSU01G120100	289	132	-1.121	4.11069e-08	4.25438e-07	down	--	--	--	--	--	--	238	74	-1.683	3.34854e-11	4.45333e-10	down	--	--	--	--	--	--	TraesCSU01G120100	chrUn	103135102	103136584	-	1483	protein_coding	GO:0005634,nucleus; GO:0046976,histone methyltransferase activity (H3-K27 specific); GO:0046872,metal ion binding; GO:0009901,anther dehiscence; GO:0070734,histone H3-K27 methylation; GO:0051726,regulation of cell cycle; GO:0006275,regulation of DNA replication	--	At5g24330_2	ref|XP_020166824.1|	ATXR6_ARATH,RecName: Full=Histone-lysine N-methyltransferase ATXR6; EC=2.1.1.43; AltName: Full=Protein SET DOMAIN GROUP 34; AltName: Full=Trithorax-related protein 6; Short=TRX-related protein 6;	A0A1D6DIQ9_WHEAT,SubName: Full=Uncharacterized protein {ECO:0000313|EnsemblPlants:TRIAE_CS42_U_TGACv1_643385_AA2131440.1};
TraesCSU01G119200	--	--	--	--	--	--	--	--	--	--	--	--	--	--	--	--	--	--	109	53	-1.026	0.00202123	0.00836403	down	TraesCSU01G119200	chrUn	102520832	102522643	-	1812	protein_coding	--	--	--	ref|XP_020146815.1|	--	A0A1D6DDH1_WHEAT,SubName: Full=Uncharacterized protein {ECO:0000313|EnsemblPlants:TRIAE_CS42_U_TGACv1_641841_AA2105450.2};
TraesCSU01G118400	5	0	-4.877	0.00576374	0.0233024	down	--	--	--	--	--	--	--	--	--	--	--	--	--	--	--	--	--	--	TraesCSU01G118400	chrUn	101983288	101984136	-	849	protein_coding	--	--	At4g35210	ref|XP_020146880.1|	--	A0A1D6DKJ2_WHEAT,SubName: Full=Uncharacterized protein {ECO:0000313|EnsemblPlants:TRIAE_CS42_U_TGACv1_644618_AA2140750.1};
TraesCSU01G118100	--	--	--	--	--	--	584	203	-1.524	3.96141e-15	7.36131e-14	down	--	--	--	--	--	--	--	--	--	--	--	--	TraesCSU01G118100	chrUn	101791044	101791424	-	381	protein_coding	GO:0005509,calcium ion binding; GO:0010091,trichome branching	K16465: CETN1; centrin-1	At2g46600	ref|XP_020166842.1|	KIC_ARATH,RecName: Full=Calcium-binding protein KIC; AltName: Full=KCBP-interacting calcium-binding protein;	A0A1D5WUW8_WHEAT,SubName: Full=Uncharacterized protein {ECO:0000313|EnsemblPlants:TRIAE_CS42_3DS_TGACv1_272680_AA0923800.1};
TraesCSU01G117800	--	--	--	--	--	--	13	371	4.83	3.26669e-56	3.90125e-54	up	--	--	--	--	--	--	34	361	3.426	2.42695e-31	1.95179e-29	up	TraesCSU01G117800	chrUn	101393247	101394200	-	954	protein_coding	--	--	At3g61870	ref|XP_020166832.1|	--	W5GF02_WHEAT,SubName: Full=Uncharacterized protein {ECO:0000313|EnsemblPlants:TRIAE_CS42_6AS_TGACv1_488086_AA1574310.2};
TraesCSU01G117200	42	89	1.07	0.000703983	0.00365952	up	--	--	--	--	--	--	--	--	--	--	--	--	--	--	--	--	--	--	TraesCSU01G117200	chrUn	100836466	100839253	+	2788	protein_coding	GO:0000932,P-body; GO:0046872,metal ion binding; GO:0003729,mRNA binding; GO:0050265,RNA uridylyltransferase activity; GO:0006397,mRNA processing; GO:1903705,positive regulation of production of siRNA involved in RNA interference; GO:0060964,regulation of gene silencing by miRNA; GO:0071076,RNA 3' uridylation	--	At2g45620	ref|XP_020179664.1|	URT1_ARATH,RecName: Full=UTP:RNA uridylyltransferase 1 {ECO:0000303|PubMed:23748567}; EC=2.7.7.52 {ECO:0000269|PubMed:23748567};	A0A1D6DJS8_WHEAT,SubName: Full=Uncharacterized protein {ECO:0000313|EnsemblPlants:TRIAE_CS42_U_TGACv1_644029_AA2136590.1};
TraesCSU01G116400	--	--	--	--	--	--	--	--	--	--	--	--	15	122	3.042	4.52322e-11	5.94687e-10	up	--	--	--	--	--	--	TraesCSU01G116400	chrUn	100323369	100327948	+	4580	protein_coding	GO:0005739,mitochondrion; GO:0005524,ATP binding; GO:0051082,unfolded protein binding; GO:0006457,protein folding	K04043: dnaK, HSPA9; molecular chaperone DnaK	At5g09590	ref|XP_020177409.1|	HSP7M_PHAVU,RecName: Full=Heat shock 70 kDa protein, mitochondrial; Flags: Precursor;	W5EGU4_WHEAT,SubName: Full=Uncharacterized protein {ECO:0000313|EnsemblPlants:TRIAE_CS42_4DL_TGACv1_343485_AA1135140.1};
TraesCSU01G116000	--	--	--	--	--	--	--	--	--	--	--	--	25	2	-3.918	1.59279e-05	0.00010347	down	--	--	--	--	--	--	TraesCSU01G116000	chrUn	100234028	100241125	+	7098	protein_coding	GO:0005634,nucleus; GO:0003677,DNA binding; GO:0046983,protein dimerization activity; GO:0006355,regulation of transcription, DNA-templated; GO:0006351,transcription, DNA-templated	--	At4g00480	ref|XP_020163619.1|	ARRS_MAIZE,RecName: Full=Anthocyanin regulatory R-S protein;	A0A1D5XZH3_WHEAT,SubName: Full=Uncharacterized protein {ECO:0000313|EnsemblPlants:TRIAE_CS42_4DL_TGACv1_343163_AA1130820.1};
TraesCSU01G115900	--	--	--	--	--	--	--	--	--	--	--	--	348	149	-1.221	6.31421e-06	4.38807e-05	down	--	--	--	--	--	--	TraesCSU01G115900	chrUn	100209928	100211011	-	1084	protein_coding	--	--	--	ref|XP_020177414.1|	--	A0A1D5XZH5_WHEAT,SubName: Full=Uncharacterized protein {ECO:0000313|EnsemblPlants:TRIAE_CS42_4DL_TGACv1_343163_AA1130830.1};
TraesCSU01G115100	40	18	-1.119	0.0102673	0.0381986	down	52	10	-2.356	2.67765e-07	2.24972e-06	down	--	--	--	--	--	--	--	--	--	--	--	--	TraesCSU01G115100	chrUn	99821909	99824039	+	2131	protein_coding	--	--	--	ref|XP_020153506.1|	--	A0A1D5XYC3_WHEAT,SubName: Full=Uncharacterized protein {ECO:0000313|EnsemblPlants:TRIAE_CS42_4DL_TGACv1_342952_AA1125950.1};
TraesCSU01G114600	--	--	--	--	--	--	--	--	--	--	--	--	2693	743	-1.858	1.00301e-18	2.41317e-17	down	--	--	--	--	--	--	TraesCSU01G114600	chrUn	99495407	99495985	-	579	protein_coding	GO:0031225,anchored component of membrane; GO:0046658,anchored component of plasma membrane; GO:0005886,plasma membrane; GO:0009506,plasmodesma; GO:0009055,electron transfer activity	--	At1g64640	ref|XP_020161175.1|	ENL1_ARATH,RecName: Full=Early nodulin-like protein 1; AltName: Full=Phytocyanin-like protein; Flags: Precursor;	A0A1D5Y337_WHEAT,SubName: Full=Uncharacterized protein {ECO:0000313|EnsemblPlants:TRIAE_CS42_4DL_TGACv1_344439_AA1147200.1};
TraesCSU01G114500	260	42	-2.628	5.45104e-29	2.47224e-27	down	159	37	-2.111	8.42208e-13	1.27523e-11	down	484	13	-5.216	2.66862e-62	3.71354e-60	down	471	17	-4.743	9.84822e-68	3.33289e-65	down	TraesCSU01G114500	chrUn	99395593	99398376	+	2784	protein_coding	GO:0016021,integral component of membrane; GO:0020037,heme binding; GO:0005506,iron ion binding; GO:0008168,methyltransferase activity; GO:0008398,sterol 14-demethylase activity; GO:0016126,sterol biosynthetic process	K05917: CYP51; sterol 14-demethylase [EC:1.14.13.70]	At1g11680	ref|XP_020160853.1|	CP51_SORBI,RecName: Full=Obtusifoliol 14-alpha demethylase; EC=1.14.13.70; AltName: Full=CYPLI; AltName: Full=Cytochrome P450 51; AltName: Full=Cytochrome P450-LIA1;	A0A1D5Y2D7_WHEAT,SubName: Full=Uncharacterized protein {ECO:0000313|EnsemblPlants:TRIAE_CS42_4DL_TGACv1_344128_AA1144000.1};
TraesCSU01G114400	6530	3014	-1.116	5.11143e-33	2.79619e-31	down	--	--	--	--	--	--	5541	1598	-1.794	8.2371e-54	8.95346e-52	down	6987	2913	-1.262	9.07116e-26	5.25523e-24	down	TraesCSU01G114400	chrUn	99241992	99243530	+	1539	protein_coding	GO:0016021,integral component of membrane; GO:0020037,heme binding; GO:0005506,iron ion binding; GO:0004497,monooxygenase activity; GO:0016705,oxidoreductase activity, acting on paired donors, with incorporation or reduction of molecular oxygen; GO:0016126,sterol biosynthetic process	K09832: CYP710A; sterol 22-desaturase [EC:1.14.19.41]	At2g34500	ref|XP_020186714.1|	C7111_SOLLC,RecName: Full=Cytochrome P450 710A11 {ECO:0000303|PubMed:16531502}; EC=1.14.19.41 {ECO:0000269|PubMed:16531502}; AltName: Full=C-22 sterol desaturase {ECO:0000303|PubMed:16531502};	A0A1D5Y468_WHEAT,SubName: Full=Uncharacterized protein {ECO:0000313|EnsemblPlants:TRIAE_CS42_4DL_TGACv1_345346_AA1152750.1};
TraesCSU01G114300	1733	118	-3.876	6.06738e-190	1.21821e-186	down	--	--	--	--	--	--	755	65	-3.534	3.25517e-69	5.5454e-67	down	710	28	-4.659	2.03623e-65	6.67954e-63	down	TraesCSU01G114300	chrUn	99101437	99113451	-	12015	protein_coding	GO:0016021,integral component of membrane; GO:0005886,plasma membrane; GO:0005524,ATP binding; GO:0042626,ATPase activity, coupled to transmembrane movement of substances	--	At2g36380	ref|XP_020200988.1|	AB45G_ORYSJ,RecName: Full=ABC transporter G family member 45 {ECO:0000303|PubMed:18299247}; Short=OsABCG45 {ECO:0000303|PubMed:18299247}; AltName: Full=Pleiotropic drug resistance protein 1 {ECO:0000303|PubMed:12644668, ECO:0000303|PubMed:16506311}; Short=OsPDR1 {ECO:0000303|PubMed:16506311};	A0A1D5Y326_WHEAT,SubName: Full=Uncharacterized protein {ECO:0000313|EnsemblPlants:TRIAE_CS42_4DL_TGACv1_344410_AA1146990.1};
TraesCSU01G112300	--	--	--	--	--	--	10	28	1.467	0.0129807	0.0400137	up	--	--	--	--	--	--	--	--	--	--	--	--	TraesCSU01G112300	chrUn	96276240	96278252	-	2013	protein_coding	--	--	At5g45540	ref|XP_020198540.1|	--	A0A1D6DCI2_WHEAT,SubName: Full=Uncharacterized protein {ECO:0000313|EnsemblPlants:TRIAE_CS42_U_TGACv1_641646_AA2100390.1};
TraesCSU01G112200	79	26	-1.601	2.55221e-06	2.07282e-05	down	114	28	-2.012	7.35807e-09	7.5435e-08	down	95	40	-1.25	0.00067489	0.00317547	down	151	25	-2.599	1.34487e-20	5.41949e-19	down	TraesCSU01G112200	chrUn	96227538	96232194	-	4657	protein_coding	--	--	--	ref|XP_020170541.1|	--	M8BKP7_AEGTA,SubName: Full=Disease resistance protein RGA2 {ECO:0000313|EMBL:EMT22539.1, ECO:0000313|EnsemblPlants:EMT22539};
TraesCSU01G111900	31	7	-2.119	0.000192009	0.00112983	down	--	--	--	--	--	--	22	4	-2.567	0.000567343	0.00272086	down	--	--	--	--	--	--	TraesCSU01G111900	chrUn	96123762	96129028	-	5267	protein_coding	--	--	--	ref|XP_020198550.1|	--	A0A1D6DGF1_WHEAT,SubName: Full=Uncharacterized protein {ECO:0000313|EnsemblPlants:TRIAE_CS42_U_TGACv1_642621_AA2120430.1};
TraesCSU01G111800	--	--	--	--	--	--	--	--	--	--	--	--	895	1957	1.129	7.31361e-18	1.66521e-16	up	--	--	--	--	--	--	TraesCSU01G111800	chrUn	95997392	96000735	-	3344	protein_coding	GO:0005634,nucleus; GO:0005886,plasma membrane; GO:0005524,ATP binding; GO:0004675,transmembrane receptor protein serine/threonine kinase activity; GO:0007166,cell surface receptor signaling pathway; GO:0006952,defense response; GO:0006468,protein phosphorylation	--	At2g17220	ref|XP_020195206.1|	PIX13_ARATH,RecName: Full=Probable serine/threonine-protein kinase PIX13 {ECO:0000305}; EC=2.7.11.1 {ECO:0000305};	A0A1D6DJF0_WHEAT,SubName: Full=Uncharacterized protein {ECO:0000313|EnsemblPlants:TRIAE_CS42_U_TGACv1_643775_AA2134880.1};
TraesCSU01G111000	--	--	--	--	--	--	--	--	--	--	--	--	865	424	-1.028	2.78095e-10	3.38015e-09	down	1447	418	-1.79	1.81344e-14	4.22132e-13	down	TraesCSU01G111000	chrUn	95763601	95772147	+	8547	protein_coding	--	--	--	ref|XP_020195207.1|	--	A0A1D6DFX4_WHEAT,SubName: Full=Uncharacterized protein {ECO:0000313|EnsemblPlants:TRIAE_CS42_U_TGACv1_642446_AA2117770.1};
TraesCSU01G110200	--	--	--	--	--	--	23	57	1.262	0.000983144	0.00426167	up	--	--	--	--	--	--	--	--	--	--	--	--	TraesCSU01G110200	chrUn	95385212	95386807	+	1596	protein_coding	GO:0050505,hydroquinone glucosyltransferase activity; GO:0008152,metabolic process	K08237: E2.4.1.218; hydroquinone glucosyltransferase [EC:2.4.1.218]	At1g01420	ref|XP_020155470.1|	HQGT_RAUSE,RecName: Full=Hydroquinone glucosyltransferase; EC=2.4.1.218; AltName: Full=Arbutin synthase;	A0A1D6DJL3_WHEAT,RecName: Full=Glycosyltransferase {ECO:0000256|RuleBase:RU362057}; EC=2.4.1.- {ECO:0000256|RuleBase:RU362057};
TraesCSU01G110100	32	115	1.874	6.79542e-08	6.84137e-07	up	71	34	-1.06	0.00407884	0.0148524	down	18	169	3.232	3.5319e-24	1.18372e-22	up	--	--	--	--	--	--	TraesCSU01G110100	chrUn	95188060	95189759	+	1700	protein_coding	GO:0016021,integral component of membrane; GO:0020037,heme binding; GO:0036190,indole-2-monooxygenase activity; GO:0005506,iron ion binding	K00512: CYP17A; steroid 17alpha-monooxygenase / 17alpha-hydroxyprogesterone deacetylase [EC:1.14.14.19 1.14.14.32]	At3g26300	ref|XP_020155455.1|	C71C4_MAIZE,RecName: Full=indole-2-monooxygenase; EC=1.14.13.137; AltName: Full=Cytochrome P450 71C4; AltName: Full=Protein benzoxazineless 2;	A0A1D6DBH5_WHEAT,SubName: Full=Uncharacterized protein {ECO:0000313|EnsemblPlants:TRIAE_CS42_U_TGACv1_641461_AA2095640.1};
TraesCSU01G107600	--	--	--	--	--	--	--	--	--	--	--	--	49	17	-1.54	0.00245973	0.010058	down	--	--	--	--	--	--	TraesCSU01G107600	chrUn	94042622	94044395	+	1774	protein_coding	GO:0009507,chloroplast; GO:0009570,chloroplast stroma; GO:0009535,chloroplast thylakoid membrane; GO:0010275,NAD(P)H dehydrogenase complex assembly	--	At2g47910	ref|XP_020160145.1|	CRR6_ARATH,RecName: Full=Protein CHLORORESPIRATORY REDUCTION 6, chloroplastic {ECO:0000305}; Flags: Precursor;	A0A1D6DK58_WHEAT,SubName: Full=Uncharacterized protein {ECO:0000313|EnsemblPlants:TRIAE_CS42_U_TGACv1_644283_AA2138560.1};
TraesCSU01G107200	--	--	--	--	--	--	448	3410	2.928	3.73757e-88	9.7602e-86	up	--	--	--	--	--	--	801	2481	1.631	5.40712e-17	1.60735e-15	up	TraesCSU01G107200	chrUn	93834186	93838667	+	4482	protein_coding	GO:0031225,anchored component of membrane; GO:0046658,anchored component of plasma membrane; GO:0005886,plasma membrane; GO:0042973,glucan endo-1,3-beta-D-glucosidase activity; GO:0004553,hydrolase activity, hydrolyzing O-glycosyl compounds; GO:0030247,polysaccharide binding; GO:0005975,carbohydrate metabolic process; GO:0006952,defense response	K19892: GN4; glucan endo-1,3-beta-glucosidase 4 [EC:3.2.1.39]	At1g66250	ref|XP_020149844.1|	E132_ARATH,RecName: Full=Glucan endo-1,3-beta-glucosidase 2; EC=3.2.1.39; AltName: Full=(1->3)-beta-glucan endohydrolase 2; Short=(1->3)-beta-glucanase 2; AltName: Full=Beta-1,3-endoglucanase 2; Short=Beta-1,3-glucanase 2; Flags: Precursor;	A0A1D6DKZ0_WHEAT,SubName: Full=Uncharacterized protein {ECO:0000313|EnsemblPlants:TRIAE_CS42_U_TGACv1_645205_AA2143520.1};
TraesCSU01G106400	--	--	--	--	--	--	--	--	--	--	--	--	59	29	-1.042	0.00581735	0.0214229	down	60	14	-2.048	2.5056e-05	0.000167335	down	TraesCSU01G106400	chrUn	93234491	93236120	+	1630	protein_coding	GO:0016021,integral component of membrane; GO:0020037,heme binding; GO:0005506,iron ion binding; GO:0004497,monooxygenase activity; GO:0016705,oxidoreductase activity, acting on paired donors, with incorporation or reduction of molecular oxygen	K00512: CYP17A; steroid 17alpha-monooxygenase / 17alpha-hydroxyprogesterone deacetylase [EC:1.14.14.19 1.14.14.32]	At1g13080	ref|XP_020175744.1|	C7D55_HYOMU,RecName: Full=Premnaspirodiene oxygenase; Short=HPO; EC=1.14.13.121; AltName: Full=Cytochrome P450 71D55;	W5I3Z3_WHEAT,SubName: Full=Uncharacterized protein {ECO:0000313|EnsemblPlants:TRIAE_CS42_7DL_TGACv1_604239_AA1995630.1};
TraesCSU01G106200	--	--	--	--	--	--	53	23	-1.247	0.0023511	0.0092008	down	--	--	--	--	--	--	--	--	--	--	--	--	TraesCSU01G106200	chrUn	93056933	93058413	-	1481	protein_coding	GO:0016021,integral component of membrane; GO:0005886,plasma membrane; GO:0005524,ATP binding; GO:0004672,protein kinase activity; GO:0004674,protein serine/threonine kinase activity; GO:0042742,defense response to bacterium	--	At3g45860	ref|XP_020198972.1|	CRK6_ORYSJ,RecName: Full=Cysteine-rich receptor-like protein kinase 6 {ECO:0000305}; Short=Cysteine-rich RLK6 {ECO:0000305}; EC=2.7.11.- {ECO:0000305}; Flags: Precursor;	A0A1D6CTX7_WHEAT,SubName: Full=Uncharacterized protein {ECO:0000313|EnsemblPlants:TRIAE_CS42_7DL_TGACv1_604894_AA2002790.1};
TraesCSU01G105900	--	--	--	--	--	--	--	--	--	--	--	--	166	350	1.079	2.64804e-09	2.88204e-08	up	--	--	--	--	--	--	TraesCSU01G105900	chrUn	92744079	92747391	-	3313	protein_coding	GO:0005634,nucleus; GO:0005886,plasma membrane; GO:0005524,ATP binding; GO:0004675,transmembrane receptor protein serine/threonine kinase activity; GO:0007166,cell surface receptor signaling pathway; GO:0006952,defense response; GO:0006468,protein phosphorylation	--	At2g17220	gb|EMS52039.1|	PIX13_ARATH,RecName: Full=Probable serine/threonine-protein kinase PIX13 {ECO:0000305}; EC=2.7.11.1 {ECO:0000305};	A0A1D6SEV4_WHEAT,SubName: Full=Uncharacterized protein {ECO:0000313|EnsemblPlants:TRIAE_CS42_7DL_TGACv1_602975_AA1973080.1};
TraesCSU01G104900	80	211	1.408	8.00018e-11	1.10902e-09	up	--	--	--	--	--	--	73	287	1.985	1.1121e-18	2.66633e-17	up	67	163	1.286	1.53459e-07	1.53606e-06	up	TraesCSU01G104900	chrUn	92642521	92647436	-	4916	protein_coding	--	K15082: RAD7; DNA repair protein RAD7	At2g06030	ref|XP_020157725.1|	--	A0A1D6CSJ1_WHEAT,SubName: Full=Uncharacterized protein {ECO:0000313|EnsemblPlants:TRIAE_CS42_7DL_TGACv1_604268_AA1996020.1};
TraesCSU01G104700	1046	397	-1.4	4.9667e-05	0.000326755	down	--	--	--	--	--	--	1096	145	-2.912	9.93064e-58	1.20723e-55	down	--	--	--	--	--	--	TraesCSU01G104700	chrUn	92294797	92297626	-	2830	protein_coding	GO:0016021,integral component of membrane; GO:0005886,plasma membrane; GO:0005524,ATP binding; GO:0019901,protein kinase binding; GO:0005199,structural constituent of cell wall; GO:0004675,transmembrane receptor protein serine/threonine kinase activity; GO:0007166,cell surface receptor signaling pathway; GO:0006468,protein phosphorylation	--	At5g38560	ref|XP_020163057.1|	PERK8_ARATH,RecName: Full=Proline-rich receptor-like protein kinase PERK8; EC=2.7.11.1; AltName: Full=Proline-rich extensin-like receptor kinase 8; Short=AtPERK8;	A0A1D6D2I4_WHEAT,SubName: Full=Uncharacterized protein {ECO:0000313|EnsemblPlants:TRIAE_CS42_7DS_TGACv1_623014_AA2048530.1};
TraesCSU01G103400	--	--	--	--	--	--	2	26	3.772	3.65059e-06	2.58882e-05	up	--	--	--	--	--	--	--	--	--	--	--	--	TraesCSU01G103400	chrUn	90938402	90939469	-	1068	protein_coding	GO:0005576,extracellular region; GO:0009505,plant-type cell wall; GO:0009506,plasmodesma; GO:0020037,heme binding; GO:0046872,metal ion binding; GO:0004601,peroxidase activity; GO:0042744,hydrogen peroxide catabolic process; GO:0009664,plant-type cell wall organization; GO:0006979,response to oxidative stress	K00430: E1.11.1.7; peroxidase [EC:1.11.1.7]	At1g71695	gb|AAM88383.1|	PER1_SORBI,RecName: Full=Cationic peroxidase SPC4; EC=1.11.1.7; Flags: Precursor;	Q84U03_AEGTS,RecName: Full=Peroxidase {ECO:0000256|RuleBase:RU362060, ECO:0000256|SAAS:SAAS00709852}; EC=1.11.1.7 {ECO:0000256|RuleBase:RU362060, ECO:0000256|SAAS:SAAS00709852};
TraesCSU01G103300	--	--	--	--	--	--	2	13	2.761	0.00610122	0.0210458	up	--	--	--	--	--	--	--	--	--	--	--	--	TraesCSU01G103300	chrUn	90725857	90726924	-	1068	protein_coding	GO:0005576,extracellular region; GO:0009505,plant-type cell wall; GO:0009506,plasmodesma; GO:0020037,heme binding; GO:0046872,metal ion binding; GO:0004601,peroxidase activity; GO:0042744,hydrogen peroxide catabolic process; GO:0009664,plant-type cell wall organization; GO:0006979,response to oxidative stress	K00430: E1.11.1.7; peroxidase [EC:1.11.1.7]	At1g71695	gb|AAM88383.1|	PER1_SORBI,RecName: Full=Cationic peroxidase SPC4; EC=1.11.1.7; Flags: Precursor;	Q84U03_AEGTS,RecName: Full=Peroxidase {ECO:0000256|RuleBase:RU362060, ECO:0000256|SAAS:SAAS00709852}; EC=1.11.1.7 {ECO:0000256|RuleBase:RU362060, ECO:0000256|SAAS:SAAS00709852};
TraesCSU01G103200	51	22	-1.211	0.00802658	0.0309711	down	--	--	--	--	--	--	--	--	--	--	--	--	--	--	--	--	--	--	TraesCSU01G103200	chrUn	90511332	90513744	-	2413	protein_coding	--	--	--	ref|XP_020160278.1|	--	R7W8J4_AEGTA,SubName: Full=Putative disease resistance RPP13-like protein 2 {ECO:0000313|EMBL:EMT18367.1, ECO:0000313|EnsemblPlants:EMT18367};
TraesCSU01G102800	--	--	--	--	--	--	--	--	--	--	--	--	233	43	-2.418	3.77853e-23	1.19322e-21	down	208	85	-1.297	7.05204e-08	7.45809e-07	down	TraesCSU01G102800	chrUn	90091983	90093157	+	1175	protein_coding	--	--	--	gb|KQK19802.2|	--	A0A1D6CYU0_WHEAT,SubName: Full=Uncharacterized protein {ECO:0000313|EnsemblPlants:TRIAE_CS42_7DS_TGACv1_621940_AA2029790.1};
TraesCSU01G102700	--	--	--	--	--	--	--	--	--	--	--	--	462	40	-3.552	1.08869e-44	8.58064e-43	down	478	152	-1.65	8.80913e-10	1.21447e-08	down	TraesCSU01G102700	chrUn	90082425	90084041	-	1617	protein_coding	--	--	--	ref|XP_020192090.1|	BURPA_ORYSJ,RecName: Full=BURP domain-containing protein 10; Short=OsBURP10; Flags: Precursor;	A0A1D6CYT9_WHEAT,SubName: Full=Uncharacterized protein {ECO:0000313|EnsemblPlants:TRIAE_CS42_7DS_TGACv1_621940_AA2029780.1};
TraesCSU01G101700	26	1	-5.297	6.32202e-06	4.82739e-05	down	61	12	-2.437	9.5068e-07	7.38662e-06	down	14	3	-2.449	0.00819603	0.0288293	down	30	0	-7.47	1.20622e-08	1.43176e-07	down	TraesCSU01G101700	chrUn	89704587	89705945	+	1359	protein_coding	GO:0016021,integral component of membrane; GO:0005886,plasma membrane; GO:0005524,ATP binding; GO:0004674,protein serine/threonine kinase activity; GO:0030154,cell differentiation; GO:0010087,phloem or xylem histogenesis; GO:0010067,procambium histogenesis	K00924: E2.7.1.-; kinase [EC:2.7.1.-]	At5g25930	gb|EMS68150.1|	PXL1_ARATH,RecName: Full=Leucine-rich repeat receptor-like protein kinase PXL1; EC=2.7.11.1; AltName: Full=Protein PHLOEM INTERCALATED WITH XYLEM-LIKE 1; Flags: Precursor;	R7W8P2_AEGTA,SubName: Full=Receptor-like protein kinase HSL1 {ECO:0000313|EMBL:EMT18452.1, ECO:0000313|EnsemblPlants:EMT18452};
TraesCSU01G099100	28	11	-1.338	0.0125849	0.0453406	down	89	20	-2.176	1.08362e-07	9.57864e-07	down	--	--	--	--	--	--	--	--	--	--	--	--	TraesCSU01G099100	chrUn	87838178	87839116	+	939	protein_coding	GO:0005576,extracellular region	--	At4g38400	ref|XP_020174067.1|	EXLA4_ORYSJ,RecName: Full=Expansin-like A4; AltName: Full=OsEXLA4; AltName: Full=OsEXPL4; Flags: Precursor;	A0A1D6C2G6_WHEAT,SubName: Full=Uncharacterized protein {ECO:0000313|EnsemblPlants:TRIAE_CS42_7BL_TGACv1_576874_AA1858140.1};
TraesCSU01G098900	--	--	--	--	--	--	--	--	--	--	--	--	--	--	--	--	--	--	416	195	-1.092	2.28135e-05	0.000153635	down	TraesCSU01G098900	chrUn	87336369	87342943	+	6575	protein_coding	--	--	--	ref|XP_020159908.1|	--	A0A1D6C7C4_WHEAT,SubName: Full=Uncharacterized protein {ECO:0000313|EnsemblPlants:TRIAE_CS42_7BL_TGACv1_577947_AA1886450.2};
TraesCSU01G098800	1	12	4.248	0.00213259	0.00983473	up	0	6	5.017	0.00390866	0.0143263	up	6	31	2.419	5.31294e-05	0.000313848	up	2	20	3.212	0.000257717	0.00136336	up	TraesCSU01G098800	chrUn	87282372	87284126	-	1755	protein_coding	GO:0005789,endoplasmic reticulum membrane; GO:0016021,integral component of membrane; GO:0020037,heme binding; GO:0005506,iron ion binding; GO:0004497,monooxygenase activity; GO:0016705,oxidoreductase activity, acting on paired donors, with incorporation or reduction of molecular oxygen; GO:0009686,gibberellin biosynthetic process	K04123: KAO; ent-kaurenoic acid hydroxylase [EC:1.14.13.79]	At1g05160	ref|XP_020181697.1|	KAO1_HORVU,RecName: Full=Ent-kaurenoic acid oxidase 1; EC=1.14.13.79; AltName: Full=gpr5;	N1QWC5_AEGTA,SubName: Full=Ent-kaurenoic acid oxidase 1 {ECO:0000313|EMBL:EMT14310.1, ECO:0000313|EnsemblPlants:EMT14310};
TraesCSU01G098300	--	--	--	--	--	--	66	24	-1.458	0.00792073	0.0263407	down	--	--	--	--	--	--	--	--	--	--	--	--	TraesCSU01G098300	chrUn	87201129	87207957	-	6829	protein_coding	--	--	--	ref|XP_020195768.1|	--	A0A1D6C765_WHEAT,SubName: Full=Uncharacterized protein {ECO:0000313|EnsemblPlants:TRIAE_CS42_7BL_TGACv1_577896_AA1885540.1};
TraesCSU01G096900	223	68	-1.712	1.3355e-13	2.40517e-12	down	--	--	--	--	--	--	207	56	-1.892	9.16547e-12	1.28153e-10	down	225	57	-1.993	1.0774e-10	1.65872e-09	down	TraesCSU01G096900	chrUn	86285564	86288158	+	2595	protein_coding	GO:0016021,integral component of membrane; GO:0005774,vacuolar membrane; GO:0005773,vacuole; GO:0015140,malate transmembrane transporter activity; GO:0015743,malate transport; GO:0051453,regulation of intracellular pH; GO:0006814,sodium ion transport	K14445: SLC13A2_3_5; solute carrier family 13 (sodium-dependent dicarboxylate transporter), member 2/3/5	At5g47560	ref|XP_020187740.1|	TDT_ARATH,RecName: Full=Tonoplast dicarboxylate transporter; Short=AttDT; AltName: Full=Sodium-dicarboxylate cotransporter-like; Short=AtSDAT; AltName: Full=Vacuolar malate transporter;	A0A1D6CEQ9_WHEAT,SubName: Full=Uncharacterized protein {ECO:0000313|EnsemblPlants:TRIAE_CS42_7BS_TGACv1_592030_AA1928780.3};
TraesCSU01G096700	--	--	--	--	--	--	108	254	1.238	5.10851e-08	4.71985e-07	up	--	--	--	--	--	--	--	--	--	--	--	--	TraesCSU01G096700	chrUn	85701081	85702167	+	1087	protein_coding	GO:0005576,extracellular region; GO:0009505,plant-type cell wall; GO:0009506,plasmodesma; GO:0020037,heme binding; GO:0046872,metal ion binding; GO:0004601,peroxidase activity; GO:0042744,hydrogen peroxide catabolic process; GO:0009664,plant-type cell wall organization; GO:0006979,response to oxidative stress	K00430: E1.11.1.7; peroxidase [EC:1.11.1.7]	At1g05260	dbj|BAK01904.1|	PER1_ORYSJ,RecName: Full=Peroxidase 1; EC=1.11.1.7; Flags: Precursor;	A0A1D6CFI0_WHEAT,RecName: Full=Peroxidase {ECO:0000256|RuleBase:RU362060, ECO:0000256|SAAS:SAAS00709852}; EC=1.11.1.7 {ECO:0000256|RuleBase:RU362060, ECO:0000256|SAAS:SAAS00709852};
TraesCSU01G095900	--	--	--	--	--	--	--	--	--	--	--	--	--	--	--	--	--	--	45	11	-1.928	0.00019242	0.00105216	down	TraesCSU01G095900	chrUn	84433849	84440799	+	6951	protein_coding	GO:0016021,integral component of membrane; GO:0000325,plant-type vacuole; GO:0005774,vacuolar membrane; GO:0005524,ATP binding; GO:0042626,ATPase activity, coupled to transmembrane movement of substances; GO:0008559,xenobiotic transmembrane transporting ATPase activity; GO:0055085,transmembrane transport	K05666: ABCC2; ATP-binding cassette, subfamily C (CFTR/MRP), member 2	At3g59140	ref|XP_020191577.1|	AB10C_ARATH,RecName: Full=ABC transporter C family member 10; Short=ABC transporter ABCC.10; Short=AtABCC10; EC=3.6.3.44; AltName: Full=ATP-energized glutathione S-conjugate pump 14; AltName: Full=Glutathione S-conjugate-transporting ATPase 14; AltName: Full=Multidrug resistance-associated protein 14;	A0A1D6D9V3_WHEAT,SubName: Full=Uncharacterized protein {ECO:0000313|EnsemblPlants:TRIAE_CS42_U_TGACv1_641166_AA2087200.1};
TraesCSU01G095800	--	--	--	--	--	--	185	387	1.066	2.43478e-06	1.77867e-05	up	710	257	-1.466	4.29793e-20	1.13308e-18	down	--	--	--	--	--	--	TraesCSU01G095800	chrUn	84330478	84331138	-	661	protein_coding	GO:0000786,nucleosome; GO:0005634,nucleus; GO:0003677,DNA binding; GO:0046982,protein heterodimerization activity	--	At5g65360	gb|KYP58465.1|	H32_WHEAT,RecName: Full=Histone H3.2;	A0A151SUI8_CAJCA,RecName: Full=Histone H3 {ECO:0000256|RuleBase:RU004471}; Flags: Fragment;
TraesCSU01G095700	--	--	--	--	--	--	222	462	1.057	2.83705e-08	2.71349e-07	up	615	251	-1.292	1.13355e-14	2.06736e-13	down	--	--	--	--	--	--	TraesCSU01G095700	chrUn	84316042	84317864	-	1823	protein_coding	GO:0000786,nucleosome; GO:0005634,nucleus; GO:0003677,DNA binding; GO:0046982,protein heterodimerization activity	--	At5g65360	gb|KYP58465.1|	H32_WHEAT,RecName: Full=Histone H3.2;	A0A151SUI8_CAJCA,RecName: Full=Histone H3 {ECO:0000256|RuleBase:RU004471}; Flags: Fragment;
TraesCSU01G095600	447	972	1.122	6.8282e-21	2.02337e-19	up	261	682	1.39	5.36372e-17	1.15101e-15	up	--	--	--	--	--	--	--	--	--	--	--	--	TraesCSU01G095600	chrUn	84309009	84310496	-	1488	protein_coding	GO:0047254,2,4-dihydroxy-7-methoxy-2H-1,4-benzoxazin-3(4H)-one 2-D-glucosyltransferase activity; GO:0008152,metabolic process	K13227: BX8_9; UDP-glucosyltransferase BX8/BX9 [EC:2.4.1.202]	At3g55700	dbj|BAJ07089.1|	BX8_MAIZE,RecName: Full=DIMBOA UDP-glucosyltransferase BX8; EC=2.4.1.202 {ECO:0000269|PubMed:11851909, ECO:0000269|PubMed:16666853}; AltName: Full=2,4-dihydroxy-7-methoxy-2H-1,4-benzoxazin-3(4H)-one 2-D-glucosyltransferase BX8; AltName: Full=Protein BENZOXAZINLESS 8;	D5MTD9_WHEAT,RecName: Full=Glycosyltransferase {ECO:0000256|RuleBase:RU362057}; EC=2.4.1.- {ECO:0000256|RuleBase:RU362057};
TraesCSU01G095300	35	12	-1.501	0.00281854	0.0125727	down	--	--	--	--	--	--	--	--	--	--	--	--	--	--	--	--	--	--	TraesCSU01G095300	chrUn	84034815	84035327	-	513	protein_coding	GO:0005576,extracellular region; GO:0006952,defense response; GO:0009607,response to biotic stimulus	K13449: PR1; pathogenesis-related protein 1	At4g33720	gb|AEH25625.1|	PRMS_MAIZE,RecName: Full=Pathogenesis-related protein PRMS; Flags: Precursor;	F8S6U0_WHEAT,SubName: Full=Pathogenesis-related protein 1-10 {ECO:0000313|EMBL:AEH25625.1};
TraesCSU01G093800	--	--	--	--	--	--	32	93	1.553	3.74473e-06	2.6495e-05	up	--	--	--	--	--	--	54	207	1.932	3.65772e-14	8.24002e-13	up	TraesCSU01G093800	chrUn	83312391	83313656	-	1266	protein_coding	GO:0009507,chloroplast; GO:0005840,ribosome; GO:0003735,structural constituent of ribosome; GO:0006412,translation	--	At2g24090	ref|XP_020166389.1|	RK35_SPIOL,RecName: Full=50S ribosomal protein L35, chloroplastic {ECO:0000303|PubMed:10874046}; AltName: Full=CL35; AltName: Full=Chloroplastic large ribosomal subunit protein bL35c {ECO:0000303|PubMed:28007896}; Flags: Precursor;	A0A1D6BPE6_WHEAT,RecName: Full=50S ribosomal protein L35 {ECO:0000256|RuleBase:RU000568};
TraesCSU01G093400	487	224	-1.116	5.55896e-12	8.6161e-11	down	174	357	1.035	1.66396e-05	0.000105447	up	506	193	-1.386	7.50479e-10	8.6882e-09	down	--	--	--	--	--	--	TraesCSU01G093400	chrUn	82604457	82605140	-	684	protein_coding	GO:0000786,nucleosome; GO:0005634,nucleus; GO:0003677,DNA binding; GO:0046982,protein heterodimerization activity	--	At5g65360	gb|KYP58465.1|	H32_WHEAT,RecName: Full=Histone H3.2;	A0A151SUI8_CAJCA,RecName: Full=Histone H3 {ECO:0000256|RuleBase:RU004471}; Flags: Fragment;
TraesCSU01G093300	--	--	--	--	--	--	--	--	--	--	--	--	--	--	--	--	--	--	3301	1609	-1.037	2.70313e-18	9.05384e-17	down	TraesCSU01G093300	chrUn	82568696	82570209	-	1514	protein_coding	GO:0047254,2,4-dihydroxy-7-methoxy-2H-1,4-benzoxazin-3(4H)-one 2-D-glucosyltransferase activity; GO:0008152,metabolic process	K13227: BX8_9; UDP-glucosyltransferase BX8/BX9 [EC:2.4.1.202]	At3g55700	dbj|BAJ07091.1|	BX8_MAIZE,RecName: Full=DIMBOA UDP-glucosyltransferase BX8; EC=2.4.1.202 {ECO:0000269|PubMed:11851909, ECO:0000269|PubMed:16666853}; AltName: Full=2,4-dihydroxy-7-methoxy-2H-1,4-benzoxazin-3(4H)-one 2-D-glucosyltransferase BX8; AltName: Full=Protein BENZOXAZINLESS 8;	A0A1D6BTZ7_WHEAT,RecName: Full=Glycosyltransferase {ECO:0000256|RuleBase:RU362057}; EC=2.4.1.- {ECO:0000256|RuleBase:RU362057};
TraesCSU01G093200	690	303	-1.187	1.42358e-13	2.55512e-12	down	241	507	1.079	2.45987e-09	2.66712e-08	up	513	211	-1.285	2.49715e-10	3.04985e-09	down	--	--	--	--	--	--	TraesCSU01G093200	chrUn	82565871	82566578	+	708	protein_coding	GO:0000786,nucleosome; GO:0005634,nucleus; GO:0003677,DNA binding; GO:0046982,protein heterodimerization activity	--	At5g65360	gb|KYP58465.1|	H32_WHEAT,RecName: Full=Histone H3.2;	A0A151SUI8_CAJCA,RecName: Full=Histone H3 {ECO:0000256|RuleBase:RU004471}; Flags: Fragment;
TraesCSU01G093100	--	--	--	--	--	--	--	--	--	--	--	--	--	--	--	--	--	--	320	103	-1.642	2.40153e-16	6.71962e-15	down	TraesCSU01G093100	chrUn	82524384	82531687	-	7304	protein_coding	GO:0016021,integral component of membrane; GO:0000325,plant-type vacuole; GO:0005774,vacuolar membrane; GO:0005524,ATP binding; GO:0042626,ATPase activity, coupled to transmembrane movement of substances; GO:0008559,xenobiotic transmembrane transporting ATPase activity; GO:0055085,transmembrane transport	K05666: ABCC2; ATP-binding cassette, subfamily C (CFTR/MRP), member 2	At3g59140	ref|XP_020191577.1|	AB10C_ARATH,RecName: Full=ABC transporter C family member 10; Short=ABC transporter ABCC.10; Short=AtABCC10; EC=3.6.3.44; AltName: Full=ATP-energized glutathione S-conjugate pump 14; AltName: Full=Glutathione S-conjugate-transporting ATPase 14; AltName: Full=Multidrug resistance-associated protein 14;	W5HG96_WHEAT,SubName: Full=Uncharacterized protein {ECO:0000313|EnsemblPlants:TRIAE_CS42_7AS_TGACv1_569469_AA1816750.1};
TraesCSU01G090000	--	--	--	--	--	--	--	--	--	--	--	--	372	164	-1.18	7.58364e-11	9.74954e-10	down	392	195	-1.011	1.79549e-07	1.77349e-06	down	TraesCSU01G090000	chrUn	79952517	79962248	+	9732	protein_coding	--	K13457: RPM1, RPS3; disease resistance protein RPM1	--	ref|XP_020150857.1|	--	A0A1D6BCY8_WHEAT,SubName: Full=Uncharacterized protein {ECO:0000313|EnsemblPlants:TRIAE_CS42_6DS_TGACv1_542742_AA1729320.2};
TraesCSU01G088800	319	6	-5.748	9.66263e-19	2.51781e-17	down	547	6	-6.461	4.26828e-12	6.10626e-11	down	32	1	-5.01	1.39781e-06	1.07964e-05	down	121	2	-6.026	4.67519e-19	1.67305e-17	down	TraesCSU01G088800	chrUn	79449653	79450093	-	441	protein_coding	GO:0048046,apoplast; GO:0005618,cell wall; GO:0009506,plasmodesma; GO:0030145,manganese ion binding; GO:0045735,nutrient reservoir activity; GO:0010497,plasmodesmata-mediated intercellular transport; GO:2000280,regulation of root development	--	At1g09560	gb|EMS54839.1|	GL11_ORYSJ,RecName: Full=Germin-like protein 1-1; AltName: Full=Germin-like protein 4; Short=OsGER4; Flags: Precursor;	W5GNB3_WHEAT,SubName: Full=Uncharacterized protein {ECO:0000313|EnsemblPlants:TRIAE_CS42_6BL_TGACv1_503286_AA1627740.1};
TraesCSU01G088600	--	--	--	--	--	--	--	--	--	--	--	--	7	0	-5.231	0.00296907	0.0119037	down	--	--	--	--	--	--	TraesCSU01G088600	chrUn	79378633	79379502	+	870	protein_coding	GO:0005576,extracellular region; GO:0020037,heme binding; GO:0046872,metal ion binding; GO:0004601,peroxidase activity; GO:0032922,circadian regulation of gene expression; GO:0097167,circadian regulation of translation; GO:0042744,hydrogen peroxide catabolic process; GO:0042752,regulation of circadian rhythm; GO:0006979,response to oxidative stress	K00430: E1.11.1.7; peroxidase [EC:1.11.1.7]	At1g71695	ref|XP_020183855.1|	PER2_MAIZE,RecName: Full=Peroxidase 2; EC=1.11.1.7; AltName: Full=Plasma membrane-bound peroxidase 2; Short=pmPOX2; Flags: Precursor;	A0A1D6AM50_WHEAT,RecName: Full=Peroxidase {ECO:0000256|RuleBase:RU362060}; EC=1.11.1.7 {ECO:0000256|RuleBase:RU362060};
TraesCSU01G087600	18	796	5.498	1.83039e-103	6.01673e-101	up	13	123	3.228	1.87044e-18	4.49009e-17	up	--	--	--	--	--	--	--	--	--	--	--	--	TraesCSU01G087600	chrUn	78290811	78308385	+	17575	protein_coding	GO:0005737,cytoplasm; GO:0004364,glutathione transferase activity; GO:0006749,glutathione metabolic process; GO:0009407,toxin catabolic process	--	At1g10360	ref|XP_020167939.1|	GSTU6_ORYSJ,RecName: Full=Probable glutathione S-transferase GSTU6; EC=2.5.1.18; AltName: Full=28 kDa cold-induced protein;	A0A1D6BE93_WHEAT,SubName: Full=Uncharacterized protein {ECO:0000313|EnsemblPlants:TRIAE_CS42_6DS_TGACv1_543125_AA1735830.3};
TraesCSU01G087500	36	13	-1.471	0.00485141	0.0200963	down	--	--	--	--	--	--	--	--	--	--	--	--	--	--	--	--	--	--	TraesCSU01G087500	chrUn	78167374	78170009	-	2636	protein_coding	GO:0050660,flavin adenine dinucleotide binding; GO:0004497,monooxygenase activity; GO:0004499,N,N-dimethylaniline monooxygenase activity; GO:0050661,NADP binding; GO:0055114,oxidation-reduction process	--	At5g61290	ref|XP_020189354.1|	GSXL8_ARATH,RecName: Full=Flavin-containing monooxygenase FMO GS-OX-like 8 {ECO:0000303|PubMed:17461789}; EC=1.8.-.- {ECO:0000305}; AltName: Full=Flavin-monooxygenase glucosinolate S-oxygenase-like 8 {ECO:0000303|PubMed:17461789};	A0A1D6B243_WHEAT,RecName: Full=Flavin-containing monooxygenase {ECO:0000256|RuleBase:RU361177}; EC=1.-.-.- {ECO:0000256|RuleBase:RU361177};
TraesCSU01G087000	--	--	--	--	--	--	--	--	--	--	--	--	54	493	3.206	1.03155e-42	7.6689e-41	up	--	--	--	--	--	--	TraesCSU01G087000	chrUn	77521423	77522970	+	1548	protein_coding	GO:0005783,endoplasmic reticulum; GO:0016021,integral component of membrane; GO:0031966,mitochondrial membrane; GO:0005739,mitochondrion; GO:0005524,ATP binding; GO:0016887,ATPase activity; GO:0010154,fruit development; GO:0009737,response to abscisic acid; GO:0009409,response to cold; GO:0009651,response to salt stress; GO:0009414,response to water deprivation; GO:0010431,seed maturation	--	At5g40010	gb|EMS68880.1|	ASD_ARATH,RecName: Full=AAA-ATPase ASD, mitochondrial; EC=3.6.1.3 {ECO:0000269|PubMed:21359673}; AltName: Full=AAA-ATPase 1; AltName: Full=Protein ATPASE-IN-SEED-DEVELOPMENT {ECO:0000303|PubMed:21359673};	A0A1D6C4C2_WHEAT,SubName: Full=Uncharacterized protein {ECO:0000313|EnsemblPlants:TRIAE_CS42_7BL_TGACv1_577256_AA1870290.1};
TraesCSU01G085500	--	--	--	--	--	--	--	--	--	--	--	--	56	25	-1.17	0.0017407	0.00742384	down	--	--	--	--	--	--	TraesCSU01G085500	chrUn	76409018	76409835	+	818	protein_coding	GO:0005618,cell wall; GO:0005576,extracellular region; GO:0016020,membrane; GO:0071555,cell wall organization; GO:0019953,sexual reproduction	K20628: exlX; expansin	At1g65680	ref|XP_020181346.1|	EXPB6_ORYSJ,RecName: Full=Expansin-B6; AltName: Full=Beta-expansin-6; AltName: Full=OsEXPB6; AltName: Full=OsaEXPb1.8; Flags: Precursor;	W5GQR0_WHEAT,SubName: Full=Uncharacterized protein {ECO:0000313|EnsemblPlants:TRIAE_CS42_6BS_TGACv1_513750_AA1648570.1};
TraesCSU01G085100	--	--	--	--	--	--	--	--	--	--	--	--	156	314	1.014	4.38818e-05	0.000263357	up	109	256	1.224	1.45285e-07	1.45933e-06	up	TraesCSU01G085100	chrUn	76052078	76054572	+	2495	protein_coding	GO:0009507,chloroplast; GO:0046872,metal ion binding; GO:0016702,oxidoreductase activity, acting on single donors with incorporation of molecular oxygen, incorporation of two atoms of oxygen	K17913: CCD8; carlactone synthase / all-trans-10'-apo-beta-carotenal 13,14-cleaving dioxygenase [EC:1.13.11.69 1.13.11.70]	At4g32810	ref|XP_020167977.1|	CCD8A_ORYSJ,RecName: Full=Carotenoid cleavage dioxygenase 8 homolog A, chloroplastic; Short=OsCCD8a; EC=1.13.11.-; AltName: Full=Protein D10-like; Flags: Precursor;	A0A1D6AZG2_WHEAT,SubName: Full=Uncharacterized protein {ECO:0000313|EnsemblPlants:TRIAE_CS42_6BS_TGACv1_514495_AA1660530.1};
TraesCSU01G083700	34	110	1.673	1.00101e-07	9.86653e-07	up	6	42	2.924	4.97912e-07	4.02734e-06	up	--	--	--	--	--	--	7	30	2.102	0.00582587	0.0206712	up	TraesCSU01G083700	chrUn	75323872	75325565	+	1694	protein_coding	GO:0005789,endoplasmic reticulum membrane; GO:0016021,integral component of membrane; GO:0016020,membrane; GO:0020037,heme binding; GO:0005506,iron ion binding; GO:0016709,oxidoreductase activity, acting on paired donors, with incorporation or reduction of molecular oxygen, NAD(P)H as one donor, and incorporation of one atom of oxygen; GO:0044550,secondary metabolite biosynthetic process	K07408: CYP1A1; cytochrome P450 family 1 subfamily A polypeptide 1 [EC:1.14.14.1]	At1g64940	ref|XP_020157164.1|	C89A9_ARATH,RecName: Full=Cytochrome P450 89A9; EC=1.14.-.-;	A0A1D6A6P7_WHEAT,SubName: Full=Uncharacterized protein {ECO:0000313|EnsemblPlants:TRIAE_CS42_6AL_TGACv1_471301_AA1506610.1};
TraesCSU01G083100	--	--	--	--	--	--	18	50	1.492	0.000590533	0.00270511	up	--	--	--	--	--	--	--	--	--	--	--	--	TraesCSU01G083100	chrUn	75177711	75182758	-	5048	protein_coding	GO:0016021,integral component of membrane; GO:0005634,nucleus; GO:0005886,plasma membrane; GO:2000012,regulation of auxin polar transport; GO:0040008,regulation of growth	--	--	ref|XP_020154529.1|	LAZY1_ORYSJ,RecName: Full=Protein LAZY 1 {ECO:0000303|PubMed:17468779};	A0A1D6A7C8_WHEAT,SubName: Full=Uncharacterized protein {ECO:0000313|EnsemblPlants:TRIAE_CS42_6AL_TGACv1_471505_AA1509980.1};
TraesCSU01G081900	3059	1516	-1.013	1.57347e-16	3.53146e-15	down	2989	1350	-1.147	2.5306e-12	3.68427e-11	down	--	--	--	--	--	--	2227	877	-1.345	2.80634e-14	6.40304e-13	down	TraesCSU01G081900	chrUn	74811000	74816837	+	5838	protein_coding	GO:0003676,nucleic acid binding; GO:0031047,gene silencing by RNA	K11593: ELF2C, AGO; eukaryotic translation initiation factor 2C	At1g48410	ref|XP_020163855.1|	AGO1C_ORYSJ,RecName: Full=Protein argonaute 1C; Short=OsAGO1c; AltName: Full=Protein argonaute 1; Short=OsAGO1;	A0A1D6A788_WHEAT,SubName: Full=Uncharacterized protein {ECO:0000313|EnsemblPlants:TRIAE_CS42_6AL_TGACv1_471473_AA1509390.3};
TraesCSU01G081500	56	177	1.659	3.54269e-09	4.14461e-08	up	6	119	4.415	4.33542e-19	1.08004e-17	up	--	--	--	--	--	--	--	--	--	--	--	--	TraesCSU01G081500	chrUn	74683411	74685036	+	1626	protein_coding	GO:0016021,integral component of membrane; GO:0016020,membrane; GO:0020037,heme binding; GO:0005506,iron ion binding; GO:0016709,oxidoreductase activity, acting on paired donors, with incorporation or reduction of molecular oxygen, NAD(P)H as one donor, and incorporation of one atom of oxygen; GO:0044550,secondary metabolite biosynthetic process	K07408: CYP1A1; cytochrome P450 family 1 subfamily A polypeptide 1 [EC:1.14.14.1]	At1g64940	gb|EMS52347.1|	C89A2_ARATH,RecName: Full=Cytochrome P450 89A2; EC=1.14.-.-; AltName: Full=ATH 6-1; AltName: Full=CYPLXXXIX;	M7YXH8_TRIUA,SubName: Full=Cytochrome P450 89A2 {ECO:0000313|EMBL:EMS52347.1, ECO:0000313|EnsemblPlants:TRIUR3_26936-P1};
TraesCSU01G081100	--	--	--	--	--	--	327	679	1.054	1.91889e-07	1.64464e-06	up	832	331	-1.329	2.76452e-10	3.36234e-09	down	--	--	--	--	--	--	TraesCSU01G081100	chrUn	74602183	74602647	+	465	protein_coding	GO:0000786,nucleosome; GO:0005634,nucleus; GO:0003677,DNA binding; GO:0046982,protein heterodimerization activity	K11252: H2B; histone H2B	At5g22880	ref|XP_020163820.1|	H2B2_WHEAT,RecName: Full=Histone H2B.2;	A0A096UTK7_WHEAT,RecName: Full=Histone H2B {ECO:0000256|RuleBase:RU000451};
TraesCSU01G080800	--	--	--	--	--	--	--	--	--	--	--	--	42	19	-1.157	0.00541664	0.0201474	down	--	--	--	--	--	--	TraesCSU01G080800	chrUn	74553380	74554480	-	1101	protein_coding	--	--	At5g57500	dbj|BAK04678.1|	--	A0A1D6AAI8_WHEAT,RecName: Full=Hexosyltransferase {ECO:0000256|RuleBase:RU363063}; EC=2.4.1.- {ECO:0000256|RuleBase:RU363063};
TraesCSU01G079400	--	--	--	--	--	--	--	--	--	--	--	--	83	194	1.227	5.42785e-08	5.06949e-07	up	--	--	--	--	--	--	TraesCSU01G079400	chrUn	71310832	71314110	+	3279	protein_coding	GO:0005623,cell; GO:0016021,integral component of membrane; GO:0005524,ATP binding; GO:0005509,calcium ion binding; GO:0030247,polysaccharide binding; GO:0004674,protein serine/threonine kinase activity; GO:0007166,cell surface receptor signaling pathway; GO:0009992,cellular water homeostasis; GO:0009311,oligosaccharide metabolic process; GO:0009751,response to salicylic acid; GO:0009826,unidimen…	--	At1g21270	gb|EMS61806.1|	WAK2_ARATH,RecName: Full=Wall-associated receptor kinase 2; EC=2.7.11.-; Flags: Precursor;	M7ZQ82_TRIUA,SubName: Full=Wall-associated receptor kinase 3 {ECO:0000313|EMBL:EMS61806.1, ECO:0000313|EnsemblPlants:TRIUR3_01683-P1};
TraesCSU01G079300	--	--	--	--	--	--	--	--	--	--	--	--	--	--	--	--	--	--	477	209	-1.192	5.4656e-09	6.80399e-08	down	TraesCSU01G079300	chrUn	71305191	71308194	+	3004	protein_coding	GO:0005623,cell; GO:0016021,integral component of membrane; GO:0005524,ATP binding; GO:0005509,calcium ion binding; GO:0030247,polysaccharide binding; GO:0004674,protein serine/threonine kinase activity; GO:0007166,cell surface receptor signaling pathway; GO:0009992,cellular water homeostasis; GO:0009311,oligosaccharide metabolic process; GO:0009751,response to salicylic acid; GO:0009826,unidimen…	--	At1g21270	ref|XP_020198868.1|	WAK2_ARATH,RecName: Full=Wall-associated receptor kinase 2; EC=2.7.11.-; Flags: Precursor;	A0A1D6AFD9_WHEAT,SubName: Full=Uncharacterized protein {ECO:0000313|EnsemblPlants:TRIAE_CS42_6AS_TGACv1_485695_AA1550230.1};
TraesCSU01G077400	--	--	--	--	--	--	567	1236	1.125	2.54023e-09	2.74983e-08	up	--	--	--	--	--	--	--	--	--	--	--	--	TraesCSU01G077400	chrUn	69444042	69444449	-	408	protein_coding	GO:0000786,nucleosome; GO:0005634,nucleus; GO:0003677,DNA binding; GO:0046982,protein heterodimerization activity	--	At3g46030	ref|XP_020178679.1|	H2B10_ORYSJ,RecName: Full=Histone H2B.10;	A0A077RU09_WHEAT,RecName: Full=Histone H2B {ECO:0000256|RuleBase:RU000451};
TraesCSU01G077300	--	--	--	--	--	--	47	271	2.522	6.9182e-29	2.94871e-27	up	412	201	-1.037	3.99892e-05	0.000241791	down	161	585	1.863	1.86281e-11	3.12664e-10	up	TraesCSU01G077300	chrUn	69374842	69375462	-	621	protein_coding	--	--	--	ref|XP_020178677.1|	--	A0A1D5UFV4_WHEAT,SubName: Full=Uncharacterized protein {ECO:0000313|EnsemblPlants:TRIAE_CS42_2DL_TGACv1_157896_AA0500880.1};
TraesCSU01G077200	--	--	--	--	--	--	467	976	1.065	1.8804e-10	2.29974e-09	up	--	--	--	--	--	--	--	--	--	--	--	--	TraesCSU01G077200	chrUn	69362273	69362886	+	614	protein_coding	GO:0000786,nucleosome; GO:0005634,nucleus; GO:0003677,DNA binding; GO:0046982,protein heterodimerization activity	--	At3g45980	ref|XP_020178676.1|	H2B2_ORYSJ,RecName: Full=Histone H2B.2;	W5GCJ7_WHEAT,RecName: Full=Histone H2B {ECO:0000256|RuleBase:RU000451};
TraesCSU01G076200	--	--	--	--	--	--	99	224	1.186	2.95488e-06	2.12739e-05	up	--	--	--	--	--	--	137	344	1.327	6.55871e-10	9.19473e-09	up	TraesCSU01G076200	chrUn	68144918	68148729	+	3812	protein_coding	GO:0005737,cytoplasm; GO:0005874,microtubule; GO:0005634,nucleus; GO:0005516,calmodulin binding; GO:0008017,microtubule binding	--	At3g22190	ref|XP_020156325.1|	IQD1_ARATH,RecName: Full=Protein IQ-DOMAIN 1 {ECO:0000303|PubMed:15960618};	A0A1D5ZR37_WHEAT,SubName: Full=Uncharacterized protein {ECO:0000313|EnsemblPlants:TRIAE_CS42_5DL_TGACv1_434162_AA1430780.1};
TraesCSU01G075700	13	49	1.921	2.13914e-05	0.000149834	up	--	--	--	--	--	--	--	--	--	--	--	--	20	47	1.243	0.00462163	0.0169833	up	TraesCSU01G075700	chrUn	67492553	67492930	+	378	protein_coding	--	--	YLR154w-a	ref|XP_012702825.1|	--	A0A287IFD0_HORVV,SubName: Full=Uncharacterized protein {ECO:0000313|EnsemblPlants:HORVU2Hr1G072960.1};
TraesCSU01G075600	10	64	2.701	2.3026e-09	2.74527e-08	up	--	--	--	--	--	--	9	169	4.188	1.25499e-22	3.84953e-21	up	--	--	--	--	--	--	TraesCSU01G075600	chrUn	67469203	67470746	-	1544	protein_coding	GO:0005783,endoplasmic reticulum; GO:0016021,integral component of membrane; GO:0005524,ATP binding; GO:0016887,ATPase activity	K08900: BCS1; mitochondrial chaperone BCS1	At5g17760	ref|XP_003560145.1|	AATP3_ARATH,RecName: Full=AAA-ATPase At2g18193; EC=3.6.1.3 {ECO:0000250|UniProtKB:Q9FLD5};	W5FIT1_WHEAT,SubName: Full=Uncharacterized protein {ECO:0000313|EnsemblPlants:TRIAE_CS42_5BL_TGACv1_413344_AA1367990.1};
TraesCSU01G075400	18	0	-6.63	1.56057e-06	1.30968e-05	down	36	1	-5.122	1.50762e-07	1.30894e-06	down	12	2	-2.943	0.00484203	0.0182695	down	30	4	-2.805	7.72209e-05	0.000465542	down	TraesCSU01G075400	chrUn	67369719	67372037	-	2319	protein_coding	GO:0030246,carbohydrate binding; GO:0046872,metal ion binding	--	At5g55830	ref|XP_020186140.1|	LECR_CLAKE,RecName: Full=Lectin-related protein; AltName: Full=CLLRP; AltName: Full=LRPCL; Flags: Precursor; Fragment;	A0A1D5ZCT2_WHEAT,SubName: Full=Uncharacterized protein {ECO:0000313|EnsemblPlants:TRIAE_CS42_5BL_TGACv1_408071_AA1361500.1};
TraesCSU01G075000	11	169	3.944	7.32847e-29	3.3136e-27	up	38	79	1.07	0.000484993	0.0022716	up	33	300	3.199	9.17809e-25	3.17841e-23	up	--	--	--	--	--	--	TraesCSU01G075000	chrUn	67240758	67241258	+	501	protein_coding	GO:0005634,nucleus; GO:0003700,DNA binding transcription factor activity; GO:0046872,metal ion binding; GO:0043565,sequence-specific DNA binding; GO:0009631,cold acclimation; GO:0042538,hyperosmotic salinity response; GO:0009643,photosynthetic acclimation; GO:0010200,response to chitin; GO:0009409,response to cold; GO:0009408,response to heat; GO:0009416,response to light stimulus; GO:0006979,res…	--	At5g59820	dbj|BAJ90372.1|	ZAT12_ARATH,RecName: Full=Zinc finger protein ZAT12; AltName: Full=Protein RESPONSIVE TO HIGH LIGHT 41;	A0A1D5ZCF8_WHEAT,SubName: Full=Uncharacterized protein {ECO:0000313|EnsemblPlants:TRIAE_CS42_5BL_TGACv1_407845_AA1359940.1};
TraesCSU01G074200	92	270	1.558	1.86726e-13	3.30751e-12	up	--	--	--	--	--	--	20	95	2.208	1.65008e-09	1.84397e-08	up	--	--	--	--	--	--	TraesCSU01G074200	chrUn	65979488	65979739	-	252	protein_coding	--	--	--	gb|EMS50707.1|	--	R7WG95_AEGTA,SubName: Full=Uncharacterized protein {ECO:0000313|EMBL:EMT19849.1, ECO:0000313|EnsemblPlants:EMT19849};
TraesCSU01G072800	--	--	--	--	--	--	--	--	--	--	--	--	796	304	-1.387	1.93997e-08	1.91003e-07	down	1048	313	-1.744	3.49288e-16	9.5938e-15	down	TraesCSU01G072800	chrUn	63674823	63677199	+	2377	protein_coding	GO:0016787,hydrolase activity; GO:0006952,defense response; GO:0016042,lipid catabolic process	--	At3g54950	ref|XP_020201003.1|	PLP3_ORYSJ,RecName: Full=Patatin-like protein 3; Short=OsPLP3; EC=3.1.1.-;	A0A1D5YRS7_WHEAT,RecName: Full=Patatin {ECO:0000256|RuleBase:RU361262}; EC=3.1.1.- {ECO:0000256|RuleBase:RU361262};
TraesCSU01G072400	--	--	--	--	--	--	13	0	-6.024	3.38564e-05	0.000202802	down	--	--	--	--	--	--	--	--	--	--	--	--	TraesCSU01G072400	chrUn	63288302	63289903	-	1602	protein_coding	GO:0060320,rejection of self pollen	--	At4g21380	ref|XP_020169231.1|	SLSG3_BRAOL,RecName: Full=S-locus-specific glycoprotein S13; Short=SLSG-13; Flags: Precursor;	A0A1D5YLN4_WHEAT,SubName: Full=Uncharacterized protein {ECO:0000313|EnsemblPlants:TRIAE_CS42_5AL_TGACv1_376180_AA1233340.1};
TraesCSU01G072200	--	--	--	--	--	--	--	--	--	--	--	--	--	--	--	--	--	--	39	111	1.536	5.93052e-06	4.48784e-05	up	TraesCSU01G072200	chrUn	63259169	63261720	-	2552	protein_coding	--	--	--	ref|XP_020172673.1|	--	A0A1D5YNU2_WHEAT,SubName: Full=Uncharacterized protein {ECO:0000313|EnsemblPlants:TRIAE_CS42_5AL_TGACv1_376979_AA1242860.2};
TraesCSU01G072000	--	--	--	--	--	--	--	--	--	--	--	--	1	11	4.053	0.00218438	0.0090608	up	--	--	--	--	--	--	TraesCSU01G072000	chrUn	62916954	62919880	+	2927	protein_coding	--	--	--	ref|XP_020201480.1|	--	A0A1D6BAX7_WHEAT,SubName: Full=Uncharacterized protein {ECO:0000313|EnsemblPlants:TRIAE_CS42_6DL_TGACv1_529005_AA1717210.4};
TraesCSU01G071300	87	352	2.021	5.34557e-23	1.7848e-21	up	43	210	2.295	3.15526e-17	6.8987e-16	up	111	616	2.472	1.00772e-50	9.85395e-49	up	103	906	3.138	7.56956e-27	4.7376e-25	up	TraesCSU01G071300	chrUn	62221451	62221975	+	525	protein_coding	--	--	--	ref|XP_020172001.1|	--	A0A1D5YQC3_WHEAT,SubName: Full=Uncharacterized protein {ECO:0000313|EnsemblPlants:TRIAE_CS42_5AL_TGACv1_377935_AA1250340.2};
TraesCSU01G070800	191	69	-1.478	1.7247e-10	2.30983e-09	down	219	43	-2.347	1.58153e-17	3.54998e-16	down	109	7	-3.927	3.34456e-17	7.3043e-16	down	73	11	-2.753	8.44776e-05	0.000505339	down	TraesCSU01G070800	chrUn	61731351	61732928	-	1578	protein_coding	GO:0005887,integral component of plasma membrane; GO:0005315,inorganic phosphate transmembrane transporter activity; GO:0015293,symporter activity; GO:0006817,phosphate ion transport	K08176: PHO84; MFS transporter, PHS family, inorganic phosphate transporter	At5g43350	ref|XP_020160638.1|	PHT12_ORYSJ,RecName: Full=Inorganic phosphate transporter 1-2; Short=OsPT2; Short=OsPht1;2; AltName: Full=H(+)/Pi cotransporter; AltName: Full=OsPT1;	A0A0E3G980_WHEAT,SubName: Full=Phosphate transporter protein {ECO:0000313|EMBL:AIZ11194.1};
TraesCSU01G070000	32	1	-5.003	4.80511e-07	4.33317e-06	down	--	--	--	--	--	--	39	0	-7.744	3.39179e-09	3.6435e-08	down	--	--	--	--	--	--	TraesCSU01G070000	chrUn	60740926	60741571	+	646	protein_coding	--	--	--	--	--	A0A1D5XNU0_WHEAT,SubName: Full=Uncharacterized protein {ECO:0000313|EnsemblPlants:TRIAE_CS42_4BL_TGACv1_323694_AA1074080.1};
TraesCSU01G069900	174	10	-4.174	2.98289e-26	1.18882e-24	down	44	102	1.212	0.000181331	0.000937737	up	179	2	-6.538	3.55014e-07	2.98413e-06	down	--	--	--	--	--	--	TraesCSU01G069900	chrUn	60683175	60684102	+	928	protein_coding	--	--	--	--	--	A0A1D5XNU0_WHEAT,SubName: Full=Uncharacterized protein {ECO:0000313|EnsemblPlants:TRIAE_CS42_4BL_TGACv1_323694_AA1074080.1};
TraesCSU01G069600	--	--	--	--	--	--	9	0	-5.538	0.000755987	0.00337261	down	--	--	--	--	--	--	--	--	--	--	--	--	TraesCSU01G069600	chrUn	60413642	60417206	-	3565	protein_coding	GO:0016021,integral component of membrane; GO:0005886,plasma membrane; GO:0005524,ATP binding; GO:0004674,protein serine/threonine kinase activity	--	At5g20480	dbj|BAJ99328.1|	Y3475_ARATH,RecName: Full=Probable LRR receptor-like serine/threonine-protein kinase At3g47570; EC=2.7.11.1; Flags: Precursor;	A0A1D5XL20_WHEAT,SubName: Full=Uncharacterized protein {ECO:0000313|EnsemblPlants:TRIAE_CS42_4BL_TGACv1_321471_AA1061060.1};
TraesCSU01G069500	--	--	--	--	--	--	--	--	--	--	--	--	--	--	--	--	--	--	20	1	-4.015	8.48119e-05	0.000507054	down	TraesCSU01G069500	chrUn	60374455	60374977	+	523	protein_coding	--	--	--	--	--	A0A1D6DE03_WHEAT,SubName: Full=Uncharacterized protein {ECO:0000313|EnsemblPlants:TRIAE_CS42_U_TGACv1_641945_AA2107970.1};
TraesCSU01G069400	66	298	2.179	1.6315e-18	4.17077e-17	up	23	183	3.007	1.17078e-27	4.7344e-26	up	--	--	--	--	--	--	37	254	2.784	7.25169e-15	1.75184e-13	up	TraesCSU01G069400	chrUn	60347854	60349804	-	1951	protein_coding	GO:0005634,nucleus; GO:0003677,DNA binding; GO:0003700,DNA binding transcription factor activity; GO:0046983,protein dimerization activity; GO:0045487,gibberellin catabolic process; GO:0007275,multicellular organism development; GO:0010371,regulation of gibberellin biosynthetic process; GO:0006351,transcription, DNA-templated	--	At5g65640	ref|XP_020150249.1|	BH093_ARATH,RecName: Full=Transcription factor bHLH93; AltName: Full=Basic helix-loop-helix protein 93; Short=AtbHLH93; Short=bHLH 93; AltName: Full=Transcription factor EN 47; AltName: Full=bHLH transcription factor bHLH093;	A0A1D5XN43_WHEAT,SubName: Full=Uncharacterized protein {ECO:0000313|EnsemblPlants:TRIAE_CS42_4BL_TGACv1_322324_AA1070610.1};
TraesCSU01G069300	23	78	1.763	4.57908e-07	4.14191e-06	up	8	67	3.096	5.31695e-11	6.8865e-10	up	--	--	--	--	--	--	9	54	2.611	2.29624e-07	2.2249e-06	up	TraesCSU01G069300	chrUn	60287914	60290270	+	2357	protein_coding	GO:0005634,nucleus; GO:0003677,DNA binding; GO:0003700,DNA binding transcription factor activity; GO:0046983,protein dimerization activity; GO:0045487,gibberellin catabolic process; GO:0007275,multicellular organism development; GO:0010371,regulation of gibberellin biosynthetic process; GO:0006351,transcription, DNA-templated	--	At5g65640	ref|XP_020150249.1|	BH093_ARATH,RecName: Full=Transcription factor bHLH93; AltName: Full=Basic helix-loop-helix protein 93; Short=AtbHLH93; Short=bHLH 93; AltName: Full=Transcription factor EN 47; AltName: Full=bHLH transcription factor bHLH093;	A0A1D5XN43_WHEAT,SubName: Full=Uncharacterized protein {ECO:0000313|EnsemblPlants:TRIAE_CS42_4BL_TGACv1_322324_AA1070610.1};
TraesCSU01G069000	105	48	-1.128	8.12079e-05	0.000513088	down	--	--	--	--	--	--	--	--	--	--	--	--	--	--	--	--	--	--	TraesCSU01G069000	chrUn	58869730	58870995	-	1266	protein_coding	GO:0005634,nucleus; GO:0000981,RNA polymerase II transcription factor activity, sequence-specific DNA binding; GO:0043565,sequence-specific DNA binding; GO:0001135,transcription factor activity, RNA polymerase II transcription factor recruiting; GO:0044212,transcription regulatory region DNA binding; GO:0030154,cell differentiation; GO:0006952,defense response; GO:0006357,regulation of transcript…	K09422: MYBP; transcription factor MYB, plant	At5g49620	gb|ATY37762.1|	JAMYB_ORYSJ,RecName: Full=Transcription factor JAMYB {ECO:0000305}; AltName: Full=OsJAMyb {ECO:0000303|PubMed:11310740};	W5EEJ8_WHEAT,SubName: Full=MYB transcription factor 82 {ECO:0000313|EMBL:ATY37762.1};
TraesCSU01G067700	--	--	--	--	--	--	--	--	--	--	--	--	661	191	-1.789	8.3012e-14	1.40628e-12	down	1338	272	-2.296	2.48278e-26	1.49631e-24	down	TraesCSU01G067700	chrUn	54294533	54295908	+	1376	protein_coding	GO:0009815,1-aminocyclopropane-1-carboxylate oxidase activity; GO:0031418,L-ascorbic acid binding; GO:0046872,metal ion binding; GO:0009693,ethylene biosynthetic process; GO:0009835,fruit ripening	K05933: E1.14.17.4; aminocyclopropanecarboxylate oxidase [EC:1.14.17.4]	At1g77330	ref|XP_020149911.1|	ACCO_MUSAC,RecName: Full=1-aminocyclopropane-1-carboxylate oxidase; Short=ACC oxidase; EC=1.14.17.4; AltName: Full=Ethylene-forming enzyme; Short=EFE;	W5EBK7_WHEAT,SubName: Full=Uncharacterized protein {ECO:0000313|EnsemblPlants:TRIAE_CS42_4BS_TGACv1_329461_AA1101630.1};
TraesCSU01G066100	--	--	--	--	--	--	--	--	--	--	--	--	30	110	1.866	2.12461e-07	1.84234e-06	up	--	--	--	--	--	--	TraesCSU01G066100	chrUn	51243060	51244739	-	1680	protein_coding	GO:0005789,endoplasmic reticulum membrane; GO:0016021,integral component of membrane; GO:0020037,heme binding; GO:0005506,iron ion binding; GO:0004497,monooxygenase activity; GO:0016705,oxidoreductase activity, acting on paired donors, with incorporation or reduction of molecular oxygen; GO:0010132,dhurrin biosynthetic process	K13029: CYP71E1; 4-hydroxyphenylacetaldehyde oxime monooxygenase [EC:1.14.14.37]	At3g26300	ref|XP_002442920.2|	C71E1_SORBI,RecName: Full=4-hydroxyphenylacetaldehyde oxime monooxygenase; EC=1.14.14.37 {ECO:0000269|PubMed:26361733}; AltName: Full=Cytochrome P450 71E1;	A0A1D5X897_WHEAT,SubName: Full=Uncharacterized protein {ECO:0000313|EnsemblPlants:TRIAE_CS42_4AL_TGACv1_291166_AA0992650.1};
TraesCSU01G064800	15	46	1.667	0.000964729	0.0048533	up	--	--	--	--	--	--	--	--	--	--	--	--	--	--	--	--	--	--	TraesCSU01G064800	chrUn	50752013	50752976	-	964	protein_coding	GO:0005524,ATP binding; GO:0046316,gluconokinase activity; GO:0016787,hydrolase activity; GO:0046177,D-gluconate catabolic process	K00851: E2.7.1.12, gntK, idnK; gluconokinase [EC:2.7.1.12]	At2g16790	ref|XP_020165452.1|	GNTK_ARATH,RecName: Full=Gluconokinase {ECO:0000303|PubMed:12447540}; EC=2.7.1.12 {ECO:0000250|UniProtKB:Q5FQ97}; AltName: Full=Gluconate kinase {ECO:0000303|PubMed:12447540};	A0A1D5X3I0_WHEAT,RecName: Full=Gluconokinase {ECO:0000256|RuleBase:RU363066}; EC=2.7.1.12 {ECO:0000256|RuleBase:RU363066};
TraesCSU01G063800	118	43	-1.471	7.1628e-07	6.30546e-06	down	--	--	--	--	--	--	17	3	-2.681	0.00141749	0.00618538	down	--	--	--	--	--	--	TraesCSU01G063800	chrUn	50424038	50425364	+	1327	protein_coding	GO:0005887,integral component of plasma membrane; GO:0016020,membrane; GO:0035673,oligopeptide transmembrane transporter activity; GO:0015031,protein transport	--	At4g10770	ref|XP_020162822.1|	OPT7_ARATH,RecName: Full=Oligopeptide transporter 7; Short=AtOPT7;	A0A1D5X900_WHEAT,SubName: Full=Uncharacterized protein {ECO:0000313|EnsemblPlants:TRIAE_CS42_4AL_TGACv1_291813_AA0996690.3};
TraesCSU01G063100	--	--	--	--	--	--	217	490	1.175	8.2358e-09	8.40038e-08	up	--	--	--	--	--	--	--	--	--	--	--	--	TraesCSU01G063100	chrUn	49378966	49380143	+	1178	protein_coding	GO:0016021,integral component of membrane; GO:0016758,transferase activity, transferring hexosyl groups; GO:0008152,metabolic process	--	At5g49690	ref|XP_020162409.1|	URT1_FRAAN,RecName: Full=Putative UDP-rhamnose:rhamnosyltransferase 1; Short=FaRT1 {ECO:0000303|PubMed:16443693}; EC=2.4.1.- {ECO:0000250|UniProtKB:Q940V3}; AltName: Full=Glycosyltransferase 4; Short=FaGT4 {ECO:0000312|EMBL:AAU09445.1};	A0A1D5X6V4_WHEAT,SubName: Full=Uncharacterized protein {ECO:0000313|EnsemblPlants:TRIAE_CS42_4AL_TGACv1_290499_AA0986080.1};
TraesCSU01G063000	--	--	--	--	--	--	816	350	-1.221	1.54377e-14	2.74426e-13	down	--	--	--	--	--	--	--	--	--	--	--	--	TraesCSU01G063000	chrUn	49322782	49324219	+	1438	protein_coding	GO:0043231,intracellular membrane-bounded organelle; GO:0080043,quercetin 3-O-glucosyltransferase activity; GO:0080044,quercetin 7-O-glucosyltransferase activity; GO:0008152,metabolic process	K18823: UGT91H4; soyasaponin III rhamnosyltransferase [EC:2.4.1.273]	At5g65550	dbj|BAJ86656.1|	U91B1_ARATH,RecName: Full=UDP-glycosyltransferase 91B1; EC=2.4.1.-;	A0A1D5X9K0_WHEAT,SubName: Full=Uncharacterized protein {ECO:0000313|EnsemblPlants:TRIAE_CS42_4AL_TGACv1_293019_AA1000030.1};
TraesCSU01G062800	--	--	--	--	--	--	--	--	--	--	--	--	1184	133	-3.159	1.0987e-33	5.67495e-32	down	729	328	-1.155	7.89711e-08	8.29086e-07	down	TraesCSU01G062800	chrUn	49139961	49140344	-	384	protein_coding	GO:0005576,extracellular region; GO:0020037,heme binding; GO:0046872,metal ion binding; GO:0004601,peroxidase activity; GO:0032922,circadian regulation of gene expression; GO:0097167,circadian regulation of translation; GO:0042744,hydrogen peroxide catabolic process; GO:0042752,regulation of circadian rhythm; GO:0006979,response to oxidative stress	K00430: E1.11.1.7; peroxidase [EC:1.11.1.7]	At1g05260	ref|XP_020170606.1|	PER2_MAIZE,RecName: Full=Peroxidase 2; EC=1.11.1.7; AltName: Full=Plasma membrane-bound peroxidase 2; Short=pmPOX2; Flags: Precursor;	A0A1D5X9S8_WHEAT,RecName: Full=Peroxidase {ECO:0000256|RuleBase:RU362060, ECO:0000256|SAAS:SAAS00709852}; EC=1.11.1.7 {ECO:0000256|RuleBase:RU362060, ECO:0000256|SAAS:SAAS00709852};
TraesCSU01G062700	--	--	--	--	--	--	--	--	--	--	--	--	100	14	-2.861	7.26052e-08	6.68906e-07	down	42	17	-1.287	0.0147803	0.0450339	down	TraesCSU01G062700	chrUn	49112802	49113896	+	1095	protein_coding	GO:0005576,extracellular region; GO:0020037,heme binding; GO:0046872,metal ion binding; GO:0004601,peroxidase activity; GO:0032922,circadian regulation of gene expression; GO:0097167,circadian regulation of translation; GO:0042744,hydrogen peroxide catabolic process; GO:0042752,regulation of circadian rhythm; GO:0006979,response to oxidative stress	K00430: E1.11.1.7; peroxidase [EC:1.11.1.7]	At1g05260	ref|XP_020170601.1|	PER2_MAIZE,RecName: Full=Peroxidase 2; EC=1.11.1.7; AltName: Full=Plasma membrane-bound peroxidase 2; Short=pmPOX2; Flags: Precursor;	A0A1D5X9S8_WHEAT,RecName: Full=Peroxidase {ECO:0000256|RuleBase:RU362060, ECO:0000256|SAAS:SAAS00709852}; EC=1.11.1.7 {ECO:0000256|RuleBase:RU362060, ECO:0000256|SAAS:SAAS00709852};
TraesCSU01G062000	--	--	--	--	--	--	1	23	4.223	1.01354e-05	6.6756e-05	up	--	--	--	--	--	--	--	--	--	--	--	--	TraesCSU01G062000	chrUn	48421519	48429340	+	7822	protein_coding	GO:0031969,chloroplast membrane; GO:0046608,carotenoid isomerase activity; GO:0016491,oxidoreductase activity; GO:0016117,carotenoid biosynthetic process	--	At1g57770	ref|XP_020180834.1|	CRTSO_DAUCA,RecName: Full=Prolycopene isomerase, chloroplastic; Short=CrtISO; EC=5.2.1.13; AltName: Full=Carotenoid isomerase; Flags: Precursor;	A0A1D5ZJV4_WHEAT,SubName: Full=Uncharacterized protein {ECO:0000313|EnsemblPlants:TRIAE_CS42_5DL_TGACv1_433078_AA1401060.1};
TraesCSU01G061300	--	--	--	--	--	--	--	--	--	--	--	--	16	0	-6.447	5.04605e-06	3.56248e-05	down	19	0	-6.857	3.13907e-06	2.50242e-05	down	TraesCSU01G061300	chrUn	47856596	47857501	+	906	protein_coding	--	--	--	gb|EMS49995.1|	--	A0A1D5XRZ9_WHEAT,SubName: Full=Uncharacterized protein {ECO:0000313|EnsemblPlants:TRIAE_CS42_4BS_TGACv1_328647_AA1091680.1};
TraesCSU01G059700	--	--	--	--	--	--	--	--	--	--	--	--	2	12	2.646	0.00379748	0.0147744	up	--	--	--	--	--	--	TraesCSU01G059700	chrUn	47068022	47068840	-	819	protein_coding	GO:0016021,integral component of membrane; GO:0005886,plasma membrane; GO:0009506,plasmodesma; GO:0042742,defense response to bacterium	--	At2g27080	dbj|BAK01664.1|	NHL13_ARATH,RecName: Full=NDR1/HIN1-like protein 13 {ECO:0000303|PubMed:26206852};	F2D925_HORVV,SubName: Full=Predicted protein {ECO:0000313|EMBL:BAJ91596.1};
TraesCSU01G059300	--	--	--	--	--	--	--	--	--	--	--	--	--	--	--	--	--	--	9	1	-2.831	0.0148325	0.0451691	down	TraesCSU01G059300	chrUn	46226528	46230337	+	3810	protein_coding	GO:0043531,ADP binding; GO:0005524,ATP binding; GO:0006952,defense response	--	--	ref|XP_020146514.1|	RGA4_SOLBU,RecName: Full=Putative disease resistance protein RGA4; AltName: Full=RGA4-blb;	M8ARA2_AEGTA,SubName: Full=Putative disease resistance protein RGA4 {ECO:0000313|EMBL:EMT07051.1, ECO:0000313|EnsemblPlants:EMT07051};
TraesCSU01G059000	582	233	-1.323	1.0144e-16	2.31021e-15	down	145	331	1.193	9.29586e-07	7.23333e-06	up	--	--	--	--	--	--	--	--	--	--	--	--	TraesCSU01G059000	chrUn	46203461	46204519	+	1059	protein_coding	--	--	At3g19430	ref|XP_020146496.1|	--	A0A1D5WFU3_WHEAT,SubName: Full=Uncharacterized protein {ECO:0000313|EnsemblPlants:TRIAE_CS42_3DL_TGACv1_249640_AA0853140.1};
TraesCSU01G058200	--	--	--	--	--	--	--	--	--	--	--	--	--	--	--	--	--	--	45	100	1.142	0.000444556	0.00220749	up	TraesCSU01G058200	chrUn	45753841	45756439	-	2599	protein_coding	GO:0009570,chloroplast stroma; GO:0009535,chloroplast thylakoid membrane; GO:0005525,GTP binding; GO:0046872,metal ion binding; GO:0006614,SRP-dependent cotranslational protein targeting to membrane	--	At2g45770	gb|EMS57234.1|	CFTSY_ARATH,RecName: Full=Cell division protein FtsY homolog, chloroplastic; AltName: Full=Chloroplast SRP receptor homolog, alpha subunit CpFtsY; AltName: Full=Fused signal recognition particle receptor; Flags: Precursor;	A0A287MNL2_HORVV,SubName: Full=Uncharacterized protein {ECO:0000313|EnsemblPlants:HORVU3Hr1G110160.6};
TraesCSU01G057800	--	--	--	--	--	--	--	--	--	--	--	--	--	--	--	--	--	--	709	1468	1.05	5.5283e-07	5.02458e-06	up	TraesCSU01G057800	chrUn	45619172	45619717	-	546	protein_coding	--	--	--	--	--	--
TraesCSU01G056700	--	--	--	--	--	--	5	17	1.743	0.0157789	0.0470757	up	73	32	-1.176	0.00083585	0.00385422	down	17	47	1.456	0.000637334	0.00303286	up	TraesCSU01G056700	chrUn	43664724	43665176	+	453	protein_coding	GO:0008289,lipid binding; GO:0006869,lipid transport	--	At5g59310	ref|XP_020201309.1|	NLT41_HORVU,RecName: Full=Non-specific lipid-transfer protein 4.1; Short=LTP 4.1; AltName: Full=CW-21; Short=CW21; Flags: Precursor;	A0A1D5WSS8_WHEAT,RecName: Full=Non-specific lipid-transfer protein {ECO:0000256|RuleBase:RU000628};
TraesCSU01G056300	--	--	--	--	--	--	--	--	--	--	--	--	215	541	1.327	1.57845e-17	3.51595e-16	up	--	--	--	--	--	--	TraesCSU01G056300	chrUn	43324615	43329285	-	4671	protein_coding	GO:0009570,chloroplast stroma; GO:0030604,1-deoxy-D-xylulose-5-phosphate reductoisomerase activity; GO:0030145,manganese ion binding; GO:0070402,NADPH binding; GO:0051484,isopentenyl diphosphate biosynthetic process, methylerythritol 4-phosphate pathway involved in terpenoid biosynthetic process; GO:0046686,response to cadmium ion	--	At5g62790	ref|XP_020151947.1|	DXR_ORYSJ,RecName: Full=1-deoxy-D-xylulose 5-phosphate reductoisomerase, chloroplastic; Short=1-deoxyxylulose-5-phosphate reductoisomerase; Short=DXP reductoisomerase; EC=1.1.1.267; AltName: Full=2-C-methyl-D-erythritol 4-phosphate synthase; Flags: Precursor;	A0A1D5WS85_WHEAT,SubName: Full=Uncharacterized protein {ECO:0000313|EnsemblPlants:TRIAE_CS42_3DS_TGACv1_271954_AA0911680.1};
TraesCSU01G054700	--	--	--	--	--	--	51	117	1.201	6.58757e-06	4.47913e-05	up	--	--	--	--	--	--	--	--	--	--	--	--	TraesCSU01G054700	chrUn	42599029	42603246	+	4218	protein_coding	GO:0009331,glycerol-3-phosphate dehydrogenase complex; GO:0004367,glycerol-3-phosphate dehydrogenase [NAD+] activity; GO:0051287,NAD binding; GO:0042803,protein homodimerization activity; GO:0005975,carbohydrate metabolic process; GO:0046168,glycerol-3-phosphate catabolic process	K00006: GPD1; glycerol-3-phosphate dehydrogenase (NAD+) [EC:1.1.1.8]	At5g40610	ref|XP_020198270.1|	GPDA_CUPLA,RecName: Full=Glycerol-3-phosphate dehydrogenase [NAD(+)]; EC=1.1.1.8;	A0A1D5V994_WHEAT,RecName: Full=Glycerol-3-phosphate dehydrogenase [NAD(+)] {ECO:0000256|RuleBase:RU361243}; EC=1.1.1.8 {ECO:0000256|RuleBase:RU361243};
TraesCSU01G054500	--	--	--	--	--	--	--	--	--	--	--	--	--	--	--	--	--	--	97	212	1.128	2.51251e-07	2.41505e-06	up	TraesCSU01G054500	chrUn	42590673	42594425	+	3753	protein_coding	GO:0043231,intracellular membrane-bounded organelle; GO:0004519,endonuclease activity; GO:0003723,RNA binding; GO:0009451,RNA modification	--	At3g59040	emb|CDJ26516.1|	PP287_ARATH,RecName: Full=Pentatricopeptide repeat-containing protein At3g59040;	W5D238_WHEAT,SubName: Full=Uncharacterized protein {ECO:0000313|EMBL:CDJ26516.1, ECO:0000313|EnsemblPlants:TRIAE_CS42_3B_TGACv1_225466_AA0808740.1};
TraesCSU01G053700	--	--	--	--	--	--	929	1993	1.101	2.52322e-12	3.67426e-11	up	--	--	--	--	--	--	--	--	--	--	--	--	TraesCSU01G053700	chrUn	42210661	42211649	-	989	protein_coding	--	--	At5g40690	ref|XP_020162314.1|	--	A0A1D5W4D6_WHEAT,SubName: Full=Uncharacterized protein {ECO:0000313|EnsemblPlants:TRIAE_CS42_3B_TGACv1_224116_AA0792500.1};
TraesCSU01G053500	--	--	--	--	--	--	10	52	2.409	6.53255e-07	5.19487e-06	up	--	--	--	--	--	--	22	100	2.158	4.08148e-08	4.50106e-07	up	TraesCSU01G053500	chrUn	42190849	42191594	+	746	protein_coding	GO:0009507,chloroplast; GO:0009535,chloroplast thylakoid membrane; GO:0016021,integral component of membrane; GO:0010190,cytochrome b6f complex assembly	--	At5g36120	emb|CDJ26331.1|	CCB3_ARATH,RecName: Full=Protein COFACTOR ASSEMBLY OF COMPLEX C SUBUNIT B CCB3, chloroplastic {ECO:0000305}; AltName: Full=YGGT family protein YLMG3 {ECO:0000305}; AltName: Full=YlmG homolog protein 3 {ECO:0000305}; Short=AtYLMG3 {ECO:0000305}; Flags: Precursor;	A0A077REU1_WHEAT,SubName: Full=Uncharacterized protein {ECO:0000313|EMBL:CDJ26331.1, ECO:0000313|EnsemblPlants:TRIAE_CS42_3B_TGACv1_224116_AA0792540.1};
TraesCSU01G052900	--	--	--	--	--	--	416	196	-1.087	2.03532e-07	1.73961e-06	down	--	--	--	--	--	--	294	141	-1.052	8.27283e-06	6.06669e-05	down	TraesCSU01G052900	chrUn	41925501	41927747	+	2247	protein_coding	--	K10581: UBE2O; ubiquitin-conjugating enzyme E2 O [EC:2.3.2.24]	At4g21700	emb|CDM86702.1|	--	A0A077S8A8_WHEAT,SubName: Full=Uncharacterized protein {ECO:0000313|EMBL:CDM86702.1, ECO:0000313|EnsemblPlants:TRIAE_CS42_3B_TGACv1_224949_AA0803570.1};
TraesCSU01G051900	770	1548	1.005	2.30789e-14	4.4291e-13	up	300	1382	2.202	4.89332e-51	5.04033e-49	up	--	--	--	--	--	--	709	1691	1.253	4.53258e-06	3.51042e-05	up	TraesCSU01G051900	chrUn	41302552	41303908	+	1357	protein_coding	GO:0042973,glucan endo-1,3-beta-D-glucosidase activity; GO:0005975,carbohydrate metabolic process; GO:0006952,defense response	K19891: GN1_2_3; glucan endo-1,3-beta-glucosidase 1/2/3 [EC:3.2.1.39]	At3g57260	emb|CDM86358.1|	E13A_HORVU,RecName: Full=Glucan endo-1,3-beta-glucosidase GI; EC=3.2.1.39; AltName: Full=(1->3)-beta-glucan endohydrolase GI; AltName: Full=(1->3)-beta-glucanase isoenzyme GI; AltName: Full=Beta-1,3-endoglucanase GI;	A0A077S7Q4_WHEAT,SubName: Full=Uncharacterized protein {ECO:0000313|EMBL:CDM86358.1};
TraesCSU01G051700	39	7	-2.549	3.4218e-06	2.72457e-05	down	39	15	-1.324	0.00811406	0.0269016	down	--	--	--	--	--	--	--	--	--	--	--	--	TraesCSU01G051700	chrUn	41224949	41226288	+	1340	protein_coding	GO:0006952,defense response	--	At5g21090	ref|XP_020176902.1|	LRR2_ARATH,RecName: Full=Leucine-rich repeat protein 2 {ECO:0000305}; Short=AtLRR2 {ECO:0000305}; Flags: Precursor;	A0A1D5WA45_WHEAT,SubName: Full=Uncharacterized protein {ECO:0000313|EnsemblPlants:TRIAE_CS42_3B_TGACv1_226808_AA0819480.1};
TraesCSU01G050800	272	118	-1.201	3.5823e-10	4.642e-09	down	--	--	--	--	--	--	272	123	-1.137	8.41971e-08	7.69821e-07	down	417	99	-2.077	5.16709e-14	1.14472e-12	down	TraesCSU01G050800	chrUn	40642373	40644933	-	2561	protein_coding	GO:0048046,apoplast; GO:0005537,mannose binding	--	--	emb|CDM86052.1|	LECH_HORVV,RecName: Full=Horcolin; AltName: Full=Agglutinin; AltName: Full=Mannose-specific lectin;	A0A1D5W3I9_WHEAT,SubName: Full=Uncharacterized protein {ECO:0000313|EnsemblPlants:TRIAE_CS42_3B_TGACv1_223852_AA0788430.3};
TraesCSU01G050600	--	--	--	--	--	--	5	30	2.598	0.000118154	0.000635249	up	--	--	--	--	--	--	--	--	--	--	--	--	TraesCSU01G050600	chrUn	40572139	40573756	+	1618	protein_coding	GO:0016021,integral component of membrane; GO:0005774,vacuolar membrane; GO:0005773,vacuole; GO:0008374,O-acyltransferase activity; GO:0006629,lipid metabolic process	K06129: LYPLA3; lysophospholipase III [EC:3.1.1.5]	At1g27480	emb|CDM80112.1|	LCAT1_ARATH,RecName: Full=Lecithin-cholesterol acyltransferase-like 1; EC=2.3.1.-;	A0A077RTT5_WHEAT,SubName: Full=Uncharacterized protein {ECO:0000313|EMBL:CDM80367.1, ECO:0000313|EnsemblPlants:TRIAE_CS42_3B_TGACv1_222766_AA0770250.1};
TraesCSU01G049700	732	327	-1.166	8.12513e-15	1.60962e-13	down	--	--	--	--	--	--	543	190	-1.513	2.24174e-12	3.36344e-11	down	--	--	--	--	--	--	TraesCSU01G049700	chrUn	39535113	39538677	-	3565	protein_coding	GO:0005887,integral component of plasma membrane; GO:0015297,antiporter activity; GO:0015181,arginine transmembrane transporter activity; GO:0015185,gamma-aminobutyric acid transmembrane transporter activity; GO:0015180,L-alanine transmembrane transporter activity; GO:0005313,L-glutamate transmembrane transporter activity; GO:0015189,L-lysine transmembrane transporter activity; GO:0015812,gamma-a…	--	At2g01170	ref|XP_020183715.1|	BAT1_ORYSJ,RecName: Full=Amino-acid permease BAT1 homolog;	A0A1D5W7B7_WHEAT,SubName: Full=Uncharacterized protein {ECO:0000313|EnsemblPlants:TRIAE_CS42_3B_TGACv1_225155_AA0805550.1};
TraesCSU01G049400	459	964	1.068	6.47039e-11	9.05234e-10	up	1093	2760	1.337	4.9747e-23	1.58683e-21	up	207	1684	3.025	4.68047e-41	3.26254e-39	up	602	2064	1.779	4.35461e-14	9.71919e-13	up	TraesCSU01G049400	chrUn	39285279	39285449	+	171	protein_coding	GO:0046872,metal ion binding	--	At3g09390	ref|XP_020153363.1|	MT1A_ORYSJ,RecName: Full=Metallothionein-like protein 1A; AltName: Full=Class I metallothionein-like protein 1A; AltName: Full=OsMT-I-1a; Short=OsMT1a;	A0A1D5W1H0_WHEAT,SubName: Full=Uncharacterized protein {ECO:0000313|EnsemblPlants:TRIAE_CS42_3B_TGACv1_223221_AA0778170.1};
TraesCSU01G049100	--	--	--	--	--	--	441	2104	2.252	1.70342e-43	1.34538e-41	up	913	2321	1.346	4.58689e-21	1.28411e-19	up	666	1350	1.019	2.13558e-12	3.98415e-11	up	TraesCSU01G049100	chrUn	39241254	39245188	+	3935	protein_coding	GO:0005783,endoplasmic reticulum; GO:0005789,endoplasmic reticulum membrane; GO:0009923,fatty acid elongase complex; GO:0016021,integral component of membrane; GO:0005886,plasma membrane; GO:0009922,fatty acid elongase activity; GO:0016627,oxidoreductase activity, acting on the CH-CH group of donors; GO:0042335,cuticle development; GO:0006665,sphingolipid metabolic process; GO:0010091,trichome br…	K10258: TER, TSC13, CER10; very-long-chain enoyl-CoA reductase [EC:1.3.1.93]	At3g55360	ref|XP_020191516.1|	TECR_ARATH,RecName: Full=Very-long-chain enoyl-CoA reductase {ECO:0000305}; EC=1.3.1.93 {ECO:0000305|PubMed:14673020, ECO:0000305|PubMed:15829606}; AltName: Full=Enoyl-CoA reductase; Short=AtECR; AltName: Full=Protein ECERIFERUM 10; AltName: Full=Synaptic glycoprotein SC2-like protein;	M0XH03_HORVV,SubName: Full=Uncharacterized protein {ECO:0000313|EnsemblPlants:HORVU3Hr1G013790.1};
TraesCSU01G048800	--	--	--	--	--	--	0	7	5.193	0.00199792	0.00796624	up	--	--	--	--	--	--	--	--	--	--	--	--	TraesCSU01G048800	chrUn	38821023	38821589	+	567	protein_coding	--	--	--	emb|CDM81129.1|	--	A0A077RVG0_WHEAT,SubName: Full=Uncharacterized protein {ECO:0000313|EMBL:CDM81129.1};
TraesCSU01G048200	13	3	-2.314	0.0126152	0.0454363	down	--	--	--	--	--	--	--	--	--	--	--	--	--	--	--	--	--	--	TraesCSU01G048200	chrUn	38416571	38418184	+	1614	protein_coding	--	--	--	emb|CDM80977.1|	--	A0A077RV58_WHEAT,SubName: Full=Uncharacterized protein {ECO:0000313|EMBL:CDM80977.1};
TraesCSU01G047800	--	--	--	--	--	--	10	43	2.072	7.01065e-05	0.000394666	up	--	--	--	--	--	--	24	200	3.058	0.000368629	0.00187198	up	TraesCSU01G047800	chrUn	37811053	37813077	-	2025	protein_coding	GO:0008792,arginine decarboxylase activity; GO:0006527,arginine catabolic process; GO:0009446,putrescine biosynthetic process; GO:0008295,spermidine biosynthetic process	K01583: E4.1.1.19; arginine decarboxylase [EC:4.1.1.19]	At2g16500	emb|CDM81060.1|	SPE1_AVESA,RecName: Full=Arginine decarboxylase; Short=ADC; Short=ARGDC; EC=4.1.1.19;	W5D5N5_WHEAT,RecName: Full=Arginine decarboxylase {ECO:0000256|RuleBase:RU003740}; EC=4.1.1.19 {ECO:0000256|RuleBase:RU003740};
TraesCSU01G047400	--	--	--	--	--	--	240	82	-1.548	5.71494e-14	9.59341e-13	down	42	109	1.37	1.09441e-06	8.56971e-06	up	--	--	--	--	--	--	TraesCSU01G047400	chrUn	37381735	37387093	-	5359	protein_coding	GO:0016021,integral component of membrane; GO:0005886,plasma membrane; GO:0005524,ATP binding; GO:0030247,polysaccharide binding; GO:0004674,protein serine/threonine kinase activity; GO:0007166,cell surface receptor signaling pathway; GO:0071215,cellular response to abscisic acid stimulus; GO:0042631,cellular response to water deprivation; GO:0048573,photoperiodism, flowering	--	At1g25390	emb|CDM80943.1|	LRL12_ARATH,RecName: Full=LEAF RUST 10 DISEASE-RESISTANCE LOCUS RECEPTOR-LIKE PROTEIN KINASE-like 1.2 {ECO:0000303|PubMed:12805585}; EC=2.7.11.1; AltName: Full=Probable receptor-like serine/threonine-protein kinase LRK10L-1.2 {ECO:0000305}; Flags: Precursor;	A0A1D5VYJ2_WHEAT,SubName: Full=Uncharacterized protein {ECO:0000313|EnsemblPlants:TRIAE_CS42_3B_TGACv1_222391_AA0763730.1};
TraesCSU01G046600	--	--	--	--	--	--	--	--	--	--	--	--	28	3	-3.142	1.90798e-05	0.000122241	down	--	--	--	--	--	--	TraesCSU01G046600	chrUn	36508217	36513494	+	5278	protein_coding	GO:0000139,Golgi membrane; GO:0016021,integral component of membrane; GO:0016757,transferase activity, transferring glycosyl groups; GO:0071555,cell wall organization	K13680: CSLA; beta-mannan synthase [EC:2.4.1.32]	At5g03760	emb|CDM86569.1|	CSLAB_ORYSJ,RecName: Full=Probable mannan synthase 11; EC=2.4.1.-; AltName: Full=Cellulose synthase-like protein A11; AltName: Full=OsCslA11;	A0A077S8H2_WHEAT,SubName: Full=Uncharacterized protein {ECO:0000313|EMBL:CDM86569.1, ECO:0000313|EnsemblPlants:TRIAE_CS42_3B_TGACv1_220828_AA0720500.1};
TraesCSU01G044900	48	196	2.051	2.44104e-16	5.40836e-15	up	57	221	1.954	8.09653e-14	1.34512e-12	up	--	--	--	--	--	--	--	--	--	--	--	--	TraesCSU01G044900	chrUn	35451270	35452370	-	1101	protein_coding	GO:0005634,nucleus; GO:0061630,ubiquitin protein ligase activity; GO:0008270,zinc ion binding; GO:0007275,multicellular organism development; GO:0006511,ubiquitin-dependent protein catabolic process	K04506: SIAH1; E3 ubiquitin-protein ligase SIAH1 [EC:2.3.2.27]	At5g37930	emb|CDM80516.1|	SIL10_ARATH,RecName: Full=E3 ubiquitin-protein ligase SINA-like 10; EC=2.3.2.27; AltName: Full=RING-type E3 ubiquitin transferase SINA-like 10 {ECO:0000305}; AltName: Full=Seven in absentia-like protein 10;	A0A1D5VTC5_WHEAT,SubName: Full=E3 ubiquitin-protein ligase {ECO:0000313|EnsemblPlants:TRIAE_CS42_3B_TGACv1_221322_AA0737310.1};
TraesCSU01G044500	82	240	1.552	6.18462e-14	1.14262e-12	up	30	218	2.908	4.4375e-26	1.6714e-24	up	--	--	--	--	--	--	--	--	--	--	--	--	TraesCSU01G044500	chrUn	35334954	35342442	+	7489	protein_coding	GO:0016157,sucrose synthase activity; GO:0046524,sucrose-phosphate synthase activity; GO:0005986,sucrose biosynthetic process	K00696: E2.4.1.14; sucrose-phosphate synthase [EC:2.4.1.14]	At5g20280	emb|CDM80277.1|	SPSA4_ORYSJ,RecName: Full=Probable sucrose-phosphate synthase 4; EC=2.4.1.14; AltName: Full=Sucrose phosphate synthase 4F; Short=OsSPS4F; AltName: Full=UDP-glucose-fructose-phosphate glucosyltransferase;	A0A077RP15_WHEAT,SubName: Full=Uncharacterized protein {ECO:0000313|EMBL:CDM80277.1};
TraesCSU01G044200	--	--	--	--	--	--	50	16	-1.638	7.46803e-05	0.000417875	down	--	--	--	--	--	--	--	--	--	--	--	--	TraesCSU01G044200	chrUn	35315336	35317532	+	2197	protein_coding	GO:0016021,integral component of membrane; GO:0005886,plasma membrane; GO:0005524,ATP binding; GO:0004674,protein serine/threonine kinase activity	--	At1g66980_2	dbj|BAO51904.1|	LRK10_WHEAT,RecName: Full=Rust resistance kinase Lr10 {ECO:0000312|EMBL:AAC49629.1}; EC=2.7.11.1; AltName: Full=Probable receptor-like serine/threonine-protein kinase LRK10; Flags: Precursor;	A0A1D5VPC9_WHEAT,SubName: Full=Uncharacterized protein {ECO:0000313|EnsemblPlants:TRIAE_CS42_3B_TGACv1_220726_AA0717050.1};
TraesCSU01G041800	--	--	--	--	--	--	--	--	--	--	--	--	1085	344	-1.655	1.00227e-13	1.6885e-12	down	--	--	--	--	--	--	TraesCSU01G041800	chrUn	34164881	34166353	-	1473	protein_coding	GO:0016021,integral component of membrane; GO:0005524,ATP binding; GO:0042803,protein homodimerization activity; GO:0004674,protein serine/threonine kinase activity	--	At3g55950	gb|EMS59208.1|	ACCR3_ARATH,RecName: Full=Putative serine/threonine-protein kinase-like protein CCR3; EC=2.7.11.1; AltName: Full=Protein CRINKLY 4 RELATED 3; Short=AtCRR3; Flags: Precursor;	A0A1D5W411_WHEAT,SubName: Full=Uncharacterized protein {ECO:0000313|EnsemblPlants:TRIAE_CS42_3B_TGACv1_223994_AA0790620.1};
TraesCSU01G038900	--	--	--	--	--	--	--	--	--	--	--	--	--	--	--	--	--	--	1594	3716	1.221	3.40521e-10	4.93476e-09	up	TraesCSU01G038900	chrUn	31929871	31933572	+	3702	protein_coding	GO:0000139,Golgi membrane; GO:0016021,integral component of membrane; GO:0016757,transferase activity, transferring glycosyl groups; GO:0071555,cell wall organization	--	At4g31590	ref|XP_020171711.1|	CSLC3_ORYSJ,RecName: Full=Probable xyloglucan glycosyltransferase 3; EC=2.4.1.-; AltName: Full=Cellulose synthase-like protein C3; AltName: Full=OsCslC3;	A0A1D5VII2_WHEAT,SubName: Full=Uncharacterized protein {ECO:0000313|EnsemblPlants:TRIAE_CS42_3AS_TGACv1_211225_AA0686890.1};
TraesCSU01G038200	--	--	--	--	--	--	--	--	--	--	--	--	--	--	--	--	--	--	6	0	-5.288	0.00990304	0.0322595	down	TraesCSU01G038200	chrUn	31625011	31626433	-	1423	protein_coding	GO:0050734,hydroxycinnamoyltransferase activity	K13065: E2.3.1.133, HCT; shikimate O-hydroxycinnamoyltransferase [EC:2.3.1.133]	--	ref|XP_020173923.1|	TBT1_ORYSJ,RecName: Full=Tryptamine benzoyltransferase 1 {ECO:0000305}; Short=OsTBT1 {ECO:0000303|PubMed:27354554}; EC=2.3.1.- {ECO:0000305};	A0A1D5TTN4_WHEAT,SubName: Full=Uncharacterized protein {ECO:0000313|EnsemblPlants:TRIAE_CS42_2BL_TGACv1_129401_AA0382010.1};
TraesCSU01G036600	7904	3915	-1.013	1.69664e-19	4.62877e-18	down	--	--	--	--	--	--	563	199	-1.499	0.00408377	0.0157415	down	666	155	-2.104	4.89636e-10	6.96081e-09	down	TraesCSU01G036600	chrUn	31204679	31208933	+	4255	protein_coding	GO:0009507,chloroplast; GO:0008422,beta-glucosidase activity; GO:0102726,DIMBOA glucoside beta-D-glucosidase activity; GO:0102483,scopolin beta-glucosidase activity; GO:0005975,carbohydrate metabolic process	K01188: E3.2.1.21; beta-glucosidase [EC:3.2.1.21]	At5g44640	sp|D5MTF8.1|	HGL1D_WHEAT,RecName: Full=4-hydroxy-7-methoxy-3-oxo-3,4-dihydro-2H-1,4-benzoxazin-2-yl glucoside beta-D-glucosidase 1d, chloroplastic; EC=3.2.1.182; AltName: Full=Beta-glucosidase 1d; Short=TaGlu1d; EC=3.2.1.21; Flags: Precursor;	A0A1D6RJ30_WHEAT,SubName: Full=Uncharacterized protein {ECO:0000313|EnsemblPlants:TRIAE_CS42_2AL_TGACv1_094425_AA0297430.2};
TraesCSU01G036400	--	--	--	--	--	--	--	--	--	--	--	--	--	--	--	--	--	--	98	48	-1.032	0.00266241	0.0105935	down	TraesCSU01G036400	chrUn	31095050	31096333	-	1284	protein_coding	GO:0005829,cytosol; GO:0004842,ubiquitin-protein transferase activity; GO:0006952,defense response; GO:0051865,protein autoubiquitination; GO:0016567,protein ubiquitination; GO:0010200,response to chitin; GO:0009414,response to water deprivation	--	At2g35930	ref|XP_020177771.1|	PUB23_ARATH,RecName: Full=E3 ubiquitin-protein ligase PUB23; EC=2.3.2.27; AltName: Full=Plant U-box protein 23; AltName: Full=RING-type E3 ubiquitin transferase PUB23 {ECO:0000305}; AltName: Full=U-box domain-containing protein 23;	A0A1D5TFM8_WHEAT,RecName: Full=RING-type E3 ubiquitin transferase {ECO:0000256|SAAS:SAAS00702733}; EC=2.3.2.27 {ECO:0000256|SAAS:SAAS00702733};
TraesCSU01G036000	--	--	--	--	--	--	--	--	--	--	--	--	1116	33	-5.067	1.03714e-101	4.52879e-99	down	382	80	-2.255	5.47465e-26	3.21397e-24	down	TraesCSU01G036000	chrUn	30891708	30894943	-	3236	protein_coding	--	--	--	ref|XP_020178904.1|	--	A0A1D5TC46_WHEAT,SubName: Full=Uncharacterized protein {ECO:0000313|EnsemblPlants:TRIAE_CS42_2AL_TGACv1_094573_AA0299760.1};
TraesCSU01G035500	--	--	--	--	--	--	133	39	-1.795	2.44809e-08	2.36311e-07	down	35	11	-1.755	0.000232973	0.00121933	down	156	5	-5.089	7.68189e-28	5.07548e-26	down	TraesCSU01G035500	chrUn	30344532	30347197	-	2666	protein_coding	GO:0005737,cytoplasm; GO:0120013,intermembrane lipid transfer activity	K08051: PLEKHA8, FAPP2; pleckstrin homology domain containing family A member 8	--	ref|XP_020163140.1|	GLTP2_ARATH,RecName: Full=Glycolipid transfer protein 2 {ECO:0000303|PubMed:16309699};	A0A1D5Y3B5_WHEAT,SubName: Full=Uncharacterized protein {ECO:0000313|EnsemblPlants:TRIAE_CS42_4DL_TGACv1_344619_AA1148470.1};
TraesCSU01G034700	215	471	1.132	6.80052e-14	1.25267e-12	up	--	--	--	--	--	--	204	483	1.241	1.78862e-11	2.4337e-10	up	--	--	--	--	--	--	TraesCSU01G034700	chrUn	30108151	30109729	+	1579	protein_coding	--	--	--	ref|XP_020197272.1|	--	A0A1D5XZF3_WHEAT,SubName: Full=Uncharacterized protein {ECO:0000313|EnsemblPlants:TRIAE_CS42_4DL_TGACv1_343145_AA1130560.1};
TraesCSU01G034500	--	--	--	--	--	--	--	--	--	--	--	--	--	--	--	--	--	--	2	37	4.371	2.40638e-07	2.3229e-06	up	TraesCSU01G034500	chrUn	30086950	30089286	+	2337	protein_coding	GO:0005618,cell wall; GO:0016020,membrane; GO:0003885,D-arabinono-1,4-lactone oxidase activity; GO:0050660,flavin adenine dinucleotide binding; GO:0050105,L-gulonolactone oxidase activity; GO:0019853,L-ascorbic acid biosynthetic process	--	At2g46740	ref|XP_020197270.1|	GGLO5_ARATH,RecName: Full=L-gulonolactone oxidase 5 {ECO:0000303|PubMed:20622436}; Short=AtGulLO5 {ECO:0000303|PubMed:20622436}; EC=1.1.3.8 {ECO:0000269|PubMed:20622436}; Flags: Precursor;	M8BKF8_AEGTA,SubName: Full=L-gulonolactone oxidase {ECO:0000313|EMBL:EMT25480.1, ECO:0000313|EnsemblPlants:EMT25480};
TraesCSU01G034100	--	--	--	--	--	--	31	13	-1.294	0.0145203	0.0439557	down	--	--	--	--	--	--	42	6	-2.916	1.52365e-06	1.28823e-05	down	TraesCSU01G034100	chrUn	30030362	30032383	-	2022	protein_coding	--	--	--	ref|XP_020197269.1|	--	A0A1D5XXQ1_WHEAT,SubName: Full=Uncharacterized protein {ECO:0000313|EnsemblPlants:TRIAE_CS42_4DL_TGACv1_342813_AA1122620.1};
TraesCSU01G033600	466	175	-1.409	4.77196e-19	1.26563e-17	down	186	436	1.234	2.27694e-09	2.47747e-08	up	868	104	-3.06	1.54994e-52	1.6044e-50	down	--	--	--	--	--	--	TraesCSU01G033600	chrUn	29912113	29913903	+	1791	protein_coding	GO:0005886,plasma membrane; GO:0048032,galacturonate binding; GO:0007267,cell-cell signaling	--	At3g48940	ref|XP_020197276.1|	REMO_SOLTU,RecName: Full=Remorin; AltName: Full=pp34;	M8BVI6_AEGTA,SubName: Full=Uncharacterized protein {ECO:0000313|EMBL:EMT06952.1, ECO:0000313|EnsemblPlants:EMT06952};
TraesCSU01G033200	21	7	-1.683	0.00738422	0.0288537	down	42	9	-2.167	1.1431e-05	7.46334e-05	down	--	--	--	--	--	--	45	9	-2.276	1.05665e-05	7.58438e-05	down	TraesCSU01G033200	chrUn	29847000	29848469	+	1470	protein_coding	GO:0050660,flavin adenine dinucleotide binding; GO:0004497,monooxygenase activity; GO:0004499,N,N-dimethylaniline monooxygenase activity; GO:0050661,NADP binding; GO:0055114,oxidation-reduction process	--	At5g07800	ref|XP_020147144.1|	GSXL9_ARATH,RecName: Full=Flavin-containing monooxygenase FMO GS-OX-like 9; EC=1.8.-.-; AltName: Full=Flavin-monooxygenase glucosinolate S-oxygenase-like 9;	A0A1D5XXC3_WHEAT,RecName: Full=Flavin-containing monooxygenase {ECO:0000256|RuleBase:RU361177}; EC=1.-.-.- {ECO:0000256|RuleBase:RU361177};
TraesCSU01G032900	--	--	--	--	--	--	--	--	--	--	--	--	14	35	1.317	0.00643961	0.0234047	up	2	22	3.35	0.00020477	0.00111278	up	TraesCSU01G032900	chrUn	29798529	29799033	+	505	protein_coding	GO:0008289,lipid binding; GO:0006869,lipid transport	--	At5g38170	ref|XP_020197265.1|	NLT2P_WHEAT,RecName: Full=Non-specific lipid-transfer protein 2P; Short=LTP2P; AltName: Full=7 kDa lipid transfer protein 2; AltName: Full=Lipid transfer protein 2 isoform 2; Short=LTP2-2;	A0A1D5XXC5_WHEAT,SubName: Full=Uncharacterized protein {ECO:0000313|EnsemblPlants:TRIAE_CS42_4DL_TGACv1_342748_AA1121000.1};
TraesCSU01G032700	--	--	--	--	--	--	--	--	--	--	--	--	--	--	--	--	--	--	10	1	-3.027	0.00741906	0.025328	down	TraesCSU01G032700	chrUn	29783170	29786565	+	3396	protein_coding	GO:0102229,amylopectin maltohydrolase activity; GO:0016161,beta-amylase activity; GO:0000272,polysaccharide catabolic process	--	At4g15210	ref|XP_020197275.1|	AMYB_HORVS,RecName: Full=Beta-amylase; EC=3.2.1.2; AltName: Full=1,4-alpha-D-glucan maltohydrolase; AltName: Full=Beta-Amy1; Flags: Precursor;	W5EKI0_WHEAT,RecName: Full=Beta-amylase {ECO:0000256|RuleBase:RU000509}; EC=3.2.1.2 {ECO:0000256|RuleBase:RU000509};
TraesCSU01G032200	--	--	--	--	--	--	23	1	-5.026	3.12763e-05	0.000188519	down	--	--	--	--	--	--	--	--	--	--	--	--	TraesCSU01G032200	chrUn	29651118	29652560	-	1443	protein_coding	GO:0050660,flavin adenine dinucleotide binding; GO:0004497,monooxygenase activity; GO:0004499,N,N-dimethylaniline monooxygenase activity; GO:0050661,NADP binding; GO:0055114,oxidation-reduction process	--	At5g61290	ref|XP_020147144.1|	GSXL8_ARATH,RecName: Full=Flavin-containing monooxygenase FMO GS-OX-like 8 {ECO:0000303|PubMed:17461789}; EC=1.8.-.- {ECO:0000305}; AltName: Full=Flavin-monooxygenase glucosinolate S-oxygenase-like 8 {ECO:0000303|PubMed:17461789};	A0A1D5YMM4_WHEAT,RecName: Full=Flavin-containing monooxygenase {ECO:0000256|RuleBase:RU361177}; EC=1.-.-.- {ECO:0000256|RuleBase:RU361177};
TraesCSU01G031600	1	21	3.954	5.09631e-05	0.000334511	up	39	13	-1.56	0.00429174	0.0155361	down	--	--	--	--	--	--	--	--	--	--	--	--	TraesCSU01G031600	chrUn	29287302	29289849	+	2548	protein_coding	GO:0030659,cytoplasmic vesicle membrane; GO:0016021,integral component of membrane; GO:0020037,heme binding; GO:0005506,iron ion binding; GO:0004497,monooxygenase activity; GO:0016705,oxidoreductase activity, acting on paired donors, with incorporation or reduction of molecular oxygen; GO:0016132,brassinosteroid biosynthetic process; GO:0010268,brassinosteroid homeostasis; GO:0007275,multicellula…	K07437: CYP26A; cytochrome P450 family 26 subfamily A	At1g12740	ref|XP_020154405.1|	C87A3_ORYSJ,RecName: Full=Cytochrome P450 87A3; EC=1.14.-.-;	A0A1D5Y1E8_WHEAT,SubName: Full=Uncharacterized protein {ECO:0000313|EnsemblPlants:TRIAE_CS42_4DL_TGACv1_343789_AA1139710.1};
TraesCSU01G031400	--	--	--	--	--	--	--	--	--	--	--	--	5	0	-4.857	0.00637215	0.0231895	down	--	--	--	--	--	--	TraesCSU01G031400	chrUn	29276925	29277389	+	465	protein_coding	GO:0016021,integral component of membrane	--	At4g12520	ref|XP_020154406.1|	14KD_DAUCA,RecName: Full=14 kDa proline-rich protein DC2.15; Flags: Precursor;	A0A1D5Y1E6_WHEAT,SubName: Full=Uncharacterized protein {ECO:0000313|EnsemblPlants:TRIAE_CS42_4DL_TGACv1_343789_AA1139690.1};
TraesCSU01G030900	--	--	--	--	--	--	--	--	--	--	--	--	128	63	-1.018	0.000156828	0.000849057	down	--	--	--	--	--	--	TraesCSU01G030900	chrUn	29137796	29138419	+	624	protein_coding	GO:0031225,anchored component of membrane; GO:0046658,anchored component of plasma membrane; GO:0005886,plasma membrane; GO:0009506,plasmodesma; GO:0009055,electron transfer activity	--	At1g64640	ref|XP_020179767.1|	ENL1_ARATH,RecName: Full=Early nodulin-like protein 1; AltName: Full=Phytocyanin-like protein; Flags: Precursor;	A0A1D5Y3G2_WHEAT,SubName: Full=Uncharacterized protein {ECO:0000313|EnsemblPlants:TRIAE_CS42_4DL_TGACv1_344708_AA1149170.1};
TraesCSU01G029700	--	--	--	--	--	--	--	--	--	--	--	--	8370	3723	-1.169	2.79847e-19	6.99194e-18	down	--	--	--	--	--	--	TraesCSU01G029700	chrUn	28394897	28398201	+	3305	protein_coding	--	--	--	ref|XP_020163611.1|	--	A0A1D5XZ11_WHEAT,SubName: Full=Uncharacterized protein {ECO:0000313|EnsemblPlants:TRIAE_CS42_4DL_TGACv1_343075_AA1129010.1};
TraesCSU01G029500	25	50	1.008	0.00763278	0.0296797	up	13	35	1.505	0.00251579	0.00976645	up	--	--	--	--	--	--	27	67	1.289	0.000194676	0.0010631	up	TraesCSU01G029500	chrUn	28321354	28323555	+	2202	protein_coding	--	--	--	ref|XP_020163612.1|	--	A0A1D5XZ20_WHEAT,SubName: Full=Uncharacterized protein {ECO:0000313|EnsemblPlants:TRIAE_CS42_4DL_TGACv1_343075_AA1129030.5};
TraesCSU01G027700	56	4	-3.816	3.26816e-10	4.25496e-09	down	--	--	--	--	--	--	33	6	-2.459	0.000670948	0.00315868	down	--	--	--	--	--	--	TraesCSU01G027700	chrUn	27342696	27343411	+	716	protein_coding	--	--	--	--	--	--
TraesCSU01G027400	--	--	--	--	--	--	--	--	--	--	--	--	1	21	4.96	3.70767e-05	0.000225653	up	--	--	--	--	--	--	TraesCSU01G027400	chrUn	27273328	27274447	+	1120	protein_coding	--	--	--	ref|XP_020195732.1|	--	A0A1D6DJY4_WHEAT,SubName: Full=Uncharacterized protein {ECO:0000313|EnsemblPlants:TRIAE_CS42_U_TGACv1_644122_AA2137350.1};
TraesCSU01G027300	--	--	--	--	--	--	--	--	--	--	--	--	0	10	5.71	0.000170588	0.000917144	up	--	--	--	--	--	--	TraesCSU01G027300	chrUn	27267511	27268626	+	1116	protein_coding	--	--	--	ref|XP_020146203.1|	--	A0A1D6DJY5_WHEAT,SubName: Full=Uncharacterized protein {ECO:0000313|EnsemblPlants:TRIAE_CS42_U_TGACv1_644122_AA2137360.1};
TraesCSU01G027200	--	--	--	--	--	--	--	--	--	--	--	--	5	24	2.355	0.00141736	0.00618513	up	--	--	--	--	--	--	TraesCSU01G027200	chrUn	27164910	27166333	+	1424	protein_coding	--	--	--	ref|XP_020195732.1|	--	A0A1D5STL9_WHEAT,SubName: Full=Uncharacterized protein {ECO:0000313|EnsemblPlants:TRIAE_CS42_1DL_TGACv1_061806_AA0203620.1};
TraesCSU01G026800	6	28	2.29	0.000256737	0.0014694	up	--	--	--	--	--	--	3	23	3.084	4.70951e-05	0.000281109	up	5	20	2.089	0.00689647	0.0238267	up	TraesCSU01G026800	chrUn	27045331	27046476	+	1146	protein_coding	--	K00737: MGAT3; beta-1,4-mannosyl-glycoprotein beta-1,4-N-acetylglucosaminyltransferase [EC:2.4.1.144]	At2g13290	ref|XP_020195735.1|	--	A0A1D6DJ38_WHEAT,SubName: Full=Uncharacterized protein {ECO:0000313|EnsemblPlants:TRIAE_CS42_U_TGACv1_643613_AA2133500.1};
TraesCSU01G026500	35	423	3.621	1.10477e-59	1.37705e-57	up	48	167	1.811	2.64399e-13	4.19437e-12	up	32	376	3.547	4.50104e-41	3.14324e-39	up	37	223	2.593	3.28014e-14	7.43195e-13	up	TraesCSU01G026500	chrUn	26996929	26998029	+	1101	protein_coding	GO:0005576,extracellular region; GO:0005975,carbohydrate metabolic process; GO:0006952,defense response	K01183: E3.2.1.14; chitinase [EC:3.2.1.14]	At5g24090	ref|XP_020150535.1|	XIP1_WHEAT,RecName: Full=Xylanase inhibitor protein 1; Short=XIP-1; Short=XIP-I; AltName: Full=Class III chitinase homolog; Flags: Precursor;	A0A1D6DJZ6_WHEAT,SubName: Full=Uncharacterized protein {ECO:0000313|EnsemblPlants:TRIAE_CS42_U_TGACv1_644144_AA2137560.1};
TraesCSU01G026400	2	15	2.961	0.00353175	0.0152656	up	--	--	--	--	--	--	3	16	2.601	0.00250561	0.0102263	up	--	--	--	--	--	--	TraesCSU01G026400	chrUn	26988393	26989529	-	1137	protein_coding	--	K00737: MGAT3; beta-1,4-mannosyl-glycoprotein beta-1,4-N-acetylglucosaminyltransferase [EC:2.4.1.144]	At2g13290	ref|XP_020150536.1|	--	A0A1D6DJZ7_WHEAT,SubName: Full=Uncharacterized protein {ECO:0000313|EnsemblPlants:TRIAE_CS42_U_TGACv1_644144_AA2137580.1};
TraesCSU01G026200	25	513	4.347	6.0435e-78	1.18774e-75	up	29	185	2.686	5.63878e-18	1.30725e-16	up	24	504	4.383	4.90618e-48	4.35475e-46	up	21	406	4.278	2.74143e-55	6.67873e-53	up	TraesCSU01G026200	chrUn	26920608	26921528	-	921	protein_coding	GO:0005576,extracellular region; GO:0005975,carbohydrate metabolic process; GO:0006952,defense response	--	At5g24090	ref|XP_020150535.1|	XIP1_WHEAT,RecName: Full=Xylanase inhibitor protein 1; Short=XIP-1; Short=XIP-I; AltName: Full=Class III chitinase homolog; Flags: Precursor;	A0A1D6DJE9_WHEAT,SubName: Full=Uncharacterized protein {ECO:0000313|EnsemblPlants:TRIAE_CS42_U_TGACv1_643770_AA2134850.1};
TraesCSU01G026000	--	--	--	--	--	--	196	94	-1.06	1.87043e-05	0.000117437	down	--	--	--	--	--	--	271	120	-1.175	5.30325e-07	4.83885e-06	down	TraesCSU01G026000	chrUn	26726628	26728185	+	1558	protein_coding	--	--	At1g78760	ref|XP_020188124.1|	FDL11_ARATH,RecName: Full=Putative F-box/FBD/LRR-repeat protein At1g78760;	A0A1D6DCV7_WHEAT,SubName: Full=Uncharacterized protein {ECO:0000313|EnsemblPlants:TRIAE_CS42_U_TGACv1_641714_AA2102310.1};
TraesCSU01G025800	--	--	--	--	--	--	112	233	1.053	6.88812e-07	5.46065e-06	up	--	--	--	--	--	--	--	--	--	--	--	--	TraesCSU01G025800	chrUn	26594245	26595335	+	1091	protein_coding	GO:0005773,vacuole	--	At3g23760	ref|XP_020188123.1|	Y4141_ARATH,RecName: Full=Uncharacterized protein At4g14100; Flags: Precursor;	A0A1D6DK03_WHEAT,SubName: Full=Uncharacterized protein {ECO:0000313|EnsemblPlants:TRIAE_CS42_U_TGACv1_644161_AA2137710.1};
TraesCSU01G025500	--	--	--	--	--	--	377	1335	1.824	2.13952e-35	1.21869e-33	up	125	334	1.417	1.66115e-07	1.46452e-06	up	--	--	--	--	--	--	TraesCSU01G025500	chrUn	26265196	26268224	-	3029	protein_coding	GO:0048046,apoplast; GO:0005618,cell wall; GO:0004252,serine-type endopeptidase activity; GO:0008236,serine-type peptidase activity; GO:1900425,negative regulation of defense response to bacterium; GO:2000122,negative regulation of stomatal complex development; GO:0006508,proteolysis; GO:2000038,regulation of stomatal complex development; GO:0010037,response to carbon dioxide	K15333: TRM3, TARBP1; tRNA guanosine-2'-O-methyltransferase [EC:2.1.1.34]	At1g20160	ref|XP_020196951.1|	CRSP_ARATH,RecName: Full=CO(2)-response secreted protease {ECO:0000303|PubMed:25043023}; AltName: Full=Subtilisin-like serine protease {ECO:0000303|PubMed:25043023}; Short=AtSBT5.2 {ECO:0000303|PubMed:25043023}; AltName: Full=Tripeptidyl-peptidase II {ECO:0000255|PROSITE-ProRule:PRU10081}; EC=3.4.14.10 {ECO:0000255|PROSITE-ProRule:PRU10081}; Flags: Precursor;	A0A1D5URU4_WHEAT,SubName: Full=Uncharacterized protein {ECO:0000313|EnsemblPlants:TRIAE_CS42_2DL_TGACv1_160627_AA0552400.1};
TraesCSU01G025000	22	547	4.643	1.89007e-69	3.04581e-67	up	17	204	3.623	1.09337e-21	3.17992e-20	up	3	404	7.24	5.94481e-38	3.68719e-36	up	8	125	3.981	4.04117e-15	1.00148e-13	up	TraesCSU01G025000	chrUn	24900307	24901946	+	1640	protein_coding	GO:0016021,integral component of membrane; GO:0020037,heme binding; GO:0005506,iron ion binding; GO:0004497,monooxygenase activity; GO:0016705,oxidoreductase activity, acting on paired donors, with incorporation or reduction of molecular oxygen	K07418: CYP2J; cytochrome P450 family 2 subfamily J [EC:1.14.14.1]	At3g26230	ref|XP_020167063.1|	C7D55_HYOMU,RecName: Full=Premnaspirodiene oxygenase; Short=HPO; EC=1.14.13.121; AltName: Full=Cytochrome P450 71D55;	A0A1D5UYQ8_WHEAT,SubName: Full=Uncharacterized protein {ECO:0000313|EnsemblPlants:TRIAE_CS42_2DS_TGACv1_177918_AA0587350.1};
TraesCSU01G024300	--	--	--	--	--	--	43	120	1.498	2.74563e-05	0.000167138	up	--	--	--	--	--	--	124	294	1.248	1.69072e-10	2.53717e-09	up	TraesCSU01G024300	chrUn	24672924	24674108	+	1185	protein_coding	GO:0008171,O-methyltransferase activity; GO:0046983,protein dimerization activity; GO:0009813,flavonoid biosynthetic process; GO:0009809,lignin biosynthetic process	K22439: OMT; tricetin 3',4',5'-O-trimethyltransferase [EC:2.1.1.169]	At5g54160	ref|XP_020195730.1|	FOMT2_WHEAT,RecName: Full=Tricetin 3',4',5'-O-trimethyltransferase; Short=TaOMT2; EC=2.1.1.169; AltName: Full=Caffeic acid 3-O-methyltransferase; Short=TaCM; AltName: Full=Flavone O-methyltransferase 2;	A0A1D5UY12_WHEAT,SubName: Full=Uncharacterized protein {ECO:0000313|EnsemblPlants:TRIAE_CS42_2DS_TGACv1_177741_AA0583580.1};
TraesCSU01G024200	--	--	--	--	--	--	502	1198	1.255	1.58019e-09	1.75227e-08	up	2991	1268	-1.238	5.19028e-11	6.79449e-10	down	--	--	--	--	--	--	TraesCSU01G024200	chrUn	24656658	24658210	-	1553	protein_coding	GO:0005737,cytoplasm; GO:0102717,DIMBOA-glucoside oxygenase activity; GO:0046872,metal ion binding; GO:0016706,oxidoreductase activity, acting on paired donors, with incorporation or reduction of molecular oxygen, 2-oxoglutarate as one donor, and incorporation of one atom each of oxygen into both donors	--	At1g06640	ref|XP_020181284.1|	BX6_MAIZE,RecName: Full=DIBOA-glucoside dioxygenase BX6; EC=1.14.20.2; AltName: Full=2,4-dihydroxy-1,4-benzoxazin-3-one-glucoside dioxygenase; AltName: Full=2-oxoglutarate-dependent dioxygenase BX6; AltName: Full=Protein BENZOXAZINONE SYNTHESIS 6;	A0A1D5UY13_WHEAT,SubName: Full=Uncharacterized protein {ECO:0000313|EnsemblPlants:TRIAE_CS42_2DS_TGACv1_177741_AA0583600.1};
TraesCSU01G024100	11	1	-3.48	0.00406698	0.0172548	down	--	--	--	--	--	--	--	--	--	--	--	--	--	--	--	--	--	--	TraesCSU01G024100	chrUn	24449127	24449660	-	534	protein_coding	GO:0048046,apoplast; GO:0016853,isomerase activity	--	At1g58170	ref|XP_020199895.1|	DIR19_ARATH,RecName: Full=Dirigent protein 19; Short=AtDIR19; Flags: Precursor;	W5C695_WHEAT,RecName: Full=Dirigent protein {ECO:0000256|RuleBase:RU363099};
TraesCSU01G023800	116	43	-1.428	1.1639e-06	9.95224e-06	down	21	75	1.87	1.50042e-06	1.13029e-05	up	68	18	-1.929	2.27699e-07	1.96474e-06	down	28	55	1.003	0.00823987	0.0276841	up	TraesCSU01G023800	chrUn	24368899	24369501	-	603	protein_coding	GO:0048046,apoplast; GO:0042349,guiding stereospecific synthesis activity; GO:0016853,isomerase activity; GO:1901599,(-)-pinoresinol biosynthetic process	--	At1g64160	ref|XP_020152269.1|	DIR5_ARATH,RecName: Full=Dirigent protein 5; Short=AtDIR5; Flags: Precursor;	M8C245_AEGTA,RecName: Full=Dirigent protein {ECO:0000256|RuleBase:RU363099};
TraesCSU01G023100	0	34	7.548	7.82796e-09	8.80574e-08	up	0	15	6.423	8.92149e-06	5.9335e-05	up	--	--	--	--	--	--	4	55	3.719	2.14109e-09	2.81385e-08	up	TraesCSU01G023100	chrUn	24260997	24266104	-	5108	protein_coding	GO:0016021,integral component of membrane; GO:0005774,vacuolar membrane; GO:0015171,amino acid transmembrane transporter activity; GO:0003333,amino acid transmembrane transport	K15015: SLC32A, VGAT; solute carrier family 32 (vesicular inhibitory amino acid transporter)	At2g39130	ref|XP_020161674.1|	AVT1C_ARATH,RecName: Full=Amino acid transporter AVT1C {ECO:0000305}; Short=AtAvt1C {ECO:0000303|PubMed:27925655};	W5C6S0_WHEAT,SubName: Full=Uncharacterized protein {ECO:0000313|EnsemblPlants:TRIAE_CS42_2DS_TGACv1_177273_AA0571700.1};
TraesCSU01G022900	--	--	--	--	--	--	187	50	-1.916	5.213e-13	8.03599e-12	down	--	--	--	--	--	--	--	--	--	--	--	--	TraesCSU01G022900	chrUn	24221420	24222903	+	1484	protein_coding	GO:0012505,endomembrane system; GO:0019897,extrinsic component of plasma membrane; GO:0005886,plasma membrane; GO:0043531,ADP binding; GO:0005524,ATP binding; GO:0000166,nucleotide binding; GO:0009626,plant-type hypersensitive response; GO:0007165,signal transduction	K13457: RPM1, RPS3; disease resistance protein RPM1	At3g07040	gb|EMS60487.1|	RPM1_ARATH,RecName: Full=Disease resistance protein RPM1; AltName: Full=Resistance to Pseudomonas syringae protein 3;	M8C476_AEGTA,SubName: Full=Disease resistance protein RPM1 {ECO:0000313|EMBL:EMT21827.1, ECO:0000313|EnsemblPlants:EMT21827};
TraesCSU01G021400	--	--	--	--	--	--	0	6	5.053	0.00475829	0.0170018	up	--	--	--	--	--	--	--	--	--	--	--	--	TraesCSU01G021400	chrUn	23424911	23426159	+	1249	protein_coding	--	--	At5g53750	ref|XP_021319742.1|	CBSX5_ARATH,RecName: Full=CBS domain-containing protein CBSX5;	A0A096UM44_WHEAT,SubName: Full=Uncharacterized protein {ECO:0000313|EnsemblPlants:TRIAE_CS42_2BL_TGACv1_130646_AA0415200.1};
TraesCSU01G021200	14	133	3.252	1.33731e-20	3.89749e-19	up	29	113	1.973	3.06666e-07	2.55853e-06	up	19	487	4.655	8.76466e-63	1.24706e-60	up	--	--	--	--	--	--	TraesCSU01G021200	chrUn	23360758	23361273	-	516	protein_coding	GO:0031225,anchored component of membrane; GO:0046658,anchored component of plasma membrane; GO:0009055,electron transfer activity; GO:0046872,metal ion binding	--	At2g32300	ref|XP_020148560.1|	UCC1_ARATH,RecName: Full=Uclacyanin 1 {ECO:0000303|PubMed:9761472}; Flags: Precursor;	A0A1D5U5Y0_WHEAT,SubName: Full=Uncharacterized protein {ECO:0000313|EnsemblPlants:TRIAE_CS42_2BL_TGACv1_133225_AA0441930.1};
TraesCSU01G020800	--	--	--	--	--	--	55	11	-2.418	3.96047e-07	3.25704e-06	down	6	54	3.109	5.46125e-08	5.09817e-07	up	22	5	-2.014	0.00731308	0.0250233	down	TraesCSU01G020800	chrUn	23148276	23151032	-	2757	protein_coding	GO:0005737,cytoplasm; GO:0046914,transition metal ion binding; GO:0046916,cellular transition metal ion homeostasis; GO:0030001,metal ion transport	--	At1g01490	ref|XP_020168071.1|	HIP39_ARATH,RecName: Full=Heavy metal-associated isoprenylated plant protein 39 {ECO:0000303|PubMed:21072340, ECO:0000303|PubMed:23368984}; Short=AtHIP39 {ECO:0000303|PubMed:21072340, ECO:0000303|PubMed:23368984}; Flags: Precursor;	A0A1D6RLS6_WHEAT,SubName: Full=Uncharacterized protein {ECO:0000313|EnsemblPlants:TRIAE_CS42_2BL_TGACv1_131329_AA0426120.2};
TraesCSU01G020600	336	874	1.38	1.34537e-17	3.2366e-16	up	75	794	3.422	5.75749e-72	1.03193e-69	up	--	--	--	--	--	--	--	--	--	--	--	--	TraesCSU01G020600	chrUn	22432971	22436549	+	3579	protein_coding	GO:0005783,endoplasmic reticulum; GO:0005789,endoplasmic reticulum membrane; GO:0016021,integral component of membrane; GO:0009506,plasmodesma; GO:0009511,plasmodesmatal endoplasmic reticulum; GO:0008565,protein transporter activity; GO:0016757,transferase activity, transferring glycosyl groups; GO:0034613,cellular protein localization; GO:0009908,flower development; GO:0048574,long-day photoperi…	--	At1g22610	ref|XP_020159631.1|	FTIP1_ARATH,RecName: Full=FT-interacting protein 1 {ECO:0000303|PubMed:22529749};	A0A1D5UJ77_WHEAT,SubName: Full=Uncharacterized protein {ECO:0000313|EnsemblPlants:TRIAE_CS42_2DL_TGACv1_158415_AA0518230.4};
TraesCSU01G019000	--	--	--	--	--	--	--	--	--	--	--	--	143	68	-1.079	0.00365988	0.0143116	down	--	--	--	--	--	--	TraesCSU01G019000	chrUn	20709453	20710013	+	561	protein_coding	GO:0005737,cytoplasm	K13993: HSP20; HSP20 family protein	At1g53540	ref|XP_020162587.1|	HS189_ORYSJ,RecName: Full=18.9 kDa heat shock protein; Short=OsHsp18.9;	A0A1D6DKT0_WHEAT,SubName: Full=Uncharacterized protein {ECO:0000313|EnsemblPlants:TRIAE_CS42_U_TGACv1_644964_AA2142480.1};
TraesCSU01G018300	--	--	--	--	--	--	--	--	--	--	--	--	247	530	1.101	3.80296e-08	3.62041e-07	up	--	--	--	--	--	--	TraesCSU01G018300	chrUn	20117313	20119031	-	1719	protein_coding	--	--	At1g32260	ref|XP_020170381.1|	--	A0A1D6DKK5_WHEAT,SubName: Full=Uncharacterized protein {ECO:0000313|EnsemblPlants:TRIAE_CS42_U_TGACv1_644621_AA2140830.1};
TraesCSU01G016900	--	--	--	--	--	--	628	1463	1.219	5.82716e-22	1.72175e-20	up	--	--	--	--	--	--	--	--	--	--	--	--	TraesCSU01G016900	chrUn	19226560	19233812	+	7253	protein_coding	GO:0005737,cytoplasm; GO:0005634,nucleus; GO:0005886,plasma membrane; GO:0005524,ATP binding; GO:0005509,calcium ion binding; GO:0009931,calcium-dependent protein serine/threonine kinase activity; GO:0005516,calmodulin binding; GO:0004683,calmodulin-dependent protein kinase activity; GO:0009738,abscisic acid-activated signaling pathway; GO:0035556,intracellular signal transduction; GO:0018105,pep…	K13412: CPK; calcium-dependent protein kinase [EC:2.7.11.1]	At2g17890	ref|XP_020154300.1|	CDPK4_ORYSJ,RecName: Full=Calcium-dependent protein kinase 4 {ECO:0000305}; Short=OsCDPK4 {ECO:0000305}; Short=OsCPK4 {ECO:0000303|PubMed:15695435}; EC=2.7.11.1 {ECO:0000305}; AltName: Full=Calcium-dependent protein kinase OsCDPK1 {ECO:0000303|Ref.1};	A0A1D6DID3_WHEAT,SubName: Full=Uncharacterized protein {ECO:0000313|EnsemblPlants:TRIAE_CS42_U_TGACv1_643257_AA2129720.3};
TraesCSU01G016400	--	--	--	--	--	--	--	--	--	--	--	--	--	--	--	--	--	--	50	25	-1.006	0.00791665	0.0267859	down	TraesCSU01G016400	chrUn	18805908	18806503	-	596	protein_coding	--	--	At1g28250	ref|XP_020185408.1|	--	A0A1D6DKM7_WHEAT,SubName: Full=Uncharacterized protein {ECO:0000313|EnsemblPlants:TRIAE_CS42_U_TGACv1_644697_AA2141170.1};
TraesCSU01G015500	--	--	--	--	--	--	0	15	6.464	7.54724e-06	5.08057e-05	up	--	--	--	--	--	--	--	--	--	--	--	--	TraesCSU01G015500	chrUn	17494323	17494697	-	375	protein_coding	--	--	--	gb|EMS36731.1|	--	M7XQ09_TRIUA,SubName: Full=Uncharacterized protein {ECO:0000313|EMBL:EMS36731.1, ECO:0000313|EnsemblPlants:TRIUR3_22789-P1};
TraesCSU01G015300	--	--	--	--	--	--	23	421	4.164	2.78424e-54	3.11444e-52	up	--	--	--	--	--	--	60	125	1.051	0.000100838	0.000591983	up	TraesCSU01G015300	chrUn	17475603	17475923	-	321	protein_coding	--	--	--	gb|EMS35662.1|	--	A0A1D5UEA7_WHEAT,SubName: Full=Uncharacterized protein {ECO:0000313|EnsemblPlants:TRIAE_CS42_2BS_TGACv1_147856_AA0488330.1};
TraesCSU01G015200	--	--	--	--	--	--	--	--	--	--	--	--	38	1	-5.85	3.4727e-07	2.92342e-06	down	9	0	-5.783	0.000234399	0.00125465	down	TraesCSU01G015200	chrUn	17426126	17427518	+	1393	protein_coding	GO:0031225,anchored component of membrane; GO:0046658,anchored component of plasma membrane; GO:0016020,membrane; GO:0005886,plasma membrane; GO:0005774,vacuolar membrane	--	At4g12730	gb|ABI95419.1|	FLA2_ARATH,RecName: Full=Fasciclin-like arabinogalactan protein 2; Flags: Precursor;	Q06I77_WHEAT,SubName: Full=Fasciclin-like protein FLA29 {ECO:0000313|EMBL:ABI95419.1, ECO:0000313|EnsemblPlants:TRIAE_CS42_2DS_TGACv1_178512_AA0596910.1};
TraesCSU01G015100	456	44	-3.373	3.62487e-40	2.54045e-38	down	--	--	--	--	--	--	356	14	-4.712	7.13674e-11	9.20458e-10	down	385	126	-1.607	5.59527e-09	6.95729e-08	down	TraesCSU01G015100	chrUn	17382676	17384110	+	1435	protein_coding	GO:0005576,extracellular region; GO:0020037,heme binding; GO:0046872,metal ion binding; GO:0004601,peroxidase activity; GO:0032922,circadian regulation of gene expression; GO:0097167,circadian regulation of translation; GO:0042744,hydrogen peroxide catabolic process; GO:0042752,regulation of circadian rhythm; GO:0006979,response to oxidative stress	--	At4g11290	gb|EMS59987.1|	PER2_MAIZE,RecName: Full=Peroxidase 2; EC=1.11.1.7; AltName: Full=Plasma membrane-bound peroxidase 2; Short=pmPOX2; Flags: Precursor;	A0A1D5UFM9_WHEAT,RecName: Full=Peroxidase {ECO:0000256|RuleBase:RU362060, ECO:0000256|SAAS:SAAS00709852}; EC=1.11.1.7 {ECO:0000256|RuleBase:RU362060, ECO:0000256|SAAS:SAAS00709852};
TraesCSU01G014900	--	--	--	--	--	--	42	88	1.06	0.00456958	0.0164066	up	36	6	-2.698	1.58145e-05	0.000102804	down	27	115	2.07	5.49067e-08	5.91897e-07	up	TraesCSU01G014900	chrUn	17365125	17365886	+	762	protein_coding	GO:0005576,extracellular region; GO:0020037,heme binding; GO:0046872,metal ion binding; GO:0004601,peroxidase activity; GO:0032922,circadian regulation of gene expression; GO:0097167,circadian regulation of translation; GO:0042744,hydrogen peroxide catabolic process; GO:0042752,regulation of circadian rhythm; GO:0006979,response to oxidative stress	K00430: E1.11.1.7; peroxidase [EC:1.11.1.7]	At1g14550	ref|XP_020172397.1|	PER2_MAIZE,RecName: Full=Peroxidase 2; EC=1.11.1.7; AltName: Full=Plasma membrane-bound peroxidase 2; Short=pmPOX2; Flags: Precursor;	A0A1D5UAW7_WHEAT,RecName: Full=Peroxidase {ECO:0000256|RuleBase:RU362060, ECO:0000256|SAAS:SAAS00709852}; EC=1.11.1.7 {ECO:0000256|RuleBase:RU362060, ECO:0000256|SAAS:SAAS00709852};
TraesCSU01G014600	--	--	--	--	--	--	--	--	--	--	--	--	--	--	--	--	--	--	0	11	5.78	0.000126859	0.000726563	up	TraesCSU01G014600	chrUn	17151084	17152376	-	1293	protein_coding	GO:0016410,N-acyltransferase activity	K19861: BEBT, AMAT; benzyl alcohol O-benzoyltransferase [EC:2.3.1.196 2.3.1.232]	At3g62160	ref|XP_020185360.1|	AT15_ORYSJ,RecName: Full=Acyl transferase 15 {ECO:0000305}; Short=OsAT15 {ECO:0000303|PubMed:23391577}; EC=2.3.1.- {ECO:0000305};	A0A1D5UWP6_WHEAT,SubName: Full=Uncharacterized protein {ECO:0000313|EnsemblPlants:TRIAE_CS42_2DS_TGACv1_177447_AA0577380.1};
TraesCSU01G013800	--	--	--	--	--	--	--	--	--	--	--	--	0	15	6.331	1.81112e-05	0.000116584	up	--	--	--	--	--	--	TraesCSU01G013800	chrUn	16762926	16763378	+	453	protein_coding	--	--	--	gb|EMS68660.1|	--	M8ATV7_TRIUA,SubName: Full=Uncharacterized protein {ECO:0000313|EMBL:EMS68660.1, ECO:0000313|EnsemblPlants:TRIUR3_02104-P1};
TraesCSU01G009400	--	--	--	--	--	--	--	--	--	--	--	--	--	--	--	--	--	--	2422	1194	-1.021	6.48946e-05	0.000397641	down	TraesCSU01G009400	chrUn	12635252	12637118	-	1867	protein_coding	GO:0016021,integral component of membrane; GO:0005886,plasma membrane; GO:0005524,ATP binding; GO:0004674,protein serine/threonine kinase activity; GO:0042742,defense response to bacterium; GO:0006468,protein phosphorylation	K04730: IRAK1; interleukin-1 receptor-associated kinase 1 [EC:2.7.11.1]	At4g38830	ref|XP_020188054.1|	CRK26_ARATH,RecName: Full=Cysteine-rich receptor-like protein kinase 26; Short=Cysteine-rich RLK26; EC=2.7.11.-; Flags: Precursor;	A0A1D5TPV1_WHEAT,SubName: Full=Uncharacterized protein {ECO:0000313|EnsemblPlants:TRIAE_CS42_2AS_TGACv1_113871_AA0361760.1};
TraesCSU01G009300	--	--	--	--	--	--	--	--	--	--	--	--	--	--	--	--	--	--	4917	995	-2.305	3.87922e-06	3.03901e-05	down	TraesCSU01G009300	chrUn	12617224	12631668	+	14445	protein_coding	GO:0005623,cell; GO:0016021,integral component of membrane; GO:0005524,ATP binding; GO:0005509,calcium ion binding; GO:0030247,polysaccharide binding; GO:0004674,protein serine/threonine kinase activity; GO:0007166,cell surface receptor signaling pathway; GO:0009992,cellular water homeostasis; GO:0009311,oligosaccharide metabolic process; GO:0009751,response to salicylic acid; GO:0009826,unidimen…	--	At1g21270	ref|XP_020173988.1|	WAK2_ARATH,RecName: Full=Wall-associated receptor kinase 2; EC=2.7.11.-; Flags: Precursor;	A0A1D5TNW9_WHEAT,SubName: Full=Uncharacterized protein {ECO:0000313|EnsemblPlants:TRIAE_CS42_2AS_TGACv1_113536_AA0357350.1};
TraesCSU01G009200	--	--	--	--	--	--	13	231	4.141	1.92702e-31	9.1965e-30	up	--	--	--	--	--	--	83	421	2.342	1.93174e-15	4.92598e-14	up	TraesCSU01G009200	chrUn	12590494	12594190	+	3697	protein_coding	GO:0009507,chloroplast; GO:0005524,ATP binding; GO:0042026,protein refolding	K04077: groEL, HSPD1; chaperonin GroEL	At2g28000	ref|XP_020147982.1|	RUBA_WHEAT,RecName: Full=RuBisCO large subunit-binding protein subunit alpha, chloroplastic; AltName: Full=60 kDa chaperonin subunit alpha; AltName: Full=CPN-60 alpha; Flags: Precursor; Fragment;	A0A1D5TJR6_WHEAT,SubName: Full=Uncharacterized protein {ECO:0000313|EnsemblPlants:TRIAE_CS42_2AS_TGACv1_112371_AA0336650.1};
TraesCSU01G009100	87	860	3.303	2.49991e-80	5.24621e-78	up	--	--	--	--	--	--	97	1181	3.599	1.72547e-57	2.08425e-55	up	--	--	--	--	--	--	TraesCSU01G009100	chrUn	12471986	12473616	-	1631	protein_coding	GO:0016021,integral component of membrane; GO:0016020,membrane; GO:0020037,heme binding; GO:0005506,iron ion binding; GO:0016709,oxidoreductase activity, acting on paired donors, with incorporation or reduction of molecular oxygen, NAD(P)H as one donor, and incorporation of one atom of oxygen; GO:0006952,defense response; GO:0044550,secondary metabolite biosynthetic process	--	At3g26310	ref|XP_020188274.1|	C99A2_ORYSJ,RecName: Full=Cytochrome P450 99A2; EC=1.14.-.-;	A0A1D5TKK2_WHEAT,SubName: Full=Uncharacterized protein {ECO:0000313|EnsemblPlants:TRIAE_CS42_2AS_TGACv1_112552_AA0340660.1};
TraesCSU01G009000	59	941	4.006	1.1832e-126	5.67089e-124	up	758	334	-1.183	1.43682e-12	2.1363e-11	down	99	1661	4.07	2.44185e-71	4.50314e-69	up	--	--	--	--	--	--	TraesCSU01G009000	chrUn	12467595	12469287	+	1693	protein_coding	GO:0005829,cytosol; GO:0043231,intracellular membrane-bounded organelle; GO:0102360,daphnetin 3-O-glucosyltransferase activity; GO:0047893,flavonol 3-O-glucosyltransferase activity; GO:0102425,myricetin 3-O-glucosyltransferase activity; GO:0080043,quercetin 3-O-glucosyltransferase activity; GO:0080044,quercetin 7-O-glucosyltransferase activity; GO:0035251,UDP-glucosyltransferase activity; GO:0008…	K13496: UGT73C; UDP-glucosyl transferase 73C [EC:2.4.1.-]	At2g15490	ref|XP_020188276.1|	U73B4_ARATH,RecName: Full=UDP-glycosyltransferase 73B4; EC=2.4.1.-; AltName: Full=Flavonol 3-O-glucosyltransferase UGT73B4; EC=2.4.1.91;	A0A1D5TKK3_WHEAT,RecName: Full=Glycosyltransferase {ECO:0000256|RuleBase:RU362057}; EC=2.4.1.- {ECO:0000256|RuleBase:RU362057};
TraesCSU01G008900	64	732	3.511	1.07648e-96	3.064e-94	up	817	317	-1.365	0.00120962	0.00512389	down	74	978	3.721	1.31223e-53	1.41421e-51	up	--	--	--	--	--	--	TraesCSU01G008900	chrUn	12461804	12463641	+	1838	protein_coding	GO:0016021,integral component of membrane; GO:0016020,membrane; GO:0020037,heme binding; GO:0005506,iron ion binding; GO:0016709,oxidoreductase activity, acting on paired donors, with incorporation or reduction of molecular oxygen, NAD(P)H as one donor, and incorporation of one atom of oxygen; GO:0006952,defense response; GO:0044550,secondary metabolite biosynthetic process	--	At3g26310	ref|XP_020188281.1|	C99A2_ORYSJ,RecName: Full=Cytochrome P450 99A2; EC=1.14.-.-;	W5B1C9_WHEAT,SubName: Full=Uncharacterized protein {ECO:0000313|EnsemblPlants:TRIAE_CS42_2AS_TGACv1_112552_AA0340680.1};
TraesCSU01G008800	76	1242	4.02	6.01856e-122	2.67732e-119	up	--	--	--	--	--	--	128	2128	4.052	2.83015e-101	1.21487e-98	up	--	--	--	--	--	--	TraesCSU01G008800	chrUn	12449469	12451308	+	1840	protein_coding	GO:0016021,integral component of membrane; GO:0016020,membrane; GO:0020037,heme binding; GO:0005506,iron ion binding; GO:0016709,oxidoreductase activity, acting on paired donors, with incorporation or reduction of molecular oxygen, NAD(P)H as one donor, and incorporation of one atom of oxygen; GO:0006952,defense response; GO:0044550,secondary metabolite biosynthetic process	--	At3g26210	ref|XP_020188277.1|	C99A2_ORYSJ,RecName: Full=Cytochrome P450 99A2; EC=1.14.-.-;	W5AZJ9_WHEAT,SubName: Full=Uncharacterized protein {ECO:0000313|EnsemblPlants:TRIAE_CS42_2AS_TGACv1_112552_AA0340700.1};
TraesCSU01G008700	17	974	5.874	1.27407e-109	4.48577e-107	up	--	--	--	--	--	--	43	1173	4.761	2.29455e-145	3.05856e-142	up	--	--	--	--	--	--	TraesCSU01G008700	chrUn	12441012	12445353	-	4342	protein_coding	GO:0000287,magnesium ion binding; GO:0034279,syn-pimara-7,15-diene synthase activity; GO:0010333,terpene synthase activity; GO:0006952,defense response; GO:0008152,metabolic process	K04121: E4.2.3.19; ent-kaurene synthase [EC:4.2.3.19]	At1g79460	dbj|BAL41688.1|	KSL4_ORYSI,RecName: Full=Syn-pimara-7,15-diene synthase; EC=4.2.3.35; AltName: Full=9-beta-pimara-7,15-diene synthase; AltName: Full=Ent-kaurene synthase-like 4; Short=OsKS4; Short=OsKSL4; AltName: Full=OsDTS2;	G9M5S4_WHEAT,SubName: Full=Ent-kaurene synthase like 1 {ECO:0000313|EMBL:BAL41688.1, ECO:0000313|EnsemblPlants:TRIAE_CS42_2AS_TGACv1_112552_AA0340710.1};
TraesCSU01G008400	842	394	-1.098	7.03643e-16	1.50599e-14	down	666	189	-1.814	1.91856e-22	5.86263e-21	down	490	151	-1.695	6.39513e-18	1.46046e-16	down	337	38	-3.16	3.0962e-26	1.85109e-24	down	TraesCSU01G008400	chrUn	12277623	12281601	-	3979	protein_coding	GO:0004040,amidase activity	K01426: E3.5.1.4, amiE; amidase [EC:3.5.1.4]	At4g34880	ref|XP_020173503.1|	AMI4G_ARATH,RecName: Full=Probable amidase At4g34880 {ECO:0000305}; EC=3.5.1.4 {ECO:0000250|UniProtKB:Q9FR37};	A0A1D5TR64_WHEAT,SubName: Full=Uncharacterized protein {ECO:0000313|EnsemblPlants:TRIAE_CS42_2AS_TGACv1_114566_AA0368050.1};
TraesCSU01G008300	--	--	--	--	--	--	--	--	--	--	--	--	--	--	--	--	--	--	204	81	-1.343	1.45301e-06	1.23268e-05	down	TraesCSU01G008300	chrUn	12250597	12257764	+	7168	protein_coding	GO:0005886,plasma membrane; GO:0005524,ATP binding; GO:0004674,protein serine/threonine kinase activity; GO:0006468,protein phosphorylation	--	At1g11330	ref|XP_020193240.1|	Y4960_ARATH,RecName: Full=Putative receptor-like protein kinase At4g00960; EC=2.7.11.1;	A0A1D5TPV5_WHEAT,SubName: Full=Uncharacterized protein {ECO:0000313|EnsemblPlants:TRIAE_CS42_2AS_TGACv1_113871_AA0361770.2};
TraesCSU01G008200	--	--	--	--	--	--	--	--	--	--	--	--	--	--	--	--	--	--	482	220	-1.131	1.67904e-07	1.66749e-06	down	TraesCSU01G008200	chrUn	12186502	12188610	+	2109	protein_coding	GO:0016021,integral component of membrane; GO:0005886,plasma membrane; GO:0005524,ATP binding; GO:0004674,protein serine/threonine kinase activity; GO:0042742,defense response to bacterium; GO:0012501,programmed cell death; GO:0006468,protein phosphorylation; GO:0009751,response to salicylic acid	K04730: IRAK1; interleukin-1 receptor-associated kinase 1 [EC:2.7.11.1]	At4g23130	gb|EMS49294.1|	CRK5_ARATH,RecName: Full=Cysteine-rich receptor-like protein kinase 5; Short=Cysteine-rich RLK5; EC=2.7.11.-; AltName: Full=Receptor-like protein kinase 6; Flags: Precursor;	A0A1D6RKK6_WHEAT,SubName: Full=Uncharacterized protein {ECO:0000313|EnsemblPlants:TRIAE_CS42_2AS_TGACv1_114963_AA0370220.4};
TraesCSU01G008100	--	--	--	--	--	--	120	264	1.143	7.37288e-06	4.97222e-05	up	--	--	--	--	--	--	--	--	--	--	--	--	TraesCSU01G008100	chrUn	12180527	12183287	+	2761	protein_coding	GO:0016021,integral component of membrane; GO:0005886,plasma membrane; GO:0005524,ATP binding; GO:0004674,protein serine/threonine kinase activity; GO:0006468,protein phosphorylation	--	At3g45860	gb|EMS49294.1|	CRK41_ARATH,RecName: Full=Cysteine-rich receptor-like protein kinase 41; Short=Cysteine-rich RLK41; EC=2.7.11.-; Flags: Precursor;	A0A1D6RKK3_WHEAT,SubName: Full=Uncharacterized protein {ECO:0000313|EnsemblPlants:TRIAE_CS42_2AS_TGACv1_114963_AA0370220.1};
TraesCSU01G007400	3	20	2.904	0.000338594	0.00189127	up	2	14	2.96	0.00117586	0.00499773	up	10	66	2.734	5.55051e-08	5.17641e-07	up	7	1	-3.612	0.0158795	0.0477817	down	TraesCSU01G007400	chrUn	11274067	11274594	-	528	protein_coding	GO:0031225,anchored component of membrane; GO:0046658,anchored component of plasma membrane; GO:0009055,electron transfer activity; GO:0046872,metal ion binding	--	At2g32300	ref|XP_020162739.1|	UCC1_ARATH,RecName: Full=Uclacyanin 1 {ECO:0000303|PubMed:9761472}; Flags: Precursor;	A0A1D6RG80_WHEAT,SubName: Full=Uncharacterized protein {ECO:0000313|EnsemblPlants:TRIAE_CS42_1DL_TGACv1_077346_AA0238990.1};
TraesCSU01G006000	302	134	-1.175	6.52978e-09	7.41843e-08	down	--	--	--	--	--	--	188	87	-1.111	8.99839e-06	6.08589e-05	down	--	--	--	--	--	--	TraesCSU01G006000	chrUn	9979413	9984358	+	4946	protein_coding	GO:0016787,hydrolase activity; GO:0046856,phosphatidylinositol dephosphorylation	K20279: SYNJ; synaptojanin [EC:3.1.3.36]	At2g37440	ref|XP_020197751.1|	IP5P8_ARATH,RecName: Full=Type I inositol polyphosphate 5-phosphatase 8 {ECO:0000305}; Short=At5PTase8 {ECO:0000305}; EC=3.1.3.- {ECO:0000305};	W5ALT9_WHEAT,SubName: Full=Uncharacterized protein {ECO:0000313|EnsemblPlants:TRIAE_CS42_1DS_TGACv1_080826_AA0254200.1};
TraesCSU01G005600	4444	791	-2.49	2.73542e-78	5.46009e-76	down	3483	1088	-1.679	7.78951e-06	5.23368e-05	down	3232	742	-2.122	7.39267e-54	8.0471e-52	down	6565	590	-3.476	7.97036e-47	1.37991e-44	down	TraesCSU01G005600	chrUn	9819218	9820539	-	1322	protein_coding	GO:0030246,carbohydrate binding	--	At5g42510	ref|XP_020160691.1|	SALT_ORYSJ,RecName: Full=Salt stress-induced protein; Short=Salt protein; AltName: Full=Protein lectin-like; AltName: Full=Protein mannose-binding lectin;	A0A1D5T2Q5_WHEAT,RecName: Full=Dirigent protein {ECO:0000256|RuleBase:RU363099};
TraesCSU01G005500	151	5	-5.037	3.91796e-26	1.55316e-24	down	39	8	-2.442	6.89753e-05	0.000388857	down	23	3	-3.086	0.000163801	0.00088391	down	87	4	-4.554	6.25544e-11	9.90173e-10	down	TraesCSU01G005500	chrUn	9757185	9758543	-	1359	protein_coding	--	--	--	ref|XP_020160685.1|	--	A0A1D5T2L0_WHEAT,RecName: Full=Dirigent protein {ECO:0000256|RuleBase:RU363099};
TraesCSU01G003900	34	119	1.783	1.48082e-09	1.80047e-08	up	--	--	--	--	--	--	86	210	1.278	6.13863e-06	4.27074e-05	up	--	--	--	--	--	--	TraesCSU01G003900	chrUn	8110817	8115290	+	4474	protein_coding	GO:0016021,integral component of membrane; GO:0015297,antiporter activity; GO:0015238,drug transmembrane transporter activity; GO:0006855,drug transmembrane transport	K03327: TC.MATE, SLC47A, norM, mdtK, dinF; multidrug resistance protein, MATE family	At1g15170	ref|XP_020185848.1|	DTX10_ARATH,RecName: Full=Protein DETOXIFICATION 10 {ECO:0000303|PubMed:11739388}; Short=AtDTX10 {ECO:0000303|PubMed:11739388}; AltName: Full=Multidrug and toxic compound extrusion protein 10 {ECO:0000305}; Short=MATE protein 10 {ECO:0000305};	A0A1D5SCA3_WHEAT,RecName: Full=Protein DETOXIFICATION {ECO:0000256|RuleBase:RU004914}; AltName: Full=Multidrug and toxic compound extrusion protein {ECO:0000256|RuleBase:RU004914};
TraesCSU01G003800	--	--	--	--	--	--	13	65	2.306	7.26426e-08	6.5572e-07	up	1089	434	-1.326	5.86968e-11	7.6339e-10	down	--	--	--	--	--	--	TraesCSU01G003800	chrUn	8090641	8091336	+	696	protein_coding	--	--	--	ref|XP_020185846.1|	--	A0A1D5SVS8_WHEAT,SubName: Full=Uncharacterized protein {ECO:0000313|EnsemblPlants:TRIAE_CS42_1DL_TGACv1_062390_AA0213680.1};
TraesCSU01G003600	21	58	1.43	0.000443679	0.00241398	up	--	--	--	--	--	--	23	168	2.908	3.51291e-13	5.64287e-12	up	--	--	--	--	--	--	TraesCSU01G003600	chrUn	7464107	7467157	-	3051	protein_coding	GO:0000139,Golgi membrane; GO:0016021,integral component of membrane; GO:0005524,ATP binding; GO:0005388,calcium-transporting ATPase activity; GO:0005516,calmodulin binding; GO:0046872,metal ion binding	K01537: E3.6.3.8; Ca2+-transporting ATPase [EC:3.6.3.8]	At3g22910	ref|XP_020165378.1|	ACA7_ORYSJ,RecName: Full=Calcium-transporting ATPase 7, plasma membrane-type {ECO:0000305}; Short=OsACA7 {ECO:0000303|PubMed:24286292}; EC=3.6.3.8 {ECO:0000305}; AltName: Full=Ca(2+)-ATPase isoform 7 {ECO:0000305};	A0A1D5RWA6_WHEAT,RecName: Full=Calcium-transporting ATPase {ECO:0000256|RuleBase:RU361146}; EC=3.6.3.8 {ECO:0000256|RuleBase:RU361146};
TraesCSU01G003500	--	--	--	--	--	--	--	--	--	--	--	--	--	--	--	--	--	--	95	34	-1.487	3.73796e-05	0.000240842	down	TraesCSU01G003500	chrUn	7178718	7180022	-	1305	protein_coding	--	--	--	ref|XP_020152279.1|	--	A0A1D5SIG7_WHEAT,SubName: Full=Uncharacterized protein {ECO:0000313|EnsemblPlants:TRIAE_CS42_1BL_TGACv1_035375_AA0146520.1};
TraesCSU01G003400	22	55	1.28	0.00149812	0.00718579	up	30	70	1.225	0.000241789	0.00121464	up	27	104	1.961	1.12804e-09	1.28189e-08	up	83	16	-2.333	3.6604e-09	4.67182e-08	down	TraesCSU01G003400	chrUn	7149326	7150490	-	1165	protein_coding	GO:0052689,carboxylic ester hydrolase activity; GO:0016787,hydrolase activity; GO:0009056,catabolic process	--	At5g16080	ref|XP_020190328.1|	CXE17_ARATH,RecName: Full=Probable carboxylesterase 17; AltName: Full=AtCXE17; EC=3.1.1.1;	A0A1D5SDQ9_WHEAT,SubName: Full=Uncharacterized protein {ECO:0000313|EnsemblPlants:TRIAE_CS42_1BL_TGACv1_032016_AA0124230.1};
TraesCSU01G003300	1469	599	-1.293	6.31582e-20	1.76191e-18	down	914	444	-1.041	7.83993e-08	7.03914e-07	down	1180	454	-1.376	3.08683e-11	4.11681e-10	down	--	--	--	--	--	--	TraesCSU01G003300	chrUn	5434540	5438299	-	3760	protein_coding	GO:0005794,Golgi apparatus; GO:0000139,Golgi membrane; GO:0016021,integral component of membrane; GO:0016760,cellulose synthase (UDP-forming) activity; GO:0051753,mannan synthase activity; GO:0071555,cell wall organization; GO:0030244,cellulose biosynthetic process; GO:0071669,plant-type cell wall organization or biogenesis	K20923: CSLF; mixed-linked glucan synthase [EC:2.4.1.-]	At3g03050	ref|XP_020159082.1|	CSLF8_ORYSJ,RecName: Full=Probable mixed-linked glucan synthase 8; EC=2.4.1.-; AltName: Full=1,3;1,4-beta-D-glucan synthase 8; AltName: Full=Cellulose synthase-like protein F8; AltName: Full=OsCslF8;	W5AA00_WHEAT,SubName: Full=Uncharacterized protein {ECO:0000313|EnsemblPlants:TRIAE_CS42_1BS_TGACv1_049866_AA0163180.1};
TraesCSU01G003000	--	--	--	--	--	--	--	--	--	--	--	--	8	34	2.033	0.00010702	0.000598064	up	--	--	--	--	--	--	TraesCSU01G003000	chrUn	3915544	3920400	+	4857	protein_coding	--	--	--	gb|KQL16762.1|	--	A0A1D5SJ81_WHEAT,SubName: Full=Uncharacterized protein {ECO:0000313|EnsemblPlants:TRIAE_CS42_1BS_TGACv1_049483_AA0154580.1};
TraesCSU01G002900	165	392	1.243	2.49546e-10	3.29164e-09	up	182	519	1.515	6.76968e-12	9.52132e-11	up	419	957	1.192	8.56715e-14	1.4494e-12	up	--	--	--	--	--	--	TraesCSU01G002900	chrUn	2693446	2694107	-	662	protein_coding	--	--	--	ref|XP_020163153.1|	--	W5A9L5_WHEAT,SubName: Full=Uncharacterized protein {ECO:0000313|EnsemblPlants:TRIAE_CS42_1BS_TGACv1_050370_AA0171310.1};
TraesCSU01G001500	6	24	2.021	0.00535453	0.0218838	up	8	24	1.558	0.0133405	0.0409203	up	7	33	2.311	0.00332599	0.0131556	up	--	--	--	--	--	--	TraesCSU01G001500	chrUn	1926406	1928519	+	2114	protein_coding	GO:0016021,integral component of membrane; GO:0005886,plasma membrane; GO:0008308,voltage-gated anion channel activity; GO:0006873,cellular ion homeostasis	--	At5g24030	gb|EMS66940.1|	SLAH2_ARATH,RecName: Full=S-type anion channel SLAH2; AltName: Full=SLAC1-homolog protein 2;	A0A1D5RRP7_WHEAT,SubName: Full=Uncharacterized protein {ECO:0000313|EnsemblPlants:TRIAE_CS42_1AL_TGACv1_000582_AA0015140.1};
TraesCSU01G001100	--	--	--	--	--	--	278	92	-1.602	6.19622e-09	6.39569e-08	down	--	--	--	--	--	--	--	--	--	--	--	--	TraesCSU01G001100	chrUn	1482677	1486477	+	3801	protein_coding	GO:0005576,extracellular region; GO:0004252,serine-type endopeptidase activity	K15333: TRM3, TARBP1; tRNA guanosine-2'-O-methyltransferase [EC:2.1.1.34]	At4g10540	ref|XP_020176360.1|	SBT36_ARATH,RecName: Full=Subtilisin-like protease SBT3.6 {ECO:0000303|PubMed:16193095}; EC=3.4.21.- {ECO:0000255|PROSITE-ProRule:PRU10082}; AltName: Full=Subtilase subfamily 3 member 6 {ECO:0000303|PubMed:16193095}; Short=AtSBT3.6 {ECO:0000303|PubMed:16193095}; Flags: Precursor;	A0A1D6RDG3_WHEAT,SubName: Full=Uncharacterized protein {ECO:0000313|EnsemblPlants:TRIAE_CS42_1AL_TGACv1_003121_AA0047940.1};
TraesCSU01G000400	--	--	--	--	--	--	--	--	--	--	--	--	--	--	--	--	--	--	18	4	-2.05	0.0101893	0.033036	down	TraesCSU01G000400	chrUn	222093	224844	+	2752	protein_coding	--	--	--	gb|EMS45835.1|	--	M7Z0G8_TRIUA,SubName: Full=Uncharacterized protein {ECO:0000313|EMBL:EMS45835.1, ECO:0000313|EnsemblPlants:TRIUR3_30035-P1};
TraesCSU01G000100	1	108	7.335	2.10002e-11	3.08683e-10	up	--	--	--	--	--	--	5	835	7.294	3.8949e-68	6.41933e-66	up	3	541	7.577	1.1601e-37	1.31067e-35	up	TraesCSU01G000100	chrUn	1335	2697	-	1363	protein_coding	GO:0102452,bisdemethoxycurcumin synthase activity; GO:0042802,identical protein binding; GO:0009813,flavonoid biosynthetic process	K17212: CUS; bisdemethoxycurcumin synthase [EC:2.3.1.211]	At5g13930	ref|XP_020149377.1|	CUS_ORYSJ,RecName: Full=Bisdemethoxycurcumin synthase; EC=2.3.1.211; AltName: Full=Curcuminoid synthase;	W5FLX9_WHEAT,SubName: Full=Uncharacterized protein {ECO:0000313|EnsemblPlants:TRIAE_CS42_U_TGACv1_640719_AA2070980.1};
TraesCS7D01G555300	--	--	--	--	--	--	--	--	--	--	--	--	--	--	--	--	--	--	214	435	1.025	0.000410213	0.00205662	up	TraesCS7D01G555300	chr7D	638667061	638669281	-	2221	protein_coding	GO:0043531,ADP binding; GO:0005524,ATP binding; GO:0006952,defense response	--	--	gb|KQK16637.1|	RGA1_SOLBU,RecName: Full=Putative disease resistance protein RGA1; AltName: Full=RGA3-blb;	T1L8K1_TRIUA,SubName: Full=Uncharacterized protein {ECO:0000313|EnsemblPlants:TRIUR3_00771-P1};
TraesCS7D01G555000	15	310	4.3	4.42517e-43	3.44593e-41	up	23	67	1.563	0.000101061	0.00055131	up	--	--	--	--	--	--	17	213	3.674	4.24377e-15	1.04926e-13	up	TraesCS7D01G555000	chr7D	638470169	638475040	+	4872	protein_coding	GO:0005794,Golgi apparatus; GO:0000139,Golgi membrane; GO:0016021,integral component of membrane; GO:0016760,cellulose synthase (UDP-forming) activity; GO:0051753,mannan synthase activity; GO:0071555,cell wall organization; GO:0030244,cellulose biosynthetic process; GO:0071669,plant-type cell wall organization or biogenesis	K20923: CSLF; mixed-linked glucan synthase [EC:2.4.1.-]	At3g03050	ref|XP_020164450.1|	CSLF2_ORYSJ,RecName: Full=Mixed-linked glucan synthase 2; EC=2.4.1.-; AltName: Full=1,3;1,4-beta-D-glucan synthase 2; AltName: Full=Cellulose synthase-like protein F2; AltName: Full=OsCslF2;	A0A1D6CKV6_WHEAT,SubName: Full=Uncharacterized protein {ECO:0000313|EnsemblPlants:TRIAE_CS42_7DL_TGACv1_602590_AA1961740.1};
TraesCS7D01G554800	264	51	-2.382	4.6761e-24	1.65106e-22	down	250	72	-1.796	1.46562e-13	2.37585e-12	down	98	27	-1.865	5.79782e-07	4.72704e-06	down	--	--	--	--	--	--	TraesCS7D01G554800	chr7D	638422766	638429920	+	7155	protein_coding	GO:0030126,COPI vesicle coat; GO:0000139,Golgi membrane; GO:0005198,structural molecule activity; GO:0006888,ER to Golgi vesicle-mediated transport; GO:0006891,intra-Golgi vesicle-mediated transport; GO:0006886,intracellular protein transport; GO:0006890,retrograde vesicle-mediated transport, Golgi to ER	--	At1g79990	ref|XP_020164454.1|	COB23_ORYSJ,RecName: Full=Putative coatomer subunit beta'-3; AltName: Full=Beta'-coat protein 3; Short=Beta'-COP 3;	A0A1D6CKV4_WHEAT,SubName: Full=Uncharacterized protein {ECO:0000313|EnsemblPlants:TRIAE_CS42_7DL_TGACv1_602590_AA1961710.1};
TraesCS7D01G554700	--	--	--	--	--	--	--	--	--	--	--	--	--	--	--	--	--	--	6	23	2.032	0.00257586	0.010303	up	TraesCS7D01G554700	chr7D	638381575	638382225	-	651	protein_coding	GO:0016021,integral component of membrane; GO:0046872,metal ion binding; GO:0061630,ubiquitin protein ligase activity; GO:0043161,proteasome-mediated ubiquitin-dependent protein catabolic process	--	At2g17450	ref|XP_020164452.1|	ATL44_ARATH,RecName: Full=Probable E3 ubiquitin-protein ligase ATL44 {ECO:0000305}; EC=2.3.2.27 {ECO:0000305}; AltName: Full=RING-H2 finger A3a {ECO:0000303|PubMed:9781696}; AltName: Full=RING-H2 finger protein ATL44 {ECO:0000305}; AltName: Full=RING-H2 zinc finger protein RHA3a {ECO:0000305}; AltName: Full=RING-type E3 ubiquitin transferase ATL44 {ECO:0000305};	A0A1D6CKV3_WHEAT,SubName: Full=Uncharacterized protein {ECO:0000313|EnsemblPlants:TRIAE_CS42_7DL_TGACv1_602590_AA1961690.1};
TraesCS7D01G554400	--	--	--	--	--	--	28	171	2.61	5.17055e-19	1.28292e-17	up	--	--	--	--	--	--	42	124	1.573	1.29345e-08	1.53045e-07	up	TraesCS7D01G554400	chr7D	638330471	638331088	-	618	protein_coding	GO:0016021,integral component of membrane; GO:0046872,metal ion binding; GO:0061630,ubiquitin protein ligase activity; GO:0043161,proteasome-mediated ubiquitin-dependent protein catabolic process	--	At2g17450	ref|XP_020164447.1|	ATL44_ARATH,RecName: Full=Probable E3 ubiquitin-protein ligase ATL44 {ECO:0000305}; EC=2.3.2.27 {ECO:0000305}; AltName: Full=RING-H2 finger A3a {ECO:0000303|PubMed:9781696}; AltName: Full=RING-H2 finger protein ATL44 {ECO:0000305}; AltName: Full=RING-H2 zinc finger protein RHA3a {ECO:0000305}; AltName: Full=RING-type E3 ubiquitin transferase ATL44 {ECO:0000305};	M0ZBR9_HORVV,SubName: Full=Uncharacterized protein {ECO:0000313|EnsemblPlants:HORVU7Hr1G121010.1};
TraesCS7D01G553300	--	--	--	--	--	--	13	42	1.688	0.00052465	0.00243626	up	--	--	--	--	--	--	19	82	2.086	1.51903e-08	1.77852e-07	up	TraesCS7D01G553300	chr7D	636766504	636770671	+	4168	protein_coding	GO:0009507,chloroplast; GO:0004310,farnesyl-diphosphate farnesyltransferase activity; GO:0016767,geranylgeranyl-diphosphate geranylgeranyltransferase activity; GO:0051996,squalene synthase activity; GO:0016117,carotenoid biosynthetic process; GO:0006696,ergosterol biosynthetic process	K02291: crtB; 15-cis-phytoene/all-trans-phytoene synthase [EC:2.5.1.32 2.5.1.99]	At5g17230	ref|XP_020147060.1|	PSY_MAIZE,RecName: Full=Phytoene synthase, chloroplastic; EC=2.5.1.32; Flags: Precursor;	C1IP79_WHEAT,SubName: Full=Phytoene synthase 7D {ECO:0000313|EMBL:ACF42354.1, ECO:0000313|EnsemblPlants:TRIAE_CS42_7DL_TGACv1_602786_AA1968580.1};
TraesCS7D01G552100	--	--	--	--	--	--	--	--	--	--	--	--	28	5	-2.439	0.00010284	0.000576274	down	--	--	--	--	--	--	TraesCS7D01G552100	chr7D	635083150	635085325	+	2176	protein_coding	--	--	At5g45540	ref|XP_020193471.1|	--	A0A1D6CKY3_WHEAT,SubName: Full=Uncharacterized protein {ECO:0000313|EnsemblPlants:TRIAE_CS42_7DL_TGACv1_602604_AA1962350.1};
TraesCS7D01G551800	--	--	--	--	--	--	424	1482	1.807	3.08567e-27	1.22245e-25	up	--	--	--	--	--	--	--	--	--	--	--	--	TraesCS7D01G551800	chr7D	634918927	634920460	-	1534	protein_coding	GO:0016021,integral component of membrane; GO:0016758,transferase activity, transferring hexosyl groups; GO:0008152,metabolic process	K18823: UGT91H4; soyasaponin III rhamnosyltransferase [EC:2.4.1.273]	At5g65550	ref|XP_020193470.1|	URT1_FRAAN,RecName: Full=Putative UDP-rhamnose:rhamnosyltransferase 1; Short=FaRT1 {ECO:0000303|PubMed:16443693}; EC=2.4.1.- {ECO:0000250|UniProtKB:Q940V3}; AltName: Full=Glycosyltransferase 4; Short=FaGT4 {ECO:0000312|EMBL:AAU09445.1};	A0A1D6CKY1_WHEAT,RecName: Full=Glycosyltransferase {ECO:0000256|RuleBase:RU362057}; EC=2.4.1.- {ECO:0000256|RuleBase:RU362057};
TraesCS7D01G551600	--	--	--	--	--	--	--	--	--	--	--	--	--	--	--	--	--	--	31	80	1.411	3.02754e-05	0.00019861	up	TraesCS7D01G551600	chr7D	634896304	634896810	-	507	protein_coding	GO:0047443,4-hydroxy-4-methyl-2-oxoglutarate aldolase activity; GO:0046872,metal ion binding; GO:0008948,oxaloacetate decarboxylase activity; GO:0008428,ribonuclease inhibitor activity; GO:0051252,regulation of RNA metabolic process	--	At5g16450	ref|XP_020174592.1|	RRAA2_ARATH,RecName: Full=Putative 4-hydroxy-4-methyl-2-oxoglutarate aldolase 2; Short=HMG aldolase 2; EC=4.1.3.17; AltName: Full=Oxaloacetate decarboxylase; Short=OAA decarboxylase; EC=4.1.1.3; AltName: Full=Regulator of ribonuclease activity homolog 2; AltName: Full=RraA-like protein 2;	A0A1D6CSV5_WHEAT,RecName: Full=4-hydroxy-4-methyl-2-oxoglutarate aldolase {ECO:0000256|RuleBase:RU004338}; Short=HMG aldolase {ECO:0000256|RuleBase:RU004338}; EC=4.1.1.3 {ECO:0000256|RuleBase:RU004338}; EC=4.1.3.17 {ECO:0000256|RuleBase:RU004338}; AltName: Full=Oxaloacetate decarboxylase {ECO:0000256|RuleBase:RU004338};
TraesCS7D01G551400	349	1906	2.451	3.12996e-56	3.56628e-54	up	--	--	--	--	--	--	132	1811	3.774	2.0404e-09	2.24873e-08	up	--	--	--	--	--	--	TraesCS7D01G551400	chr7D	634805112	634805633	+	522	protein_coding	GO:0006952,defense response; GO:0009607,response to biotic stimulus	--	At4g11650	sp|P27357.1|	TLP_WHEAT,RecName: Full=Thaumatin-like protein PWIR2; Flags: Precursor;	Q5MBN4_HORVU,SubName: Full=Thaumatin-like protein TLP2 {ECO:0000313|EMBL:AAW21723.1};
TraesCS7D01G550800	--	--	--	--	--	--	11	31	1.471	0.00578099	0.0200992	up	--	--	--	--	--	--	14	63	2.141	1.52133e-06	1.28667e-05	up	TraesCS7D01G550800	chr7D	634690772	634691367	+	596	protein_coding	GO:0005576,extracellular region; GO:0009740,gibberellic acid mediated signaling pathway; GO:0009739,response to gibberellin	--	At4g09600	ref|XP_020174560.1|	GASA3_ARATH,RecName: Full=Gibberellin-regulated protein 3; AltName: Full=GAST1 protein homolog 3; Flags: Precursor;	N1QYE1_AEGTA,SubName: Full=Uncharacterized protein {ECO:0000313|EMBL:EMT16028.1, ECO:0000313|EnsemblPlants:EMT16028};
TraesCS7D01G550200	28	6	-2.253	0.000920986	0.00466039	down	--	--	--	--	--	--	35	12	-1.524	0.00842422	0.0295368	down	--	--	--	--	--	--	TraesCS7D01G550200	chr7D	634592413	634594816	-	2404	protein_coding	GO:0009507,chloroplast; GO:0004392,heme oxygenase (decyclizing) activity; GO:0046872,metal ion binding; GO:0006788,heme oxidation; GO:0010229,inflorescence development; GO:0009648,photoperiodism; GO:0048573,photoperiodism, flowering; GO:0015979,photosynthesis	K21480: HO, pbsA1, hmuO; heme oxygenase (biliverdin-producing, ferredoxin) [EC:1.14.15.20]	At2g26670	ref|XP_020174794.1|	HMOX1_ORYSJ,RecName: Full=Heme oxygenase 1, chloroplastic; EC=1.14.14.18 {ECO:0000250|UniProtKB:O48782}; AltName: Full=Protein PHOTOPERIODIC SENSITIVITY 5; Flags: Precursor;	W5HYN4_WHEAT,SubName: Full=Uncharacterized protein {ECO:0000313|EnsemblPlants:TRIAE_CS42_7DL_TGACv1_602652_AA1964000.1};
TraesCS7D01G549900	183	2649	3.851	9.83791e-150	7.69315e-147	up	48	2296	5.599	2.08387e-180	4.41559e-177	up	360	2301	2.677	8.78189e-32	4.1912e-30	up	90	1313	3.858	6.68254e-94	4.13058e-91	up	TraesCS7D01G549900	chr7D	634439814	634440272	-	459	protein_coding	GO:0006950,response to stress; GO:0009415,response to water	--	--	ref|XP_020174486.1|	CS120_WHEAT,RecName: Full=Cold-shock protein CS120;	Q0KIW1_WHEAT,SubName: Full=Dehydrin {ECO:0000313|EMBL:BAF30987.1};
TraesCS7D01G549200	--	--	--	--	--	--	0	6	5.14	0.00288502	0.0110074	up	--	--	--	--	--	--	--	--	--	--	--	--	TraesCS7D01G549200	chr7D	634108690	634110840	-	2151	protein_coding	--	K13457: RPM1, RPS3; disease resistance protein RPM1	--	ref|XP_020191260.1|	--	W5G1F0_WHEAT,SubName: Full=Uncharacterized protein {ECO:0000313|EnsemblPlants:TRIAE_CS42_5DS_TGACv1_457579_AA1487910.1};
TraesCS7D01G549100	--	--	--	--	--	--	59	355	2.576	2.31847e-36	1.3833e-34	up	--	--	--	--	--	--	202	529	1.391	3.0188e-07	2.86635e-06	up	TraesCS7D01G549100	chr7D	634094781	634096846	-	2066	protein_coding	GO:0009535,chloroplast thylakoid membrane; GO:0009523,photosystem II; GO:0015979,photosynthesis	--	At5g23120	ref|XP_020163505.1|	P2SAF_ORYSJ,RecName: Full=Photosystem II stability/assembly factor HCF136, chloroplastic; Flags: Precursor;	A0A1D6CM34_WHEAT,SubName: Full=Uncharacterized protein {ECO:0000313|EnsemblPlants:TRIAE_CS42_7DL_TGACv1_602769_AA1968060.1};
TraesCS7D01G548200	--	--	--	--	--	--	--	--	--	--	--	--	--	--	--	--	--	--	99	39	-1.361	3.59982e-06	2.83886e-05	down	TraesCS7D01G548200	chr7D	633804492	633806565	-	2074	protein_coding	--	--	At3g19970	ref|XP_020151316.1|	--	W5I2I5_WHEAT,SubName: Full=Uncharacterized protein {ECO:0000313|EnsemblPlants:TRIAE_CS42_7DL_TGACv1_605035_AA2004040.2};
TraesCS7D01G547700	65	7	-3.298	1.04848e-11	1.58121e-10	down	--	--	--	--	--	--	--	--	--	--	--	--	--	--	--	--	--	--	TraesCS7D01G547700	chr7D	633566720	633568062	-	1343	protein_coding	GO:0008374,O-acyltransferase activity; GO:0006629,lipid metabolic process	K06129: LYPLA3; lysophospholipase III [EC:3.1.1.5]	At1g27480	ref|XP_020161832.1|	LCAT1_ORYSJ,RecName: Full=Lecithin-cholesterol acyltransferase-like 1; EC=2.3.1.-;	A0A1D6CV18_WHEAT,SubName: Full=Uncharacterized protein {ECO:0000313|EnsemblPlants:TRIAE_CS42_7DL_TGACv1_605824_AA2008150.1};
TraesCS7D01G547600	24	6	-1.922	0.0025126	0.0113601	down	--	--	--	--	--	--	81	24	-1.727	9.59627e-08	8.71001e-07	down	115	27	-2.104	8.6877e-09	1.05431e-07	down	TraesCS7D01G547600	chr7D	633538851	633539472	+	622	protein_coding	GO:0005789,endoplasmic reticulum membrane; GO:0016021,integral component of membrane; GO:0005774,vacuolar membrane; GO:0050474,(S)-norcoclaurine synthase activity; GO:1901010,(S)-reticuline metabolic process; GO:0006952,defense response; GO:0002238,response to molecule of fungal origin	--	--	ref|XP_020161837.1|	NCS2_PAPSO,RecName: Full=S-norcoclaurine synthase 2 {ECO:0000303|PubMed:15925393}; Short=PsNCS2 {ECO:0000303|PubMed:15925393}; EC=4.2.1.78 {ECO:0000269|PubMed:15925393}; Flags: Precursor;	A0A1D6CSL1_WHEAT,SubName: Full=Uncharacterized protein {ECO:0000313|EnsemblPlants:TRIAE_CS42_7DL_TGACv1_604284_AA1996210.1};
TraesCS7D01G547500	260	93	-1.492	5.65255e-12	8.7575e-11	down	287	124	-1.216	2.81328e-07	2.35726e-06	down	208	31	-2.733	6.39622e-21	1.77819e-19	down	289	55	-2.398	3.60774e-17	1.09287e-15	down	TraesCS7D01G547500	chr7D	633531477	633532100	+	624	protein_coding	GO:0005783,endoplasmic reticulum; GO:0016021,integral component of membrane; GO:0009705,plant-type vacuole membrane; GO:0009838,abscission; GO:0010256,endomembrane system organization; GO:0090693,plant organ senescence	--	At3g02430	ref|XP_020161831.1|	DMP4_ARATH,RecName: Full=Protein DMP4 {ECO:0000303|PubMed:20712629}; Short=AtDMP4 {ECO:0000303|PubMed:20712629};	A0A1D6CSL0_WHEAT,SubName: Full=Uncharacterized protein {ECO:0000313|EnsemblPlants:TRIAE_CS42_7DL_TGACv1_604284_AA1996200.1};
TraesCS7D01G547100	--	--	--	--	--	--	--	--	--	--	--	--	35	14	-1.288	0.0112188	0.0377563	down	--	--	--	--	--	--	TraesCS7D01G547100	chr7D	633487587	633496561	+	8975	protein_coding	--	--	--	ref|XP_020161829.1|	--	A0A1D6CTE5_WHEAT,SubName: Full=Uncharacterized protein {ECO:0000313|EnsemblPlants:TRIAE_CS42_7DL_TGACv1_604649_AA2000280.1};
TraesCS7D01G546900	--	--	--	--	--	--	41	20	-1.02	0.0148633	0.0448146	down	--	--	--	--	--	--	--	--	--	--	--	--	TraesCS7D01G546900	chr7D	633398683	633399345	-	663	protein_coding	--	--	--	gb|EMS58912.1|	--	A0A1D6CNF5_WHEAT,SubName: Full=Uncharacterized protein {ECO:0000313|EnsemblPlants:TRIAE_CS42_7DL_TGACv1_603046_AA1974560.1};
TraesCS7D01G546500	--	--	--	--	--	--	--	--	--	--	--	--	--	--	--	--	--	--	6	0	-4.184	0.0112094	0.0357761	down	TraesCS7D01G546500	chr7D	633203733	633206309	-	2577	protein_coding	GO:0043531,ADP binding; GO:0005524,ATP binding; GO:0006952,defense response	--	At3g14470	gb|EMS51404.1|	RGA2_SOLBU,RecName: Full=Disease resistance protein RGA2; AltName: Full=Blight resistance protein RPI; AltName: Full=RGA2-blb;	A0A1D6CM56_WHEAT,SubName: Full=Uncharacterized protein {ECO:0000313|EnsemblPlants:TRIAE_CS42_7DL_TGACv1_602778_AA1968380.1};
TraesCS7D01G545700	987	441	-1.162	1.28407e-16	2.90829e-15	down	867	409	-1.084	4.00357e-10	4.72121e-09	down	3283	836	-1.974	2.81558e-59	3.5418e-57	down	2687	1248	-1.107	4.39516e-21	1.83439e-19	down	TraesCS7D01G545700	chr7D	632781503	632782444	+	942	protein_coding	--	--	At2g37820	ref|XP_020178654.1|	--	A0A1D6CKR6_WHEAT,SubName: Full=Uncharacterized protein {ECO:0000313|EnsemblPlants:TRIAE_CS42_7DL_TGACv1_602573_AA1961180.1};
TraesCS7D01G542800	595	1262	1.084	6.24926e-20	1.74399e-18	up	467	1132	1.275	4.60544e-14	7.81586e-13	up	--	--	--	--	--	--	--	--	--	--	--	--	TraesCS7D01G542800	chr7D	631757029	631762066	+	5038	protein_coding	GO:0005829,cytosol; GO:0016020,membrane; GO:0005634,nucleus; GO:0016308,1-phosphatidylinositol-4-phosphate 5-kinase activity; GO:0005524,ATP binding; GO:0005975,carbohydrate metabolic process; GO:0006520,cellular amino acid metabolic process	K00889: PIP5K; 1-phosphatidylinositol-4-phosphate 5-kinase [EC:2.7.1.68]	At3g09920	ref|XP_020180081.1|	PI5K9_ARATH,RecName: Full=Phosphatidylinositol 4-phosphate 5-kinase 9; Short=AtPIP5K9; EC=2.7.1.68; AltName: Full=1-phosphatidylinositol 4-phosphate kinase 9; AltName: Full=Diphosphoinositide kinase 9; AltName: Full=PtdIns(4)P-5-kinase 9;	A0A1D6CV60_WHEAT,RecName: Full=Phosphatidylinositol 4-phosphate 5-kinase {ECO:0000256|PIRNR:PIRNR037274}; EC=2.7.1.68 {ECO:0000256|PIRNR:PIRNR037274};
TraesCS7D01G542700	--	--	--	--	--	--	324	159	-1.03	1.5112e-06	1.13794e-05	down	--	--	--	--	--	--	--	--	--	--	--	--	TraesCS7D01G542700	chr7D	631686769	631688636	+	1868	protein_coding	GO:0016021,integral component of membrane; GO:0016020,membrane; GO:0005886,plasma membrane; GO:0009506,plasmodesma; GO:0090406,pollen tube; GO:0005524,ATP binding; GO:0004674,protein serine/threonine kinase activity	--	At4g08850	ref|XP_020190914.1|	MIK2_ARATH,RecName: Full=MDIS1-interacting receptor like kinase 2 {ECO:0000303|PubMed:26863186}; Short=AtMIK2 {ECO:0000303|PubMed:26863186}; AltName: Full=Probable LRR receptor-like serine/threonine-protein kinase At4g08850; EC=2.7.11.1 {ECO:0000305}; Flags: Precursor;	R7W349_AEGTA,SubName: Full=Putative LRR receptor-like serine/threonine-protein kinase {ECO:0000313|EMBL:EMT00756.1, ECO:0000313|EnsemblPlants:EMT00756};
TraesCS7D01G542600	--	--	--	--	--	--	212	100	-1.085	4.83622e-07	3.92089e-06	down	--	--	--	--	--	--	163	65	-1.316	0.0016452	0.00697986	down	TraesCS7D01G542600	chr7D	631684915	631686729	+	1815	protein_coding	GO:0016021,integral component of membrane; GO:0005524,ATP binding; GO:0004674,protein serine/threonine kinase activity	--	At1g35710	ref|XP_020190914.1|	Y1571_ARATH,RecName: Full=Probable leucine-rich repeat receptor-like protein kinase At1g35710; EC=2.7.11.1; Flags: Precursor;	R7W349_AEGTA,SubName: Full=Putative LRR receptor-like serine/threonine-protein kinase {ECO:0000313|EMBL:EMT00756.1, ECO:0000313|EnsemblPlants:EMT00756};
TraesCS7D01G542500	--	--	--	--	--	--	--	--	--	--	--	--	--	--	--	--	--	--	35	9	-1.912	0.00547184	0.0196255	down	TraesCS7D01G542500	chr7D	631638756	631641415	-	2660	protein_coding	--	K13457: RPM1, RPS3; disease resistance protein RPM1	--	dbj|BAK03483.1|	--	F2E811_HORVV,SubName: Full=Predicted protein {ECO:0000313|EMBL:BAK03483.1}; Flags: Fragment;
TraesCS7D01G541800	--	--	--	--	--	--	14	1	-3.34	0.00214753	0.00849017	down	--	--	--	--	--	--	18	3	-2.405	0.00138145	0.00599253	down	TraesCS7D01G541800	chr7D	631024107	631034967	+	10861	protein_coding	GO:0016021,integral component of membrane; GO:0005774,vacuolar membrane; GO:0015297,antiporter activity; GO:0015238,drug transmembrane transporter activity; GO:0006855,drug transmembrane transport; GO:0009624,response to nematode	K03327: TC.MATE, SLC47A, norM, mdtK, dinF; multidrug resistance protein, MATE family	At5g52450	ref|XP_020180980.1|	DTX16_ARATH,RecName: Full=Protein DETOXIFICATION 16 {ECO:0000303|PubMed:11739388}; Short=AtDTX16 {ECO:0000303|PubMed:11739388}; AltName: Full=Multidrug and toxic compound extrusion protein 16 {ECO:0000305}; Short=MATE protein 16 {ECO:0000305};	W5H9N8_WHEAT,RecName: Full=Protein DETOXIFICATION {ECO:0000256|RuleBase:RU004914}; AltName: Full=Multidrug and toxic compound extrusion protein {ECO:0000256|RuleBase:RU004914};
TraesCS7D01G541700	44	6	-2.971	2.44846e-07	2.29867e-06	down	--	--	--	--	--	--	--	--	--	--	--	--	--	--	--	--	--	--	TraesCS7D01G541700	chr7D	630980339	630981664	-	1326	protein_coding	GO:0016758,transferase activity, transferring hexosyl groups; GO:0008152,metabolic process	--	At1g73880	ref|XP_020180983.1|	U89B2_STERE,RecName: Full=UDP-glycosyltransferase 89B2 {ECO:0000303|PubMed:15610349}; EC=2.4.1.- {ECO:0000305};	A0A1D6CQ42_WHEAT,SubName: Full=Uncharacterized protein {ECO:0000313|EnsemblPlants:TRIAE_CS42_7DL_TGACv1_603403_AA1982990.1};
TraesCS7D01G541300	--	--	--	--	--	--	--	--	--	--	--	--	1049	2529	1.269	8.26999e-22	2.42137e-20	up	1772	854	-1.054	6.57666e-08	6.99988e-07	down	TraesCS7D01G541300	chr7D	630720457	630721140	+	684	protein_coding	GO:0009507,chloroplast; GO:0009570,chloroplast stroma; GO:0005777,peroxisome	--	At2g31670	dbj|BAK00358.1|	UP3_ARATH,RecName: Full=Stress-response A/B barrel domain-containing protein UP3 {ECO:0000305}; AltName: Full=Unknown protein 3 {ECO:0000303|PubMed:17951448};	A0A1D6SEY9_WHEAT,SubName: Full=Uncharacterized protein {ECO:0000313|EnsemblPlants:TRIAE_CS42_7DL_TGACv1_603011_AA1973690.1};
TraesCS7D01G541200	259	107	-1.278	2.22044e-09	2.65285e-08	down	--	--	--	--	--	--	256	83	-1.617	1.18449e-13	1.98361e-12	down	283	136	-1.059	2.2083e-06	1.81358e-05	down	TraesCS7D01G541200	chr7D	630713262	630715359	+	2098	protein_coding	GO:0016021,integral component of membrane; GO:0005774,vacuolar membrane; GO:0015297,antiporter activity; GO:0015238,drug transmembrane transporter activity; GO:0006855,drug transmembrane transport; GO:0009624,response to nematode	K03327: TC.MATE, SLC47A, norM, mdtK, dinF; multidrug resistance protein, MATE family	At5g52450	ref|XP_020180980.1|	DTX16_ARATH,RecName: Full=Protein DETOXIFICATION 16 {ECO:0000303|PubMed:11739388}; Short=AtDTX16 {ECO:0000303|PubMed:11739388}; AltName: Full=Multidrug and toxic compound extrusion protein 16 {ECO:0000305}; Short=MATE protein 16 {ECO:0000305};	W5HZB8_WHEAT,RecName: Full=Protein DETOXIFICATION {ECO:0000256|RuleBase:RU004914}; AltName: Full=Multidrug and toxic compound extrusion protein {ECO:0000256|RuleBase:RU004914};
TraesCS7D01G540900	--	--	--	--	--	--	--	--	--	--	--	--	1639	789	-1.056	6.1043e-16	1.21956e-14	down	1285	506	-1.345	8.62695e-18	2.75974e-16	down	TraesCS7D01G540900	chr7D	630677720	630678790	+	1071	protein_coding	GO:0005737,cytoplasm; GO:0008146,sulfotransferase activity; GO:0009735,response to cytokinin	K22312: ST2A, SOT15; hydroxyjasmonate sulfotransferase [EC:2.8.2.39]	At1g13420	ref|XP_020180985.1|	SOT8_ARATH,RecName: Full=Cytosolic sulfotransferase 8; Short=AtSOT8; EC=2.8.2.-; AltName: Full=Sulfotransferase 4b; Short=AtST4b;	A0A1D6CD02_WHEAT,RecName: Full=Sulfotransferase {ECO:0000256|RuleBase:RU361155}; EC=2.8.2.- {ECO:0000256|RuleBase:RU361155};
TraesCS7D01G540800	--	--	--	--	--	--	--	--	--	--	--	--	2037	724	-1.492	3.15672e-19	7.86116e-18	down	--	--	--	--	--	--	TraesCS7D01G540800	chr7D	630625007	630626455	-	1449	protein_coding	GO:0016758,transferase activity, transferring hexosyl groups; GO:0008152,metabolic process	K13496: UGT73C; UDP-glucosyl transferase 73C [EC:2.4.1.-]	At1g73880	ref|XP_020180983.1|	U89B2_STERE,RecName: Full=UDP-glycosyltransferase 89B2 {ECO:0000303|PubMed:15610349}; EC=2.4.1.- {ECO:0000305};	A0A1D6CSD5_WHEAT,SubName: Full=Uncharacterized protein {ECO:0000313|EnsemblPlants:TRIAE_CS42_7DL_TGACv1_604199_AA1995040.1};
TraesCS7D01G540000	--	--	--	--	--	--	--	--	--	--	--	--	--	--	--	--	--	--	6	24	1.911	0.00217738	0.00891113	up	TraesCS7D01G540000	chr7D	630272854	630273447	+	594	protein_coding	--	--	--	ref|XP_020180964.1|	--	A0A1D6CTV5_WHEAT,SubName: Full=Uncharacterized protein {ECO:0000313|EnsemblPlants:TRIAE_CS42_7DL_TGACv1_604870_AA2002480.1};
TraesCS7D01G539500	347	142	-1.286	1.05585e-14	2.07398e-13	down	--	--	--	--	--	--	--	--	--	--	--	--	368	177	-1.052	1.38177e-06	1.17732e-05	down	TraesCS7D01G539500	chr7D	629823640	629826703	+	3064	protein_coding	GO:0005887,integral component of plasma membrane; GO:0015250,water channel activity; GO:0034220,ion transmembrane transport	K09874: NIP; aquaporin NIP	At4g18910	ref|XP_020183038.1|	NIP13_ORYSJ,RecName: Full=Aquaporin NIP1-3; AltName: Full=NOD26-like intrinsic protein 1-3; AltName: Full=OsNIP1;3;	A0A1D6CL60_WHEAT,SubName: Full=Uncharacterized protein {ECO:0000313|EnsemblPlants:TRIAE_CS42_7DL_TGACv1_602639_AA1963520.1};
TraesCS7D01G539400	--	--	--	--	--	--	--	--	--	--	--	--	22	47	1.081	0.00440533	0.0168375	up	--	--	--	--	--	--	TraesCS7D01G539400	chr7D	629781759	629782221	-	463	protein_coding	--	--	--	ref|XP_020168149.1|	--	A0A1D6CP39_WHEAT,SubName: Full=Uncharacterized protein {ECO:0000313|EnsemblPlants:TRIAE_CS42_7DL_TGACv1_603191_AA1978000.1};
TraesCS7D01G539100	3846	663	-2.536	5.30844e-106	1.78443e-103	down	--	--	--	--	--	--	3751	979	-1.939	7.60824e-23	2.35753e-21	down	871	373	-1.223	4.43805e-06	3.44112e-05	down	TraesCS7D01G539100	chr7D	629520625	629521761	+	1137	protein_coding	GO:0008171,O-methyltransferase activity; GO:0046983,protein dimerization activity; GO:0009813,flavonoid biosynthetic process; GO:0009809,lignin biosynthetic process	K22439: OMT; tricetin 3',4',5'-O-trimethyltransferase [EC:2.1.1.169]	At5g54160	ref|XP_020148885.1|	FOMT2_WHEAT,RecName: Full=Tricetin 3',4',5'-O-trimethyltransferase; Short=TaOMT2; EC=2.1.1.169; AltName: Full=Caffeic acid 3-O-methyltransferase; Short=TaCM; AltName: Full=Flavone O-methyltransferase 2;	W5HXI5_WHEAT,SubName: Full=Uncharacterized protein {ECO:0000313|EnsemblPlants:TRIAE_CS42_7DL_TGACv1_602609_AA1962560.1};
TraesCS7D01G539000	2737	1287	-1.089	6.78704e-18	1.66899e-16	down	--	--	--	--	--	--	2082	743	-1.488	9.75593e-20	2.51953e-18	down	1029	287	-1.843	5.91232e-35	5.78788e-33	down	TraesCS7D01G539000	chr7D	629496322	629498040	-	1719	protein_coding	GO:0016021,integral component of membrane; GO:0020037,heme binding; GO:0036190,indole-2-monooxygenase activity; GO:0005506,iron ion binding	K00512: CYP17A; steroid 17alpha-monooxygenase / 17alpha-hydroxyprogesterone deacetylase [EC:1.14.14.19 1.14.14.32]	At4g13310	ref|XP_020148884.1|	C71C4_MAIZE,RecName: Full=indole-2-monooxygenase; EC=1.14.13.137; AltName: Full=Cytochrome P450 71C4; AltName: Full=Protein benzoxazineless 2;	W5I399_WHEAT,SubName: Full=Uncharacterized protein {ECO:0000313|EnsemblPlants:TRIAE_CS42_7DL_TGACv1_604893_AA2002780.1};
TraesCS7D01G538900	4244	1174	-1.853	1.83422e-48	1.6927e-46	down	--	--	--	--	--	--	4797	909	-2.4	5.40805e-39	3.51195e-37	down	1122	227	-2.306	2.92031e-12	5.36308e-11	down	TraesCS7D01G538900	chr7D	629449765	629450900	-	1136	protein_coding	GO:0008171,O-methyltransferase activity; GO:0046983,protein dimerization activity; GO:0009813,flavonoid biosynthetic process; GO:0009809,lignin biosynthetic process	K22439: OMT; tricetin 3',4',5'-O-trimethyltransferase [EC:2.1.1.169]	At5g54160	ref|XP_020148883.1|	FOMT2_WHEAT,RecName: Full=Tricetin 3',4',5'-O-trimethyltransferase; Short=TaOMT2; EC=2.1.1.169; AltName: Full=Caffeic acid 3-O-methyltransferase; Short=TaCM; AltName: Full=Flavone O-methyltransferase 2;	W5HZD5_WHEAT,SubName: Full=Uncharacterized protein {ECO:0000313|EnsemblPlants:TRIAE_CS42_7DL_TGACv1_603261_AA1979390.1};
TraesCS7D01G538800	2423	216	-3.485	1.93136e-100	5.83248e-98	down	--	--	--	--	--	--	4277	274	-3.966	4.45839e-77	1.0022e-74	down	821	12	-6.132	2.54405e-16	7.09186e-15	down	TraesCS7D01G538800	chr7D	629433623	629435472	-	1850	protein_coding	GO:0004058,aromatic-L-amino-acid decarboxylase activity; GO:0030170,pyridoxal phosphate binding; GO:0006520,cellular amino acid metabolic process	K01593: DDC, TDC; aromatic-L-amino-acid/L-tryptophan decarboxylase [EC:4.1.1.28 4.1.1.105]	At2g20340	ref|XP_020148882.1|	DDC_CATRO,RecName: Full=Aromatic-L-amino-acid decarboxylase; Short=AADC; EC=4.1.1.28; AltName: Full=DOPA decarboxylase; AltName: Full=Tryptophan decarboxylase;	A0A1D6CPF4_WHEAT,SubName: Full=Uncharacterized protein {ECO:0000313|EnsemblPlants:TRIAE_CS42_7DL_TGACv1_603261_AA1979400.1};
TraesCS7D01G538700	4924	1543	-1.674	1.61962e-53	1.71641e-51	down	--	--	--	--	--	--	8127	1580	-2.363	1.81485e-35	1.01316e-33	down	2291	112	-4.365	1.01843e-42	1.42641e-40	down	TraesCS7D01G538700	chr7D	629421193	629423615	-	2423	protein_coding	GO:0050660,flavin adenine dinucleotide binding; GO:0004497,monooxygenase activity; GO:0004499,N,N-dimethylaniline monooxygenase activity; GO:0050661,NADP binding; GO:0071456,cellular response to hypoxia; GO:0009870,defense response signaling pathway, resistance gene-dependent; GO:0010204,defense response signaling pathway, resistance gene-independent; GO:0042742,defense response to bacterium; GO:…	K00485: FMO; dimethylaniline monooxygenase (N-oxide forming) [EC:1.14.13.8]	At1g19250	ref|XP_020148881.1|	FMO1_ARATH,RecName: Full=Probable flavin-containing monooxygenase 1; EC=1.14.13.-;	W5I0Q3_WHEAT,RecName: Full=Flavin-containing monooxygenase {ECO:0000256|RuleBase:RU361177}; EC=1.-.-.- {ECO:0000256|RuleBase:RU361177};
TraesCS7D01G538500	38	3	-3.533	4.6507e-07	4.20107e-06	down	--	--	--	--	--	--	18	2	-3.18	0.000419062	0.00207062	down	--	--	--	--	--	--	TraesCS7D01G538500	chr7D	629385655	629387935	+	2281	protein_coding	--	--	--	gb|KQL12317.1|	--	A0A1D6CPG1_WHEAT,SubName: Full=Uncharacterized protein {ECO:0000313|EnsemblPlants:TRIAE_CS42_7DL_TGACv1_603261_AA1979440.1};
TraesCS7D01G538300	--	--	--	--	--	--	--	--	--	--	--	--	243	121	-1.002	1.74749e-07	1.53494e-06	down	551	156	-1.825	1.48576e-18	5.08574e-17	down	TraesCS7D01G538300	chr7D	629328956	629337743	-	8788	protein_coding	GO:0050660,flavin adenine dinucleotide binding; GO:0004497,monooxygenase activity; GO:0004499,N,N-dimethylaniline monooxygenase activity; GO:0050661,NADP binding; GO:0071456,cellular response to hypoxia; GO:0009870,defense response signaling pathway, resistance gene-dependent; GO:0010204,defense response signaling pathway, resistance gene-independent; GO:0042742,defense response to bacterium; GO:…	K00485: FMO; dimethylaniline monooxygenase (N-oxide forming) [EC:1.14.13.8]	At5g45180	ref|XP_020148873.1|	FMO1_ARATH,RecName: Full=Probable flavin-containing monooxygenase 1; EC=1.14.13.-;	A0A1D6CD74_WHEAT,RecName: Full=Flavin-containing monooxygenase {ECO:0000256|RuleBase:RU361177}; EC=1.-.-.- {ECO:0000256|RuleBase:RU361177};
TraesCS7D01G538000	7	72	3.302	2.08709e-12	3.36257e-11	up	5	23	2.195	0.00168947	0.00687799	up	14	66	2.3	9.35656e-07	7.39906e-06	up	18	197	3.41	5.39166e-15	1.31696e-13	up	TraesCS7D01G538000	chr7D	629247861	629248631	+	771	protein_coding	GO:0016021,integral component of membrane; GO:0046872,metal ion binding; GO:0061630,ubiquitin protein ligase activity; GO:0004842,ubiquitin-protein transferase activity; GO:0043161,proteasome-mediated ubiquitin-dependent protein catabolic process; GO:0016567,protein ubiquitination; GO:0033591,response to L-ascorbic acid; GO:0009416,response to light stimulus	--	At1g22500	ref|XP_020148901.1|	ATL15_ARATH,RecName: Full=E3 ubiquitin-protein ligase ATL15; EC=2.3.2.27 {ECO:0000269|PubMed:15644464, ECO:0000269|PubMed:16339806}; AltName: Full=RING-H2 finger protein ATL15; AltName: Full=RING-type E3 ubiquitin transferase ATL15 {ECO:0000305}; Flags: Precursor;	A0A1D6CLG1_WHEAT,SubName: Full=Uncharacterized protein {ECO:0000313|EnsemblPlants:TRIAE_CS42_7DL_TGACv1_602666_AA1964650.1};
TraesCS7D01G537900	--	--	--	--	--	--	145	318	1.126	1.0317e-07	9.14251e-07	up	201	81	-1.319	4.90637e-06	3.47064e-05	down	--	--	--	--	--	--	TraesCS7D01G537900	chr7D	629212087	629213629	-	1543	protein_coding	GO:0030246,carbohydrate binding	--	At2g39050	ref|XP_020151563.1|	40G2_ORYSJ,RecName: Full=Ricin B-like lectin R40G2 {ECO:0000305}; AltName: Full=Osr40g2 {ECO:0000303|PubMed:9265787};	W5I254_WHEAT,SubName: Full=Uncharacterized protein {ECO:0000313|EnsemblPlants:TRIAE_CS42_7DL_TGACv1_602666_AA1964630.1};
TraesCS7D01G537600	66	24	-1.419	0.000106291	0.000656217	down	--	--	--	--	--	--	--	--	--	--	--	--	--	--	--	--	--	--	TraesCS7D01G537600	chr7D	629116424	629118891	+	2468	protein_coding	--	--	At1g08040	ref|XP_020194989.1|	--	W5I479_WHEAT,SubName: Full=Uncharacterized protein {ECO:0000313|EnsemblPlants:TRIAE_CS42_7DL_TGACv1_603312_AA1980710.1};
TraesCS7D01G537500	60	9	-2.7	3.26304e-08	3.41227e-07	down	--	--	--	--	--	--	30	1	-4.53	5.8632e-07	4.77573e-06	down	48	9	-2.459	1.15534e-07	1.18014e-06	down	TraesCS7D01G537500	chr7D	629107893	629110952	+	3060	protein_coding	--	--	At1g08040	ref|XP_020151548.1|	--	W5I0E9_WHEAT,SubName: Full=Uncharacterized protein {ECO:0000313|EnsemblPlants:TRIAE_CS42_7DL_TGACv1_603312_AA1980720.1};
TraesCS7D01G537400	78	23	-1.768	6.61726e-07	5.85365e-06	down	--	--	--	--	--	--	43	13	-1.718	0.000244872	0.0012759	down	--	--	--	--	--	--	TraesCS7D01G537400	chr7D	629095853	629098812	-	2960	protein_coding	GO:0005794,Golgi apparatus; GO:0000139,Golgi membrane; GO:0016021,integral component of membrane; GO:0008375,acetylglucosaminyltransferase activity; GO:0015020,glucuronosyltransferase activity; GO:0009826,unidimensional cell growth	K20891: GLCAT14; beta-glucuronosyltransferase [EC:2.4.1.-]	At5g39990	ref|XP_020148866.1|	GT14A_ARATH,RecName: Full=Beta-glucuronosyltransferase GlcAT14A {ECO:0000305}; EC=2.4.1.- {ECO:0000305}; AltName: Full=GT14 family glucuronic acid transferase 1 {ECO:0000305}; Short=AtGlcAT14A {ECO:0000303|PubMed:24128328};	A0A1D6CPP3_WHEAT,SubName: Full=Uncharacterized protein {ECO:0000313|EnsemblPlants:TRIAE_CS42_7DL_TGACv1_603312_AA1980730.1};
TraesCS7D01G536900	1	39	5.864	3.97775e-07	3.63115e-06	up	--	--	--	--	--	--	2	247	6.95	1.51363e-28	6.31544e-27	up	72	8	-3.167	8.91332e-07	7.83827e-06	down	TraesCS7D01G536900	chr7D	628603672	628606656	-	2985	protein_coding	--	K06901: pbuG; putative MFS transporter, AGZA family, xanthine/uracil permease	At1g35190	ref|XP_020159780.1|	--	A0A1D6CKR9_WHEAT,SubName: Full=Uncharacterized protein {ECO:0000313|EnsemblPlants:TRIAE_CS42_7DL_TGACv1_602575_AA1961240.1};
TraesCS7D01G536800	--	--	--	--	--	--	--	--	--	--	--	--	--	--	--	--	--	--	235	100	-1.231	0.000120361	0.000693426	down	TraesCS7D01G536800	chr7D	628520390	628522126	-	1737	protein_coding	GO:0016021,integral component of membrane; GO:0016757,transferase activity, transferring glycosyl groups	--	At4g37420	ref|XP_020159777.1|	Y232_RICCO,RecName: Full=Glycosyltransferase family 92 protein RCOM_0530710; EC=2.4.1.- {ECO:0000305};	A0A1D6C702_WHEAT,SubName: Full=Uncharacterized protein {ECO:0000313|EnsemblPlants:TRIAE_CS42_7BL_TGACv1_577836_AA1884300.1};
TraesCS7D01G536500	3	182	6.095	6.2071e-27	2.55609e-25	up	0	98	8.192	3.10493e-11	4.11271e-10	up	4	164	5.564	6.77943e-07	5.47216e-06	up	6	702	6.783	3.16883e-19	1.15443e-17	up	TraesCS7D01G536500	chr7D	628212994	628214999	-	2006	protein_coding	--	--	At4g38260	ref|XP_020151552.1|	--	A0A1D6CLG4_WHEAT,SubName: Full=Uncharacterized protein {ECO:0000313|EnsemblPlants:TRIAE_CS42_7DL_TGACv1_602666_AA1964670.1};
TraesCS7D01G536100	--	--	--	--	--	--	--	--	--	--	--	--	--	--	--	--	--	--	6	0	-5.244	0.00181155	0.00759128	down	TraesCS7D01G536100	chr7D	627449688	627451265	-	1578	protein_coding	GO:0020037,heme binding; GO:0005506,iron ion binding; GO:0004497,monooxygenase activity; GO:0016705,oxidoreductase activity, acting on paired donors, with incorporation or reduction of molecular oxygen	--	At2g24180	ref|XP_020163356.1|	C71D7_SOLCH,RecName: Full=Cytochrome P450 71D7; EC=1.14.-.-;	A0A1D6CPV6_WHEAT,SubName: Full=Uncharacterized protein {ECO:0000313|EnsemblPlants:TRIAE_CS42_7DL_TGACv1_603355_AA1981740.1};
TraesCS7D01G535400	--	--	--	--	--	--	128	268	1.074	6.0087e-06	4.11243e-05	up	--	--	--	--	--	--	--	--	--	--	--	--	TraesCS7D01G535400	chr7D	627322122	627328145	-	6024	protein_coding	GO:0009501,amyloplast; GO:0009507,chloroplast; GO:0003844,1,4-alpha-glucan branching enzyme activity; GO:0102752,1,4-alpha-glucan branching enzyme activity (using a glucosylated glycogenin as primer for glycogen synthesis); GO:0043169,cation binding; GO:0004553,hydrolase activity, hydrolyzing O-glycosyl compounds; GO:0005978,glycogen biosynthetic process; GO:0019252,starch biosynthetic process; G…	K00700: GBE1, glgB; 1,4-alpha-glucan branching enzyme [EC:2.4.1.18]	At5g03650	ref|XP_020175217.1|	GLGB_ORYSJ,RecName: Full=1,4-alpha-glucan-branching enzyme, chloroplastic/amyloplastic; EC=2.4.1.18; AltName: Full=Q-enzyme; AltName: Full=Starch-branching enzyme; Flags: Precursor;	O04074_WHEAT,SubName: Full=Starch branching enzyme 1 {ECO:0000313|EMBL:AAG27621.1}; EC=2.4.1.18 {ECO:0000313|EMBL:AAG27621.1}; SubName: Full=Starch branching enzyme I {ECO:0000313|EMBL:CAA72987.1}; Flags: Precursor;
TraesCS7D01G535300	102	50	-1.047	0.00115665	0.00570485	down	450	215	-1.066	1.34914e-05	8.70203e-05	down	52	106	1.027	0.009123	0.0315774	up	210	62	-1.754	8.82999e-05	0.00052589	down	TraesCS7D01G535300	chr7D	627314743	627315639	-	897	protein_coding	GO:0005634,nucleus; GO:0043565,sequence-specific DNA binding; GO:1901002,positive regulation of response to salt stress; GO:1902584,positive regulation of response to water deprivation; GO:0045893,positive regulation of transcription, DNA-templated; GO:0006351,transcription, DNA-templated	--	At2g17040	ref|XP_020175218.1|	NAC22_ORYSJ,RecName: Full=NAC domain-containing protein 22 {ECO:0000303|PubMed:15029955}; Short=ONAC022 {ECO:0000303|PubMed:15029955};	A0A1D6SBW8_WHEAT,SubName: Full=Uncharacterized protein {ECO:0000313|EnsemblPlants:TRIAE_CS42_7AL_TGACv1_556597_AA1766590.1};
TraesCS7D01G534500	--	--	--	--	--	--	659	1400	1.085	1.51784e-14	2.7014e-13	up	--	--	--	--	--	--	--	--	--	--	--	--	TraesCS7D01G534500	chr7D	627116185	627120530	-	4346	protein_coding	GO:0009507,chloroplast; GO:0016021,integral component of membrane; GO:0009579,thylakoid; GO:0005524,ATP binding; GO:0004176,ATP-dependent peptidase activity; GO:0046872,metal ion binding; GO:0004222,metalloendopeptidase activity; GO:0008237,metallopeptidase activity; GO:0007049,cell cycle; GO:0051301,cell division; GO:0010205,photoinhibition; GO:0010206,photosystem II repair; GO:0006508,proteolys…	K03798: ftsH, hflB; cell division protease FtsH [EC:3.4.24.-]	At5g42270	ref|XP_020181913.1|	FTSH1_ORYSJ,RecName: Full=ATP-dependent zinc metalloprotease FTSH 1, chloroplastic; Short=OsFTSH1; EC=3.4.24.-; Flags: Precursor;	A0A1D6CM16_WHEAT,SubName: Full=Uncharacterized protein {ECO:0000313|EnsemblPlants:TRIAE_CS42_7DL_TGACv1_602766_AA1967830.1};
TraesCS7D01G534400	413	56	-2.88	2.17679e-42	1.65349e-40	down	208	46	-2.184	7.06129e-11	9.03531e-10	down	373	44	-3.09	7.24558e-38	4.47571e-36	down	303	47	-2.677	4.92706e-31	3.85062e-29	down	TraesCS7D01G534400	chr7D	627085922	627086743	+	822	protein_coding	--	--	--	ref|XP_020181918.1|	--	A0A1D6CM18_WHEAT,SubName: Full=Uncharacterized protein {ECO:0000313|EnsemblPlants:TRIAE_CS42_7DL_TGACv1_602766_AA1967850.1};
TraesCS7D01G534300	--	--	--	--	--	--	--	--	--	--	--	--	20	6	-1.805	0.00533647	0.0198774	down	--	--	--	--	--	--	TraesCS7D01G534300	chr7D	627071308	627072129	+	822	protein_coding	--	--	--	ref|XP_020181922.1|	--	A0A1D6CM19_WHEAT,SubName: Full=Uncharacterized protein {ECO:0000313|EnsemblPlants:TRIAE_CS42_7DL_TGACv1_602766_AA1967860.1};
TraesCS7D01G534000	35	10	-1.836	0.000518683	0.00277792	down	39	11	-1.803	0.000233324	0.0011761	down	27	7	-1.939	0.002354	0.00967646	down	24	8	-1.595	0.00852544	0.0285041	down	TraesCS7D01G534000	chr7D	626908866	626910640	+	1775	protein_coding	--	--	--	ref|XP_020197360.1|	--	A0A1D6CQX8_WHEAT,SubName: Full=Uncharacterized protein {ECO:0000313|EnsemblPlants:TRIAE_CS42_7DL_TGACv1_603677_AA1987110.1};
TraesCS7D01G532700	--	--	--	--	--	--	--	--	--	--	--	--	47	23	-1.023	0.0128834	0.0424928	down	--	--	--	--	--	--	TraesCS7D01G532700	chr7D	626377133	626378924	-	1792	protein_coding	GO:0016592,mediator complex; GO:0008134,transcription factor binding; GO:0045944,positive regulation of transcription by RNA polymerase II; GO:0006351,transcription, DNA-templated	--	At5g19480	ref|XP_020174060.1|	MD19B_ARATH,RecName: Full=Probable mediator of RNA polymerase II transcription subunit 19b;	A0A1D6DCW2_WHEAT,SubName: Full=Uncharacterized protein {ECO:0000313|EnsemblPlants:TRIAE_CS42_U_TGACv1_641717_AA2102400.1};
TraesCS7D01G532500	298	678	1.184	3.27036e-16	7.18154e-15	up	286	790	1.468	9.46679e-24	3.14132e-22	up	--	--	--	--	--	--	271	839	1.63	1.90779e-16	5.38038e-15	up	TraesCS7D01G532500	chr7D	626298935	626300619	+	1685	protein_coding	GO:0005576,extracellular region	--	At4g38400	ref|XP_020174065.1|	EXLA4_ORYSJ,RecName: Full=Expansin-like A4; AltName: Full=OsEXLA4; AltName: Full=OsEXPL4; Flags: Precursor;	A0A1D6CNQ1_WHEAT,SubName: Full=Uncharacterized protein {ECO:0000313|EnsemblPlants:TRIAE_CS42_7DL_TGACv1_603101_AA1975920.1};
TraesCS7D01G532400	122	58	-1.081	1.71029e-05	0.000121841	down	215	73	-1.552	1.83915e-11	2.48491e-10	down	136	46	-1.57	7.85032e-07	6.27455e-06	down	--	--	--	--	--	--	TraesCS7D01G532400	chr7D	626260023	626261000	+	978	protein_coding	GO:0005576,extracellular region	--	At4g38400	ref|XP_020174067.1|	EXLA4_ORYSJ,RecName: Full=Expansin-like A4; AltName: Full=OsEXLA4; AltName: Full=OsEXPL4; Flags: Precursor;	A0A1D6CNQ0_WHEAT,SubName: Full=Uncharacterized protein {ECO:0000313|EnsemblPlants:TRIAE_CS42_7DL_TGACv1_603101_AA1975900.1};
TraesCS7D01G532100	--	--	--	--	--	--	38	3	-3.526	8.17475e-05	0.000454232	down	--	--	--	--	--	--	78	2	-5.399	0.000151317	0.000848372	down	TraesCS7D01G532100	chr7D	626145775	626147422	-	1648	protein_coding	GO:0016021,integral component of membrane; GO:0020037,heme binding; GO:0005506,iron ion binding; GO:0004497,monooxygenase activity; GO:0016705,oxidoreductase activity, acting on paired donors, with incorporation or reduction of molecular oxygen	K00512: CYP17A; steroid 17alpha-monooxygenase / 17alpha-hydroxyprogesterone deacetylase [EC:1.14.14.19 1.14.14.32]	At2g30750	ref|XP_020154544.1|	C7D55_HYOMU,RecName: Full=Premnaspirodiene oxygenase; Short=HPO; EC=1.14.13.121; AltName: Full=Cytochrome P450 71D55;	A0A1D6CSQ4_WHEAT,SubName: Full=Uncharacterized protein {ECO:0000313|EnsemblPlants:TRIAE_CS42_7DL_TGACv1_604330_AA1996950.1};
TraesCS7D01G531800	10	0	-5.777	0.000253573	0.00145281	down	15	0	-6.293	1.0604e-05	6.9595e-05	down	--	--	--	--	--	--	7	0	-4.446	0.012029	0.0379529	down	TraesCS7D01G531800	chr7D	625854148	625855655	-	1508	protein_coding	--	--	At4g35770	gb|EMS66626.1|	DIN1_RAPSA,RecName: Full=Senescence-associated protein DIN1;	W5I036_WHEAT,SubName: Full=Uncharacterized protein {ECO:0000313|EnsemblPlants:TRIAE_CS42_7DL_TGACv1_604741_AA2001180.2};
TraesCS7D01G531600	640	29	-4.446	6.49163e-60	8.18772e-58	down	542	77	-2.823	1.1739e-24	4.11241e-23	down	429	18	-4.558	7.45453e-59	9.31559e-57	down	1120	60	-4.215	5.58861e-63	1.69912e-60	down	TraesCS7D01G531600	chr7D	625650548	625651829	+	1282	protein_coding	--	--	At4g35770	ref|XP_020175739.1|	DIN1_RAPSA,RecName: Full=Senescence-associated protein DIN1;	Q2TN72_WHEAT,SubName: Full=Senescence-associated protein {ECO:0000313|EMBL:AAX13288.1};
TraesCS7D01G531300	1894	483	-1.971	4.29838e-61	5.63179e-59	down	1191	406	-1.555	1.3626e-15	2.62275e-14	down	1211	289	-2.067	1.14681e-19	2.94667e-18	down	1042	379	-1.46	4.45856e-12	8.03336e-11	down	TraesCS7D01G531300	chr7D	625603208	625606332	+	3125	protein_coding	GO:0016020,membrane; GO:0005509,calcium ion binding; GO:0070290,N-acylphosphatidylethanolamine-specific phospholipase D activity; GO:0004630,phospholipase D activity; GO:0016042,lipid catabolic process; GO:0046470,phosphatidylcholine metabolic process	K01115: PLD1_2; phospholipase D1/2 [EC:3.1.4.4]	At3g15730	ref|XP_020175749.1|	PLDA2_ORYSJ,RecName: Full=Phospholipase D alpha 2; Short=PLD alpha 2; EC=3.1.4.4; AltName: Full=Choline phosphatase 2; AltName: Full=Phosphatidylcholine-hydrolyzing phospholipase D 2;	A0A1D6CPC8_WHEAT,RecName: Full=Phospholipase D {ECO:0000256|PIRNR:PIRNR036470}; EC=3.1.4.4 {ECO:0000256|PIRNR:PIRNR036470};
TraesCS7D01G531200	1735	279	-2.635	1.37654e-96	3.88827e-94	down	864	261	-1.727	1.85855e-20	5.03817e-19	down	1208	127	-3.247	3.01832e-36	1.73866e-34	down	830	265	-1.648	1.00307e-11	1.73943e-10	down	TraesCS7D01G531200	chr7D	625596608	625600091	-	3484	protein_coding	GO:0016020,membrane; GO:0005509,calcium ion binding; GO:0070290,N-acylphosphatidylethanolamine-specific phospholipase D activity; GO:0004630,phospholipase D activity; GO:0016042,lipid catabolic process; GO:0046470,phosphatidylcholine metabolic process	K01115: PLD1_2; phospholipase D1/2 [EC:3.1.4.4]	At3g15730	ref|XP_020175757.1|	PLDA2_ORYSJ,RecName: Full=Phospholipase D alpha 2; Short=PLD alpha 2; EC=3.1.4.4; AltName: Full=Choline phosphatase 2; AltName: Full=Phosphatidylcholine-hydrolyzing phospholipase D 2;	A0A1D6CPC7_WHEAT,RecName: Full=Phospholipase D {ECO:0000256|PIRNR:PIRNR036470}; EC=3.1.4.4 {ECO:0000256|PIRNR:PIRNR036470};
TraesCS7D01G530900	--	--	--	--	--	--	38	15	-1.425	0.00689569	0.0234063	down	39	82	1.096	0.00171535	0.00732851	up	--	--	--	--	--	--	TraesCS7D01G530900	chr7D	625352988	625355402	-	2415	protein_coding	GO:0016021,integral component of membrane; GO:0005524,ATP binding; GO:0004674,protein serine/threonine kinase activity; GO:0048544,recognition of pollen	--	At1g34300	ref|XP_020175754.1|	KPRO_MAIZE,RecName: Full=Putative receptor protein kinase ZmPK1; EC=2.7.11.1; Flags: Precursor;	A0A1D6CTQ8_WHEAT,SubName: Full=Serine/threonine-protein kinase {ECO:0000313|EnsemblPlants:TRIAE_CS42_7DL_TGACv1_604812_AA2001950.1};
TraesCS7D01G530700	12903	5942	-1.119	8.54143e-25	3.15062e-23	down	--	--	--	--	--	--	22808	9367	-1.284	1.75837e-14	3.15614e-13	down	--	--	--	--	--	--	TraesCS7D01G530700	chr7D	625335570	625337638	-	2069	protein_coding	GO:0005576,extracellular region; GO:0016788,hydrolase activity, acting on ester bonds; GO:0042335,cuticle development; GO:0016042,lipid catabolic process	--	At5g33370	ref|XP_020175745.1|	GDL79_ARATH,RecName: Full=GDSL esterase/lipase At5g33370; EC=3.1.1.-; AltName: Full=Extracellular lipase At5g33370; Flags: Precursor;	W5I4I8_WHEAT,SubName: Full=Uncharacterized protein {ECO:0000313|EnsemblPlants:TRIAE_CS42_7DL_TGACv1_604239_AA1995620.1};
TraesCS7D01G530300	1027	294	-1.803	8.60034e-31	4.26225e-29	down	--	--	--	--	--	--	1719	462	-1.897	1.18302e-34	6.37029e-33	down	--	--	--	--	--	--	TraesCS7D01G530300	chr7D	625206086	625208056	+	1971	protein_coding	GO:0005576,extracellular region; GO:0016788,hydrolase activity, acting on ester bonds; GO:0016042,lipid catabolic process	--	At4g28780	ref|XP_020178207.1|	GDL67_ARATH,RecName: Full=GDSL esterase/lipase At4g28780; EC=3.1.1.-; AltName: Full=Extracellular lipase At4g28780; Flags: Precursor;	W5HYH4_WHEAT,SubName: Full=Uncharacterized protein {ECO:0000313|EnsemblPlants:TRIAE_CS42_7DL_TGACv1_602566_AA1960890.1};
TraesCS7D01G530000	--	--	--	--	--	--	--	--	--	--	--	--	--	--	--	--	--	--	589	266	-1.146	8.39039e-09	1.02005e-07	down	TraesCS7D01G530000	chr7D	625143242	625146682	+	3441	protein_coding	GO:0005576,extracellular region; GO:0016788,hydrolase activity, acting on ester bonds; GO:0016042,lipid catabolic process	--	At4g28780	ref|XP_020178207.1|	GDL67_ARATH,RecName: Full=GDSL esterase/lipase At4g28780; EC=3.1.1.-; AltName: Full=Extracellular lipase At4g28780; Flags: Precursor;	A0A1D6CKP4_WHEAT,SubName: Full=Uncharacterized protein {ECO:0000313|EnsemblPlants:TRIAE_CS42_7DL_TGACv1_602566_AA1960850.1};
TraesCS7D01G529600	--	--	--	--	--	--	143	315	1.14	3.04168e-07	2.53917e-06	up	--	--	--	--	--	--	--	--	--	--	--	--	TraesCS7D01G529600	chr7D	624780634	624781164	+	531	protein_coding	GO:0048046,apoplast; GO:0016853,isomerase activity	--	At1g55210	ref|XP_020177421.1|	DIR20_ARATH,RecName: Full=Dirigent protein 20; Short=AtDIR20; Flags: Precursor;	A0A1D6CPM2_WHEAT,RecName: Full=Dirigent protein {ECO:0000256|RuleBase:RU363099};
TraesCS7D01G529500	--	--	--	--	--	--	43	142	1.723	4.20591e-08	3.92603e-07	up	--	--	--	--	--	--	--	--	--	--	--	--	TraesCS7D01G529500	chr7D	624776055	624776789	+	735	protein_coding	GO:0048046,apoplast; GO:0016853,isomerase activity	--	At1g55210	ref|XP_020177420.1|	DIR20_ARATH,RecName: Full=Dirigent protein 20; Short=AtDIR20; Flags: Precursor;	A0A1D6CPM1_WHEAT,RecName: Full=Dirigent protein {ECO:0000256|RuleBase:RU363099};
TraesCS7D01G529200	304	822	1.44	1.28777e-23	4.45171e-22	up	--	--	--	--	--	--	319	867	1.443	5.9681e-23	1.86451e-21	up	370	1060	1.517	2.41529e-29	1.72535e-27	up	TraesCS7D01G529200	chr7D	623846114	623847957	+	1844	protein_coding	GO:0005634,nucleus; GO:0003677,DNA binding; GO:0003700,DNA binding transcription factor activity; GO:0046983,protein dimerization activity; GO:0045487,gibberellin catabolic process; GO:0007275,multicellular organism development; GO:0010371,regulation of gibberellin biosynthetic process; GO:0006351,transcription, DNA-templated	--	At5g65640	ref|XP_020154444.1|	BH093_ARATH,RecName: Full=Transcription factor bHLH93; AltName: Full=Basic helix-loop-helix protein 93; Short=AtbHLH93; Short=bHLH 93; AltName: Full=Transcription factor EN 47; AltName: Full=bHLH transcription factor bHLH093;	W5I077_WHEAT,SubName: Full=Uncharacterized protein {ECO:0000313|EnsemblPlants:TRIAE_CS42_7DL_TGACv1_603063_AA1974950.1};
TraesCS7D01G528400	--	--	--	--	--	--	--	--	--	--	--	--	36	92	1.342	1.98182e-05	0.000126503	up	--	--	--	--	--	--	TraesCS7D01G528400	chr7D	623532209	623535310	+	3102	protein_coding	--	--	At1g11320	ref|XP_020177214.1|	--	A0A1D6CQD8_WHEAT,SubName: Full=Uncharacterized protein {ECO:0000313|EnsemblPlants:TRIAE_CS42_7DL_TGACv1_603459_AA1984150.1};
TraesCS7D01G527600	--	--	--	--	--	--	--	--	--	--	--	--	253	1347	2.415	1.67257e-73	3.32671e-71	up	--	--	--	--	--	--	TraesCS7D01G527600	chr7D	622603420	622604044	-	625	protein_coding	GO:0009055,electron transfer activity; GO:0046872,metal ion binding	--	At5g26330	ref|XP_020177205.1|	BCP_PEA,RecName: Full=Blue copper protein; Flags: Precursor;	A0A1D6CSR4_WHEAT,SubName: Full=Uncharacterized protein {ECO:0000313|EnsemblPlants:TRIAE_CS42_7DL_TGACv1_604353_AA1997200.1};
TraesCS7D01G527500	--	--	--	--	--	--	--	--	--	--	--	--	--	--	--	--	--	--	1495	558	-1.423	2.81098e-30	2.10239e-28	down	TraesCS7D01G527500	chr7D	622545174	622547429	+	2256	protein_coding	GO:0005634,nucleus; GO:0003677,DNA binding; GO:0003700,DNA binding transcription factor activity; GO:0043621,protein self-association; GO:0009648,photoperiodism; GO:0009911,positive regulation of flower development; GO:0045893,positive regulation of transcription, DNA-templated; GO:0009909,regulation of flower development; GO:2000028,regulation of photoperiodism, flowering; GO:0006355,regulation …	--	At3g56850	ref|XP_020177215.1|	FD_ARATH,RecName: Full=Protein FD {ECO:0000303|PubMed:16099980}; AltName: Full=bZIP transcription factor 14 {ECO:0000303|PubMed:11906833}; Short=AtbZIP14 {ECO:0000303|PubMed:11906833};	W5I4A3_WHEAT,SubName: Full=Uncharacterized protein {ECO:0000313|EnsemblPlants:TRIAE_CS42_U_TGACv1_642368_AA2116410.1};
TraesCS7D01G527400	111	13	-3.078	6.52724e-17	1.50684e-15	down	144	13	-3.52	4.0025e-22	1.19356e-20	down	60	7	-3.061	7.47182e-10	8.65398e-09	down	84	3	-5.107	4.53545e-16	1.23351e-14	down	TraesCS7D01G527400	chr7D	622271345	622273342	+	1998	protein_coding	--	--	--	gb|PNT71088.1|	--	A0A1D6CLT3_WHEAT,SubName: Full=Uncharacterized protein {ECO:0000313|EnsemblPlants:TRIAE_CS42_7DL_TGACv1_602724_AA1966490.1};
TraesCS7D01G527200	--	--	--	--	--	--	--	--	--	--	--	--	220	103	-1.096	3.564e-06	2.57772e-05	down	--	--	--	--	--	--	TraesCS7D01G527200	chr7D	622216070	622222525	+	6456	protein_coding	--	--	--	gb|EMS61980.1|	--	A0A1D6CUC5_WHEAT,SubName: Full=Uncharacterized protein {ECO:0000313|EnsemblPlants:TRIAE_CS42_7DL_TGACv1_605085_AA2004660.1};
TraesCS7D01G527100	3981	1943	-1.035	7.10933e-16	1.52072e-14	down	--	--	--	--	--	--	1840	870	-1.082	5.54623e-10	6.52217e-09	down	--	--	--	--	--	--	TraesCS7D01G527100	chr7D	622187050	622188433	+	1384	protein_coding	GO:0016021,integral component of membrane; GO:0005886,plasma membrane; GO:0005524,ATP binding; GO:0005516,calmodulin binding; GO:0030246,carbohydrate binding; GO:0004674,protein serine/threonine kinase activity; GO:0006468,protein phosphorylation; GO:0048544,recognition of pollen	--	At4g00970	ref|XP_020166851.1|	Y1130_ARATH,RecName: Full=G-type lectin S-receptor-like serine/threonine-protein kinase At1g11300; EC=2.7.11.1; Flags: Precursor;	A0A1D6CLH6_WHEAT,SubName: Full=Uncharacterized protein {ECO:0000313|EnsemblPlants:TRIAE_CS42_7DL_TGACv1_602669_AA1964790.1};
TraesCS7D01G526500	21	55	1.391	0.000626539	0.00329102	up	--	--	--	--	--	--	--	--	--	--	--	--	38	77	1.033	0.0111751	0.0356803	up	TraesCS7D01G526500	chr7D	621867324	621880199	+	12876	protein_coding	GO:0016021,integral component of membrane; GO:0005886,plasma membrane; GO:0009506,plasmodesma; GO:0005524,ATP binding; GO:0004674,protein serine/threonine kinase activity; GO:0046777,protein autophosphorylation; GO:0010193,response to ozone	K17302: COPB2, SEC27; coatomer subunit beta'	At1g70520	ref|XP_020196692.1|	CRK2_ARATH,RecName: Full=Cysteine-rich receptor-like protein kinase 2; Short=Cysteine-rich RLK2; EC=2.7.11.-; Flags: Precursor;	A0A1D6CQV1_WHEAT,SubName: Full=Uncharacterized protein {ECO:0000313|EnsemblPlants:TRIAE_CS42_7DL_TGACv1_603638_AA1986650.1};
TraesCS7D01G526200	--	--	--	--	--	--	214	82	-1.4	2.20971e-10	2.68434e-09	down	--	--	--	--	--	--	350	93	-1.905	4.17722e-16	1.13981e-14	down	TraesCS7D01G526200	chr7D	621659263	621665345	+	6083	protein_coding	GO:0016021,integral component of membrane; GO:0005886,plasma membrane; GO:0005524,ATP binding; GO:0004672,protein kinase activity; GO:0004674,protein serine/threonine kinase activity; GO:0042742,defense response to bacterium	--	At4g23160_2	ref|XP_020196687.1|	CRK6_ORYSJ,RecName: Full=Cysteine-rich receptor-like protein kinase 6 {ECO:0000305}; Short=Cysteine-rich RLK6 {ECO:0000305}; EC=2.7.11.- {ECO:0000305}; Flags: Precursor;	A0A1D6CM44_WHEAT,SubName: Full=Uncharacterized protein {ECO:0000313|EnsemblPlants:TRIAE_CS42_7DL_TGACv1_602774_AA1968220.1};
TraesCS7D01G525200	--	--	--	--	--	--	--	--	--	--	--	--	21	43	1.013	0.0148288	0.0478987	up	--	--	--	--	--	--	TraesCS7D01G525200	chr7D	621158546	621159566	+	1021	protein_coding	--	--	--	ref|XP_020156772.1|	--	A0A1D6CMK9_WHEAT,SubName: Full=Uncharacterized protein {ECO:0000313|EnsemblPlants:TRIAE_CS42_7DL_TGACv1_602869_AA1970460.1};
TraesCS7D01G524900	10134	4849	-1.063	1.51397e-29	7.06921e-28	down	--	--	--	--	--	--	--	--	--	--	--	--	9782	2178	-2.167	7.90486e-66	2.60449e-63	down	TraesCS7D01G524900	chr7D	620924731	620927778	+	3048	protein_coding	GO:0052898,N1-acetylspermidine:oxygen oxidoreductase (propane-1,3-diamine-forming) activity; GO:0052893,N1-acetylspermine:oxygen oxidoreductase (propane-1,3-diamine-forming) activity; GO:0052897,N8-acetylspermidine:oxygen oxidoreductase (propane-1,3-diamine-forming) activity; GO:0052896,spermidine oxidase (propane-1,3-diamine-forming) activity; GO:0052900,spermine oxidase (propane-1,3-diamine-for…	K13366: MPAO, PAO1; polyamine oxidase [EC:1.5.3.14 1.5.3.16 1.5.3.-]	At5g13700	ref|XP_020162143.1|	PAO_MAIZE,RecName: Full=Polyamine oxidase; EC=1.5.3.14; EC=1.5.3.15; Flags: Precursor;	W5HZB1_WHEAT,SubName: Full=Uncharacterized protein {ECO:0000313|EnsemblPlants:TRIAE_CS42_7DL_TGACv1_603305_AA1980490.1};
TraesCS7D01G524600	1863	343	-2.441	3.21154e-72	5.54842e-70	down	2124	477	-2.155	1.55895e-48	1.4598e-46	down	1221	216	-2.493	7.41115e-66	1.15152e-63	down	1748	368	-2.248	8.0922e-41	1.04531e-38	down	TraesCS7D01G524600	chr7D	620475493	620476610	+	1118	protein_coding	GO:0005622,intracellular; GO:0016629,12-oxophytodienoate reductase activity; GO:0010181,FMN binding; GO:0006952,defense response; GO:0009695,jasmonic acid biosynthetic process; GO:0031408,oxylipin biosynthetic process	K05894: OPR; 12-oxophytodienoic acid reductase [EC:1.3.1.42]	At1g76690	ref|XP_020147487.1|	OPR3_ORYSJ,RecName: Full=Putative 12-oxophytodienoate reductase 3; EC=1.3.1.-; AltName: Full=OPDA-reductase 3; Short=OsOPR3;	A0A1D6CTB6_WHEAT,SubName: Full=Uncharacterized protein {ECO:0000313|EnsemblPlants:TRIAE_CS42_7DL_TGACv1_604599_AA1999820.1};
TraesCS7D01G524400	--	--	--	--	--	--	224	582	1.379	7.41936e-10	8.54281e-09	up	--	--	--	--	--	--	--	--	--	--	--	--	TraesCS7D01G524400	chr7D	620281542	620282790	+	1249	protein_coding	GO:0005737,cytoplasm; GO:0005622,intracellular; GO:0016629,12-oxophytodienoate reductase activity; GO:0010181,FMN binding; GO:0055114,oxidation-reduction process; GO:0031408,oxylipin biosynthetic process; GO:0009611,response to wounding	K05894: OPR; 12-oxophytodienoic acid reductase [EC:1.3.1.42]	At1g76690	ref|XP_020168290.1|	OPR2_ARATH,RecName: Full=12-oxophytodienoate reductase 2; EC=1.3.1.42; AltName: Full=12-oxophytodienoate-10,11-reductase 2; Short=AtOPR2; Short=OPDA-reductase 2;	A0A1D6CTZ3_WHEAT,SubName: Full=Uncharacterized protein {ECO:0000313|EnsemblPlants:TRIAE_CS42_7DL_TGACv1_604920_AA2003070.1};
TraesCS7D01G524300	--	--	--	--	--	--	--	--	--	--	--	--	766	1898	1.309	3.1818e-20	8.43805e-19	up	--	--	--	--	--	--	TraesCS7D01G524300	chr7D	620256278	620258464	-	2187	protein_coding	GO:0031225,anchored component of membrane; GO:0005886,plasma membrane; GO:0004190,aspartic-type endopeptidase activity; GO:0030163,protein catabolic process; GO:0006508,proteolysis	--	At2g17760	ref|XP_020168279.1|	APF1_ARATH,RecName: Full=Aspartyl protease family protein 1 {ECO:0000305}; EC=3.4.23.- {ECO:0000305}; Flags: Precursor;	A0A1D6CV53_WHEAT,SubName: Full=Uncharacterized protein {ECO:0000313|EnsemblPlants:TRIAE_CS42_7DL_TGACv1_605904_AA2008440.1};
TraesCS7D01G524200	--	--	--	--	--	--	--	--	--	--	--	--	--	--	--	--	--	--	4328	1902	-1.187	1.09512e-06	9.48535e-06	down	TraesCS7D01G524200	chr7D	620248438	620252740	+	4303	protein_coding	GO:0050734,hydroxycinnamoyltransferase activity	K13065: E2.3.1.133, HCT; shikimate O-hydroxycinnamoyltransferase [EC:2.3.1.133]	At5g48930	ref|XP_020168262.1|	PHT1_ORYSJ,RecName: Full=Putrescine hydroxycinnamoyltransferase 1 {ECO:0000305}; Short=OsPHT1 {ECO:0000303|PubMed:27354554}; EC=2.3.1.- {ECO:0000305}; AltName: Full=BAHD-like hydroxycinnamoyl transferase HCT3 {ECO:0000305}; AltName: Full=Hydroxycinnamoyltransferase 3 {ECO:0000305}; Short=OsHCT3 {ECO:0000303|PubMed:22285622};	A0A1D5V477_WHEAT,SubName: Full=Uncharacterized protein {ECO:0000313|EnsemblPlants:TRIAE_CS42_3AL_TGACv1_193613_AA0615050.1};
TraesCS7D01G523800	3	17	2.362	0.00344878	0.014954	up	35	10	-1.858	0.0105562	0.0336663	down	21	74	1.784	3.56955e-05	0.000217963	up	119	27	-2.128	0.000546407	0.00265111	down	TraesCS7D01G523800	chr7D	620142888	620144176	+	1289	protein_coding	GO:0009570,chloroplast stroma; GO:0004089,carbonate dehydratase activity; GO:0046872,metal ion binding; GO:0008270,zinc ion binding; GO:0006730,one-carbon metabolic process	K01674: cah; carbonic anhydrase [EC:4.2.1.1]	At1g08065	ref|XP_020168282.1|	ATCA5_ARATH,RecName: Full=Alpha carbonic anhydrase 5; Short=AtaCA5; Short=AtalphaCA5; EC=4.2.1.1; AltName: Full=Alpha carbonate dehydratase 5; Flags: Precursor;	W5HZU7_WHEAT,SubName: Full=Uncharacterized protein {ECO:0000313|EnsemblPlants:TRIAE_CS42_7DL_TGACv1_602799_AA1968970.2};
TraesCS7D01G523400	--	--	--	--	--	--	--	--	--	--	--	--	2457	628	-1.97	1.14185e-25	4.15104e-24	down	2509	1089	-1.205	6.73219e-08	7.14914e-07	down	TraesCS7D01G523400	chr7D	619991676	619994378	+	2703	protein_coding	--	--	--	ref|XP_020168263.1|	BURPB_ORYSJ,RecName: Full=BURP domain-containing protein 11; Short=OsBURP11;	M8B2E0_TRIUA,SubName: Full=Uncharacterized protein {ECO:0000313|EMBL:EMS67724.1, ECO:0000313|EnsemblPlants:TRIUR3_21605-P1};
TraesCS7D01G523300	--	--	--	--	--	--	--	--	--	--	--	--	7368	2593	-1.507	2.6848e-17	5.89903e-16	down	6246	2273	-1.459	0.0155052	0.046857	down	TraesCS7D01G523300	chr7D	619893884	619895178	-	1295	protein_coding	GO:0008171,O-methyltransferase activity; GO:0046983,protein dimerization activity; GO:0008757,S-adenosylmethionine-dependent methyltransferase activity; GO:0019438,aromatic compound biosynthetic process	K16040: ROMT; trans-resveratrol di-O-methyltransferase [EC:2.1.1.240]	--	ref|XP_020168264.1|	OMT2_SORBI,RecName: Full=Probable O-methyltransferase 2; Short=SbOMT2; EC=2.1.1.-;	W5HZT5_WHEAT,SubName: Full=Uncharacterized protein {ECO:0000313|EnsemblPlants:TRIAE_CS42_7DL_TGACv1_603579_AA1985880.1};
TraesCS7D01G522000	--	--	--	--	--	--	102	277	1.449	2.35021e-12	3.43175e-11	up	167	372	1.158	2.46394e-11	3.31693e-10	up	--	--	--	--	--	--	TraesCS7D01G522000	chr7D	619040900	619043252	+	2353	protein_coding	GO:0009535,chloroplast thylakoid membrane; GO:0016021,integral component of membrane; GO:0046872,metal ion binding; GO:0061630,ubiquitin protein ligase activity; GO:0043161,proteasome-mediated ubiquitin-dependent protein catabolic process	--	At2g17730	ref|XP_020180200.1|	NIP2_ARATH,RecName: Full=NEP1-interacting protein 2; AltName: Full=RING-H2 finger protein ATL25;	A0A287XY12_HORVV,SubName: Full=Uncharacterized protein {ECO:0000313|EnsemblPlants:HORVU7Hr1G117640.1};
TraesCS7D01G520300	485	1118	1.204	6.08252e-20	1.70001e-18	up	398	2031	2.352	5.64595e-51	5.8075e-49	up	752	2594	1.787	3.23334e-15	6.17252e-14	up	626	1308	1.063	1.10307e-06	9.54647e-06	up	TraesCS7D01G520300	chr7D	618030024	618033935	-	3912	protein_coding	GO:0009507,chloroplast; GO:0009409,response to cold; GO:0002239,response to oomycetes; GO:0009651,response to salt stress	K19366: SPG20; spartin	At4g35980	ref|XP_020188510.1|	SDEH4_ARATH,RecName: Full=Senescence/dehydration-associated protein At4g35985, chloroplastic {ECO:0000305}; Flags: Precursor;	A0A1D6CQN5_WHEAT,SubName: Full=Uncharacterized protein {ECO:0000313|EnsemblPlants:TRIAE_CS42_7DL_TGACv1_603563_AA1985730.1};
TraesCS7D01G520200	148	387	1.384	7.333e-11	1.0192e-09	up	24	613	4.679	1.02729e-76	2.00492e-74	up	176	676	1.942	2.685e-26	1.00494e-24	up	98	229	1.232	1.43605e-07	1.44419e-06	up	TraesCS7D01G520200	chr7D	617972213	617974779	-	2567	protein_coding	GO:0005783,endoplasmic reticulum; GO:0005789,endoplasmic reticulum membrane; GO:0016021,integral component of membrane; GO:0020037,heme binding; GO:0005506,iron ion binding; GO:0004497,monooxygenase activity; GO:0016705,oxidoreductase activity, acting on paired donors, with incorporation or reduction of molecular oxygen; GO:0071555,cell wall organization; GO:0010345,suberin biosynthetic process; …	K15402: CYP86B1; fatty acid omega-hydroxylase [EC:1.14.-.-]	At5g23190	ref|XP_020173163.1|	C86B1_ARATH,RecName: Full=Cytochrome P450 86B1; EC=1.14.-.-;	A0A1D5T0W1_WHEAT,SubName: Full=Uncharacterized protein {ECO:0000313|EnsemblPlants:TRIAE_CS42_1DL_TGACv1_064773_AA0235660.2};
TraesCS7D01G520100	116	57	-1.009	9.771e-05	0.00060748	down	72	168	1.216	9.49125e-08	8.44612e-07	up	--	--	--	--	--	--	--	--	--	--	--	--	TraesCS7D01G520100	chr7D	617822201	617824525	-	2325	protein_coding	--	K04730: IRAK1; interleukin-1 receptor-associated kinase 1 [EC:2.7.11.1]	--	ref|XP_020173161.1|	--	A0A1D6DHH5_WHEAT,SubName: Full=Uncharacterized protein {ECO:0000313|EnsemblPlants:TRIAE_CS42_U_TGACv1_642995_AA2125800.1};
TraesCS7D01G519800	--	--	--	--	--	--	--	--	--	--	--	--	--	--	--	--	--	--	135	52	-1.368	0.0102702	0.0332424	down	TraesCS7D01G519800	chr7D	617636952	617639136	+	2185	protein_coding	GO:0005886,plasma membrane; GO:0005524,ATP binding; GO:0004675,transmembrane receptor protein serine/threonine kinase activity; GO:0007166,cell surface receptor signaling pathway; GO:0045087,innate immune response; GO:0006468,protein phosphorylation	--	At2g28930	ref|XP_020186967.1|	RK176_ORYSJ,RecName: Full=Receptor-like cytoplasmic kinase 176 {ECO:0000303|PubMed:19825577}; Short=OsRLCK176 {ECO:0000303|PubMed:19825577}; EC=2.7.11.1 {ECO:0000305};	A0A1D6CPP7_WHEAT,SubName: Full=Uncharacterized protein {ECO:0000313|EnsemblPlants:TRIAE_CS42_7DL_TGACv1_603313_AA1980770.1};
TraesCS7D01G518500	--	--	--	--	--	--	131	55	-1.257	1.02991e-06	7.958e-06	down	--	--	--	--	--	--	--	--	--	--	--	--	TraesCS7D01G518500	chr7D	617017226	617019298	-	2073	protein_coding	GO:0005886,plasma membrane; GO:0005524,ATP binding; GO:0004675,transmembrane receptor protein serine/threonine kinase activity; GO:0007166,cell surface receptor signaling pathway; GO:0045087,innate immune response; GO:0006468,protein phosphorylation	--	At5g02290	ref|XP_020164409.1|	RK176_ORYSJ,RecName: Full=Receptor-like cytoplasmic kinase 176 {ECO:0000303|PubMed:19825577}; Short=OsRLCK176 {ECO:0000303|PubMed:19825577}; EC=2.7.11.1 {ECO:0000305};	M8CEU0_AEGTA,SubName: Full=Putative serine/threonine-protein kinase NAK {ECO:0000313|EMBL:EMT32718.1, ECO:0000313|EnsemblPlants:EMT32718};
TraesCS7D01G518000	--	--	--	--	--	--	106	29	-1.838	1.77252e-06	1.32089e-05	down	--	--	--	--	--	--	189	45	-2.077	7.91054e-13	1.53994e-11	down	TraesCS7D01G518000	chr7D	616604100	616606178	-	2079	protein_coding	--	K00784: rnz; ribonuclease Z [EC:3.1.26.11]	At5g45540	ref|XP_020147618.1|	--	A0A1D6CUQ2_WHEAT,SubName: Full=Uncharacterized protein {ECO:0000313|EnsemblPlants:TRIAE_CS42_7DL_TGACv1_605409_AA2006480.1};
TraesCS7D01G517800	--	--	--	--	--	--	--	--	--	--	--	--	--	--	--	--	--	--	12914	5662	-1.19	7.23466e-17	2.12194e-15	down	TraesCS7D01G517800	chr7D	616505544	616510524	-	4981	protein_coding	GO:0048046,apoplast; GO:0009507,chloroplast; GO:0005788,endoplasmic reticulum lumen; GO:0005739,mitochondrion; GO:0005634,nucleus; GO:0005886,plasma membrane; GO:0009506,plasmodesma; GO:0005774,vacuolar membrane; GO:0005524,ATP binding; GO:0016887,ATPase activity; GO:0051082,unfolded protein binding; GO:0006457,protein folding; GO:0009306,protein secretion; GO:0010075,regulation of meristem growt…	K09487: HSP90B, TRA1; heat shock protein 90kDa beta	At4g24190	ref|XP_020147615.1|	ENPL_HORVU,RecName: Full=Endoplasmin homolog; AltName: Full=Glucose-regulated protein 94 homolog; Short=GRP-94 homolog; Flags: Precursor;	A0A1D6CT03_WHEAT,SubName: Full=Uncharacterized protein {ECO:0000313|EnsemblPlants:TRIAE_CS42_7DL_TGACv1_604456_AA1998280.1};
TraesCS7D01G517300	12	0	-6.047	3.91042e-05	0.000261901	down	--	--	--	--	--	--	--	--	--	--	--	--	--	--	--	--	--	--	TraesCS7D01G517300	chr7D	616252270	616255320	+	3051	protein_coding	GO:0009682,induced systemic resistance; GO:0009617,response to bacterium; GO:0009723,response to ethylene	--	At4g36010	ref|XP_020152856.1|	THLP1_ARATH,RecName: Full=Thaumatin-like protein 1 {ECO:0000303|PubMed:15988566}; Short=AtTLP1 {ECO:0000303|PubMed:15988566}; Flags: Precursor;	A0A1D6DH97_WHEAT,SubName: Full=Uncharacterized protein {ECO:0000313|EnsemblPlants:TRIAE_CS42_U_TGACv1_642894_AA2124560.1};
TraesCS7D01G517200	49	13	-1.974	6.93253e-06	5.26219e-05	down	49	18	-1.429	0.00217035	0.00857125	down	54	4	-3.674	1.63377e-09	1.82708e-08	down	71	27	-1.41	2.37643e-05	0.000159521	down	TraesCS7D01G517200	chr7D	616222260	616224202	-	1943	protein_coding	GO:0009682,induced systemic resistance; GO:0009617,response to bacterium; GO:0009723,response to ethylene	--	At1g75800	ref|XP_020152856.1|	THLP1_ARATH,RecName: Full=Thaumatin-like protein 1 {ECO:0000303|PubMed:15988566}; Short=AtTLP1 {ECO:0000303|PubMed:15988566}; Flags: Precursor;	W5HXN6_WHEAT,SubName: Full=Uncharacterized protein {ECO:0000313|EnsemblPlants:TRIAE_CS42_7DL_TGACv1_604745_AA2001250.1};
TraesCS7D01G517000	--	--	--	--	--	--	--	--	--	--	--	--	5	0	-4.741	0.0122849	0.0407971	down	17	2	-2.82	0.000537943	0.00261327	down	TraesCS7D01G517000	chr7D	616174124	616174858	+	735	protein_coding	GO:0009507,chloroplast; GO:0009570,chloroplast stroma; GO:0005634,nucleus; GO:0009536,plastid	--	At4g36040	ref|XP_020160800.1|	DNJ11_ARATH,RecName: Full=Chaperone protein dnaJ 11, chloroplastic; Short=AtDjC11; Short=AtJ11; Flags: Precursor;	A0A1D6CV46_WHEAT,SubName: Full=Uncharacterized protein {ECO:0000313|EnsemblPlants:TRIAE_CS42_7DL_TGACv1_605875_AA2008380.1};
TraesCS7D01G516900	502	99	-2.343	5.19742e-39	3.48791e-37	down	331	105	-1.658	1.46596e-10	1.81806e-09	down	439	173	-1.346	2.39484e-13	3.90216e-12	down	2413	415	-2.54	1.95293e-23	9.69236e-22	down	TraesCS7D01G516900	chr7D	616134401	616134820	+	420	protein_coding	GO:0009507,chloroplast; GO:0009570,chloroplast stroma; GO:0005634,nucleus; GO:0009536,plastid	--	At2g17880	ref|XP_020160809.1|	DNJ11_ARATH,RecName: Full=Chaperone protein dnaJ 11, chloroplastic; Short=AtDjC11; Short=AtJ11; Flags: Precursor;	A0A1D6CUW9_WHEAT,SubName: Full=Uncharacterized protein {ECO:0000313|EnsemblPlants:TRIAE_CS42_7DL_TGACv1_605625_AA2007390.1};
TraesCS7D01G516800	--	--	--	--	--	--	122	45	-1.45	0.000145059	0.000765206	down	--	--	--	--	--	--	1622	400	-2.022	7.57574e-15	1.8254e-13	down	TraesCS7D01G516800	chr7D	616103088	616103806	+	719	protein_coding	GO:0009507,chloroplast; GO:0009570,chloroplast stroma; GO:0005634,nucleus; GO:0009536,plastid	--	At4g36040	ref|XP_020160794.1|	DNJ11_ARATH,RecName: Full=Chaperone protein dnaJ 11, chloroplastic; Short=AtDjC11; Short=AtJ11; Flags: Precursor;	A0A1D6CQE8_WHEAT,SubName: Full=Uncharacterized protein {ECO:0000313|EnsemblPlants:TRIAE_CS42_7DL_TGACv1_603474_AA1984390.1};
TraesCS7D01G516700	40	5	-2.918	3.41401e-07	3.14085e-06	down	42	8	-2.477	2.02825e-05	0.000126575	down	37	7	-2.338	7.61115e-06	5.21543e-05	down	575	44	-3.713	1.05212e-43	1.55514e-41	down	TraesCS7D01G516700	chr7D	616068180	616068602	+	423	protein_coding	GO:0009507,chloroplast; GO:0009570,chloroplast stroma; GO:0005634,nucleus; GO:0009536,plastid	--	At4g36040	ref|XP_020160797.1|	DNJ11_ARATH,RecName: Full=Chaperone protein dnaJ 11, chloroplastic; Short=AtDjC11; Short=AtJ11; Flags: Precursor;	A0A1D6CQE8_WHEAT,SubName: Full=Uncharacterized protein {ECO:0000313|EnsemblPlants:TRIAE_CS42_7DL_TGACv1_603474_AA1984390.1};
TraesCS7D01G516600	475	132	-1.852	7.53529e-29	3.40297e-27	down	327	83	-1.978	8.7346e-16	1.711e-14	down	--	--	--	--	--	--	1807	714	-1.34	1.10084e-09	1.49889e-08	down	TraesCS7D01G516600	chr7D	616055588	616056259	+	672	protein_coding	GO:0009507,chloroplast; GO:0009570,chloroplast stroma; GO:0005634,nucleus; GO:0009536,plastid	--	At2g17880	ref|XP_020160797.1|	DNJ11_ARATH,RecName: Full=Chaperone protein dnaJ 11, chloroplastic; Short=AtDjC11; Short=AtJ11; Flags: Precursor;	A0A1D6CQE8_WHEAT,SubName: Full=Uncharacterized protein {ECO:0000313|EnsemblPlants:TRIAE_CS42_7DL_TGACv1_603474_AA1984390.1};
TraesCS7D01G516500	310	622	1.005	8.69912e-12	1.32455e-10	up	--	--	--	--	--	--	344	890	1.372	3.2701e-24	1.09938e-22	up	--	--	--	--	--	--	TraesCS7D01G516500	chr7D	616035519	616041074	+	5556	protein_coding	--	--	At1g34320	ref|XP_020160796.1|	--	A0A1D6CQE9_WHEAT,SubName: Full=Uncharacterized protein {ECO:0000313|EnsemblPlants:TRIAE_CS42_7DL_TGACv1_603474_AA1984400.1};
TraesCS7D01G516200	--	--	--	--	--	--	639	2766	2.115	1.09433e-22	3.40718e-21	up	--	--	--	--	--	--	--	--	--	--	--	--	TraesCS7D01G516200	chr7D	615946450	615947555	+	1106	protein_coding	GO:0009815,1-aminocyclopropane-1-carboxylate oxidase activity; GO:0031418,L-ascorbic acid binding; GO:0046872,metal ion binding; GO:0071398,cellular response to fatty acid; GO:0071281,cellular response to iron ion; GO:0071732,cellular response to nitric oxide; GO:0051365,cellular response to potassium ion starvation; GO:0006952,defense response; GO:0009693,ethylene biosynthetic process	K05933: E1.14.17.4; aminocyclopropanecarboxylate oxidase [EC:1.14.17.4]	At2g19590	ref|XP_020160798.1|	ACCO1_ARATH,RecName: Full=1-aminocyclopropane-1-carboxylate oxidase 1; Short=ACC oxidase 1; Short=AtACO1; EC=1.14.17.4;	A0A1D6CLL7_WHEAT,SubName: Full=Uncharacterized protein {ECO:0000313|EnsemblPlants:TRIAE_CS42_7DL_TGACv1_602693_AA1965460.1};
TraesCS7D01G516100	572	1298	1.18	1.14786e-15	2.41772e-14	up	--	--	--	--	--	--	--	--	--	--	--	--	--	--	--	--	--	--	TraesCS7D01G516100	chr7D	615941998	615943479	+	1482	protein_coding	GO:0005783,endoplasmic reticulum; GO:0004190,aspartic-type endopeptidase activity; GO:0070001,aspartic-type peptidase activity; GO:0003677,DNA binding; GO:0030163,protein catabolic process; GO:0009737,response to abscisic acid; GO:0009414,response to water deprivation; GO:0009627,systemic acquired resistance	--	At3g59080	ref|XP_020160808.1|	ASPG1_ARATH,RecName: Full=Protein ASPARTIC PROTEASE IN GUARD CELL 1; Short=AtASPG1; EC=3.4.23.-; Flags: Precursor;	A0A1D6CLL6_WHEAT,SubName: Full=Uncharacterized protein {ECO:0000313|EnsemblPlants:TRIAE_CS42_7DL_TGACv1_602693_AA1965450.1};
TraesCS7D01G515300	121	25	-2.256	1.58735e-12	2.58659e-11	down	--	--	--	--	--	--	92	33	-1.494	9.92749e-06	6.66915e-05	down	--	--	--	--	--	--	TraesCS7D01G515300	chr7D	615791934	615792550	+	617	protein_coding	GO:0005618,cell wall; GO:0005576,extracellular region; GO:0016853,isomerase activity	--	At1g65870	ref|XP_020191261.1|	DIR21_ARATH,RecName: Full=Dirigent protein 21; Short=AtDIR21; Flags: Precursor;	W5I4M5_WHEAT,RecName: Full=Dirigent protein {ECO:0000256|RuleBase:RU363099};
TraesCS7D01G515100	144	52	-1.488	9.62312e-08	9.5078e-07	down	--	--	--	--	--	--	84	40	-1.069	0.00356817	0.0139991	down	--	--	--	--	--	--	TraesCS7D01G515100	chr7D	615774917	615775801	+	885	protein_coding	GO:0005634,nucleus; GO:0003700,DNA binding transcription factor activity; GO:0000981,RNA polymerase II transcription factor activity, sequence-specific DNA binding; GO:0043565,sequence-specific DNA binding; GO:0001135,transcription factor activity, RNA polymerase II transcription factor recruiting; GO:0044212,transcription regulatory region DNA binding; GO:0009738,abscisic acid-activated signalin…	K09422: MYBP; transcription factor MYB, plant	At5g67300	ref|XP_020162233.1|	MYB44_ARATH,RecName: Full=Transcription factor MYB44 {ECO:0000303|PubMed:11597504}; AltName: Full=Myb-related protein 44 {ECO:0000303|PubMed:11597504}; Short=AtMYB44 {ECO:0000303|PubMed:11597504}; AltName: Full=Myb-related protein R1 {ECO:0000303|PubMed:9678577}; Short=AtMYBR1 {ECO:0000303|PubMed:9678577};	A0A1D6CUX8_WHEAT,SubName: Full=Uncharacterized protein {ECO:0000313|EnsemblPlants:TRIAE_CS42_7DL_TGACv1_605661_AA2007520.1};
TraesCS7D01G514800	--	--	--	--	--	--	469	150	-1.642	6.58189e-15	1.20259e-13	down	--	--	--	--	--	--	--	--	--	--	--	--	TraesCS7D01G514800	chr7D	615558565	615559641	-	1077	protein_coding	GO:0005634,nucleus; GO:0003700,DNA binding transcription factor activity; GO:0000981,RNA polymerase II transcription factor activity, sequence-specific DNA binding; GO:0043565,sequence-specific DNA binding; GO:0001135,transcription factor activity, RNA polymerase II transcription factor recruiting; GO:0044212,transcription regulatory region DNA binding; GO:0030154,cell differentiation; GO:0019760…	--	At4g37260	ref|XP_020162232.1|	MYB73_ARATH,RecName: Full=Transcription factor MYB73 {ECO:0000303|PubMed:11597504}; AltName: Full=Myb-related protein 73 {ECO:0000303|PubMed:11597504}; Short=AtMYB73 {ECO:0000303|PubMed:11597504};	A0A1D6SFA8_WHEAT,SubName: Full=Uncharacterized protein {ECO:0000313|EnsemblPlants:TRIAE_CS42_7DL_TGACv1_603742_AA1988260.1};
TraesCS7D01G514500	102	278	1.455	9.70141e-12	1.46754e-10	up	--	--	--	--	--	--	--	--	--	--	--	--	--	--	--	--	--	--	TraesCS7D01G514500	chr7D	615468672	615469730	-	1059	protein_coding	GO:0005737,cytoplasm; GO:0004364,glutathione transferase activity; GO:0006749,glutathione metabolic process	K00799: GST, gst; glutathione S-transferase [EC:2.5.1.18]	At3g62760	ref|XP_020158460.1|	GSTF1_ORYSJ,RecName: Full=Probable glutathione S-transferase GSTF1; EC=2.5.1.18; AltName: Full=GST-I;	W5I3U8_WHEAT,SubName: Full=Uncharacterized protein {ECO:0000313|EnsemblPlants:TRIAE_CS42_7DL_TGACv1_603073_AA1975180.1};
TraesCS7D01G513400	40	90	1.169	0.000582131	0.00308107	up	51	128	1.343	0.000970702	0.00421463	up	--	--	--	--	--	--	57	172	1.606	0.00133911	0.00583246	up	TraesCS7D01G513400	chr7D	614535639	614536435	+	797	protein_coding	GO:0048046,apoplast; GO:0005618,cell wall; GO:0030145,manganese ion binding; GO:0045735,nutrient reservoir activity	--	At5g38960	ref|XP_020151043.1|	GL51_ORYSJ,RecName: Full=Germin-like protein 5-1; Flags: Precursor;	M8CYE7_AEGTA,SubName: Full=Germin-like protein 5-1 {ECO:0000313|EMBL:EMT28891.1, ECO:0000313|EnsemblPlants:EMT28891};
TraesCS7D01G513100	--	--	--	--	--	--	125	261	1.064	4.76891e-07	3.86997e-06	up	--	--	--	--	--	--	--	--	--	--	--	--	TraesCS7D01G513100	chr7D	614502663	614515379	+	12717	protein_coding	GO:0005886,plasma membrane; GO:0043531,ADP binding; GO:0005524,ATP binding; GO:0009626,plant-type hypersensitive response; GO:0007165,signal transduction	--	At3g46730	ref|XP_020151046.1|	R13L3_ARATH,RecName: Full=Putative disease resistance RPP13-like protein 3;	A0A1D6CTE9_WHEAT,SubName: Full=Uncharacterized protein {ECO:0000313|EnsemblPlants:TRIAE_CS42_7DL_TGACv1_604652_AA2000310.2};
TraesCS7D01G512900	--	--	--	--	--	--	--	--	--	--	--	--	--	--	--	--	--	--	931	1875	1.009	4.59122e-09	5.78092e-08	up	TraesCS7D01G512900	chr7D	614349589	614352829	-	3241	protein_coding	GO:0016021,integral component of membrane; GO:0005886,plasma membrane; GO:0005524,ATP binding; GO:0042631,cellular response to water deprivation; GO:0009789,positive regulation of abscisic acid-activated signaling pathway; GO:0010030,positive regulation of seed germination; GO:0006468,protein phosphorylation	--	At5g67280	ref|XP_020151050.1|	RPKL_ARATH,RecName: Full=Receptor protein kinase-like protein At4g34220; Flags: Precursor;	A0A1D6CNN0_WHEAT,SubName: Full=Uncharacterized protein {ECO:0000313|EnsemblPlants:TRIAE_CS42_7DL_TGACv1_603084_AA1975520.1};
TraesCS7D01G512800	--	--	--	--	--	--	139	37	-1.896	1.49867e-10	1.85676e-09	down	--	--	--	--	--	--	300	82	-1.875	2.34316e-11	3.88839e-10	down	TraesCS7D01G512800	chr7D	614275665	614277768	-	2104	protein_coding	GO:0016021,integral component of membrane; GO:0020037,heme binding; GO:0005506,iron ion binding; GO:0004497,monooxygenase activity; GO:0016705,oxidoreductase activity, acting on paired donors, with incorporation or reduction of molecular oxygen	--	At3g14640	ref|XP_020151058.1|	C7A14_ARATH,RecName: Full=Cytochrome P450 72A14; EC=1.14.-.-;	W5HYG6_WHEAT,SubName: Full=Uncharacterized protein {ECO:0000313|EnsemblPlants:TRIAE_CS42_7DL_TGACv1_603293_AA1980300.1};
TraesCS7D01G511200	121	9	-3.716	1.25442e-20	3.66423e-19	down	--	--	--	--	--	--	103	11	-3.26	9.93047e-10	1.13477e-08	down	--	--	--	--	--	--	TraesCS7D01G511200	chr7D	613660080	613661498	-	1419	protein_coding	GO:0016021,integral component of membrane; GO:0020037,heme binding; GO:0005506,iron ion binding; GO:0004497,monooxygenase activity; GO:0016705,oxidoreductase activity, acting on paired donors, with incorporation or reduction of molecular oxygen	K00512: CYP17A; steroid 17alpha-monooxygenase / 17alpha-hydroxyprogesterone deacetylase [EC:1.14.14.19 1.14.14.32]	At3g26210	ref|XP_020192194.1|	C7D55_HYOMU,RecName: Full=Premnaspirodiene oxygenase; Short=HPO; EC=1.14.13.121; AltName: Full=Cytochrome P450 71D55;	A0A1D6CUR1_WHEAT,SubName: Full=Uncharacterized protein {ECO:0000313|EnsemblPlants:TRIAE_CS42_7DL_TGACv1_605438_AA2006570.1};
TraesCS7D01G511100	14	71	2.28	6.62238e-07	5.85748e-06	up	--	--	--	--	--	--	11	72	2.766	9.305e-12	1.30008e-10	up	--	--	--	--	--	--	TraesCS7D01G511100	chr7D	613634446	613638399	+	3954	protein_coding	--	--	At5g32440	ref|XP_020182685.1|	--	A0A1D6CT82_WHEAT,SubName: Full=Uncharacterized protein {ECO:0000313|EnsemblPlants:TRIAE_CS42_7DL_TGACv1_604563_AA1999440.1};
TraesCS7D01G509900	21	50	1.267	0.00220449	0.0101267	up	13	55	2.054	2.44137e-05	0.000150033	up	--	--	--	--	--	--	7	43	2.684	0.0021571	0.00884166	up	TraesCS7D01G509900	chr7D	613103321	613104752	-	1432	protein_coding	--	--	At2g10940	ref|XP_020596579.1|	--	A0A1D6SF44_WHEAT,SubName: Full=Uncharacterized protein {ECO:0000313|EnsemblPlants:TRIAE_CS42_7DL_TGACv1_603696_AA1987470.1};
TraesCS7D01G509800	--	--	--	--	--	--	--	--	--	--	--	--	--	--	--	--	--	--	500	1154	1.206	7.12358e-09	8.74138e-08	up	TraesCS7D01G509800	chr7D	613100900	613102092	-	1193	protein_coding	--	--	--	--	--	--
TraesCS7D01G508800	--	--	--	--	--	--	--	--	--	--	--	--	285	807	1.497	3.09399e-19	7.71002e-18	up	--	--	--	--	--	--	TraesCS7D01G508800	chr7D	612436651	612439575	+	2925	protein_coding	GO:0005634,nucleus; GO:0016874,ligase activity; GO:0003729,mRNA binding; GO:0000977,RNA polymerase II regulatory region sequence-specific DNA binding; GO:0001078,transcriptional repressor activity, RNA polymerase II proximal promoter sequence-specific DNA binding; GO:0008270,zinc ion binding; GO:0042742,defense response to bacterium; GO:0000122,negative regulation of transcription by RNA polymera…	K12236: NFX1; transcriptional repressor NF-X1	At1g10170	ref|XP_020150167.1|	NFXL1_ARATH,RecName: Full=NF-X1-type zinc finger protein NFXL1; Short=AtNFXL1; EC=2.3.2.-;	A0A1D6CRB3_WHEAT,SubName: Full=Uncharacterized protein {ECO:0000313|EnsemblPlants:TRIAE_CS42_7DL_TGACv1_603815_AA1989690.1};
TraesCS7D01G508200	--	--	--	--	--	--	215	3504	4.025	8.56172e-138	7.38329e-135	up	833	1923	1.208	5.84604e-10	6.8514e-09	up	--	--	--	--	--	--	TraesCS7D01G508200	chr7D	611838133	611840350	+	2218	protein_coding	GO:0016021,integral component of membrane; GO:0004872,NA; GO:0009788,negative regulation of abscisic acid-activated signaling pathway; GO:0009725,response to hormone; GO:0009651,response to salt stress; GO:0009744,response to sucrose	K07297: ADIPOR; adiponectin receptor	At5g20270	ref|XP_020201237.1|	ADPO1_ORYSJ,RecName: Full=Heptahelical transmembrane protein ADIPOR1; AltName: Full=PAQR family protein ADIPOR1;	A0A1D6SBW2_WHEAT,SubName: Full=Uncharacterized protein {ECO:0000313|EnsemblPlants:TRIAE_CS42_7AL_TGACv1_556590_AA1766450.1};
TraesCS7D01G507600	--	--	--	--	--	--	--	--	--	--	--	--	--	--	--	--	--	--	2222	1037	-1.099	1.95999e-08	2.25699e-07	down	TraesCS7D01G507600	chr7D	611719067	611723410	-	4344	protein_coding	GO:0016021,integral component of membrane; GO:0005774,vacuolar membrane; GO:0009678,hydrogen-translocating pyrophosphatase activity; GO:0004427,inorganic diphosphatase activity; GO:0046872,metal ion binding; GO:0015992,NA	K01507: ppa; inorganic pyrophosphatase [EC:3.6.1.1]	At1g15690	ref|XP_020201228.1|	AVP_VIGRR,RecName: Full=Pyrophosphate-energized vacuolar membrane proton pump; EC=3.6.1.1; AltName: Full=Pyrophosphate-energized inorganic pyrophosphatase; Short=H(+)-PPase; AltName: Full=Vacuolar H(+)-pyrophosphatase;	A0A1D6CQ89_WHEAT,SubName: Full=Uncharacterized protein {ECO:0000313|EnsemblPlants:TRIAE_CS42_7DL_TGACv1_603428_AA1983550.1};
TraesCS7D01G507300	--	--	--	--	--	--	--	--	--	--	--	--	--	--	--	--	--	--	1389	668	-1.056	6.02562e-09	7.46016e-08	down	TraesCS7D01G507300	chr7D	611590926	611592401	+	1476	protein_coding	GO:0005789,endoplasmic reticulum membrane; GO:0016021,integral component of membrane; GO:0005774,vacuolar membrane; GO:0015171,amino acid transmembrane transporter activity; GO:0003333,amino acid transmembrane transport	--	At1g80510	ref|XP_020201224.1|	AVT6E_ARATH,RecName: Full=Amino acid transporter AVT6E {ECO:0000305}; Short=AtAvt6E {ECO:0000303|PubMed:27925655};	W5HYR8_WHEAT,SubName: Full=Uncharacterized protein {ECO:0000313|EnsemblPlants:TRIAE_CS42_7DL_TGACv1_603825_AA1989840.1};
TraesCS7D01G507100	--	--	--	--	--	--	--	--	--	--	--	--	--	--	--	--	--	--	116	23	-2.352	0.00023262	0.00124628	down	TraesCS7D01G507100	chr7D	611467648	611468256	-	609	protein_coding	GO:0005509,calcium ion binding	--	At1g76650	ref|XP_020179146.1|	CML31_ORYSJ,RecName: Full=Probable calcium-binding protein CML31; AltName: Full=Calmodulin-like protein 31;	W5HAG5_WHEAT,SubName: Full=Uncharacterized protein {ECO:0000313|EnsemblPlants:TRIAE_CS42_7AL_TGACv1_560098_AA1801680.1};
TraesCS7D01G507000	--	--	--	--	--	--	--	--	--	--	--	--	--	--	--	--	--	--	195	31	-2.652	0.00203694	0.00842252	down	TraesCS7D01G507000	chr7D	611444676	611445143	-	468	protein_coding	GO:0005509,calcium ion binding	K13448: CML; calcium-binding protein CML	At5g42380	ref|XP_020179144.1|	CML25_ORYSJ,RecName: Full=Probable calcium-binding protein CML25/26; AltName: Full=Calmodulin-like protein 25/26;	A0A1D6CRI8_WHEAT,SubName: Full=Uncharacterized protein {ECO:0000313|EnsemblPlants:TRIAE_CS42_7DL_TGACv1_603886_AA1990720.1};
TraesCS7D01G506900	29	111	1.905	9.26348e-09	1.03469e-07	up	--	--	--	--	--	--	76	267	1.815	8.08187e-09	8.3397e-08	up	86	17	-2.317	1.02283e-05	7.36424e-05	down	TraesCS7D01G506900	chr7D	611441716	611442174	-	459	protein_coding	GO:0005509,calcium ion binding	K13448: CML; calcium-binding protein CML	At3g01830	ref|XP_020179143.1|	CML25_ORYSJ,RecName: Full=Probable calcium-binding protein CML25/26; AltName: Full=Calmodulin-like protein 25/26;	A0A1D6CRI7_WHEAT,SubName: Full=Uncharacterized protein {ECO:0000313|EnsemblPlants:TRIAE_CS42_7DL_TGACv1_603886_AA1990710.1};
TraesCS7D01G506800	--	--	--	--	--	--	262	542	1.047	1.90381e-09	2.09112e-08	up	--	--	--	--	--	--	165	416	1.339	4.0297e-13	8.09316e-12	up	TraesCS7D01G506800	chr7D	611348045	611353154	+	5110	protein_coding	GO:0031969,chloroplast membrane; GO:0005768,endosome; GO:0005794,Golgi apparatus; GO:0016021,integral component of membrane; GO:0005802,trans-Golgi network; GO:0022857,transmembrane transporter activity; GO:0008643,carbohydrate transport	--	At1g79820	ref|XP_020179135.1|	PLST3_ARATH,RecName: Full=Probable plastidic glucose transporter 3;	A0A1D6C2J2_WHEAT,SubName: Full=Uncharacterized protein {ECO:0000313|EnsemblPlants:TRIAE_CS42_7BL_TGACv1_576890_AA1858790.3};
TraesCS7D01G506700	--	--	--	--	--	--	135	52	-1.371	5.11562e-07	4.12963e-06	down	--	--	--	--	--	--	--	--	--	--	--	--	TraesCS7D01G506700	chr7D	611331834	611331953	+	120	protein_coding	--	--	--	ref|XP_020179142.1|	--	A0A1D6C2J3_WHEAT,SubName: Full=Uncharacterized protein {ECO:0000313|EnsemblPlants:TRIAE_CS42_7BL_TGACv1_576890_AA1858800.1};
TraesCS7D01G506500	--	--	--	--	--	--	24	5	-2.18	0.000981509	0.00425657	down	--	--	--	--	--	--	--	--	--	--	--	--	TraesCS7D01G506500	chr7D	611294578	611294697	+	120	protein_coding	--	--	--	ref|XP_020179141.1|	--	A0A1D6C2J3_WHEAT,SubName: Full=Uncharacterized protein {ECO:0000313|EnsemblPlants:TRIAE_CS42_7BL_TGACv1_576890_AA1858800.1};
TraesCS7D01G505800	6	0	-5.197	0.00170251	0.0080595	down	--	--	--	--	--	--	--	--	--	--	--	--	--	--	--	--	--	--	TraesCS7D01G505800	chr7D	611073141	611075075	-	1935	protein_coding	--	--	--	ref|XP_020151692.1|	--	A0A1D6CMH5_WHEAT,SubName: Full=Uncharacterized protein {ECO:0000313|EnsemblPlants:TRIAE_CS42_7DL_TGACv1_602849_AA1970000.1};
TraesCS7D01G505500	--	--	--	--	--	--	--	--	--	--	--	--	337	806	1.258	1.62638e-05	0.000105517	up	563	272	-1.053	0.000976513	0.00441971	down	TraesCS7D01G505500	chr7D	610857425	610860563	+	3139	protein_coding	--	--	At2g12400	ref|XP_020151729.1|	--	A0A1D6CKT7_WHEAT,SubName: Full=Uncharacterized protein {ECO:0000313|EnsemblPlants:TRIAE_CS42_7DL_TGACv1_602576_AA1961440.1};
TraesCS7D01G504400	--	--	--	--	--	--	18	2	-2.846	0.000751935	0.00335615	down	--	--	--	--	--	--	--	--	--	--	--	--	TraesCS7D01G504400	chr7D	610527368	610527818	+	451	protein_coding	--	--	--	ref|XP_020151701.1|	--	A0A1D6BRW8_WHEAT,SubName: Full=Uncharacterized protein {ECO:0000313|EnsemblPlants:TRIAE_CS42_7AL_TGACv1_560205_AA1801870.1};
TraesCS7D01G504200	277	715	1.368	6.75883e-16	1.44866e-14	up	--	--	--	--	--	--	259	856	1.721	1.11239e-25	4.04589e-24	up	311	143	-1.117	0.00218577	0.00894057	down	TraesCS7D01G504200	chr7D	610419952	610421598	-	1647	protein_coding	GO:0005783,endoplasmic reticulum; GO:0016021,integral component of membrane; GO:0031966,mitochondrial membrane; GO:0005739,mitochondrion; GO:0005524,ATP binding; GO:0016887,ATPase activity; GO:0010154,fruit development; GO:0009737,response to abscisic acid; GO:0009409,response to cold; GO:0009651,response to salt stress; GO:0009414,response to water deprivation; GO:0010431,seed maturation	--	At5g40010	ref|XP_020195492.1|	ASD_ARATH,RecName: Full=AAA-ATPase ASD, mitochondrial; EC=3.6.1.3 {ECO:0000269|PubMed:21359673}; AltName: Full=AAA-ATPase 1; AltName: Full=Protein ATPASE-IN-SEED-DEVELOPMENT {ECO:0000303|PubMed:21359673};	A0A1D6CLP4_WHEAT,SubName: Full=Uncharacterized protein {ECO:0000313|EnsemblPlants:TRIAE_CS42_7DL_TGACv1_602706_AA1965950.1};
TraesCS7D01G504100	--	--	--	--	--	--	--	--	--	--	--	--	--	--	--	--	--	--	39	8	-2.209	0.000350903	0.00178962	down	TraesCS7D01G504100	chr7D	610240564	610240896	+	333	protein_coding	--	--	--	ref|XP_020168736.1|	--	M8BXS1_AEGTA,SubName: Full=Uncharacterized protein {ECO:0000313|EMBL:EMT26608.1, ECO:0000313|EnsemblPlants:EMT26608};
TraesCS7D01G504000	--	--	--	--	--	--	--	--	--	--	--	--	--	--	--	--	--	--	55	12	-2.213	9.12262e-05	0.000541163	down	TraesCS7D01G504000	chr7D	610235684	610235998	+	315	protein_coding	--	--	--	ref|XP_020168735.1|	--	A0A1D6BRW8_WHEAT,SubName: Full=Uncharacterized protein {ECO:0000313|EnsemblPlants:TRIAE_CS42_7AL_TGACv1_560205_AA1801870.1};
TraesCS7D01G503700	269	102	-1.401	9.35812e-11	1.28909e-09	down	238	71	-1.749	2.87105e-14	4.96446e-13	down	--	--	--	--	--	--	3438	704	-2.289	0.00260158	0.0103852	down	TraesCS7D01G503700	chr7D	609275458	609277395	+	1938	protein_coding	GO:0016021,integral component of membrane; GO:0005886,plasma membrane; GO:0005524,ATP binding; GO:0004674,protein serine/threonine kinase activity; GO:0006468,protein phosphorylation; GO:0042742,defense response to bacterium	K04730: IRAK1; interleukin-1 receptor-associated kinase 1 [EC:2.7.11.1]	At4g00970	ref|XP_020199513.1|	CRK41_ARATH,RecName: Full=Cysteine-rich receptor-like protein kinase 41; Short=Cysteine-rich RLK41; EC=2.7.11.-; Flags: Precursor;	A0A096UVV6_WHEAT,SubName: Full=Uncharacterized protein {ECO:0000313|EnsemblPlants:TRIAE_CS42_7DL_TGACv1_603033_AA1974180.1};
TraesCS7D01G503600	--	--	--	--	--	--	1700	732	-1.216	5.39087e-20	1.42329e-18	down	--	--	--	--	--	--	2526	840	-1.588	2.83392e-09	3.67084e-08	down	TraesCS7D01G503600	chr7D	608809219	608812931	-	3713	protein_coding	GO:0016021,integral component of membrane; GO:0005886,plasma membrane; GO:0005524,ATP binding; GO:0004674,protein serine/threonine kinase activity; GO:0006468,protein phosphorylation	--	At4g00970	ref|XP_020167963.1|	CRK41_ARATH,RecName: Full=Cysteine-rich receptor-like protein kinase 41; Short=Cysteine-rich RLK41; EC=2.7.11.-; Flags: Precursor;	W5I4C7_WHEAT,SubName: Full=Uncharacterized protein {ECO:0000313|EnsemblPlants:TRIAE_CS42_7DL_TGACv1_602615_AA1962790.1};
TraesCS7D01G503400	24	79	1.704	3.10918e-06	2.49248e-05	up	--	--	--	--	--	--	22	72	1.715	6.4536e-05	0.000375565	up	--	--	--	--	--	--	TraesCS7D01G503400	chr7D	608487750	608488082	-	333	protein_coding	--	--	--	ref|XP_020199519.1|	--	A0A1D6CP34_WHEAT,SubName: Full=Uncharacterized protein {ECO:0000313|EnsemblPlants:TRIAE_CS42_7DL_TGACv1_603190_AA1977930.1};
TraesCS7D01G503000	--	--	--	--	--	--	157	68	-1.202	1.64873e-06	1.23485e-05	down	--	--	--	--	--	--	--	--	--	--	--	--	TraesCS7D01G503000	chr7D	608273620	608274447	+	828	protein_coding	GO:0016021,integral component of membrane; GO:0005524,ATP binding; GO:0016887,ATPase activity	--	At3g28540	ref|XP_020154434.1|	AATP7_ARATH,RecName: Full=AAA-ATPase At3g28540; EC=3.6.1.3 {ECO:0000250|UniProtKB:Q9FLD5};	W5I270_WHEAT,SubName: Full=Uncharacterized protein {ECO:0000313|EnsemblPlants:TRIAE_CS42_7DL_TGACv1_604457_AA1998350.1};
TraesCS7D01G502900	--	--	--	--	--	--	158	62	-1.351	3.22526e-06	2.30861e-05	down	--	--	--	--	--	--	--	--	--	--	--	--	TraesCS7D01G502900	chr7D	608222552	608223733	+	1182	protein_coding	GO:0005783,endoplasmic reticulum; GO:0016021,integral component of membrane; GO:0031966,mitochondrial membrane; GO:0005739,mitochondrion; GO:0005524,ATP binding; GO:0016887,ATPase activity; GO:0010154,fruit development; GO:0009737,response to abscisic acid; GO:0009409,response to cold; GO:0009651,response to salt stress; GO:0009414,response to water deprivation; GO:0010431,seed maturation	--	At5g40010	ref|XP_020195492.1|	ASD_ARATH,RecName: Full=AAA-ATPase ASD, mitochondrial; EC=3.6.1.3 {ECO:0000269|PubMed:21359673}; AltName: Full=AAA-ATPase 1; AltName: Full=Protein ATPASE-IN-SEED-DEVELOPMENT {ECO:0000303|PubMed:21359673};	A0A1D6CLP4_WHEAT,SubName: Full=Uncharacterized protein {ECO:0000313|EnsemblPlants:TRIAE_CS42_7DL_TGACv1_602706_AA1965950.1};
TraesCS7D01G501500	--	--	--	--	--	--	42	102	1.29	6.19005e-05	0.000352104	up	--	--	--	--	--	--	--	--	--	--	--	--	TraesCS7D01G501500	chr7D	607224970	607230011	+	5042	protein_coding	--	--	--	ref|XP_020196993.1|	--	A0A1D6CTT3_WHEAT,SubName: Full=Uncharacterized protein {ECO:0000313|EnsemblPlants:TRIAE_CS42_7DL_TGACv1_604847_AA2002250.1};
TraesCS7D01G501400	--	--	--	--	--	--	--	--	--	--	--	--	116	41	-1.496	3.70601e-07	3.10862e-06	down	--	--	--	--	--	--	TraesCS7D01G501400	chr7D	607132201	607134639	+	2439	protein_coding	--	--	--	ref|XP_020196995.1|	--	W5HX88_WHEAT,SubName: Full=Uncharacterized protein {ECO:0000313|EnsemblPlants:TRIAE_CS42_7DL_TGACv1_602555_AA1960650.1};
TraesCS7D01G501000	--	--	--	--	--	--	--	--	--	--	--	--	--	--	--	--	--	--	1220	465	-1.393	1.86884e-10	2.79204e-09	down	TraesCS7D01G501000	chr7D	607045071	607048457	-	3387	protein_coding	GO:0005634,nucleus; GO:0003677,DNA binding; GO:0006355,regulation of transcription, DNA-templated	--	At5g25220	ref|XP_020196997.1|	KNOSB_ORYSJ,RecName: Full=Homeobox protein knotted-1-like 11; AltName: Full=Homeobox protein HOS59;	A0A1D6CKM5_WHEAT,SubName: Full=Uncharacterized protein {ECO:0000313|EnsemblPlants:TRIAE_CS42_7DL_TGACv1_602555_AA1960570.1};
TraesCS7D01G499800	--	--	--	--	--	--	27	83	1.579	5.74124e-06	3.94247e-05	up	--	--	--	--	--	--	53	132	1.329	2.87472e-07	2.73928e-06	up	TraesCS7D01G499800	chr7D	606314565	606316019	-	1455	protein_coding	GO:0009507,chloroplast; GO:0005840,ribosome; GO:0003735,structural constituent of ribosome; GO:0006412,translation	--	At2g24090	ref|XP_020166389.1|	RK35_SPIOL,RecName: Full=50S ribosomal protein L35, chloroplastic {ECO:0000303|PubMed:10874046}; AltName: Full=CL35; AltName: Full=Chloroplastic large ribosomal subunit protein bL35c {ECO:0000303|PubMed:28007896}; Flags: Precursor;	A0A1D6SFB3_WHEAT,RecName: Full=50S ribosomal protein L35 {ECO:0000256|RuleBase:RU000568};
TraesCS7D01G498300	--	--	--	--	--	--	46	291	2.671	7.49749e-26	2.78995e-24	up	--	--	--	--	--	--	--	--	--	--	--	--	TraesCS7D01G498300	chr7D	604981107	604995960	-	14854	protein_coding	GO:0005829,cytosol; GO:0009055,electron transfer activity; GO:0050660,flavin adenine dinucleotide binding; GO:0005506,iron ion binding; GO:0051536,iron-sulfur cluster binding; GO:0016614,oxidoreductase activity, acting on CH-OH group of donors; GO:0016903,oxidoreductase activity, acting on the aldehyde or oxo group of donors	K09842: AAO3; abscisic-aldehyde oxidase [EC:1.2.3.14]	At5g20960	ref|XP_020199389.1|	ALDOL_ORYSJ,RecName: Full=Putative aldehyde oxidase-like protein;	A0A1D6CM64_WHEAT,SubName: Full=Uncharacterized protein {ECO:0000313|EnsemblPlants:TRIAE_CS42_7DL_TGACv1_602780_AA1968470.1};
TraesCS7D01G498100	--	--	--	--	--	--	6	217	5.12	1.61237e-37	1.02203e-35	up	--	--	--	--	--	--	52	123	1.233	0.000383455	0.00193688	up	TraesCS7D01G498100	chr7D	604889488	604903401	-	13914	protein_coding	GO:0005829,cytosol; GO:0009055,electron transfer activity; GO:0050660,flavin adenine dinucleotide binding; GO:0005506,iron ion binding; GO:0051536,iron-sulfur cluster binding; GO:0016614,oxidoreductase activity, acting on CH-OH group of donors; GO:0016903,oxidoreductase activity, acting on the aldehyde or oxo group of donors; GO:0051537,2 iron, 2 sulfur cluster binding; GO:0004031,aldehyde oxidas…	K09842: AAO3; abscisic-aldehyde oxidase [EC:1.2.3.14]	At5g20960	ref|XP_020199389.1|	ALDO4_ORYSJ,RecName: Full=Probable aldehyde oxidase 4; Short=AO-4; EC=1.2.3.1;	A0A1D6SFD5_WHEAT,SubName: Full=Uncharacterized protein {ECO:0000313|EnsemblPlants:TRIAE_CS42_7DL_TGACv1_603755_AA1988590.4};
TraesCS7D01G497400	68	194	1.504	1.57481e-09	1.91131e-08	up	--	--	--	--	--	--	--	--	--	--	--	--	235	75	-1.645	3.62563e-07	3.40273e-06	down	TraesCS7D01G497400	chr7D	603982571	603984186	+	1616	protein_coding	GO:0005634,nucleus; GO:0003700,DNA binding transcription factor activity; GO:0043565,sequence-specific DNA binding; GO:0006952,defense response; GO:0045892,negative regulation of transcription, DNA-templated; GO:1905034,regulation of antifungal innate immune response; GO:0010200,response to chitin; GO:0009620,response to fungus; GO:0006351,transcription, DNA-templated	--	At1g80840	ref|XP_020183067.1|	WRK28_ORYSJ,RecName: Full=WRKY transcription factor WRKY28 {ECO:0000303|PubMed:15618416}; Short=OsWRKY28 {ECO:0000303|PubMed:15618416};	A0A1D6DKH2_WHEAT,SubName: Full=Uncharacterized protein {ECO:0000313|EnsemblPlants:TRIAE_CS42_U_TGACv1_644604_AA2140600.1};
TraesCS7D01G497300	--	--	--	--	--	--	--	--	--	--	--	--	--	--	--	--	--	--	275	129	-1.095	0.00082108	0.00379474	down	TraesCS7D01G497300	chr7D	603847727	603849099	+	1373	protein_coding	GO:0005634,nucleus; GO:0003700,DNA binding transcription factor activity; GO:0043565,sequence-specific DNA binding; GO:0006952,defense response; GO:0045892,negative regulation of transcription, DNA-templated; GO:1905034,regulation of antifungal innate immune response; GO:0010200,response to chitin; GO:0009620,response to fungus; GO:0006351,transcription, DNA-templated	--	At1g80840	ref|XP_020197055.1|	WRK28_ORYSJ,RecName: Full=WRKY transcription factor WRKY28 {ECO:0000303|PubMed:15618416}; Short=OsWRKY28 {ECO:0000303|PubMed:15618416};	A0A1D6SEZ5_WHEAT,SubName: Full=Uncharacterized protein {ECO:0000313|EnsemblPlants:TRIAE_CS42_7DL_TGACv1_603013_AA1973770.1};
TraesCS7D01G496400	3	55	4.354	2.95965e-11	4.2893e-10	up	--	--	--	--	--	--	3	65	4.444	1.7575e-13	2.90416e-12	up	10	32	1.757	0.0117988	0.0373669	up	TraesCS7D01G496400	chr7D	603355500	603356622	-	1123	protein_coding	GO:0012505,endomembrane system; GO:0016021,integral component of membrane; GO:0005886,plasma membrane; GO:0005524,ATP binding; GO:0004674,protein serine/threonine kinase activity; GO:0019199,transmembrane receptor protein kinase activity; GO:0010204,defense response signaling pathway, resistance gene-independent; GO:0016045,detection of bacterium; GO:0002764,immune response-regulating signaling p…	--	At5g20480	ref|XP_020158795.1|	EFR_ARATH,RecName: Full=LRR receptor-like serine/threonine-protein kinase EFR; EC=2.7.11.1; AltName: Full=Elongation factor Tu receptor; Short=EF-Tu receptor; Flags: Precursor;	M8BIY4_AEGTA,SubName: Full=LRR receptor-like serine/threonine-protein kinase EFR {ECO:0000313|EMBL:EMT24965.1, ECO:0000313|EnsemblPlants:EMT24965};
TraesCS7D01G496200	--	--	--	--	--	--	8	35	2.231	3.37408e-05	0.000202142	up	--	--	--	--	--	--	13	66	2.359	2.41391e-08	2.74797e-07	up	TraesCS7D01G496200	chr7D	602913825	602916277	+	2453	protein_coding	--	K01246: tag; DNA-3-methyladenine glycosylase I [EC:3.2.2.20]	At5g57970	ref|XP_020162264.1|	--	A0A1D6CTM8_WHEAT,SubName: Full=Uncharacterized protein {ECO:0000313|EnsemblPlants:TRIAE_CS42_7DL_TGACv1_604761_AA2001490.1};
TraesCS7D01G495500	15	2	-2.923	0.00266616	0.0119655	down	17	3	-2.655	0.00153236	0.00631883	down	--	--	--	--	--	--	--	--	--	--	--	--	TraesCS7D01G495500	chr7D	602409393	602410256	-	864	protein_coding	GO:0009507,chloroplast; GO:0009570,chloroplast stroma; GO:0005634,nucleus; GO:0009416,response to light stimulus	--	At1g80920	ref|XP_020195770.1|	DNAJ8_ARATH,RecName: Full=Chaperone protein dnaJ 8, chloroplastic; Short=AtDjC8; Short=AtJ8; Flags: Precursor;	A0A1D6CU76_WHEAT,SubName: Full=Uncharacterized protein {ECO:0000313|EnsemblPlants:TRIAE_CS42_7DL_TGACv1_605019_AA2003860.1};
TraesCS7D01G495200	--	--	--	--	--	--	56	13	-2.066	1.49571e-06	1.12696e-05	down	--	--	--	--	--	--	--	--	--	--	--	--	TraesCS7D01G495200	chr7D	602294534	602294995	-	462	protein_coding	GO:0009507,chloroplast; GO:0009570,chloroplast stroma; GO:0005634,nucleus; GO:0009416,response to light stimulus	--	At1g80920	ref|XP_020195767.1|	DNAJ8_ARATH,RecName: Full=Chaperone protein dnaJ 8, chloroplastic; Short=AtDjC8; Short=AtJ8; Flags: Precursor;	A0A1D6CQL5_WHEAT,SubName: Full=Uncharacterized protein {ECO:0000313|EnsemblPlants:TRIAE_CS42_7DL_TGACv1_603536_AA1985410.1};
TraesCS7D01G494500	109	365	1.746	1.33198e-14	2.60057e-13	up	--	--	--	--	--	--	49	322	2.718	6.44215e-19	1.57032e-17	up	--	--	--	--	--	--	TraesCS7D01G494500	chr7D	602095945	602097707	-	1763	protein_coding	GO:0008080,N-acetyltransferase activity; GO:0016747,transferase activity, transferring acyl groups other than amino-acyl groups; GO:0006473,protein acetylation	--	At2g23060	ref|XP_020161503.1|	HLS1L_ARATH,RecName: Full=Probable N-acetyltransferase HLS1-like; EC=2.3.1.-;	A0A1D6DBU8_WHEAT,SubName: Full=Uncharacterized protein {ECO:0000313|EnsemblPlants:TRIAE_CS42_U_TGACv1_641524_AA2097150.1};
TraesCS7D01G494300	--	--	--	--	--	--	--	--	--	--	--	--	--	--	--	--	--	--	17	46	1.42	0.00353739	0.0135122	up	TraesCS7D01G494300	chr7D	602076447	602079839	-	3393	protein_coding	--	K16860: PLD3_4; phospholipase D3/4 [EC:3.1.4.4]	--	ref|XP_020161500.1|	--	W5HXW4_WHEAT,SubName: Full=Uncharacterized protein {ECO:0000313|EnsemblPlants:TRIAE_CS42_U_TGACv1_641524_AA2097130.1};
TraesCS7D01G494000	34	11	-1.533	0.00343007	0.0148859	down	31	6	-2.423	0.000193715	0.000994979	down	19	3	-2.568	0.000890828	0.00408499	down	22	2	-3.321	0.000108651	0.000633177	down	TraesCS7D01G494000	chr7D	602042815	602043522	+	708	protein_coding	GO:0009507,chloroplast; GO:0009570,chloroplast stroma; GO:0005634,nucleus; GO:0009416,response to light stimulus	--	At1g80920	ref|XP_020161509.1|	DNAJ8_ARATH,RecName: Full=Chaperone protein dnaJ 8, chloroplastic; Short=AtDjC8; Short=AtJ8; Flags: Precursor;	A0A1D6CPU8_WHEAT,SubName: Full=Uncharacterized protein {ECO:0000313|EnsemblPlants:TRIAE_CS42_7DL_TGACv1_603353_AA1981640.1};
TraesCS7D01G493000	--	--	--	--	--	--	--	--	--	--	--	--	1	11	3.376	0.0040113	0.0154944	up	--	--	--	--	--	--	TraesCS7D01G493000	chr7D	601309721	601311615	+	1895	protein_coding	GO:0050662,coenzyme binding; GO:0016491,oxidoreductase activity; GO:0009813,flavonoid biosynthetic process	--	At4g27250	ref|XP_020181690.1|	ANR_GINBI,RecName: Full=Putative anthocyanidin reductase {ECO:0000303|PubMed:16399014}; Short=GbANR {ECO:0000303|PubMed:16399014}; EC=1.3.1.- {ECO:0000250|UniProtKB:Q5FB34};	A0A1D6CV91_WHEAT,SubName: Full=Uncharacterized protein {ECO:0000313|EnsemblPlants:TRIAE_CS42_7DL_TGACv1_606042_AA2008970.1};
TraesCS7D01G492800	--	--	--	--	--	--	--	--	--	--	--	--	1	9	3.802	0.00542554	0.0201756	up	--	--	--	--	--	--	TraesCS7D01G492800	chr7D	601286569	601288463	-	1895	protein_coding	GO:0050662,coenzyme binding; GO:0016491,oxidoreductase activity; GO:0009813,flavonoid biosynthetic process	--	At4g27250	ref|XP_020181690.1|	ANR_GINBI,RecName: Full=Putative anthocyanidin reductase {ECO:0000303|PubMed:16399014}; Short=GbANR {ECO:0000303|PubMed:16399014}; EC=1.3.1.- {ECO:0000250|UniProtKB:Q5FB34};	A0A1D6CV91_WHEAT,SubName: Full=Uncharacterized protein {ECO:0000313|EnsemblPlants:TRIAE_CS42_7DL_TGACv1_606042_AA2008970.1};
TraesCS7D01G492500	3	28	3.406	2.38844e-05	0.000166107	up	5	80	3.911	1.58527e-14	2.81196e-13	up	3	39	3.874	2.42004e-08	2.35583e-07	up	4	48	3.484	8.85663e-09	1.07272e-07	up	TraesCS7D01G492500	chr7D	601080955	601081200	-	246	protein_coding	--	--	--	ref|XP_020181696.1|	--	A0A1D6DAW0_WHEAT,SubName: Full=Uncharacterized protein {ECO:0000313|EnsemblPlants:TRIAE_CS42_U_TGACv1_641333_AA2092260.1};
TraesCS7D01G492400	--	--	--	--	--	--	--	--	--	--	--	--	--	--	--	--	--	--	65	154	1.237	2.37062e-07	2.29074e-06	up	TraesCS7D01G492400	chr7D	601071464	601076346	+	4883	protein_coding	--	--	--	dbj|BAJ96679.1|	--	A0A1D6DAV4_WHEAT,SubName: Full=Uncharacterized protein {ECO:0000313|EnsemblPlants:TRIAE_CS42_U_TGACv1_641333_AA2092230.1};
TraesCS7D01G492200	--	--	--	--	--	--	40	100	1.348	0.000173797	0.000901731	up	--	--	--	--	--	--	--	--	--	--	--	--	TraesCS7D01G492200	chr7D	600970364	600972878	-	2515	protein_coding	GO:0009507,chloroplast; GO:0009543,chloroplast thylakoid lumen; GO:0009535,chloroplast thylakoid membrane; GO:0019898,extrinsic component of membrane; GO:0009654,photosystem II oxygen evolving complex; GO:0009579,thylakoid; GO:0031977,thylakoid lumen; GO:0005509,calcium ion binding; GO:0015979,photosynthesis	--	At5g11450	dbj|BAJ99365.1|	PPD5_ARATH,RecName: Full=PsbP domain-containing protein 5, chloroplastic; AltName: Full=OEC23-like protein 6; AltName: Full=PsbP-related thylakoid lumenal protein 4; AltName: Full=Thylakoid lumenal 35.8 kDa protein; Flags: Precursor;	A0A1D6CR55_WHEAT,SubName: Full=Uncharacterized protein {ECO:0000313|EnsemblPlants:TRIAE_CS42_7DL_TGACv1_603770_AA1988930.1};
TraesCS7D01G491200	4	244	5.721	9.07278e-37	5.66393e-35	up	4	63	4.065	8.33538e-12	1.16046e-10	up	13	931	6.165	2.2879e-11	3.08761e-10	up	20	77	1.977	0.000162334	0.00090391	up	TraesCS7D01G491200	chr7D	600701801	600703646	-	1846	protein_coding	GO:0005737,cytoplasm; GO:0016020,membrane; GO:0047372,acylglycerol lipase activity; GO:0004620,phospholipase activity; GO:0006952,defense response; GO:0016042,lipid catabolic process	--	At2g26560	ref|XP_020162503.1|	PLP2_ORYSJ,RecName: Full=Patatin-like protein 2; Short=OsPLP2; EC=3.1.1.-;	W5I4L4_WHEAT,RecName: Full=Patatin {ECO:0000256|RuleBase:RU361262}; EC=3.1.1.- {ECO:0000256|RuleBase:RU361262};
TraesCS7D01G490800	12	41	1.746	0.000188994	0.00111324	up	--	--	--	--	--	--	--	--	--	--	--	--	--	--	--	--	--	--	TraesCS7D01G490800	chr7D	600232105	600235117	+	3013	protein_coding	GO:0009507,chloroplast; GO:0010287,plastoglobule; GO:0008168,methyltransferase activity; GO:0080167,response to karrikin	--	At2g41040	ref|XP_020170885.1|	Y2104_ARATH,RecName: Full=Uncharacterized methyltransferase At2g41040, chloroplastic; EC=2.1.1.-; Flags: Precursor;	A0A1D6CNY2_WHEAT,SubName: Full=Uncharacterized protein {ECO:0000313|EnsemblPlants:TRIAE_CS42_7DL_TGACv1_603154_AA1977180.2};
TraesCS7D01G490300	77	267	1.802	5.71872e-17	1.32307e-15	up	226	611	1.437	6.20911e-08	5.66264e-07	up	115	494	2.109	5.26671e-24	1.7459e-22	up	--	--	--	--	--	--	TraesCS7D01G490300	chr7D	599720819	599722596	+	1778	protein_coding	GO:0016021,integral component of membrane; GO:0004872,NA; GO:0009725,response to hormone; GO:0009744,response to sucrose	--	At4g30850	ref|XP_020147479.1|	HHP2_ARATH,RecName: Full=Heptahelical transmembrane protein 2; AltName: Full=PAQR family protein HHP2;	A0A1D6CTK6_WHEAT,SubName: Full=Uncharacterized protein {ECO:0000313|EnsemblPlants:TRIAE_CS42_7DL_TGACv1_604737_AA2001160.1};
TraesCS7D01G488800	--	--	--	--	--	--	0	33	7.564	5.89331e-09	6.09321e-08	up	6	24	2.089	0.00461606	0.0175292	up	--	--	--	--	--	--	TraesCS7D01G488800	chr7D	598623065	598626750	-	3686	protein_coding	GO:0005789,endoplasmic reticulum membrane; GO:0016021,integral component of membrane; GO:0016020,membrane; GO:0005886,plasma membrane; GO:0005506,iron ion binding; GO:0016491,oxidoreductase activity; GO:0043447,alkane biosynthetic process; GO:0042335,cuticle development; GO:0006723,cuticle hydrocarbon biosynthetic process; GO:0008610,lipid biosynthetic process; GO:0006629,lipid metabolic process;…	K15404: K15404, CER1; aldehyde decarbonylase [EC:4.1.99.5]	At5g57800	ref|XP_020199969.1|	CER3_ARATH,RecName: Full=Protein ECERIFERUM 3; AltName: Full=Protein FACELESS POLLEN 1; AltName: Full=Protein WAX2; AltName: Full=Protein YORE-YORE;	A0A1D6CUP2_WHEAT,SubName: Full=Uncharacterized protein {ECO:0000313|EnsemblPlants:TRIAE_CS42_7DL_TGACv1_605387_AA2006380.1};
TraesCS7D01G488600	--	--	--	--	--	--	177	412	1.218	3.52037e-06	2.50294e-05	up	--	--	--	--	--	--	--	--	--	--	--	--	TraesCS7D01G488600	chr7D	598496552	598497061	-	510	protein_coding	GO:0000790,nuclear chromatin; GO:0000786,nucleosome; GO:0003677,DNA binding; GO:0046982,protein heterodimerization activity; GO:0006342,chromatin silencing	--	At1g54690	ref|XP_020199437.1|	H2AXB_ORYSJ,RecName: Full=Probable histone H2AXb;	W5I049_WHEAT,RecName: Full=Histone H2A {ECO:0000256|RuleBase:RU003767};
TraesCS7D01G488500	--	--	--	--	--	--	--	--	--	--	--	--	460	202	-1.185	1.07761e-06	8.44687e-06	down	--	--	--	--	--	--	TraesCS7D01G488500	chr7D	598485127	598485649	-	523	protein_coding	GO:0000786,nucleosome; GO:0005634,nucleus; GO:0003677,DNA binding; GO:0046982,protein heterodimerization activity	K11251: H2A; histone H2A	At1g54690	ref|XP_020199436.1|	H2AX_CICAR,RecName: Full=Histone H2AX;	W5HZW3_WHEAT,RecName: Full=Histone H2A {ECO:0000256|RuleBase:RU003767};
TraesCS7D01G486900	77	174	1.189	2.86932e-07	2.66849e-06	up	99	225	1.192	6.0721e-06	4.15391e-05	up	69	195	1.494	5.6904e-09	5.97136e-08	up	96	307	1.674	1.96506e-10	2.92888e-09	up	TraesCS7D01G486900	chr7D	597467538	597481650	-	14113	protein_coding	GO:0005886,plasma membrane; GO:0005524,ATP binding; GO:0004674,protein serine/threonine kinase activity; GO:0006468,protein phosphorylation; GO:0016021,integral component of membrane; GO:0005516,calmodulin binding; GO:0030246,carbohydrate binding; GO:0048544,recognition of pollen	K04730: IRAK1; interleukin-1 receptor-associated kinase 1 [EC:2.7.11.1]	At4g00960	ref|XP_020200095.1|	Y4960_ARATH,RecName: Full=Putative receptor-like protein kinase At4g00960; EC=2.7.11.1;	A0A1D6CRF7_WHEAT,SubName: Full=Uncharacterized protein {ECO:0000313|EnsemblPlants:TRIAE_CS42_7DL_TGACv1_603868_AA1990460.2};
TraesCS7D01G486300	--	--	--	--	--	--	--	--	--	--	--	--	--	--	--	--	--	--	4	20	2.344	0.00118839	0.00524966	up	TraesCS7D01G486300	chr7D	596699709	596702546	+	2838	protein_coding	--	--	--	ref|XP_020163991.1|	--	A0A1D6CU14_WHEAT,SubName: Full=Uncharacterized protein {ECO:0000313|EnsemblPlants:TRIAE_CS42_7DL_TGACv1_604942_AA2003240.2};
TraesCS7D01G485200	13	2	-2.693	0.00789301	0.0305318	down	19	5	-1.946	0.013512	0.0413477	down	--	--	--	--	--	--	--	--	--	--	--	--	TraesCS7D01G485200	chr7D	595513471	595514328	-	858	protein_coding	GO:0016021,integral component of membrane; GO:0006865,amino acid transport; GO:0080143,regulation of amino acid export	--	At5g24920	ref|XP_020173620.1|	GDU5_ARATH,RecName: Full=Protein GLUTAMINE DUMPER 5;	A0A096UVX8_WHEAT,SubName: Full=Uncharacterized protein {ECO:0000313|EnsemblPlants:TRIAE_CS42_7DL_TGACv1_603307_AA1980570.1};
TraesCS7D01G485100	171	61	-1.487	4.11458e-09	4.78129e-08	down	--	--	--	--	--	--	--	--	--	--	--	--	--	--	--	--	--	--	TraesCS7D01G485100	chr7D	595509633	595510323	-	691	protein_coding	GO:0016021,integral component of membrane; GO:0006865,amino acid transport; GO:0080143,regulation of amino acid export	--	At5g24920	ref|XP_020173622.1|	GDU5_ARATH,RecName: Full=Protein GLUTAMINE DUMPER 5;	A0A1D6CPM8_WHEAT,SubName: Full=Uncharacterized protein {ECO:0000313|EnsemblPlants:TRIAE_CS42_7DL_TGACv1_603307_AA1980560.1};
TraesCS7D01G484900	--	--	--	--	--	--	1	20	5.052	4.04654e-05	0.000238632	up	--	--	--	--	--	--	--	--	--	--	--	--	TraesCS7D01G484900	chr7D	595327600	595328925	-	1326	protein_coding	GO:0005886,plasma membrane; GO:0005524,ATP binding; GO:0004715,non-membrane spanning protein tyrosine kinase activity; GO:0004675,transmembrane receptor protein serine/threonine kinase activity; GO:0007166,cell surface receptor signaling pathway; GO:0006468,protein phosphorylation	--	At1g52540	ref|XP_020157799.1|	Y3589_ARATH,RecName: Full=PTI1-like tyrosine-protein kinase At3g15890; EC=2.7.10.2;	A0A287XTU7_HORVV,SubName: Full=Uncharacterized protein {ECO:0000313|EnsemblPlants:HORVU7Hr1G111330.2};
TraesCS7D01G484800	--	--	--	--	--	--	29	128	2.165	1.00596e-09	1.13883e-08	up	--	--	--	--	--	--	34	196	2.529	1.0925e-17	3.46818e-16	up	TraesCS7D01G484800	chr7D	595309908	595312126	-	2219	protein_coding	GO:0009507,chloroplast; GO:0009941,chloroplast envelope; GO:0009706,chloroplast inner membrane; GO:0009536,plastid; GO:0050662,coenzyme binding; GO:0016491,oxidoreductase activity; GO:0042803,protein homodimerization activity; GO:0010020,chloroplast fission	K07071: K07071; uncharacterized protein	At2g21280	ref|XP_020157795.1|	GC1_ARATH,RecName: Full=Epimerase family protein SDR39U1 homolog, chloroplastic {ECO:0000305}; EC=1.1.1.-; AltName: Full=Protein GIANT CHLOROPLAST 1 {ECO:0000303|PubMed:15120068}; AltName: Full=Protein SulA homolog {ECO:0000303|PubMed:15208387}; Short=AtSulA {ECO:0000303|PubMed:15208387}; Flags: Precursor;	A0A1D6CNL8_WHEAT,SubName: Full=Uncharacterized protein {ECO:0000313|EnsemblPlants:TRIAE_CS42_7DL_TGACv1_603078_AA1975380.1};
TraesCS7D01G483800	--	--	--	--	--	--	16	75	2.233	9.03962e-08	8.06164e-07	up	--	--	--	--	--	--	37	86	1.235	0.000256066	0.00135549	up	TraesCS7D01G483800	chr7D	593667417	593670309	-	2893	protein_coding	GO:0009507,chloroplast; GO:0009570,chloroplast stroma; GO:0016020,membrane; GO:0005739,mitochondrion; GO:0009536,plastid; GO:0005524,ATP binding; GO:0051287,NAD binding; GO:0004617,phosphoglycerate dehydrogenase activity; GO:0009793,embryo development ending in seed dormancy; GO:0006564,L-serine biosynthetic process; GO:0009561,megagametogenesis; GO:0009555,pollen development	K00058: serA, PHGDH; D-3-phosphoglycerate dehydrogenase / 2-oxoglutarate reductase [EC:1.1.1.95 1.1.1.399]	At4g34200	ref|XP_020194468.1|	SERA1_ARATH,RecName: Full=D-3-phosphoglycerate dehydrogenase 1, chloroplastic; EC=1.1.1.95 {ECO:0000269|PubMed:24368794}; AltName: Full=Protein EMBRYO SAC DEVELOPMENT ARREST 9; Flags: Precursor;	A0A1D6D8W5_WHEAT,RecName: Full=D-3-phosphoglycerate dehydrogenase {ECO:0000256|RuleBase:RU363003}; EC=1.1.1.95 {ECO:0000256|RuleBase:RU363003};
TraesCS7D01G483400	--	--	--	--	--	--	2142	4895	1.192	3.69148e-29	1.59913e-27	up	--	--	--	--	--	--	--	--	--	--	--	--	TraesCS7D01G483400	chr7D	593368909	593374285	+	5377	protein_coding	GO:0016207,4-coumarate-CoA ligase activity; GO:0005524,ATP binding; GO:0009698,phenylpropanoid metabolic process	K01904: 4CL; 4-coumarate--CoA ligase [EC:6.2.1.12]	At3g21240	ref|XP_020197304.1|	4CL4_ORYSJ,RecName: Full=Probable 4-coumarate--CoA ligase 4; Short=4CL 4; Short=Os4CL4; EC=6.2.1.12; AltName: Full=4-coumaroyl-CoA synthase 4;	A0A1D6CTK0_WHEAT,SubName: Full=Uncharacterized protein {ECO:0000313|EnsemblPlants:TRIAE_CS42_7DL_TGACv1_604722_AA2001060.1};
TraesCS7D01G483200	--	--	--	--	--	--	--	--	--	--	--	--	--	--	--	--	--	--	141	504	1.834	1.34017e-18	4.60847e-17	up	TraesCS7D01G483200	chr7D	593236606	593239244	-	2639	protein_coding	GO:0005634,nucleus; GO:0003677,DNA binding; GO:0003700,DNA binding transcription factor activity; GO:0060774,auxin mediated signaling pathway involved in phyllotactic patterning; GO:0009873,ethylene-activated signaling pathway; GO:0010311,lateral root formation; GO:0060772,leaf phyllotactic patterning; GO:0060771,phyllotactic patterning; GO:0040019,positive regulation of embryonic development; GO…	K09285: OVM, ANT; AP2-like factor, ANT lineage	At5g57390	ref|XP_020183528.1|	AIL5_ARATH,RecName: Full=AP2-like ethylene-responsive transcription factor AIL5; AltName: Full=Protein AINTEGUMENTA-LIKE 5;	A0A1D6CS22_WHEAT,SubName: Full=Uncharacterized protein {ECO:0000313|EnsemblPlants:TRIAE_CS42_7DL_TGACv1_604086_AA1993510.1};
TraesCS7D01G482100	75	13	-2.544	2.55623e-09	3.03015e-08	down	--	--	--	--	--	--	105	19	-2.456	1.0226e-10	1.29775e-09	down	113	44	-1.342	8.82215e-06	6.43733e-05	down	TraesCS7D01G482100	chr7D	592316297	592317372	+	1076	protein_coding	--	--	--	ref|XP_020146795.1|	--	A0A1D6CKN6_WHEAT,SubName: Full=Uncharacterized protein {ECO:0000313|EnsemblPlants:TRIAE_CS42_7DL_TGACv1_602556_AA1960670.1};
TraesCS7D01G481600	96	27	-1.831	3.92968e-08	4.07442e-07	down	189	51	-1.913	4.88865e-11	6.35285e-10	down	--	--	--	--	--	--	121	35	-1.793	8.79709e-08	9.17646e-07	down	TraesCS7D01G481600	chr7D	591812717	591814531	-	1815	protein_coding	--	--	At2g39210	ref|XP_020146789.1|	--	M8B486_AEGTA,SubName: Full=Uncharacterized protein {ECO:0000313|EMBL:EMT08425.1, ECO:0000313|EnsemblPlants:EMT08425};
TraesCS7D01G480600	--	--	--	--	--	--	--	--	--	--	--	--	144	48	-1.585	8.19903e-09	8.45601e-08	down	175	72	-1.272	6.87853e-08	7.29005e-07	down	TraesCS7D01G480600	chr7D	591280868	591285081	+	4214	protein_coding	GO:0047254,2,4-dihydroxy-7-methoxy-2H-1,4-benzoxazin-3(4H)-one 2-D-glucosyltransferase activity; GO:0008152,metabolic process	--	At5g05880	ref|XP_020146783.1|	BX8_MAIZE,RecName: Full=DIMBOA UDP-glucosyltransferase BX8; EC=2.4.1.202 {ECO:0000269|PubMed:11851909, ECO:0000269|PubMed:16666853}; AltName: Full=2,4-dihydroxy-7-methoxy-2H-1,4-benzoxazin-3(4H)-one 2-D-glucosyltransferase BX8; AltName: Full=Protein BENZOXAZINLESS 8;	A0A1D6CM25_WHEAT,SubName: Full=Uncharacterized protein {ECO:0000313|EnsemblPlants:TRIAE_CS42_7DL_TGACv1_602767_AA1967930.1};
TraesCS7D01G480200	--	--	--	--	--	--	--	--	--	--	--	--	--	--	--	--	--	--	301	102	-1.559	4.20828e-13	8.4337e-12	down	TraesCS7D01G480200	chr7D	591203857	591205140	-	1284	protein_coding	GO:0016410,N-acyltransferase activity	K19861: BEBT, AMAT; benzyl alcohol O-benzoyltransferase [EC:2.3.1.196 2.3.1.232]	At3g62160	ref|XP_020146769.1|	AT15_ORYSJ,RecName: Full=Acyl transferase 15 {ECO:0000305}; Short=OsAT15 {ECO:0000303|PubMed:23391577}; EC=2.3.1.- {ECO:0000305};	A0A1D6CM31_WHEAT,SubName: Full=Uncharacterized protein {ECO:0000313|EnsemblPlants:TRIAE_CS42_7DL_TGACv1_602767_AA1968000.1};
TraesCS7D01G480100	--	--	--	--	--	--	60	26	-1.204	0.00156967	0.00645403	down	38	81	1.116	0.00392758	0.0152112	up	48	16	-1.608	0.000769765	0.00358438	down	TraesCS7D01G480100	chr7D	591007952	591011507	-	3556	protein_coding	GO:0016021,integral component of membrane; GO:0005524,ATP binding; GO:0005509,calcium ion binding; GO:0030247,polysaccharide binding; GO:0004674,protein serine/threonine kinase activity; GO:0007166,cell surface receptor signaling pathway; GO:0009505,plant-type cell wall; GO:0005886,plasma membrane; GO:0005773,vacuole; GO:0016301,kinase activity; GO:0050832,defense response to fungus; GO:0009751,r…	--	At1g21230	ref|XP_020176286.1|	WAK5_ARATH,RecName: Full=Wall-associated receptor kinase 5; EC=2.7.11.-; Flags: Precursor;	W5I3J5_WHEAT,SubName: Full=Uncharacterized protein {ECO:0000313|EnsemblPlants:TRIAE_CS42_7DL_TGACv1_605034_AA2004000.2};
TraesCS7D01G479700	--	--	--	--	--	--	12	2	-2.517	0.0137016	0.0418409	down	3	14	2.391	0.012767	0.0421824	up	--	--	--	--	--	--	TraesCS7D01G479700	chr7D	590732137	590732880	+	744	protein_coding	GO:0005783,endoplasmic reticulum; GO:0005789,endoplasmic reticulum membrane; GO:0016021,integral component of membrane; GO:0009705,plant-type vacuole membrane; GO:0010256,endomembrane system organization	--	At3g02430	ref|XP_020169392.1|	DMP5_ARATH,RecName: Full=Protein DMP5 {ECO:0000303|PubMed:20712629}; Short=AtDMP5 {ECO:0000303|PubMed:20712629};	A0A1D6CTI6_WHEAT,SubName: Full=Uncharacterized protein {ECO:0000313|EnsemblPlants:TRIAE_CS42_7DL_TGACv1_604706_AA2000910.1};
TraesCS7D01G479500	--	--	--	--	--	--	13	2	-2.572	0.011879	0.0371718	down	--	--	--	--	--	--	11	1	-3.097	0.00493288	0.0179682	down	TraesCS7D01G479500	chr7D	590652203	590652943	+	741	protein_coding	GO:0005783,endoplasmic reticulum; GO:0005789,endoplasmic reticulum membrane; GO:0016021,integral component of membrane; GO:0009705,plant-type vacuole membrane; GO:0010256,endomembrane system organization	--	At3g02430	ref|XP_020169381.1|	DMP5_ARATH,RecName: Full=Protein DMP5 {ECO:0000303|PubMed:20712629}; Short=AtDMP5 {ECO:0000303|PubMed:20712629};	W5I1Z9_WHEAT,SubName: Full=Uncharacterized protein {ECO:0000313|EnsemblPlants:TRIAE_CS42_7DL_TGACv1_604075_AA1993380.1};
TraesCS7D01G479400	--	--	--	--	--	--	--	--	--	--	--	--	1	19	4.811	0.000383337	0.0019105	up	10	2	-2.429	0.0133061	0.0412479	down	TraesCS7D01G479400	chr7D	590647748	590648717	+	970	protein_coding	GO:0005783,endoplasmic reticulum; GO:0005789,endoplasmic reticulum membrane; GO:0016021,integral component of membrane; GO:0009705,plant-type vacuole membrane; GO:0010256,endomembrane system organization	--	At3g02430	ref|XP_020169372.1|	DMP5_ARATH,RecName: Full=Protein DMP5 {ECO:0000303|PubMed:20712629}; Short=AtDMP5 {ECO:0000303|PubMed:20712629};	A0A1D6CS14_WHEAT,SubName: Full=Uncharacterized protein {ECO:0000313|EnsemblPlants:TRIAE_CS42_7DL_TGACv1_604075_AA1993370.1};
TraesCS7D01G479100	50	209	2.055	1.18515e-16	2.69082e-15	up	78	284	1.86	3.44332e-11	4.53825e-10	up	66	573	3.106	2.86806e-44	2.23042e-42	up	95	287	1.589	9.97592e-08	1.03155e-06	up	TraesCS7D01G479100	chr7D	590416936	590417971	-	1036	protein_coding	GO:0005737,cytoplasm; GO:0004364,glutathione transferase activity; GO:0006749,glutathione metabolic process	K00799: GST, gst; glutathione S-transferase [EC:2.5.1.18]	At3g62760	ref|XP_020194521.1|	GSTF2_ORYSJ,RecName: Full=Probable glutathione S-transferase GSTF2; EC=2.5.1.18; AltName: Full=GST-II;	W5HZD2_WHEAT,SubName: Full=Uncharacterized protein {ECO:0000313|EnsemblPlants:TRIAE_CS42_7DL_TGACv1_603953_AA1991620.1};
TraesCS7D01G478100	27	75	1.472	1.46721e-05	0.000105659	up	--	--	--	--	--	--	28	74	1.386	2.7401e-05	0.000170438	up	23	71	1.589	9.61416e-06	6.96226e-05	up	TraesCS7D01G478100	chr7D	589054154	589055355	-	1202	protein_coding	--	--	--	ref|XP_020152863.1|	--	A0A1D6CNS0_WHEAT,SubName: Full=Uncharacterized protein {ECO:0000313|EnsemblPlants:TRIAE_CS42_7DL_TGACv1_603118_AA1976270.1};
TraesCS7D01G477500	--	--	--	--	--	--	967	450	-1.105	1.25774e-14	2.25309e-13	down	--	--	--	--	--	--	--	--	--	--	--	--	TraesCS7D01G477500	chr7D	588542945	588549211	-	6267	protein_coding	GO:0016021,integral component of membrane; GO:0005886,plasma membrane; GO:0005524,ATP binding; GO:0004675,transmembrane receptor protein serine/threonine kinase activity; GO:0007166,cell surface receptor signaling pathway; GO:0007623,circadian rhythm; GO:0006468,protein phosphorylation	--	At4g03390	ref|XP_004965659.1|	SRF3_ARATH,RecName: Full=Protein STRUBBELIG-RECEPTOR FAMILY 3; AltName: Full=Leucine-rich repeat receptor kinase-like protein SRF3; Flags: Precursor;	K3XV13_SETIT,SubName: Full=Uncharacterized protein {ECO:0000313|EMBL:KQL11092.1, ECO:0000313|EnsemblPlants:Si005770m};
TraesCS7D01G476800	395	1747	2.145	3.7326e-55	4.15729e-53	up	319	899	1.497	5.48209e-23	1.74343e-21	up	287	1427	2.313	1.29311e-59	1.65125e-57	up	449	2543	2.501	1.5221e-43	2.23217e-41	up	TraesCS7D01G476800	chr7D	588062769	588063923	+	1155	protein_coding	--	--	--	ref|XP_020195950.1|	--	A0A1D6CTC2_WHEAT,SubName: Full=Uncharacterized protein {ECO:0000313|EnsemblPlants:TRIAE_CS42_7DL_TGACv1_604608_AA1999910.1};
TraesCS7D01G476300	--	--	--	--	--	--	--	--	--	--	--	--	--	--	--	--	--	--	19	63	1.703	0.000137166	0.000778195	up	TraesCS7D01G476300	chr7D	587850287	587853179	-	2893	protein_coding	--	--	--	ref|XP_020159687.1|	--	W5I489_WHEAT,SubName: Full=Uncharacterized protein {ECO:0000313|EnsemblPlants:TRIAE_CS42_7DL_TGACv1_603800_AA1989510.1};
TraesCS7D01G475600	--	--	--	--	--	--	279	127	-1.128	0.000181017	0.000936244	down	--	--	--	--	--	--	308	116	-1.404	4.25166e-07	3.9423e-06	down	TraesCS7D01G475600	chr7D	587727105	587728733	-	1629	protein_coding	GO:0031225,anchored component of membrane; GO:0005886,plasma membrane; GO:0004190,aspartic-type endopeptidase activity; GO:0030163,protein catabolic process; GO:0006508,proteolysis	--	At5g10770	ref|XP_020167711.1|	ASPA_ARATH,RecName: Full=Aspartyl protease family protein At5g10770; EC=3.4.23.- {ECO:0000305}; Flags: Precursor;	W5I2U0_WHEAT,SubName: Full=Uncharacterized protein {ECO:0000313|EnsemblPlants:TRIAE_CS42_7DL_TGACv1_603712_AA1987770.1};
TraesCS7D01G475300	67	30	-1.157	0.001174	0.00577968	down	538	15	-5.143	2.12459e-60	2.83393e-58	down	11	40	1.883	8.71265e-05	0.000494789	up	46	9	-2.35	0.00138501	0.00600614	down	TraesCS7D01G475300	chr7D	587301950	587303405	+	1456	protein_coding	GO:0031225,anchored component of membrane; GO:0005886,plasma membrane; GO:0004190,aspartic-type endopeptidase activity; GO:0030163,protein catabolic process; GO:0006508,proteolysis	--	At5g10770	ref|XP_020167713.1|	ASPA_ARATH,RecName: Full=Aspartyl protease family protein At5g10770; EC=3.4.23.- {ECO:0000305}; Flags: Precursor;	A0A1D6CMV5_WHEAT,SubName: Full=Uncharacterized protein {ECO:0000313|EnsemblPlants:TRIAE_CS42_7DL_TGACv1_602903_AA1971580.1};
TraesCS7D01G475200	32	9	-1.776	0.00130394	0.00634328	down	--	--	--	--	--	--	22	1	-5.017	3.24917e-05	0.000199587	down	--	--	--	--	--	--	TraesCS7D01G475200	chr7D	587155383	587160691	-	5309	protein_coding	GO:0045177,apical part of cell; GO:0016324,apical plasma membrane; GO:0016021,integral component of membrane; GO:0005524,ATP binding; GO:0004674,protein serine/threonine kinase activity	--	At3g20190	ref|XP_020167708.1|	PRK1_ARATH,RecName: Full=Pollen receptor-like kinase 1 {ECO:0000303|PubMed:23024212}; Short=AtPRK1 {ECO:0000303|PubMed:23024212}; EC=2.7.11.1 {ECO:0000305}; AltName: Full=LRR receptor-like serine/threonine-protein kinase RLK; Flags: Precursor;	A0A1D6C5D5_WHEAT,SubName: Full=Uncharacterized protein {ECO:0000313|EnsemblPlants:TRIAE_CS42_7BL_TGACv1_577418_AA1875070.2};
TraesCS7D01G475100	2256	930	-1.278	9.21554e-24	3.20362e-22	down	2339	569	-2.039	2.20758e-52	2.34557e-50	down	--	--	--	--	--	--	2037	430	-2.245	1.66883e-36	1.76293e-34	down	TraesCS7D01G475100	chr7D	587119217	587120736	-	1520	protein_coding	GO:0005634,nucleus; GO:0003677,DNA binding; GO:0003700,DNA binding transcription factor activity; GO:0006351,transcription, DNA-templated	--	At5g24800	ref|XP_020167701.1|	RSBZ5_ORYSJ,RecName: Full=bZIP transcription factor RISBZ5 {ECO:0000305}; AltName: Full=Rice seed bZIP5 {ECO:0000305}; AltName: Full=bZIP transcription factor 52 {ECO:0000303|PubMed:18065552}; Short=OsbZIP52 {ECO:0000303|PubMed:18065552};	M8AMI0_AEGTA,SubName: Full=Regulatory protein opaque-2 {ECO:0000313|EMBL:EMT05721.1, ECO:0000313|EnsemblPlants:EMT05721};
TraesCS7D01G472600	--	--	--	--	--	--	--	--	--	--	--	--	243	114	-1.092	2.30744e-06	1.72251e-05	down	--	--	--	--	--	--	TraesCS7D01G472600	chr7D	585650950	585651796	+	847	protein_coding	GO:0009507,chloroplast; GO:0009543,chloroplast thylakoid lumen; GO:0031977,thylakoid lumen; GO:0005528,FK506 binding; GO:0003755,peptidyl-prolyl cis-trans isomerase activity; GO:0061077,chaperone-mediated protein folding	--	At5g45680	ref|XP_020162269.1|	FKB13_ARATH,RecName: Full=Peptidyl-prolyl cis-trans isomerase FKBP13, chloroplastic {ECO:0000303|PubMed:12424338}; Short=PPIase FKBP13 {ECO:0000303|PubMed:12424338}; EC=5.2.1.8 {ECO:0000305}; AltName: Full=FK506-binding protein 1; AltName: Full=FK506-binding protein 13 {ECO:0000303|PubMed:12424338}; Short=AtFKBP13 {ECO:0000303|PubMed:12424338}; AltName: Full=Immunophilin FKBP13 {ECO:0000303|PubMe…	A0A1D6CRA1_WHEAT,RecName: Full=Peptidylprolyl isomerase {ECO:0000256|PROSITE-ProRule:PRU00277}; EC=5.2.1.8 {ECO:0000256|PROSITE-ProRule:PRU00277};
TraesCS7D01G472100	340	3391	3.321	4.77121e-148	3.50939e-145	up	91	1939	4.419	3.57075e-134	2.75851e-131	up	687	2998	2.126	1.04722e-46	8.86044e-45	up	481	3398	2.822	3.98895e-39	4.79648e-37	up	TraesCS7D01G472100	chr7D	585541391	585542149	+	759	protein_coding	--	--	--	ref|XP_020198352.1|	--	A0A1D6CT44_WHEAT,SubName: Full=Uncharacterized protein {ECO:0000313|EnsemblPlants:TRIAE_CS42_7DL_TGACv1_604522_AA1999020.1};
TraesCS7D01G472000	--	--	--	--	--	--	--	--	--	--	--	--	--	--	--	--	--	--	0	5	4.666	0.00882772	0.0293298	up	TraesCS7D01G472000	chr7D	585538068	585539720	+	1653	protein_coding	GO:0005576,extracellular region; GO:0009505,plant-type cell wall; GO:0050660,flavin adenine dinucleotide binding; GO:0016614,oxidoreductase activity, acting on CH-OH group of donors	K22395: K22395; cinnamyl-alcohol dehydrogenase [EC:1.1.1.195]	At5g44410	ref|XP_020198351.1|	BBE27_ARATH,RecName: Full=Berberine bridge enzyme-like 27 {ECO:0000303|PubMed:26037923}; Short=AtBBE-like 27 {ECO:0000303|PubMed:26037923}; EC=1.1.1.- {ECO:0000250|UniProtKB:O64743}; Flags: Precursor;	A0A1D6CT43_WHEAT,SubName: Full=Uncharacterized protein {ECO:0000313|EnsemblPlants:TRIAE_CS42_7DL_TGACv1_604522_AA1999010.1};
TraesCS7D01G471600	--	--	--	--	--	--	--	--	--	--	--	--	--	--	--	--	--	--	28	58	1.022	0.0137131	0.0423166	up	TraesCS7D01G471600	chr7D	585301022	585303012	+	1991	protein_coding	GO:0009507,chloroplast; GO:0042132,fructose 1,6-bisphosphate 1-phosphatase activity; GO:0046872,metal ion binding; GO:0019253,reductive pentose-phosphate cycle	--	At5g64380	ref|XP_020168219.1|	F16P1_SPIOL,RecName: Full=Fructose-1,6-bisphosphatase, chloroplastic; Short=FBPase; EC=3.1.3.11; AltName: Full=D-fructose-1,6-bisphosphate 1-phosphohydrolase; Flags: Precursor;	A0A1D6CKQ6_WHEAT,SubName: Full=Uncharacterized protein {ECO:0000313|EnsemblPlants:TRIAE_CS42_7DL_TGACv1_602571_AA1961060.1};
TraesCS7D01G471300	5017	1986	-1.337	4.60788e-42	3.45773e-40	down	--	--	--	--	--	--	4168	1555	-1.423	6.55569e-33	3.28558e-31	down	4414	1885	-1.227	3.13211e-15	7.83728e-14	down	TraesCS7D01G471300	chr7D	584853494	584857482	-	3989	protein_coding	GO:0030665,clathrin-coated vesicle membrane; GO:0000139,Golgi membrane; GO:0016021,integral component of membrane; GO:0031902,late endosome membrane; GO:0005509,calcium ion binding; GO:0015031,protein transport	K01859: E5.5.1.6; chalcone isomerase [EC:5.5.1.6]	At1g30900	ref|XP_020182017.1|	VSR6_ARATH,RecName: Full=Vacuolar-sorting receptor 6; Short=AtVSR6; AltName: Full=BP80-like protein d; Short=AtBP80d; AltName: Full=Epidermal growth factor receptor-like protein 6; Short=AtELP6; Flags: Precursor;	A0A1D6CQU6_WHEAT,SubName: Full=Uncharacterized protein {ECO:0000313|EnsemblPlants:TRIAE_CS42_7DL_TGACv1_603631_AA1986610.1};
TraesCS7D01G470200	--	--	--	--	--	--	46	20	-1.233	0.00763968	0.0255466	down	17	5	-2.001	0.0155434	0.049807	down	47	18	-1.398	0.00149943	0.00643554	down	TraesCS7D01G470200	chr7D	583447185	583453016	+	5832	protein_coding	GO:0005737,cytoplasm; GO:0005524,ATP binding; GO:0004674,protein serine/threonine kinase activity; GO:0000049,tRNA binding; GO:0034198,cellular response to amino acid starvation; GO:0072755,cellular response to benomyl; GO:0070301,cellular response to hydrogen peroxide; GO:1990451,cellular stress response to acidic pH; GO:0006417,regulation of translation; GO:0006412,translation	K16196: EIF2AK4; eukaryotic translation initiation factor 2-alpha kinase 4 [EC:2.7.11.1]	At3g59410	gb|EMS56169.1|	GCN2_ARATH,RecName: Full=eIF-2-alpha kinase GCN2 {ECO:0000250|UniProtKB:Q9HGN1}; AltName: Full=serine/threonine-protein kinase GCN2 {ECO:0000250|UniProtKB:P15442}; EC=2.7.11.1;	M8A6X2_TRIUA,SubName: Full=Eukaryotic translation initiation factor 2-alpha kinase {ECO:0000313|EMBL:EMS56169.1, ECO:0000313|EnsemblPlants:TRIUR3_07314-P1};
TraesCS7D01G469700	--	--	--	--	--	--	0	4	4.577	0.0168711	0.0497538	up	15	1	-4.513	0.000366532	0.00183457	down	--	--	--	--	--	--	TraesCS7D01G469700	chr7D	582747365	582747933	-	569	protein_coding	--	--	At4g12470	ref|XP_020179594.1|	CCDP_MAIZE,RecName: Full=Cortical cell-delineating protein; AltName: Full=Root-specific protein ZRP3; Flags: Precursor;	A0A1D6CUZ3_WHEAT,SubName: Full=Uncharacterized protein {ECO:0000313|EnsemblPlants:TRIAE_CS42_7DL_TGACv1_605699_AA2007750.1};
TraesCS7D01G469600	--	--	--	--	--	--	1471	3779	1.361	0.00103079	0.00444458	up	6202	3013	-1.042	1.19594e-09	1.355e-08	down	--	--	--	--	--	--	TraesCS7D01G469600	chr7D	582666451	582666852	-	402	protein_coding	--	--	At4g12470	ref|XP_020179586.1|	CCDP_MAIZE,RecName: Full=Cortical cell-delineating protein; AltName: Full=Root-specific protein ZRP3; Flags: Precursor;	A0A1D6D8Q3_WHEAT,SubName: Full=Uncharacterized protein {ECO:0000313|EnsemblPlants:TRIAE_CS42_U_TGACv1_640987_AA2081530.1};
TraesCS7D01G469400	--	--	--	--	--	--	--	--	--	--	--	--	5452	2519	-1.114	2.02247e-14	3.61141e-13	down	--	--	--	--	--	--	TraesCS7D01G469400	chr7D	582544930	582545331	-	402	protein_coding	--	--	At4g12470	ref|XP_020179801.1|	CCDP_MAIZE,RecName: Full=Cortical cell-delineating protein; AltName: Full=Root-specific protein ZRP3; Flags: Precursor;	A0A1D6CV08_WHEAT,SubName: Full=Uncharacterized protein {ECO:0000313|EnsemblPlants:TRIAE_CS42_7DL_TGACv1_605774_AA2008000.1};
TraesCS7D01G469200	--	--	--	--	--	--	7	239	5.027	1.06142e-06	8.1802e-06	up	18	92	2.376	1.80024e-06	1.36725e-05	up	4	93	4.435	1.28263e-10	1.95537e-09	up	TraesCS7D01G469200	chr7D	582458439	582458942	+	504	protein_coding	GO:0005634,nucleus; GO:0003700,DNA binding transcription factor activity; GO:0043565,sequence-specific DNA binding; GO:0009873,ethylene-activated signaling pathway; GO:0009409,response to cold; GO:0006970,response to osmotic stress; GO:0009414,response to water deprivation; GO:0006351,transcription, DNA-templated	--	At1g22190	ref|XP_020179802.1|	RA213_ARATH,RecName: Full=Ethylene-responsive transcription factor RAP2-13; AltName: Full=Ethylene-responsive transcription factor ERF058; AltName: Full=Protein RELATED TO APETALA2 13;	A0A1D6CVF6_WHEAT,SubName: Full=Uncharacterized protein {ECO:0000313|EnsemblPlants:TRIAE_CS42_7DL_TGACv1_606411_AA2010000.1};
TraesCS7D01G468900	521	2387	2.197	2.14823e-95	5.95484e-93	up	263	1131	2.107	5.37968e-41	3.88862e-39	up	687	2273	1.727	2.14843e-34	1.13912e-32	up	574	2182	1.927	3.4491e-40	4.3649e-38	up	TraesCS7D01G468900	chr7D	582298801	582301237	+	2437	protein_coding	--	--	At5g44730	ref|XP_020179794.1|	--	M8BRP6_AEGTA,SubName: Full=Haloacid dehalogenase-like hydrolase domain-containing protein 3 {ECO:0000313|EMBL:EMT27665.1, ECO:0000313|EnsemblPlants:EMT27665};
TraesCS7D01G468600	--	--	--	--	--	--	--	--	--	--	--	--	649	1554	1.259	2.15344e-20	5.78652e-19	up	847	2148	1.342	4.36819e-26	2.58061e-24	up	TraesCS7D01G468600	chr7D	582115728	582120193	+	4466	protein_coding	GO:0005783,endoplasmic reticulum; GO:0047652,allantoate deiminase activity; GO:0046872,metal ion binding; GO:0008237,metallopeptidase activity; GO:0000256,allantoin catabolic process; GO:0006145,purine nucleobase catabolic process; GO:0010136,ureide catabolic process	K02083: allC; allantoate deiminase [EC:3.5.3.9]	At4g20070	ref|XP_020154665.1|	AAH_ORYSJ,RecName: Full=Probable allantoate deiminase; EC=3.5.3.9; AltName: Full=Allantoate amidohydrolase; Short=OsAAH; Flags: Precursor;	A0A1D6CTP1_WHEAT,SubName: Full=Uncharacterized protein {ECO:0000313|EnsemblPlants:TRIAE_CS42_7DL_TGACv1_604778_AA2001660.1};
TraesCS7D01G467900	--	--	--	--	--	--	34	11	-1.635	0.00423835	0.0153653	down	--	--	--	--	--	--	39	19	-1.096	0.0127275	0.039736	down	TraesCS7D01G467900	chr7D	581284101	581285330	+	1230	protein_coding	--	--	--	ref|XP_020200104.1|	--	T1M617_TRIUA,SubName: Full=Uncharacterized protein {ECO:0000313|EnsemblPlants:TRIUR3_12955-P1};
TraesCS7D01G467800	--	--	--	--	--	--	52	24	-1.12	0.00536126	0.018827	down	--	--	--	--	--	--	--	--	--	--	--	--	TraesCS7D01G467800	chr7D	581271474	581272780	+	1307	protein_coding	--	--	--	ref|XP_020164466.1|	--	A0A1D6CRC0_WHEAT,SubName: Full=Uncharacterized protein {ECO:0000313|EnsemblPlants:TRIAE_CS42_7DL_TGACv1_603821_AA1989810.1};
TraesCS7D01G467500	--	--	--	--	--	--	85	304	1.831	4.24018e-19	1.05667e-17	up	--	--	--	--	--	--	187	483	1.371	1.5576e-06	1.31382e-05	up	TraesCS7D01G467500	chr7D	580852973	580854606	-	1634	protein_coding	GO:0009507,chloroplast; GO:0005524,ATP binding; GO:0016851,magnesium chelatase activity; GO:0015995,chlorophyll biosynthetic process; GO:0015979,photosynthesis	--	At4g18480	ref|XP_020189182.1|	CHLI_ORYSJ,RecName: Full=Magnesium-chelatase subunit ChlI, chloroplastic; Short=Mg-chelatase subunit I; EC=6.6.1.1; AltName: Full=Mg-protoporphyrin IX chelatase subunit ChlI; AltName: Full=Protein CHLORINA 9; Flags: Precursor;	A0A1D6CV31_WHEAT,RecName: Full=Mg-protoporphyrin IX chelatase {ECO:0000256|RuleBase:RU362087}; EC=6.6.1.1 {ECO:0000256|RuleBase:RU362087};
TraesCS7D01G466900	1892	429	-2.14	2.20527e-41	1.6093e-39	down	--	--	--	--	--	--	1042	433	-1.268	8.18515e-12	1.15145e-10	down	--	--	--	--	--	--	TraesCS7D01G466900	chr7D	580491440	580493339	+	1900	protein_coding	GO:0016021,integral component of membrane; GO:0005886,plasma membrane; GO:0005274,allantoin:proton symporter activity; GO:0005524,ATP binding; GO:0015210,uracil transmembrane transporter activity; GO:0015720,allantoin transport; GO:0043100,pyrimidine nucleobase salvage; GO:0015857,uracil transport	--	At2g03530	ref|XP_020190438.1|	UPS2_ARATH,RecName: Full=Ureide permease 2 {ECO:0000303|PubMed:11971139}; Short=AtUPS2 {ECO:0000303|PubMed:11971139};	A0A1D6CP76_WHEAT,SubName: Full=Uncharacterized protein {ECO:0000313|EnsemblPlants:TRIAE_CS42_7DL_TGACv1_603208_AA1978350.1};
TraesCS7D01G466800	877	242	-1.862	2.89119e-19	7.79048e-18	down	--	--	--	--	--	--	--	--	--	--	--	--	--	--	--	--	--	--	TraesCS7D01G466800	chr7D	580481332	580484484	-	3153	protein_coding	GO:0016021,integral component of membrane; GO:0005886,plasma membrane; GO:0005274,allantoin:proton symporter activity; GO:0005524,ATP binding; GO:0015210,uracil transmembrane transporter activity; GO:0015720,allantoin transport; GO:0043100,pyrimidine nucleobase salvage; GO:0015857,uracil transport	--	At2g03590	ref|XP_020190436.1|	UPS1_ARATH,RecName: Full=Ureide permease 1 {ECO:0000303|PubMed:11971139}; Short=AtUPS1 {ECO:0000303|PubMed:11971139};	A0A1D6CP82_WHEAT,SubName: Full=Uncharacterized protein {ECO:0000313|EnsemblPlants:TRIAE_CS42_7DL_TGACv1_603208_AA1978370.2};
TraesCS7D01G466700	--	--	--	--	--	--	--	--	--	--	--	--	--	--	--	--	--	--	945	416	-1.185	2.6306e-06	2.12838e-05	down	TraesCS7D01G466700	chr7D	580478329	580479417	-	1089	protein_coding	--	--	--	ref|XP_020190434.1|	--	A0A1D6CP83_WHEAT,SubName: Full=Uncharacterized protein {ECO:0000313|EnsemblPlants:TRIAE_CS42_7DL_TGACv1_603208_AA1978380.1};
TraesCS7D01G466100	--	--	--	--	--	--	--	--	--	--	--	--	186	466	1.328	1.58906e-12	2.4123e-11	up	--	--	--	--	--	--	TraesCS7D01G466100	chr7D	579961244	579961867	-	624	protein_coding	--	--	--	ref|XP_020196677.1|	--	A0A1D6C2V5_WHEAT,SubName: Full=Uncharacterized protein {ECO:0000313|EnsemblPlants:TRIAE_CS42_7BL_TGACv1_576930_AA1860310.1};
TraesCS7D01G465900	--	--	--	--	--	--	34	6	-2.601	0.000114775	0.000618966	down	--	--	--	--	--	--	24	8	-1.516	0.0150478	0.0457111	down	TraesCS7D01G465900	chr7D	579789652	579799026	-	9375	protein_coding	GO:0016021,integral component of membrane; GO:0005886,plasma membrane; GO:0005524,ATP binding; GO:0042626,ATPase activity, coupled to transmembrane movement of substances	--	At3g53480	ref|XP_020178181.1|	AB41G_ORYSJ,RecName: Full=ABC transporter G family member 41 {ECO:0000303|PubMed:18299247}; Short=OsABCG41 {ECO:0000303|PubMed:18299247}; AltName: Full=Pleiotropic drug resistance protein 2 {ECO:0000303|PubMed:12644668, ECO:0000303|PubMed:16506311}; Short=OsPDR2 {ECO:0000303|PubMed:16506311};	A0A1D6CNI0_WHEAT,SubName: Full=Uncharacterized protein {ECO:0000313|EnsemblPlants:TRIAE_CS42_7DL_TGACv1_603062_AA1974910.1};
TraesCS7D01G465300	--	--	--	--	--	--	--	--	--	--	--	--	--	--	--	--	--	--	70	144	1.039	0.000242574	0.00129258	up	TraesCS7D01G465300	chr7D	579362305	579362717	+	413	protein_coding	--	--	--	ref|XP_020174846.1|	--	M8C4P9_AEGTA,SubName: Full=Uncharacterized protein {ECO:0000313|EMBL:EMT22017.1, ECO:0000313|EnsemblPlants:EMT22017};
TraesCS7D01G464600	--	--	--	--	--	--	4936	1557	-1.664	1.82251e-18	4.38129e-17	down	--	--	--	--	--	--	5429	1472	-1.884	1.29267e-44	2.00169e-42	down	TraesCS7D01G464600	chr7D	579099168	579100370	-	1203	protein_coding	GO:0005576,extracellular region; GO:0020037,heme binding; GO:0046872,metal ion binding; GO:0004601,peroxidase activity; GO:0042744,hydrogen peroxide catabolic process; GO:0006979,response to oxidative stress	K00430: E1.11.1.7; peroxidase [EC:1.11.1.7]	At5g05340	ref|XP_020168166.1|	PER70_MAIZE,RecName: Full=Peroxidase 70; EC=1.11.1.7; AltName: Full=Plasma membrane-bound peroxidase 2b; Short=pmPOX2b; Flags: Precursor;	R7W1Y7_AEGTA,RecName: Full=Peroxidase {ECO:0000256|RuleBase:RU362060, ECO:0000256|SAAS:SAAS00709852}; EC=1.11.1.7 {ECO:0000256|RuleBase:RU362060, ECO:0000256|SAAS:SAAS00709852};
TraesCS7D01G463900	64	206	1.694	9.68561e-12	1.46545e-10	up	--	--	--	--	--	--	100	235	1.229	1.08584e-06	8.5061e-06	up	85	280	1.717	1.32613e-13	2.82444e-12	up	TraesCS7D01G463900	chr7D	578911821	578912479	-	659	protein_coding	--	--	--	ref|XP_020168174.1|	--	A0A1D6CT15_WHEAT,SubName: Full=Uncharacterized protein {ECO:0000313|EnsemblPlants:TRIAE_CS42_7DL_TGACv1_604470_AA1998460.1};
TraesCS7D01G463800	53	380	2.858	2.14378e-35	1.28643e-33	up	34	94	1.444	1.17174e-05	7.63284e-05	up	92	475	2.365	1.44778e-24	4.96619e-23	up	89	484	2.434	1.61687e-22	7.577e-21	up	TraesCS7D01G463800	chr7D	578810298	578810621	-	324	protein_coding	--	--	--	ref|XP_020168163.1|	--	A0A1D6CRY7_WHEAT,SubName: Full=Uncharacterized protein {ECO:0000313|EnsemblPlants:TRIAE_CS42_7DL_TGACv1_604042_AA1993050.1};
TraesCS7D01G463700	--	--	--	--	--	--	140	62	-1.174	0.00245941	0.00957367	down	57	815	3.833	4.88346e-54	5.3774e-52	up	--	--	--	--	--	--	TraesCS7D01G463700	chr7D	578802665	578805906	-	3242	protein_coding	GO:0016021,integral component of membrane; GO:0005886,plasma membrane; GO:0005524,ATP binding; GO:0004674,protein serine/threonine kinase activity	K13437: XA21; receptor kinase-like protein	At3g47090	ref|XP_020168172.1|	Y3475_ARATH,RecName: Full=Probable LRR receptor-like serine/threonine-protein kinase At3g47570; EC=2.7.11.1; Flags: Precursor;	A0A1D6CRY5_WHEAT,SubName: Full=Uncharacterized protein {ECO:0000313|EnsemblPlants:TRIAE_CS42_7DL_TGACv1_604042_AA1993040.1};
TraesCS7D01G463300	--	--	--	--	--	--	--	--	--	--	--	--	340	727	1.095	3.36603e-09	3.61736e-08	up	--	--	--	--	--	--	TraesCS7D01G463300	chr7D	578493812	578497349	-	3538	protein_coding	GO:0016021,integral component of membrane; GO:0005886,plasma membrane; GO:0005524,ATP binding; GO:0004674,protein serine/threonine kinase activity	--	At3g47090	ref|XP_020168167.1|	Y3475_ARATH,RecName: Full=Probable LRR receptor-like serine/threonine-protein kinase At3g47570; EC=2.7.11.1; Flags: Precursor;	A0A1D6CPB0_WHEAT,SubName: Full=Uncharacterized protein {ECO:0000313|EnsemblPlants:TRIAE_CS42_7DL_TGACv1_603225_AA1978690.1};
TraesCS7D01G463000	--	--	--	--	--	--	--	--	--	--	--	--	15	34	1.169	0.0126351	0.0418088	up	--	--	--	--	--	--	TraesCS7D01G463000	chr7D	578177833	578179047	-	1215	protein_coding	GO:0005634,nucleus; GO:0003677,DNA binding; GO:0009734,auxin-activated signaling pathway; GO:0006355,regulation of transcription, DNA-templated; GO:0006351,transcription, DNA-templated	--	--	ref|XP_020191290.1|	ARFM_ORYSJ,RecName: Full=Auxin response factor 13;	A0A1D6CQU2_WHEAT,RecName: Full=Auxin response factor {ECO:0000256|RuleBase:RU004561};
TraesCS7D01G461900	--	--	--	--	--	--	--	--	--	--	--	--	--	--	--	--	--	--	280	140	-1.005	0.000381359	0.00192707	down	TraesCS7D01G461900	chr7D	577843398	577847635	+	4238	protein_coding	GO:0005886,plasma membrane; GO:0005524,ATP binding; GO:0004674,protein serine/threonine kinase activity; GO:0004675,transmembrane receptor protein serine/threonine kinase activity; GO:0007166,cell surface receptor signaling pathway; GO:0042742,defense response to bacterium; GO:0006468,protein phosphorylation	--	At2g05940	ref|XP_020200998.1|	RIPK_ARATH,RecName: Full=Serine/threonine-protein kinase RIPK {ECO:0000305}; EC=2.7.11.1 {ECO:0000305|PubMed:21320696}; AltName: Full=ACIK1A/PBL14; AltName: Full=ACRE protein ortholog 264A {ECO:0000305}; Short=AtACRE264a {ECO:0000303|PubMed:15181213}; AltName: Full=PBS1-like protein 14 {ECO:0000303|PubMed:20413097}; AltName: Full=RPM1-induced protein kinase {ECO:0000303|PubMed:21320696};	A0A1D6CKZ6_WHEAT,SubName: Full=Uncharacterized protein {ECO:0000313|EnsemblPlants:TRIAE_CS42_7DL_TGACv1_602611_AA1962600.1};
TraesCS7D01G461500	--	--	--	--	--	--	--	--	--	--	--	--	--	--	--	--	--	--	128	280	1.129	2.691e-05	0.00017849	up	TraesCS7D01G461500	chr7D	577703427	577705181	+	1755	protein_coding	GO:0005576,extracellular region; GO:0020037,heme binding; GO:0046872,metal ion binding; GO:0004601,peroxidase activity; GO:0032922,circadian regulation of gene expression; GO:0097167,circadian regulation of translation; GO:0042744,hydrogen peroxide catabolic process; GO:0042752,regulation of circadian rhythm; GO:0006979,response to oxidative stress	K00430: E1.11.1.7; peroxidase [EC:1.11.1.7]	At5g64120	ref|XP_020200817.1|	PER2_MAIZE,RecName: Full=Peroxidase 2; EC=1.11.1.7; AltName: Full=Plasma membrane-bound peroxidase 2; Short=pmPOX2; Flags: Precursor;	A0A1D6CLJ8_WHEAT,RecName: Full=Peroxidase {ECO:0000256|RuleBase:RU362060, ECO:0000256|SAAS:SAAS00709852}; EC=1.11.1.7 {ECO:0000256|RuleBase:RU362060, ECO:0000256|SAAS:SAAS00709852};
TraesCS7D01G461200	--	--	--	--	--	--	--	--	--	--	--	--	22857	9305	-1.297	4.49161e-15	8.46289e-14	down	--	--	--	--	--	--	TraesCS7D01G461200	chr7D	577594817	577596120	+	1304	protein_coding	GO:0005576,extracellular region; GO:0020037,heme binding; GO:0046872,metal ion binding; GO:0004601,peroxidase activity; GO:0032922,circadian regulation of gene expression; GO:0097167,circadian regulation of translation; GO:0042744,hydrogen peroxide catabolic process; GO:0042752,regulation of circadian rhythm; GO:0006979,response to oxidative stress	--	At4g33420	ref|XP_020154189.1|	PER2_MAIZE,RecName: Full=Peroxidase 2; EC=1.11.1.7; AltName: Full=Plasma membrane-bound peroxidase 2; Short=pmPOX2; Flags: Precursor;	W5HYY0_WHEAT,RecName: Full=Peroxidase {ECO:0000256|RuleBase:RU362060, ECO:0000256|SAAS:SAAS00709852}; EC=1.11.1.7 {ECO:0000256|RuleBase:RU362060, ECO:0000256|SAAS:SAAS00709852};
TraesCS7D01G460900	197	77	-1.346	5.59638e-09	6.39811e-08	down	--	--	--	--	--	--	139	57	-1.285	3.01718e-06	2.20914e-05	down	--	--	--	--	--	--	TraesCS7D01G460900	chr7D	577322668	577325088	-	2421	protein_coding	--	--	At5g18460	ref|XP_020178482.1|	--	A0A1D6CQN8_WHEAT,SubName: Full=Uncharacterized protein {ECO:0000313|EnsemblPlants:TRIAE_CS42_7DL_TGACv1_603571_AA1985790.1};
TraesCS7D01G460500	1	75	6.83	3.07714e-10	4.01542e-09	up	--	--	--	--	--	--	11	792	6.209	5.63297e-79	1.3333e-76	up	--	--	--	--	--	--	TraesCS7D01G460500	chr7D	577201010	577201808	+	799	protein_coding	GO:0048046,apoplast; GO:0005618,cell wall; GO:0030145,manganese ion binding; GO:0045735,nutrient reservoir activity	--	At5g39190	ref|XP_020162538.1|	GL89_ORYSJ,RecName: Full=Germin-like protein 8-9; Flags: Precursor;	W5I215_WHEAT,SubName: Full=Uncharacterized protein {ECO:0000313|EnsemblPlants:TRIAE_CS42_7DL_TGACv1_605076_AA2004530.1};
TraesCS7D01G460300	--	--	--	--	--	--	43	169	1.98	2.50308e-11	3.34118e-10	up	--	--	--	--	--	--	84	171	1.028	2.97294e-05	0.00019532	up	TraesCS7D01G460300	chr7D	576954709	576955894	-	1186	protein_coding	GO:0004427,inorganic diphosphatase activity; GO:0046872,metal ion binding; GO:0052731,phosphocholine phosphatase activity; GO:0052732,phosphoethanolamine phosphatase activity; GO:0051262,protein tetramerization	K13248: PHOSPHO2; pyridoxal phosphate phosphatase PHOSPHO2 [EC:3.1.3.74]	At1g73010	ref|XP_020162537.1|	PPSP2_ARATH,RecName: Full=Inorganic pyrophosphatase 2; Short=AtPPsPase2; Short=PPi phosphatase 2; Short=Pyrophosphate-specific phosphatase 2; EC=3.6.1.1;	A0A1D6CN07_WHEAT,SubName: Full=Uncharacterized protein {ECO:0000313|EnsemblPlants:TRIAE_CS42_7DL_TGACv1_602934_AA1972260.1};
TraesCS7D01G459700	--	--	--	--	--	--	707	268	-1.399	1.16223e-20	3.18767e-19	down	--	--	--	--	--	--	--	--	--	--	--	--	TraesCS7D01G459700	chr7D	576747196	576748317	+	1122	protein_coding	GO:0005634,nucleus; GO:0042802,identical protein binding; GO:0071472,cellular response to salt stress; GO:0042631,cellular response to water deprivation; GO:0016567,protein ubiquitination; GO:0006970,response to osmotic stress	K10523: SPOP; speckle-type POZ protein	At3g06190	ref|XP_020162542.1|	BPM1_ARATH,RecName: Full=BTB/POZ and MATH domain-containing protein 1; AltName: Full=Protein BTB-POZ AND MATH DOMAIN 1; Short=AtBPM1;	W5I2X7_WHEAT,SubName: Full=Uncharacterized protein {ECO:0000313|EnsemblPlants:TRIAE_CS42_U_TGACv1_641570_AA2098350.1};
TraesCS7D01G459600	--	--	--	--	--	--	--	--	--	--	--	--	--	--	--	--	--	--	52	24	-1.135	0.0112355	0.0358471	down	TraesCS7D01G459600	chr7D	576734788	576741636	+	6849	protein_coding	GO:0005829,cytosol; GO:0005634,nucleus; GO:0042802,identical protein binding; GO:0071472,cellular response to salt stress; GO:0016567,protein ubiquitination; GO:0031396,regulation of protein ubiquitination; GO:0006970,response to osmotic stress	K10523: SPOP; speckle-type POZ protein	At2g39760	ref|XP_020162543.1|	BPM3_ARATH,RecName: Full=BTB/POZ and MATH domain-containing protein 3; AltName: Full=Protein BTB-POZ AND MATH DOMAIN 3; Short=AtBPM3;	A0A1D6DC47_WHEAT,SubName: Full=Uncharacterized protein {ECO:0000313|EnsemblPlants:TRIAE_CS42_U_TGACv1_641570_AA2098340.2};
TraesCS7D01G458100	12	1	-3.187	0.00321673	0.0140868	down	--	--	--	--	--	--	--	--	--	--	--	--	--	--	--	--	--	--	TraesCS7D01G458100	chr7D	576055977	576056549	-	573	protein_coding	--	K07195: EXOC7, EXO70; exocyst complex component 7	At5g50380	ref|XP_020178892.1|	--	M8BA58_AEGTA,SubName: Full=Uncharacterized protein {ECO:0000313|EMBL:EMT21710.1, ECO:0000313|EnsemblPlants:EMT21710};
TraesCS7D01G457500	34	8	-2.184	4.31151e-05	0.000286697	down	--	--	--	--	--	--	--	--	--	--	--	--	52	16	-1.707	6.32283e-05	0.000388193	down	TraesCS7D01G457500	chr7D	575772201	575774830	-	2630	protein_coding	--	--	--	gb|AEV91180.1|	--	A0A1D6CNX6_WHEAT,SubName: Full=Uncharacterized protein {ECO:0000313|EnsemblPlants:TRIAE_CS42_7DL_TGACv1_603146_AA1977050.2};
TraesCS7D01G457000	18	68	1.881	1.21294e-06	1.03406e-05	up	38	125	1.704	7.49488e-09	7.67526e-08	up	27	92	1.735	2.66677e-07	2.2802e-06	up	--	--	--	--	--	--	TraesCS7D01G457000	chr7D	575536001	575537325	+	1325	protein_coding	GO:0016021,integral component of membrane; GO:0005886,plasma membrane; GO:0046872,metal ion binding; GO:0061630,ubiquitin protein ligase activity; GO:0004842,ubiquitin-protein transferase activity; GO:0006952,defense response; GO:0043068,positive regulation of programmed cell death; GO:0012501,programmed cell death; GO:0043161,proteasome-mediated ubiquitin-dependent protein catabolic process; GO:…	--	At5g10380	ref|XP_020187652.1|	ATL55_ARATH,RecName: Full=E3 ubiquitin-protein ligase RING1; EC=2.3.2.27 {ECO:0000269|PubMed:18643987}; AltName: Full=RING-H2 finger protein ATL55; AltName: Full=RING-type E3 ubiquitin transferase ATL55 {ECO:0000305};	A0A1D6CPJ3_WHEAT,SubName: Full=Uncharacterized protein {ECO:0000313|EnsemblPlants:TRIAE_CS42_7DL_TGACv1_603280_AA1979950.1};
TraesCS7D01G456500	94	333	1.821	2.78369e-17	6.55668e-16	up	70	166	1.232	1.18624e-06	9.07708e-06	up	184	532	1.533	2.48184e-12	3.70905e-11	up	236	741	1.65	8.26044e-28	5.44331e-26	up	TraesCS7D01G456500	chr7D	575217527	575217946	-	420	protein_coding	GO:0005737,cytoplasm; GO:0009734,auxin-activated signaling pathway; GO:0007275,multicellular organism development; GO:0040008,regulation of growth	--	At1g56150	ref|XP_020188457.1|	SAU71_ARATH,RecName: Full=Auxin-responsive protein SAUR71 {ECO:0000305}; AltName: Full=Protein SMALL AUXIN UP RNA 71 {ECO:0000303|PubMed:12036261};	R7WGN5_AEGTA,SubName: Full=Uncharacterized protein {ECO:0000313|EMBL:EMT20694.1, ECO:0000313|EnsemblPlants:EMT20694};
TraesCS7D01G456300	--	--	--	--	--	--	--	--	--	--	--	--	--	--	--	--	--	--	38	97	1.366	7.333e-06	5.43935e-05	up	TraesCS7D01G456300	chr7D	575073866	575074267	-	402	protein_coding	GO:0005737,cytoplasm; GO:0009734,auxin-activated signaling pathway; GO:0007275,multicellular organism development; GO:0040008,regulation of growth	--	At1g56150	ref|XP_020158387.1|	SAU71_ARATH,RecName: Full=Auxin-responsive protein SAUR71 {ECO:0000305}; AltName: Full=Protein SMALL AUXIN UP RNA 71 {ECO:0000303|PubMed:12036261};	A0A1D6CKV0_WHEAT,SubName: Full=Uncharacterized protein {ECO:0000313|EnsemblPlants:TRIAE_CS42_7DL_TGACv1_602588_AA1961640.1};
TraesCS7D01G454800	21	49	1.245	0.0022613	0.0103531	up	9	31	1.803	0.00425394	0.0154128	up	29	61	1.071	0.00649525	0.0235844	up	--	--	--	--	--	--	TraesCS7D01G454800	chr7D	573898108	573899238	+	1131	protein_coding	--	--	--	ref|XP_020157804.1|	--	A0A1D6CTH9_WHEAT,SubName: Full=Uncharacterized protein {ECO:0000313|EnsemblPlants:TRIAE_CS42_7DL_TGACv1_604697_AA2000790.1};
TraesCS7D01G454600	--	--	--	--	--	--	1346	2965	1.139	1.4869e-18	3.5978e-17	up	4489	1191	-1.915	8.5248e-26	3.12298e-24	down	--	--	--	--	--	--	TraesCS7D01G454600	chr7D	573829229	573831144	-	1916	protein_coding	GO:0005829,cytosol; GO:0005634,nucleus; GO:0005886,plasma membrane; GO:0008289,lipid binding; GO:0007049,cell cycle; GO:0051301,cell division	--	At1g30690	ref|XP_020166778.1|	PATL4_ARATH,RecName: Full=Patellin-4;	A0A1D6CLI6_WHEAT,SubName: Full=Uncharacterized protein {ECO:0000313|EnsemblPlants:TRIAE_CS42_7DL_TGACv1_602671_AA1964850.1};
TraesCS7D01G454100	--	--	--	--	--	--	27	75	1.51	0.000128606	0.000685975	up	44	203	2.208	2.518e-16	5.16788e-15	up	133	61	-1.132	8.74129e-05	0.000521022	down	TraesCS7D01G454100	chr7D	573621950	573622183	-	234	protein_coding	GO:0005737,cytoplasm; GO:0005634,nucleus	K08770: UBC; ubiquitin C	At3g52590	ref|XP_019708906.1|	UBIQ_WHEAT,RecName: Full=Ubiquitin; Flags: Precursor;	I1NXI0_ORYGL,SubName: Full=Uncharacterized protein {ECO:0000313|EnsemblPlants:ORGLA02G0043600.1};
TraesCS7D01G453700	--	--	--	--	--	--	--	--	--	--	--	--	--	--	--	--	--	--	1	9	3.608	0.0116682	0.0370331	up	TraesCS7D01G453700	chr7D	573388302	573391322	-	3021	protein_coding	GO:0005634,nucleus; GO:0046872,metal ion binding; GO:0004721,phosphoprotein phosphatase activity	--	At1g48120_1	ref|XP_020169469.1|	PPP7L_ARATH,RecName: Full=Serine/threonine-protein phosphatase 7 long form homolog; EC=3.1.3.16; AltName: Full=Protein MAIN-LIKE 3 {ECO:0000303|PubMed:24635680};	A0A1D6CSI1_WHEAT,SubName: Full=Uncharacterized protein {ECO:0000313|EnsemblPlants:TRIAE_CS42_7DL_TGACv1_604249_AA1995790.1};
TraesCS7D01G453600	--	--	--	--	--	--	736	2425	1.72	6.25537e-28	2.5532e-26	up	--	--	--	--	--	--	--	--	--	--	--	--	TraesCS7D01G453600	chr7D	573192838	573193644	+	807	protein_coding	GO:0005634,nucleus; GO:0003677,DNA binding; GO:0009299,mRNA transcription; GO:0007275,multicellular organism development; GO:0090698,post-embryonic plant morphogenesis; GO:0006355,regulation of transcription, DNA-templated; GO:0009416,response to light stimulus	--	At2g31160	ref|XP_020182160.1|	G1L2_ORYSJ,RecName: Full=Protein G1-like2;	A0A1D6CU00_WHEAT,SubName: Full=Uncharacterized protein {ECO:0000313|EnsemblPlants:TRIAE_CS42_7DL_TGACv1_604927_AA2003130.1};
TraesCS7D01G453500	--	--	--	--	--	--	0	25	7.193	1.20643e-07	1.05935e-06	up	23	3	-3.151	0.00044436	0.0021827	down	14	63	2.181	1.14242e-07	1.16823e-06	up	TraesCS7D01G453500	chr7D	572850416	572851057	-	642	protein_coding	GO:0030246,carbohydrate binding; GO:0008061,chitin binding	--	--	ref|XP_020180858.1|	AGI3_WHEAT,RecName: Full=Agglutinin isolectin 3; AltName: Full=WGA3; Flags: Precursor; Fragment;	W5I013_WHEAT,SubName: Full=Uncharacterized protein {ECO:0000313|EnsemblPlants:TRIAE_CS42_7DL_TGACv1_602790_AA1968680.1};
TraesCS7D01G452600	359	142	-1.337	1.39973e-14	2.72926e-13	down	--	--	--	--	--	--	--	--	--	--	--	--	--	--	--	--	--	--	TraesCS7D01G452600	chr7D	572038161	572040222	-	2062	protein_coding	GO:0005887,integral component of plasma membrane; GO:0015171,amino acid transmembrane transporter activity; GO:0015297,antiporter activity; GO:0015203,polyamine transmembrane transporter activity; GO:0015293,symporter activity; GO:0015846,polyamine transport	--	At3g13620	ref|XP_020153817.1|	PHSC_ARATH,RecName: Full=Probable polyamine transporter At3g13620;	A0A1D6CRB7_WHEAT,SubName: Full=Uncharacterized protein {ECO:0000313|EnsemblPlants:TRIAE_CS42_7DL_TGACv1_603819_AA1989740.1};
TraesCS7D01G452500	--	--	--	--	--	--	--	--	--	--	--	--	212	539	1.344	1.63872e-16	3.40838e-15	up	--	--	--	--	--	--	TraesCS7D01G452500	chr7D	571973583	571977278	-	3696	protein_coding	GO:0005634,nucleus; GO:0003677,DNA binding; GO:0003700,DNA binding transcription factor activity; GO:0009734,auxin-activated signaling pathway; GO:0048527,lateral root development; GO:0010072,primary shoot apical meristem specification; GO:0006351,transcription, DNA-templated	--	At1g56010	ref|XP_020188633.1|	NAC22_ARATH,RecName: Full=NAC domain-containing protein 21/22; Short=ANAC021/ANAC022;	A0A1D6CSI9_WHEAT,SubName: Full=Uncharacterized protein {ECO:0000313|EnsemblPlants:TRIAE_CS42_7DL_TGACv1_604258_AA1995950.1};
TraesCS7D01G452000	--	--	--	--	--	--	509	1759	1.79	4.01934e-31	1.88901e-29	up	--	--	--	--	--	--	--	--	--	--	--	--	TraesCS7D01G452000	chr7D	571812764	571814470	+	1707	protein_coding	GO:0016787,hydrolase activity; GO:0006952,defense response; GO:0016042,lipid catabolic process	--	At3g54950	ref|XP_020174528.1|	PLP3_ORYSJ,RecName: Full=Patatin-like protein 3; Short=OsPLP3; EC=3.1.1.-;	A0A1D6CRL4_WHEAT,RecName: Full=Patatin {ECO:0000256|RuleBase:RU361262}; EC=3.1.1.- {ECO:0000256|RuleBase:RU361262};
TraesCS7D01G451900	46	93	1.027	0.00114131	0.00564044	up	--	--	--	--	--	--	--	--	--	--	--	--	--	--	--	--	--	--	TraesCS7D01G451900	chr7D	571715632	571720053	-	4422	protein_coding	GO:0016021,integral component of membrane; GO:0046873,metal ion transmembrane transporter activity; GO:0055072,iron ion homeostasis	K21398: SLC11A2, DMT1, NRAMP2; natural resistance-associated macrophage protein 2	At1g80830	ref|XP_020174526.1|	NRAM3_ORYSJ,RecName: Full=Metal transporter Nramp3; Short=OsNramp3;	M8D8S0_AEGTA,SubName: Full=Metal transporter Nramp1 {ECO:0000313|EMBL:EMT32916.1, ECO:0000313|EnsemblPlants:EMT32916};
TraesCS7D01G451800	3306	1623	-1.027	1.10455e-13	2.00087e-12	down	654	1432	1.13	2.88565e-08	2.75606e-07	up	3139	1533	-1.034	3.84472e-10	4.59996e-09	down	--	--	--	--	--	--	TraesCS7D01G451800	chr7D	571704343	571711025	+	6683	protein_coding	GO:0004558,alpha-1,4-glucosidase activity; GO:0030246,carbohydrate binding; GO:0032450,maltose alpha-glucosidase activity	K01187: malZ; alpha-glucosidase [EC:3.2.1.20]	At5g11720	ref|XP_020174524.1|	AGLU_HORVU,RecName: Full=Alpha-glucosidase; EC=3.2.1.20; AltName: Full=Maltase; Flags: Precursor;	A0A1D6CQP9_WHEAT,SubName: Full=Uncharacterized protein {ECO:0000313|EnsemblPlants:TRIAE_CS42_7DL_TGACv1_603581_AA1985920.2};
TraesCS7D01G451700	--	--	--	--	--	--	--	--	--	--	--	--	--	--	--	--	--	--	220	78	-1.492	0.000273025	0.00143621	down	TraesCS7D01G451700	chr7D	571478950	571482385	+	3436	protein_coding	GO:0005634,nucleus; GO:0003677,DNA binding; GO:0003700,DNA binding transcription factor activity; GO:0009734,auxin-activated signaling pathway; GO:0048527,lateral root development; GO:0010072,primary shoot apical meristem specification; GO:0006351,transcription, DNA-templated	--	At1g56010	ref|XP_020174529.1|	NAC22_ARATH,RecName: Full=NAC domain-containing protein 21/22; Short=ANAC021/ANAC022;	A0A1D6CPL9_WHEAT,SubName: Full=Uncharacterized protein {ECO:0000313|EnsemblPlants:TRIAE_CS42_7DL_TGACv1_603301_AA1980400.1};
TraesCS7D01G450900	487	87	-2.477	5.20536e-42	3.89427e-40	down	421	61	-2.796	3.93837e-38	2.55763e-36	down	546	146	-1.902	1.57459e-12	2.3908e-11	down	352	53	-2.724	3.83613e-32	3.2129e-30	down	TraesCS7D01G450900	chr7D	570652486	570653499	-	1014	protein_coding	GO:0052689,carboxylic ester hydrolase activity; GO:0016787,hydrolase activity; GO:0009056,catabolic process	--	At5g06570	ref|XP_020195595.1|	CXE15_ARATH,RecName: Full=Probable carboxylesterase 15; AltName: Full=AtCXE15; EC=3.1.1.1;	A0A1D6CM02_WHEAT,SubName: Full=Uncharacterized protein {ECO:0000313|EnsemblPlants:TRIAE_CS42_7DL_TGACv1_602761_AA1967660.1};
TraesCS7D01G450800	626	303	-1.046	2.30343e-14	4.42169e-13	down	--	--	--	--	--	--	--	--	--	--	--	--	449	220	-1.036	2.07666e-07	2.02712e-06	down	TraesCS7D01G450800	chr7D	570647520	570649993	-	2474	protein_coding	GO:0005739,mitochondrion; GO:0008442,3-hydroxyisobutyrate dehydrogenase activity; GO:0051287,NAD binding; GO:0004616,phosphogluconate dehydrogenase (decarboxylating) activity; GO:0043621,protein self-association; GO:0006551,leucine metabolic process; GO:0006574,valine catabolic process; GO:0006573,valine metabolic process	K00020: mmsB, HIBADH; 3-hydroxyisobutyrate dehydrogenase [EC:1.1.1.31]	At4g20930	ref|XP_020195596.1|	3HIDH_ARATH,RecName: Full=Probable 3-hydroxyisobutyrate dehydrogenase, mitochondrial; Short=HIBADH; EC=1.1.1.31; Flags: Precursor;	W5I3Z9_WHEAT,RecName: Full=3-hydroxyisobutyrate dehydrogenase {ECO:0000256|RuleBase:RU910714}; Short=HIBADH {ECO:0000256|RuleBase:RU910714}; EC=1.1.1.31 {ECO:0000256|RuleBase:RU910714};
TraesCS7D01G449500	--	--	--	--	--	--	329	144	-1.201	1.57444e-07	1.36328e-06	down	--	--	--	--	--	--	430	116	-1.898	2.26544e-18	7.63917e-17	down	TraesCS7D01G449500	chr7D	568628630	568631878	-	3249	protein_coding	GO:0016021,integral component of membrane; GO:0005886,plasma membrane; GO:0005524,ATP binding; GO:0004674,protein serine/threonine kinase activity	K13437: XA21; receptor kinase-like protein	At3g47110	ref|XP_020157109.1|	Y3475_ARATH,RecName: Full=Probable LRR receptor-like serine/threonine-protein kinase At3g47570; EC=2.7.11.1; Flags: Precursor;	A0A1D6SF57_WHEAT,SubName: Full=Uncharacterized protein {ECO:0000313|EnsemblPlants:TRIAE_CS42_7DL_TGACv1_603703_AA1987640.1};
TraesCS7D01G449400	--	--	--	--	--	--	--	--	--	--	--	--	65	140	1.102	8.21511e-05	0.000468882	up	--	--	--	--	--	--	TraesCS7D01G449400	chr7D	568619309	568624339	+	5031	protein_coding	GO:0016021,integral component of membrane; GO:0022857,transmembrane transporter activity; GO:0009624,response to nematode	K14638: SLC15A3_4, PHT; solute carrier family 15 (peptide/histidine transporter), member 3/4	At2g40460	ref|XP_020157113.1|	PTR30_ARATH,RecName: Full=Protein NRT1/ PTR FAMILY 5.1; Short=AtNPF5.1;	A0A1D6SF56_WHEAT,SubName: Full=Uncharacterized protein {ECO:0000313|EnsemblPlants:TRIAE_CS42_7DL_TGACv1_603703_AA1987630.1};
TraesCS7D01G449000	11	0	-5.915	6.79571e-05	0.000435927	down	--	--	--	--	--	--	6	0	-4.003	0.0149629	0.0482601	down	10	0	-5.978	9.15769e-05	0.000543029	down	TraesCS7D01G449000	chr7D	568420529	568420915	-	387	protein_coding	--	--	--	ref|XP_020157095.1|	--	A0A1D6CQ09_WHEAT,SubName: Full=Uncharacterized protein {ECO:0000313|EnsemblPlants:TRIAE_CS42_7DL_TGACv1_603384_AA1982480.1};
TraesCS7D01G448900	97	20	-2.291	2.13598e-10	2.83357e-09	down	182	25	-2.892	1.49698e-24	5.20978e-23	down	120	35	-1.793	5.56883e-08	5.19222e-07	down	156	13	-3.544	4.95574e-27	3.13844e-25	down	TraesCS7D01G448900	chr7D	568419806	568420396	+	591	protein_coding	GO:0005634,nucleus; GO:0003677,DNA binding; GO:0006355,regulation of transcription, DNA-templated; GO:0006351,transcription, DNA-templated	--	At3g61970	ref|XP_020157094.1|	Y6078_ORYSJ,RecName: Full=B3 domain-containing protein Os06g0107800;	A0A1D6CQ08_WHEAT,SubName: Full=Uncharacterized protein {ECO:0000313|EnsemblPlants:TRIAE_CS42_7DL_TGACv1_603384_AA1982470.1};
TraesCS7D01G447900	--	--	--	--	--	--	6	27	2.27	0.000148615	0.000782016	up	--	--	--	--	--	--	--	--	--	--	--	--	TraesCS7D01G447900	chr7D	568066874	568068805	+	1932	protein_coding	GO:0016021,integral component of membrane; GO:0016020,membrane; GO:0020037,heme binding; GO:0005506,iron ion binding; GO:0016709,oxidoreductase activity, acting on paired donors, with incorporation or reduction of molecular oxygen, NAD(P)H as one donor, and incorporation of one atom of oxygen; GO:0006952,defense response; GO:0044550,secondary metabolite biosynthetic process	--	At3g26310	ref|XP_020165083.1|	C99A2_ORYSJ,RecName: Full=Cytochrome P450 99A2; EC=1.14.-.-;	A0A1D6CNN5_WHEAT,SubName: Full=Uncharacterized protein {ECO:0000313|EnsemblPlants:TRIAE_CS42_7DL_TGACv1_603086_AA1975620.1};
TraesCS7D01G446400	95	255	1.434	2.36096e-08	2.5146e-07	up	17	365	4.444	1.40336e-44	1.14749e-42	up	113	372	1.716	6.5746e-10	7.6627e-09	up	61	193	1.679	4.37327e-11	7.0467e-10	up	TraesCS7D01G446400	chr7D	566778832	566779458	-	627	protein_coding	GO:0005576,extracellular region; GO:0005509,calcium ion binding; GO:0008289,lipid binding; GO:0004623,phospholipase A2 activity; GO:0102567,phospholipase A2 activity (consuming 1,2-dipalmitoylphosphatidylcholine); GO:0102568,phospholipase A2 activity consuming 1,2-dioleoylphosphatidylethanolamine); GO:0050482,arachidonic acid secretion; GO:0016042,lipid catabolic process; GO:0006644,phospholipid …	--	At4g29460	ref|XP_020176240.1|	PLA22_ORYSJ,RecName: Full=Probable phospholipase A2 homolog 2; EC=3.1.1.4; Flags: Precursor;	A0A1D6CRQ4_WHEAT,SubName: Full=Uncharacterized protein {ECO:0000313|EnsemblPlants:TRIAE_CS42_7DL_TGACv1_603979_AA1991900.1};
TraesCS7D01G445800	--	--	--	--	--	--	--	--	--	--	--	--	--	--	--	--	--	--	15	55	1.855	6.49929e-06	4.87411e-05	up	TraesCS7D01G445800	chr7D	566522636	566529725	-	7090	protein_coding	GO:0009507,chloroplast; GO:0031969,chloroplast membrane; GO:0016021,integral component of membrane; GO:0009526,plastid envelope; GO:0010020,chloroplast fission; GO:0006811,ion transport; GO:0055085,transmembrane transport	K22047: MSL1_2_3; mechanosensitive ion channel protein 1/2/3	At1g58200	ref|XP_020176229.1|	MSL2_ARATH,RecName: Full=Mechanosensitive ion channel protein 2, chloroplastic; AltName: Full=Mechanosensitive channel of small conductance-like 2; AltName: Full=MscS-Like protein 2; Flags: Precursor;	A0A1D6CPX6_WHEAT,SubName: Full=Uncharacterized protein {ECO:0000313|EnsemblPlants:TRIAE_CS42_7DL_TGACv1_603369_AA1982040.2};
TraesCS7D01G445200	--	--	--	--	--	--	52	188	1.855	9.12159e-12	1.26517e-10	up	--	--	--	--	--	--	--	--	--	--	--	--	TraesCS7D01G445200	chr7D	566133146	566133970	+	825	protein_coding	GO:0016021,integral component of membrane	--	At5g14280_2	ref|XP_020175091.1|	Y5285_ARATH,RecName: Full=TLC domain-containing protein At5g14285 {ECO:0000305};	A0A1D6CU94_WHEAT,SubName: Full=Uncharacterized protein {ECO:0000313|EnsemblPlants:TRIAE_CS42_7DL_TGACv1_605048_AA2004130.1};
TraesCS7D01G444700	473	193	-1.296	6.11224e-13	1.0341e-11	down	835	323	-1.372	1.21107e-19	3.12842e-18	down	--	--	--	--	--	--	581	132	-2.136	3.99138e-22	1.80377e-20	down	TraesCS7D01G444700	chr7D	566013968	566016418	+	2451	protein_coding	GO:0016021,integral component of membrane; GO:0005886,plasma membrane; GO:0005524,ATP binding; GO:0005516,calmodulin binding; GO:0030246,carbohydrate binding; GO:0004674,protein serine/threonine kinase activity; GO:0006468,protein phosphorylation; GO:0048544,recognition of pollen	--	At2g19130	ref|XP_020175092.1|	Y2913_ARATH,RecName: Full=G-type lectin S-receptor-like serine/threonine-protein kinase At2g19130; EC=2.7.11.1; Flags: Precursor;	A0A1D6CTT8_WHEAT,SubName: Full=Serine/threonine-protein kinase {ECO:0000313|EnsemblPlants:TRIAE_CS42_7DL_TGACv1_604853_AA2002280.1};
TraesCS7D01G444400	3	22	2.707	0.000285221	0.00161771	up	--	--	--	--	--	--	4	22	2.48	0.00313603	0.0124871	up	--	--	--	--	--	--	TraesCS7D01G444400	chr7D	565617389	565619824	+	2436	protein_coding	GO:0016021,integral component of membrane; GO:0005886,plasma membrane; GO:0005524,ATP binding; GO:0005516,calmodulin binding; GO:0030246,carbohydrate binding; GO:0004674,protein serine/threonine kinase activity; GO:0006468,protein phosphorylation; GO:0048544,recognition of pollen	--	At2g19130	ref|XP_020183841.1|	Y2913_ARATH,RecName: Full=G-type lectin S-receptor-like serine/threonine-protein kinase At2g19130; EC=2.7.11.1; Flags: Precursor;	M8C2A6_AEGTA,SubName: Full=Putative serine/threonine-protein kinase receptor {ECO:0000313|EMBL:EMT09283.1}; SubName: Full=Serine/threonine-protein kinase {ECO:0000313|EnsemblPlants:EMT09283};
TraesCS7D01G444200	33	10	-1.72	0.00267655	0.0120071	down	--	--	--	--	--	--	27	10	-1.412	0.00982119	0.0336355	down	--	--	--	--	--	--	TraesCS7D01G444200	chr7D	565197911	565200183	+	2273	protein_coding	GO:0016020,membrane; GO:0052722,fatty acid in-chain hydroxylase activity; GO:0020037,heme binding; GO:0005506,iron ion binding; GO:0016709,oxidoreductase activity, acting on paired donors, with incorporation or reduction of molecular oxygen, NAD(P)H as one donor, and incorporation of one atom of oxygen; GO:0010143,cutin biosynthetic process; GO:0044550,secondary metabolite biosynthetic process	--	At1g11600	ref|XP_020199714.1|	C77A3_SOYBN,RecName: Full=Cytochrome P450 77A3; EC=1.14.-.-;	F2EGY9_HORVV,SubName: Full=Predicted protein {ECO:0000313|EMBL:BAK06611.1, ECO:0000313|EnsemblPlants:HORVU7Hr1G104660.1};
TraesCS7D01G443500	681	276	-1.302	1.25769e-16	2.8503e-15	down	--	--	--	--	--	--	512	115	-2.149	1.53087e-28	6.38385e-27	down	849	219	-1.955	1.33466e-29	9.66328e-28	down	TraesCS7D01G443500	chr7D	563662947	563666157	-	3211	protein_coding	GO:0009570,chloroplast stroma; GO:0004089,carbonate dehydratase activity; GO:0008270,zinc ion binding; GO:0015976,carbon utilization	K01673: cynT, can; carbonic anhydrase [EC:4.2.1.1]	At1g70410	ref|XP_020188826.1|	CAHC_HORVU,RecName: Full=Carbonic anhydrase, chloroplastic; EC=4.2.1.1; AltName: Full=Carbonate dehydratase; Flags: Precursor;	W5I4L8_WHEAT,RecName: Full=Carbonic anhydrase {ECO:0000256|RuleBase:RU003956}; EC=4.2.1.1 {ECO:0000256|RuleBase:RU003956}; AltName: Full=Carbonate dehydratase {ECO:0000256|RuleBase:RU003956};
TraesCS7D01G443400	107	29	-1.855	8.22082e-09	9.22951e-08	down	172	66	-1.388	6.7029e-07	5.32371e-06	down	135	61	-1.147	1.50275e-05	9.80571e-05	down	221	57	-1.966	7.69738e-17	2.24972e-15	down	TraesCS7D01G443400	chr7D	563526786	563529144	-	2359	protein_coding	GO:0009570,chloroplast stroma; GO:0004089,carbonate dehydratase activity; GO:0008270,zinc ion binding; GO:0015976,carbon utilization	K01673: cynT, can; carbonic anhydrase [EC:4.2.1.1]	At5g14740	ref|XP_020158822.1|	CAHC_HORVU,RecName: Full=Carbonic anhydrase, chloroplastic; EC=4.2.1.1; AltName: Full=Carbonate dehydratase; Flags: Precursor;	W5I2I1_WHEAT,RecName: Full=Carbonic anhydrase {ECO:0000256|RuleBase:RU003956}; EC=4.2.1.1 {ECO:0000256|RuleBase:RU003956}; AltName: Full=Carbonate dehydratase {ECO:0000256|RuleBase:RU003956};
TraesCS7D01G443200	--	--	--	--	--	--	--	--	--	--	--	--	--	--	--	--	--	--	411	196	-1.067	7.85741e-07	6.9745e-06	down	TraesCS7D01G443200	chr7D	562815416	562819004	-	3589	protein_coding	GO:0005783,endoplasmic reticulum; GO:0030176,integral component of endoplasmic reticulum membrane; GO:0005886,plasma membrane; GO:0005096,GTPase activator activity; GO:0051020,GTPase binding; GO:0005090,Sar guanyl-nucleotide exchange factor activity; GO:0016036,cellular response to phosphate starvation; GO:0006888,ER to Golgi vesicle-mediated transport; GO:0006817,phosphate ion transport; GO:0009…	K14003: PREB, SEC12; prolactin regulatory element-binding protein	At3g52190	ref|XP_020186093.1|	PHF1_ARATH,RecName: Full=SEC12-like protein 1; AltName: Full=Protein PHOSPHATE TRANSPORTER TRAFFIC FACILITATOR 1; Short=PHF-1;	W5HZL1_WHEAT,SubName: Full=Uncharacterized protein {ECO:0000313|EnsemblPlants:TRIAE_CS42_7DL_TGACv1_602904_AA1971600.1};
TraesCS7D01G442500	--	--	--	--	--	--	--	--	--	--	--	--	3497	1663	-1.072	4.18722e-09	4.45202e-08	down	--	--	--	--	--	--	TraesCS7D01G442500	chr7D	561952526	561954979	+	2454	protein_coding	--	--	At5g11420	ref|XP_020183284.1|	--	A0A1D6CMV8_WHEAT,SubName: Full=Uncharacterized protein {ECO:0000313|EnsemblPlants:TRIAE_CS42_7DL_TGACv1_602906_AA1971650.2};
TraesCS7D01G442200	--	--	--	--	--	--	3	39	3.807	1.07215e-08	1.07815e-07	up	--	--	--	--	--	--	11	98	3.104	1.06171e-12	2.03642e-11	up	TraesCS7D01G442200	chr7D	561700107	561704946	+	4840	protein_coding	GO:0005576,extracellular region; GO:0009505,plant-type cell wall; GO:0009506,plasmodesma; GO:0020037,heme binding; GO:0046872,metal ion binding; GO:0004601,peroxidase activity; GO:0042744,hydrogen peroxide catabolic process; GO:0009664,plant-type cell wall organization; GO:0006979,response to oxidative stress	K00430: E1.11.1.7; peroxidase [EC:1.11.1.7]	At4g11290	ref|XP_020180046.1|	PER39_ARATH,RecName: Full=Peroxidase 39; Short=Atperox P39; EC=1.11.1.7; AltName: Full=ATP19a; Flags: Precursor;	A0A0C4BKK6_WHEAT,RecName: Full=Peroxidase {ECO:0000256|RuleBase:RU362060, ECO:0000256|SAAS:SAAS00709852}; EC=1.11.1.7 {ECO:0000256|RuleBase:RU362060, ECO:0000256|SAAS:SAAS00709852};
TraesCS7D01G442100	--	--	--	--	--	--	--	--	--	--	--	--	163	76	-1.104	9.88788e-05	0.000555962	down	--	--	--	--	--	--	TraesCS7D01G442100	chr7D	561557965	561564076	+	6112	protein_coding	--	K02321: POLA2; DNA polymerase alpha subunit B	At1g67630	ref|XP_020189511.1|	--	A0A1D6CQM4_WHEAT,RecName: Full=DNA polymerase alpha subunit B {ECO:0000256|PIRNR:PIRNR018300};
TraesCS7D01G441700	16	104	2.706	8.52116e-15	1.68628e-13	up	--	--	--	--	--	--	45	113	1.333	3.50329e-05	0.00021414	up	--	--	--	--	--	--	TraesCS7D01G441700	chr7D	560935010	560941428	-	6419	protein_coding	--	--	At1g13520	ref|XP_003575875.1|	--	I1IKG1_BRADI,SubName: Full=Uncharacterized protein {ECO:0000313|EMBL:KQJ87852.1, ECO:0000313|EnsemblPlants:BRADI4G13920.1};
TraesCS7D01G441500	--	--	--	--	--	--	37	255	2.781	7.76298e-25	2.74025e-23	up	--	--	--	--	--	--	37	348	3.245	2.34285e-23	1.15891e-21	up	TraesCS7D01G441500	chr7D	560892427	560893710	+	1284	protein_coding	GO:0005768,endosome; GO:0000139,Golgi membrane; GO:0016021,integral component of membrane; GO:0005802,trans-Golgi network; GO:0016758,transferase activity, transferring hexosyl groups; GO:0035252,UDP-xylosyltransferase activity; GO:0033843,xyloglucan 6-xylosyltransferase activity; GO:0009969,xyloglucan biosynthetic process	K08238: XXT; xyloglucan 6-xylosyltransferase [EC:2.4.2.39]	At3g62720	ref|XP_020167810.1|	GT4_ORYSJ,RecName: Full=Probable glycosyltransferase 4 {ECO:0000305}; Short=OsGT4 {ECO:0000303|PubMed:24834920}; EC=2.4.-.- {ECO:0000305};	A0A1D6SF89_WHEAT,SubName: Full=Uncharacterized protein {ECO:0000313|EnsemblPlants:TRIAE_CS42_7DL_TGACv1_603728_AA1988010.1};
TraesCS7D01G440500	38	114	1.575	1.78506e-07	1.70385e-06	up	23	56	1.307	0.000544918	0.00251761	up	20	122	2.619	5.15856e-14	8.8896e-13	up	13	139	3.401	1.27143e-16	3.64619e-15	up	TraesCS7D01G440500	chr7D	560580320	560580775	+	456	protein_coding	GO:0031410,cytoplasmic vesicle; GO:0005576,extracellular region; GO:0005622,intracellular; GO:0031982,vesicle; GO:0009567,double fertilization forming a zygote and endosperm; GO:0080155,regulation of double fertilization forming a zygote and endosperm; GO:2000008,regulation of protein localization to cell surface; GO:0007338,single fertilization; GO:0048240,sperm capacitation	--	At1g76750	ref|XP_020157428.1|	EC11_ARATH,RecName: Full=Egg cell-secreted protein 1.1; Flags: Precursor;	W5I3U0_WHEAT,SubName: Full=Uncharacterized protein {ECO:0000313|EnsemblPlants:TRIAE_CS42_U_TGACv1_641041_AA2083100.1};
TraesCS7D01G440000	--	--	--	--	--	--	174	721	2.055	1.3485e-36	8.13077e-35	up	969	373	-1.375	3.36349e-12	4.94974e-11	down	--	--	--	--	--	--	TraesCS7D01G440000	chr7D	559458885	559460439	+	1555	protein_coding	GO:0042406,extrinsic component of endoplasmic reticulum membrane; GO:0050662,coenzyme binding; GO:0045552,dihydrokaempferol 4-reductase activity; GO:0047890,flavanone 4-reductase activity; GO:0009718,anthocyanin-containing compound biosynthetic process	K13082: DFR; bifunctional dihydroflavonol 4-reductase/flavanone 4-reductase [EC:1.1.1.219 1.1.1.234]	At4g27250	ref|XP_020157438.1|	DFRA_ARATH,RecName: Full=Dihydroflavonol 4-reductase; Short=DFR; EC=1.1.1.219 {ECO:0000250|UniProtKB:Q9XES5}; AltName: Full=Dihydrokaempferol 4-reductase; AltName: Full=Flavanone 4-reductase; Short=FNR; EC=1.1.1.234 {ECO:0000250|UniProtKB:Q9XES5}; AltName: Full=Protein TRANSPARENT TESTA 3;	A0A1D6CUL8_WHEAT,SubName: Full=Uncharacterized protein {ECO:0000313|EnsemblPlants:TRIAE_CS42_7DL_TGACv1_605311_AA2005970.2};
TraesCS7D01G439900	--	--	--	--	--	--	31	91	1.52	1.12255e-05	7.34141e-05	up	--	--	--	--	--	--	63	144	1.188	5.03234e-06	3.86148e-05	up	TraesCS7D01G439900	chr7D	559452190	559454227	+	2038	protein_coding	GO:0009507,chloroplast; GO:0005840,ribosome; GO:0019843,rRNA binding; GO:0003735,structural constituent of ribosome; GO:0006412,translation	K02895: RP-L24, MRPL24, rplX; large subunit ribosomal protein L24	At5g54600	ref|XP_020157423.1|	RK24_TOBAC,RecName: Full=50S ribosomal protein L24, chloroplastic; AltName: Full=CL24; Flags: Precursor;	R7VYW6_AEGTA,SubName: Full=50S ribosomal protein L24, chloroplastic {ECO:0000313|EMBL:EMT00548.1};
TraesCS7D01G439800	--	--	--	--	--	--	--	--	--	--	--	--	--	--	--	--	--	--	2570	662	-1.956	1.87529e-42	2.60217e-40	down	TraesCS7D01G439800	chr7D	559393858	559394262	-	405	protein_coding	GO:0005509,calcium ion binding; GO:0010091,trichome branching	K16465: CETN1; centrin-1	At2g46600	ref|XP_020157440.1|	KIC_ARATH,RecName: Full=Calcium-binding protein KIC; AltName: Full=KCBP-interacting calcium-binding protein;	A0A1D6BL03_WHEAT,SubName: Full=Uncharacterized protein {ECO:0000313|EnsemblPlants:TRIAE_CS42_7AL_TGACv1_556854_AA1772140.2};
TraesCS7D01G439600	0	8	5.435	0.000721061	0.00374018	up	--	--	--	--	--	--	--	--	--	--	--	--	--	--	--	--	--	--	TraesCS7D01G439600	chr7D	559225556	559227001	+	1446	protein_coding	GO:0009507,chloroplast; GO:0016758,transferase activity, transferring hexosyl groups; GO:0008152,metabolic process	K21371: UGT75L6, UGTCs2; crocetin glucosyltransferase [EC:2.4.1.271]	At4g15550	ref|XP_020157424.1|	UGT1_GARJA,RecName: Full=Crocetin glucosyltransferase, chloroplastic; EC=2.4.1.271; AltName: Full=UDP-glucose glucosyltransferase 1; Short=GjUGT1; AltName: Full=UDP-glycosyltransferase 75L6; Flags: Precursor;	A0A1D6CP87_WHEAT,RecName: Full=Glycosyltransferase {ECO:0000256|RuleBase:RU362057}; EC=2.4.1.- {ECO:0000256|RuleBase:RU362057};
TraesCS7D01G439400	29	220	2.898	2.34845e-25	8.91489e-24	up	68	183	1.423	4.25612e-07	3.4855e-06	up	26	409	3.941	8.66028e-54	9.39999e-52	up	--	--	--	--	--	--	TraesCS7D01G439400	chr7D	559105261	559106893	+	1633	protein_coding	GO:0009507,chloroplast; GO:0016758,transferase activity, transferring hexosyl groups; GO:0008152,metabolic process	K21371: UGT75L6, UGTCs2; crocetin glucosyltransferase [EC:2.4.1.271]	At4g15550	ref|XP_020157436.1|	UGT1_GARJA,RecName: Full=Crocetin glucosyltransferase, chloroplastic; EC=2.4.1.271; AltName: Full=UDP-glucose glucosyltransferase 1; Short=GjUGT1; AltName: Full=UDP-glycosyltransferase 75L6; Flags: Precursor;	A0A1D6CPU0_WHEAT,RecName: Full=Glycosyltransferase {ECO:0000256|RuleBase:RU362057}; EC=2.4.1.- {ECO:0000256|RuleBase:RU362057};
TraesCS7D01G438600	920	3336	1.858	3.53542e-53	3.70441e-51	up	--	--	--	--	--	--	428	4461	3.382	4.82884e-201	1.52871e-197	up	460	1274	1.469	1.78161e-20	7.08025e-19	up	TraesCS7D01G438600	chr7D	557835765	557838778	+	3014	protein_coding	GO:0016021,integral component of membrane; GO:0020037,heme binding; GO:0005506,iron ion binding; GO:0004497,monooxygenase activity; GO:0016705,oxidoreductase activity, acting on paired donors, with incorporation or reduction of molecular oxygen	--	At3g14690	ref|XP_020193911.1|	C7A15_ARATH,RecName: Full=Cytochrome P450 72A15; EC=1.14.-.-;	A0A1D6CR84_WHEAT,SubName: Full=Uncharacterized protein {ECO:0000313|EnsemblPlants:TRIAE_CS42_7DL_TGACv1_603795_AA1989350.1};
TraesCS7D01G438500	--	--	--	--	--	--	71	24	-1.583	1.51373e-05	9.66696e-05	down	--	--	--	--	--	--	--	--	--	--	--	--	TraesCS7D01G438500	chr7D	557781347	557782891	-	1545	protein_coding	--	--	--	ref|XP_020193912.1|	--	A0A1D6CRL1_WHEAT,SubName: Full=Uncharacterized protein {ECO:0000313|EnsemblPlants:TRIAE_CS42_7DL_TGACv1_603914_AA1991030.4};
TraesCS7D01G438400	322	3318	3.367	1.48896e-111	5.4759e-109	up	36	2133	5.897	1.1155e-136	9.2954e-134	up	769	3410	2.148	1.0694e-32	5.30018e-31	up	432	3756	3.12	9.8914e-53	2.20178e-50	up	TraesCS7D01G438400	chr7D	557778998	557779558	+	561	protein_coding	--	--	--	ref|XP_020193913.1|	--	M8AD17_TRIUA,SubName: Full=Uncharacterized protein {ECO:0000313|EMBL:EMS62665.1, ECO:0000313|EnsemblPlants:TRIUR3_11328-P1};
TraesCS7D01G438000	--	--	--	--	--	--	--	--	--	--	--	--	--	--	--	--	--	--	0	6	5.031	0.00297871	0.0116561	up	TraesCS7D01G438000	chr7D	557398628	557399567	+	940	protein_coding	--	--	--	dbj|BAK06828.1|	--	A0A1D6CSZ9_WHEAT,SubName: Full=Uncharacterized protein {ECO:0000313|EnsemblPlants:TRIAE_CS42_7DL_TGACv1_604442_AA1998220.1};
TraesCS7D01G437900	91	965	3.398	1.57103e-88	3.89034e-86	up	15	725	5.634	5.50841e-26	2.06741e-24	up	238	928	1.963	1.24626e-23	4.04312e-22	up	72	1238	4.101	1.23109e-108	1.10934e-105	up	TraesCS7D01G437900	chr7D	557347972	557348244	-	273	protein_coding	--	--	At4g10270	ref|XP_020190305.1|	--	A0A1D6CTW3_WHEAT,SubName: Full=Uncharacterized protein {ECO:0000313|EnsemblPlants:TRIAE_CS42_7DL_TGACv1_604882_AA2002660.1};
TraesCS7D01G437300	144	51	-1.497	1.46857e-09	1.7865e-08	down	--	--	--	--	--	--	117	24	-2.304	2.58991e-14	4.58264e-13	down	--	--	--	--	--	--	TraesCS7D01G437300	chr7D	556469860	556470507	+	648	protein_coding	--	--	--	ref|XP_020168669.1|	--	A0A1D6BPA6_WHEAT,SubName: Full=Uncharacterized protein {ECO:0000313|EnsemblPlants:TRIAE_CS42_7AL_TGACv1_557937_AA1788010.1};
TraesCS7D01G437200	--	--	--	--	--	--	--	--	--	--	--	--	--	--	--	--	--	--	6	33	2.537	3.74315e-05	0.000241156	up	TraesCS7D01G437200	chr7D	556448533	556449075	+	543	protein_coding	--	--	--	ref|XP_020168670.1|	--	A0A1D6CU98_WHEAT,SubName: Full=Uncharacterized protein {ECO:0000313|EnsemblPlants:TRIAE_CS42_7DL_TGACv1_605055_AA2004200.1};
TraesCS7D01G437000	1	11	2.968	0.0104858	0.0388869	up	2	13	3.057	0.0067472	0.022977	up	11	39	1.852	0.000764201	0.00355322	up	6	31	2.344	4.68489e-05	0.000295366	up	TraesCS7D01G437000	chr7D	556310007	556320157	-	10151	protein_coding	GO:0005794,Golgi apparatus; GO:0000139,Golgi membrane; GO:0016021,integral component of membrane; GO:0008289,lipid binding; GO:0046872,metal ion binding; GO:0006869,lipid transport; GO:0009306,protein secretion; GO:0005783,endoplasmic reticulum	--	At1g20080	ref|XP_020168687.1|	SYT3_ARATH,RecName: Full=Synaptotagmin-3; AltName: Full=NTMC2T1.3; AltName: Full=Synaptotagmin C;	A0A1D6CP16_WHEAT,SubName: Full=Uncharacterized protein {ECO:0000313|EnsemblPlants:TRIAE_CS42_7DL_TGACv1_603172_AA1977560.1};
TraesCS7D01G436600	--	--	--	--	--	--	--	--	--	--	--	--	--	--	--	--	--	--	154	54	-1.515	1.38274e-06	1.17802e-05	down	TraesCS7D01G436600	chr7D	555193615	555196368	-	2754	protein_coding	GO:0012505,endomembrane system; GO:0019897,extrinsic component of plasma membrane; GO:0005886,plasma membrane; GO:0043531,ADP binding; GO:0005524,ATP binding; GO:0000166,nucleotide binding; GO:0009626,plant-type hypersensitive response; GO:0007165,signal transduction	K13457: RPM1, RPS3; disease resistance protein RPM1	At3g07040	ref|XP_020186361.1|	RPM1_ARATH,RecName: Full=Disease resistance protein RPM1; AltName: Full=Resistance to Pseudomonas syringae protein 3;	W5I2J4_WHEAT,SubName: Full=Uncharacterized protein {ECO:0000313|EnsemblPlants:TRIAE_CS42_7DL_TGACv1_602966_AA1972880.3};
TraesCS7D01G435700	--	--	--	--	--	--	36	13	-1.509	0.00239982	0.00936923	down	--	--	--	--	--	--	--	--	--	--	--	--	TraesCS7D01G435700	chr7D	554835236	554837585	+	2350	protein_coding	GO:0005634,nucleus; GO:0005524,ATP binding; GO:0004693,cyclin-dependent protein serine/threonine kinase activity; GO:0006468,protein phosphorylation	K08819: CDK12_13; cyclin-dependent kinase 12/13 [EC:2.7.11.22 2.7.11.23]	At1g54610	ref|XP_020173416.1|	Y1461_ARATH,RecName: Full=Probable serine/threonine-protein kinase At1g54610; EC=2.7.11.1;	A0A1D6CVC5_WHEAT,SubName: Full=Uncharacterized protein {ECO:0000313|EnsemblPlants:TRIAE_CS42_7DL_TGACv1_606181_AA2009400.1};
[truncated: 25,294 more rows]
