# Supplementary material for: Transcriptomic and Metabolomic Profiling of Root Tissue in Drought-Tolerant and Drought-Susceptible Wheat Genotypes in Response to Water Stress
Source: Int J Mol Sci. 2024 Sep 27;25(19):10430. doi: 10.3390/ijms251910430 (PMC11476764; doi:10.3390/ijms251910430)
Supplement: Supplementary file 1 [file ijms-25-10430-s001.zip › Table S4.xlsx]

## Sheet: Sheet1
Table S4 . DEGs related antioxidant stress under drought stress. Blank presented in the table means without significant difference in gene expression.
Group	geneID	Log2 (Fold Change)				NR	SwissProt	TrEMBL
		DT6h	DT48h	DS6h	DS48h
SOD	TraesCS7A01G090400		1.417		1.297	gb|AFV08636.1|	SODF2_ORYSJ,RecName: Full=Superoxide dismutase [Fe] 2, chloroplastic; EC=1.15.1.1; AltName: Full=Iron-superoxide dismutase; Flags: Precursor;	A0A1D5X9S8_WHEAT,RecName: Full=Peroxidase {ECO:0000256|RuleBase:RU362060, ECO:0000256|SAAS:SAAS00709852}; EC=1.11.1.7 {ECO:0000256|RuleBase:RU362060, ECO:0000256|SAAS:SAAS00709852};
	TraesCS4A01G390300	1.377				gb|AFV08636.1|	SODF2_ORYSJ,RecName: Full=Superoxide dismutase [Fe] 2, chloroplastic; EC=1.15.1.1; AltName: Full=Iron-superoxide dismutase; Flags: Precursor;	A0A1D6BYC3_WHEAT,RecName: Full=Superoxide dismutase {ECO:0000256|RuleBase:RU000414}; EC=1.15.1.1 {ECO:0000256|RuleBase:RU000414};
	TraesCS4A01G434000		1.033			gb|EMS50205.1|	SODF1_ORYSJ,RecName: Full=Superoxide dismutase [Fe] 1, chloroplastic; EC=1.15.1.1; Flags: Precursor;	A0A1D5X8M1_WHEAT,SubName: Full=Uncharacterized protein {ECO:0000313|EnsemblPlants:TRIAE_CS42_4AL_TGACv1_291448_AA0994630.1};
CAT	TraesCS4D01G322700	2.862	4.713	2.005	2.778	ref|XP_020164896.1|	CATA1_WHEAT,RecName: Full=Catalase-1; EC=1.11.1.6;	W5DNH0_WHEAT,SubName: Full=Uncharacterized protein {ECO:0000313|EnsemblPlants:TRIAE_CS42_4AL_TGACv1_289135_AA0965570.1};
	TraesCS4B01G325800		3.854		1.932	sp|Q43206.1|	CATA1_WHEAT,RecName: Full=Catalase-1; EC=1.11.1.6;	A0A1D5XZK3_WHEAT,RecName: Full=Catalase {ECO:0000256|RuleBase:RU000498}; EC=1.11.1.6 {ECO:0000256|RuleBase:RU000498};
	TraesCS5A01G498000	1.158	2.439		1.408	ref|XP_020164896.1|	CATA1_WHEAT,RecName: Full=Catalase-1; EC=1.11.1.6;	A0A1D5XGM1_WHEAT,RecName: Full=Catalase {ECO:0000256|RuleBase:RU000498}; EC=1.11.1.6 {ECO:0000256|RuleBase:RU000498};
APX	TraesCS4A01G106300		1.253			ref|XP_020172367.1|	APX1_ORYSJ,RecName: Full=L-ascorbate peroxidase 1, cytosolic {ECO:0000305}; Short=APXa {ECO:0000303|Ref.1}; EC=1.11.1.11 {ECO:0000269|PubMed:15685422}; AltName: Full=OsAPx1 {ECO:0000303|PubMed:15599508};	A0A1D5YMQ8_WHEAT,RecName: Full=Catalase {ECO:0000256|RuleBase:RU000498}; EC=1.11.1.6 {ECO:0000256|RuleBase:RU000498};
	TraesCS4D01G198500	1.074	1.526			ref|XP_020172367.1|	APX1_ORYSJ,RecName: Full=L-ascorbate peroxidase 1, cytosolic {ECO:0000305}; Short=APXa {ECO:0000303|Ref.1}; EC=1.11.1.11 {ECO:0000269|PubMed:15685422}; AltName: Full=OsAPx1 {ECO:0000303|PubMed:15599508};	W5DYW7_WHEAT,SubName: Full=Uncharacterized protein {ECO:0000313|EnsemblPlants:TRIAE_CS42_4AS_TGACv1_307333_AA1019630.2};
	TraesCS7B01G140600				2.166	ref|XP_020200363.1|	APX6_ARATH,RecName: Full=Putative L-ascorbate peroxidase 6; Short=AtAPx08; EC=1.11.1.11;	W5EJK0_WHEAT,SubName: Full=Uncharacterized protein {ECO:0000313|EnsemblPlants:TRIAE_CS42_4DL_TGACv1_342793_AA1122380.1};
	TraesCS7D01G249200			1.933		ref|XP_020200363.1|	APX6_ARATH,RecName: Full=Putative L-ascorbate peroxidase 6; Short=AtAPx08; EC=1.11.1.11;	W5HV79_WHEAT,SubName: Full=Uncharacterized protein {ECO:0000313|EnsemblPlants:TRIAE_CS42_7BS_TGACv1_592882_AA1945690.2};
	TraesCS6D01G397200	2.72			1.695	ref|XP_020185648.1|	APX8_ORYSJ,RecName: Full=Probable L-ascorbate peroxidase 8, chloroplastic {ECO:0000305}; EC=1.11.1.11 {ECO:0000305}; AltName: Full=OsAPx8 {ECO:0000303|PubMed:15599508}; Flags: Precursor;	A0A1D6CHX9_WHEAT,SubName: Full=Uncharacterized protein {ECO:0000313|EnsemblPlants:TRIAE_CS42_7BS_TGACv1_592882_AA1945690.1};
	TraesCS6B01G462300		4.032	-1.132	1.84	gb|ABM55781.1|	APX8_ORYSJ,RecName: Full=Probable L-ascorbate peroxidase 8, chloroplastic {ECO:0000305}; EC=1.11.1.11 {ECO:0000305}; AltName: Full=OsAPx8 {ECO:0000303|PubMed:15599508}; Flags: Precursor;
	TraesCS6A01G412900		4.183		2.503	gb|AIA66863.1|	APX8_ORYSJ,RecName: Full=Probable L-ascorbate peroxidase 8, chloroplastic {ECO:0000305}; EC=1.11.1.11 {ECO:0000305}; AltName: Full=OsAPx8 {ECO:0000303|PubMed:15599508}; Flags: Precursor;	A0A1D6AM29_WHEAT,SubName: Full=Uncharacterized protein {ECO:0000313|EnsemblPlants:TRIAE_CS42_6BL_TGACv1_499717_AA1589930.2};
GPX	TraesCS2B01G429100	--	1.52		--	gb|AEW90959.1|	GPX4_CITSI,RecName: Full=Probable phospholipid hydroperoxide glutathione peroxidase; Short=PHGPx; EC=1.11.1.12; AltName: Full=Salt-associated protein;	W5G882_WHEAT,SubName: Full=Uncharacterized protein {ECO:0000313|EnsemblPlants:TRIAE_CS42_6AL_TGACv1_470886_AA1497540.1};
	TraesCS6A01G246400	2.146	1.03	2.624		ref|XP_020147189.1|	GPX6_ARATH,RecName: Full=Probable phospholipid hydroperoxide glutathione peroxidase 6, mitochondrial; Short=AtGPX1; Short=PHGPx; EC=1.11.1.12; Flags: Precursor;	W5BE96_WHEAT,RecName: Full=Glutathione peroxidase {ECO:0000256|RuleBase:RU000499};
	TraesCS6D01G228800	1.588	1.013	2.125		ref|XP_020147189.1|	GPX6_ARATH,RecName: Full=Probable phospholipid hydroperoxide glutathione peroxidase 6, mitochondrial; Short=AtGPX1; Short=PHGPx; EC=1.11.1.12; Flags: Precursor;	A0A1D6D8Y9_WHEAT,RecName: Full=Glutathione peroxidase {ECO:0000256|RuleBase:RU000499};
	TraesCS7A01G150500	--	2.777	--	1.43	ref|XP_020167824.1|	GPX1_ARATH,RecName: Full=Phospholipid hydroperoxide glutathione peroxidase 1, chloroplastic; Short=PHGPx; EC=1.11.1.12; Flags: Precursor;	A0A1D6SAY9_WHEAT,RecName: Full=Glutathione peroxidase {ECO:0000256|RuleBase:RU000499};
	TraesCS7D01G152400	--	--		1.46	dbj|BAJ88323.1|	GPX1_ARATH,RecName: Full=Phospholipid hydroperoxide glutathione peroxidase 1, chloroplastic; Short=PHGPx; EC=1.11.1.12; Flags: Precursor;	A0A1D6BVG8_WHEAT,RecName: Full=Glutathione peroxidase {ECO:0000256|RuleBase:RU000499};
POD	TraesCS1A01G078100			-1.307		ref|XP_020181651.1|	PER47_ARATH,RecName: Full=Peroxidase 47; Short=Atperox P47; EC=1.11.1.7; AltName: Full=ATP32; Flags: Precursor;	A0A1D6CZE8_WHEAT,RecName: Full=Glutathione peroxidase {ECO:0000256|RuleBase:RU000499};
	TraesCS1A01G078200	1.401		2.688		ref|XP_020187345.1|	PER5_VITVI,RecName: Full=Peroxidase 5 {ECO:0000250|UniProtKB:P22195}; EC=1.11.1.7; Flags: Precursor;	W4ZYP4_WHEAT,RecName: Full=Peroxidase {ECO:0000256|RuleBase:RU362060, ECO:0000256|SAAS:SAAS00709852}; EC=1.11.1.7 {ECO:0000256|RuleBase:RU362060, ECO:0000256|SAAS:SAAS00709852};
	TraesCS1A01G078400	1.867	1.413	4.356		ref|XP_020177448.1|	PER4_VITVI,RecName: Full=Peroxidase 4 {ECO:0000250|UniProtKB:Q42578}; EC=1.11.1.7; Flags: Precursor;	W4ZYX3_WHEAT,RecName: Full=Peroxidase {ECO:0000256|RuleBase:RU362060, ECO:0000256|SAAS:SAAS00709852}; EC=1.11.1.7 {ECO:0000256|RuleBase:RU362060, ECO:0000256|SAAS:SAAS00709852};
	TraesCS1A01G078600	3.212		4.12	-3.088	ref|XP_020158172.1|	PER57_ARATH,RecName: Full=Peroxidase 57; Short=Atperox P57; EC=1.11.1.7; AltName: Full=ATP13a; AltName: Full=PRXR10; Flags: Precursor;	W4ZXH9_WHEAT,RecName: Full=Peroxidase {ECO:0000256|RuleBase:RU362060, ECO:0000256|SAAS:SAAS00709852}; EC=1.11.1.7 {ECO:0000256|RuleBase:RU362060, ECO:0000256|SAAS:SAAS00709852};
	TraesCS1A01G079400	1.672	3.886	1.43	3.157	ref|XP_020153900.1|	PER70_MAIZE,RecName: Full=Peroxidase 70; EC=1.11.1.7; AltName: Full=Plasma membrane-bound peroxidase 2b; Short=pmPOX2b; Flags: Precursor;	W4ZYU3_WHEAT,RecName: Full=Peroxidase {ECO:0000256|RuleBase:RU362060, ECO:0000256|SAAS:SAAS00709852}; EC=1.11.1.7 {ECO:0000256|RuleBase:RU362060, ECO:0000256|SAAS:SAAS00709852};
	TraesCS1A01G079500		1.294	1.427		ref|XP_020148013.1|	PER17_ARATH,RecName: Full=Peroxidase 17; Short=Atperox P17; EC=1.11.1.7; AltName: Full=ATP25a; Flags: Precursor;	W4ZWL4_WHEAT,RecName: Full=Peroxidase {ECO:0000256|RuleBase:RU362060, ECO:0000256|SAAS:SAAS00709852}; EC=1.11.1.7 {ECO:0000256|RuleBase:RU362060, ECO:0000256|SAAS:SAAS00709852};
	TraesCS1A01G104300				2.02	ref|XP_020149803.1|	PER3_ARATH,RecName: Full=Peroxidase 3; Short=Atperox P3; EC=1.11.1.7; AltName: Full=ATPRC; AltName: Full=RCI3A; AltName: Full=Rare cold-inducible protein; Flags: Precursor;	A0A1D5S4W7_WHEAT,RecName: Full=Peroxidase {ECO:0000256|RuleBase:RU362060, ECO:0000256|SAAS:SAAS00709852}; EC=1.11.1.7 {ECO:0000256|RuleBase:RU362060, ECO:0000256|SAAS:SAAS00709852};
	TraesCS1A01G108400				-1.168	ref|XP_020170606.1|	PER2_MAIZE,RecName: Full=Peroxidase 2; EC=1.11.1.7; AltName: Full=Plasma membrane-bound peroxidase 2; Short=pmPOX2; Flags: Precursor;	A0A1D5S2V4_WHEAT,RecName: Full=Peroxidase {ECO:0000256|RuleBase:RU362060, ECO:0000256|SAAS:SAAS00709852}; EC=1.11.1.7 {ECO:0000256|RuleBase:RU362060, ECO:0000256|SAAS:SAAS00709852};
	TraesCS1A01G200200			-1.166		ref|XP_020148640.1|	PER47_ARATH,RecName: Full=Peroxidase 47; Short=Atperox P47; EC=1.11.1.7; AltName: Full=ATP32; Flags: Precursor;	W4ZYX8_WHEAT,RecName: Full=Peroxidase {ECO:0000256|RuleBase:RU362060, ECO:0000256|SAAS:SAAS00709852}; EC=1.11.1.7 {ECO:0000256|RuleBase:RU362060, ECO:0000256|SAAS:SAAS00709852};
	TraesCS1A01G214500		1.586		1.391	ref|XP_020198514.1|	PER1_ORYSJ,RecName: Full=Peroxidase 1; EC=1.11.1.7; Flags: Precursor;	W4ZRX2_WHEAT,RecName: Full=Peroxidase {ECO:0000256|RuleBase:RU362060, ECO:0000256|SAAS:SAAS00709852}; EC=1.11.1.7 {ECO:0000256|RuleBase:RU362060, ECO:0000256|SAAS:SAAS00709852};
	TraesCS1A01G304500	-2.941	2.309	-6.299	1.142	ref|XP_020193296.1|	PER1_ORYSJ,RecName: Full=Peroxidase 1; EC=1.11.1.7; Flags: Precursor;	W4ZMF8_WHEAT,RecName: Full=Peroxidase {ECO:0000256|RuleBase:RU362060, ECO:0000256|SAAS:SAAS00709852}; EC=1.11.1.7 {ECO:0000256|RuleBase:RU362060, ECO:0000256|SAAS:SAAS00709852};
	TraesCS1A01G304600		2.392	-2.179	1.061	ref|XP_020162620.1|	PER72_ARATH,RecName: Full=Peroxidase 72; Short=Atperox P72; EC=1.11.1.7; AltName: Full=ATP6a; AltName: Full=PRXR8; Flags: Precursor;	A0A1D5S059_WHEAT,RecName: Full=Peroxidase {ECO:0000256|RuleBase:RU362060, ECO:0000256|SAAS:SAAS00709852}; EC=1.11.1.7 {ECO:0000256|RuleBase:RU362060, ECO:0000256|SAAS:SAAS00709852};
	TraesCS1A01G317900		1.926	-1.14		ref|XP_020198514.1|	PER1_ORYSJ,RecName: Full=Peroxidase 1; EC=1.11.1.7; Flags: Precursor;	A0A1D5S058_WHEAT,RecName: Full=Peroxidase {ECO:0000256|RuleBase:RU362060, ECO:0000256|SAAS:SAAS00709852}; EC=1.11.1.7 {ECO:0000256|RuleBase:RU362060, ECO:0000256|SAAS:SAAS00709852};
	TraesCS1A01G318000		1.138	-2.616		ref|XP_020151335.1|	PER2_MAIZE,RecName: Full=Peroxidase 2; EC=1.11.1.7; AltName: Full=Plasma membrane-bound peroxidase 2; Short=pmPOX2; Flags: Precursor;	W5AFB4_WHEAT,RecName: Full=Peroxidase {ECO:0000256|RuleBase:RU362060, ECO:0000256|SAAS:SAAS00709852}; EC=1.11.1.7 {ECO:0000256|RuleBase:RU362060, ECO:0000256|SAAS:SAAS00709852};
	TraesCS1A01G318200		1.483	-3.257		gb|ACI00836.1|	PER1_ORYSJ,RecName: Full=Peroxidase 1; EC=1.11.1.7; Flags: Precursor;	C5H4Q0_WHEAT,RecName: Full=Peroxidase {ECO:0000256|RuleBase:RU362060, ECO:0000256|SAAS:SAAS00709852}; EC=1.11.1.7 {ECO:0000256|RuleBase:RU362060, ECO:0000256|SAAS:SAAS00709852};
	TraesCS1A01G318300	-1.032	1.741	-3.786		gb|ACI00836.1|	PER1_ORYSJ,RecName: Full=Peroxidase 1; EC=1.11.1.7; Flags: Precursor;	A0A1D5S0F9_WHEAT,RecName: Full=Peroxidase {ECO:0000256|RuleBase:RU362060, ECO:0000256|SAAS:SAAS00709852}; EC=1.11.1.7 {ECO:0000256|RuleBase:RU362060, ECO:0000256|SAAS:SAAS00709852};
	TraesCS1A01G318400	-1.082	1.459	-3.175	1.139	gb|EMS48378.1|	PER2_MAIZE,RecName: Full=Peroxidase 2; EC=1.11.1.7; AltName: Full=Plasma membrane-bound peroxidase 2; Short=pmPOX2; Flags: Precursor;	A0A1D5S0F9_WHEAT,RecName: Full=Peroxidase {ECO:0000256|RuleBase:RU362060, ECO:0000256|SAAS:SAAS00709852}; EC=1.11.1.7 {ECO:0000256|RuleBase:RU362060, ECO:0000256|SAAS:SAAS00709852};
	TraesCS1A01G318500		1.496	-3.957	1.74	ref|XP_020155304.1|	PER16_ARATH,RecName: Full=Peroxidase 16; Short=Atperox P16; EC=1.11.1.7; AltName: Full=ATP22a; Flags: Precursor;	A0A1D5S0F9_WHEAT,RecName: Full=Peroxidase {ECO:0000256|RuleBase:RU362060, ECO:0000256|SAAS:SAAS00709852}; EC=1.11.1.7 {ECO:0000256|RuleBase:RU362060, ECO:0000256|SAAS:SAAS00709852};
	TraesCS1A01G318600	-1.054	1.976	-3.626		ref|XP_020189657.1|	PER2_MAIZE,RecName: Full=Peroxidase 2; EC=1.11.1.7; AltName: Full=Plasma membrane-bound peroxidase 2; Short=pmPOX2; Flags: Precursor;	A0A1D5S0G0_WHEAT,RecName: Full=Peroxidase {ECO:0000256|RuleBase:RU362060, ECO:0000256|SAAS:SAAS00709852}; EC=1.11.1.7 {ECO:0000256|RuleBase:RU362060, ECO:0000256|SAAS:SAAS00709852};
	TraesCS1A01G318700		2.104	-4.319		gb|ACF08095.1|	PER70_MAIZE,RecName: Full=Peroxidase 70; EC=1.11.1.7; AltName: Full=Plasma membrane-bound peroxidase 2b; Short=pmPOX2b; Flags: Precursor;	M8AI04_TRIUA,RecName: Full=Peroxidase {ECO:0000256|RuleBase:RU362060, ECO:0000256|SAAS:SAAS00709852}; EC=1.11.1.7 {ECO:0000256|RuleBase:RU362060, ECO:0000256|SAAS:SAAS00709852};
	TraesCS1A01G318900			-2.514		ref|XP_020189657.1|	PER2_MAIZE,RecName: Full=Peroxidase 2; EC=1.11.1.7; AltName: Full=Plasma membrane-bound peroxidase 2; Short=pmPOX2; Flags: Precursor;	A0A1D5RQ45_WHEAT,RecName: Full=Peroxidase {ECO:0000256|RuleBase:RU362060, ECO:0000256|SAAS:SAAS00709852}; EC=1.11.1.7 {ECO:0000256|RuleBase:RU362060, ECO:0000256|SAAS:SAAS00709852};
	TraesCS1A01G319000		1.855		1.334	ref|XP_020198514.1|	PER1_ORYSJ,RecName: Full=Peroxidase 1; EC=1.11.1.7; Flags: Precursor;	C5H4Q0_WHEAT,RecName: Full=Peroxidase {ECO:0000256|RuleBase:RU362060, ECO:0000256|SAAS:SAAS00709852}; EC=1.11.1.7 {ECO:0000256|RuleBase:RU362060, ECO:0000256|SAAS:SAAS00709852};
	TraesCS1A01G342000			-1.01		emb|CAA59484.1|	PER2_ORYSJ,RecName: Full=Peroxidase 2; EC=1.11.1.7; Flags: Precursor;	A0A1D5RTE6_WHEAT,RecName: Full=Peroxidase {ECO:0000256|SAAS:SAAS00709852}; EC=1.11.1.7 {ECO:0000256|SAAS:SAAS00709852};
	TraesCS1A01G342300			-2.472		ref|XP_020179034.1|	PER2_MAIZE,RecName: Full=Peroxidase 2; EC=1.11.1.7; AltName: Full=Plasma membrane-bound peroxidase 2; Short=pmPOX2; Flags: Precursor;	W4ZNA8_WHEAT,RecName: Full=Peroxidase {ECO:0000256|RuleBase:RU362060, ECO:0000256|SAAS:SAAS00709852}; EC=1.11.1.7 {ECO:0000256|RuleBase:RU362060, ECO:0000256|SAAS:SAAS00709852};
	TraesCS1A01G356100		2.155		1.534	ref|XP_020153900.1|	PER70_MAIZE,RecName: Full=Peroxidase 70; EC=1.11.1.7; AltName: Full=Plasma membrane-bound peroxidase 2b; Short=pmPOX2b; Flags: Precursor;	A0A1D5RRB1_WHEAT,RecName: Full=Peroxidase {ECO:0000256|SAAS:SAAS00709852}; EC=1.11.1.7 {ECO:0000256|SAAS:SAAS00709852};
	TraesCS1B01G095800			-1.279		ref|XP_020154189.1|	PER2_MAIZE,RecName: Full=Peroxidase 2; EC=1.11.1.7; AltName: Full=Plasma membrane-bound peroxidase 2; Short=pmPOX2; Flags: Precursor;	W4ZPZ0_WHEAT,RecName: Full=Peroxidase {ECO:0000256|RuleBase:RU362060, ECO:0000256|SAAS:SAAS00709852}; EC=1.11.1.7 {ECO:0000256|RuleBase:RU362060, ECO:0000256|SAAS:SAAS00709852};
	TraesCS1B01G096200			-1.377		dbj|BAK01904.1|	PER1_ORYSJ,RecName: Full=Peroxidase 1; EC=1.11.1.7; Flags: Precursor;	W5A8K7_WHEAT,RecName: Full=Peroxidase {ECO:0000256|RuleBase:RU362060, ECO:0000256|SAAS:SAAS00709852}; EC=1.11.1.7 {ECO:0000256|RuleBase:RU362060, ECO:0000256|SAAS:SAAS00709852};
	TraesCS1B01G096300			2.852	-2.63	ref|XP_020162083.1|	PER12_ARATH,RecName: Full=Peroxidase 12; Short=Atperox P12; EC=1.11.1.7; AltName: Full=ATP4a; AltName: Full=PRXR6; Flags: Precursor;	W5A9M2_WHEAT,RecName: Full=Peroxidase {ECO:0000256|RuleBase:RU362060, ECO:0000256|SAAS:SAAS00709852}; EC=1.11.1.7 {ECO:0000256|RuleBase:RU362060, ECO:0000256|SAAS:SAAS00709852};
	TraesCS1B01G096600	1.035		2.523	-2.583	gb|EMS35728.1|	PER57_ARATH,RecName: Full=Peroxidase 57; Short=Atperox P57; EC=1.11.1.7; AltName: Full=ATP13a; AltName: Full=PRXR10; Flags: Precursor;	W5AA37_WHEAT,RecName: Full=Peroxidase {ECO:0000256|RuleBase:RU362060, ECO:0000256|SAAS:SAAS00709852}; EC=1.11.1.7 {ECO:0000256|RuleBase:RU362060, ECO:0000256|SAAS:SAAS00709852};
	TraesCS1B01G096800	1.392	1.606	2.098		ref|XP_020187457.1|	PER2_ORYSJ,RecName: Full=Peroxidase 2; EC=1.11.1.7; Flags: Precursor;	A0A1D6D773_WHEAT,RecName: Full=Peroxidase {ECO:0000256|RuleBase:RU362060, ECO:0000256|SAAS:SAAS00709852}; EC=1.11.1.7 {ECO:0000256|RuleBase:RU362060, ECO:0000256|SAAS:SAAS00709852};
	TraesCS1B01G096900	1.945	3.547	1.525	2.64	gb|AFV15806.1|	PRXQ_WHEAT,RecName: Full=Peroxiredoxin Q, chloroplastic; EC=1.11.1.15; AltName: Full=Thioredoxin peroxidase; Flags: Precursor;	W5AAN4_WHEAT,RecName: Full=Peroxidase {ECO:0000256|RuleBase:RU362060, ECO:0000256|SAAS:SAAS00709852}; EC=1.11.1.7 {ECO:0000256|RuleBase:RU362060, ECO:0000256|SAAS:SAAS00709852};
	TraesCS1B01G115000		-4.328			gb|AAW52718.1|	PER2_ORYSI,RecName: Full=Peroxidase 2; EC=1.11.1.7; Flags: Precursor;	W5AA63_WHEAT,RecName: Full=Peroxidase {ECO:0000256|RuleBase:RU362060, ECO:0000256|SAAS:SAAS00709852}; EC=1.11.1.7 {ECO:0000256|RuleBase:RU362060, ECO:0000256|SAAS:SAAS00709852};
	TraesCS1B01G115800		-2.354		-1.316	ref|XP_020170601.1|	PER2_MAIZE,RecName: Full=Peroxidase 2; EC=1.11.1.7; AltName: Full=Plasma membrane-bound peroxidase 2; Short=pmPOX2; Flags: Precursor;	W5AKM7_WHEAT,RecName: Full=Peroxidase {ECO:0000256|RuleBase:RU362060, ECO:0000256|SAAS:SAAS00709852}; EC=1.11.1.7 {ECO:0000256|RuleBase:RU362060, ECO:0000256|SAAS:SAAS00709852};
	TraesCS1B01G115900	-1.587		-2.22		ref|XP_020171643.1|	PER2_MAIZE,RecName: Full=Peroxidase 2; EC=1.11.1.7; AltName: Full=Plasma membrane-bound peroxidase 2; Short=pmPOX2; Flags: Precursor;	W5AB29_WHEAT,RecName: Full=Peroxidase {ECO:0000256|RuleBase:RU362060, ECO:0000256|SAAS:SAAS00709852}; EC=1.11.1.7 {ECO:0000256|RuleBase:RU362060, ECO:0000256|SAAS:SAAS00709852};
	TraesCS1B01G214900			-1.53		gb|EMS60180.1|	PER2_MAIZE,RecName: Full=Peroxidase 2; EC=1.11.1.7; AltName: Full=Plasma membrane-bound peroxidase 2; Short=pmPOX2; Flags: Precursor;	W5AB05_WHEAT,RecName: Full=Peroxidase {ECO:0000256|RuleBase:RU362060, ECO:0000256|SAAS:SAAS00709852}; EC=1.11.1.7 {ECO:0000256|RuleBase:RU362060, ECO:0000256|SAAS:SAAS00709852};
	TraesCS1B01G228400				1.035	ref|XP_020171643.1|	PER2_MAIZE,RecName: Full=Peroxidase 2; EC=1.11.1.7; AltName: Full=Plasma membrane-bound peroxidase 2; Short=pmPOX2; Flags: Precursor;	A0A1D5S7A8_WHEAT,RecName: Full=Peroxidase {ECO:0000256|RuleBase:RU362060, ECO:0000256|SAAS:SAAS00709852}; EC=1.11.1.7 {ECO:0000256|RuleBase:RU362060, ECO:0000256|SAAS:SAAS00709852};
	TraesCS1B01G315100		1.881	-2.299		gb|ACI00841.1|	PER1_ORYSJ,RecName: Full=Peroxidase 1; EC=1.11.1.7; Flags: Precursor;	A0A1D5SF72_WHEAT,RecName: Full=Peroxidase {ECO:0000256|RuleBase:RU362060, ECO:0000256|SAAS:SAAS00709852}; EC=1.11.1.7 {ECO:0000256|RuleBase:RU362060, ECO:0000256|SAAS:SAAS00709852};
	TraesCS1B01G330200			-2.134		ref|XP_020180522.1|	PER1_ORYSJ,RecName: Full=Peroxidase 1; EC=1.11.1.7; Flags: Precursor;	W5A0Z4_WHEAT,RecName: Full=Peroxidase {ECO:0000256|RuleBase:RU362060, ECO:0000256|SAAS:SAAS00709852}; EC=1.11.1.7 {ECO:0000256|RuleBase:RU362060, ECO:0000256|SAAS:SAAS00709852};
	TraesCS1B01G330400		2.206	-2.089		ref|XP_020172968.1|	PER72_ARATH,RecName: Full=Peroxidase 72; Short=Atperox P72; EC=1.11.1.7; AltName: Full=ATP6a; AltName: Full=PRXR8; Flags: Precursor;	A0A1D5S627_WHEAT,RecName: Full=Peroxidase {ECO:0000256|RuleBase:RU362060, ECO:0000256|SAAS:SAAS00709852}; EC=1.11.1.7 {ECO:0000256|RuleBase:RU362060, ECO:0000256|SAAS:SAAS00709852};
	TraesCS1B01G330500		1.165	-3.968		ref|XP_020171643.1|	PER2_MAIZE,RecName: Full=Peroxidase 2; EC=1.11.1.7; AltName: Full=Plasma membrane-bound peroxidase 2; Short=pmPOX2; Flags: Precursor;	A0A0C4BIQ5_WHEAT,RecName: Full=Peroxidase {ECO:0000256|RuleBase:RU362060, ECO:0000256|SAAS:SAAS00709852}; EC=1.11.1.7 {ECO:0000256|RuleBase:RU362060, ECO:0000256|SAAS:SAAS00709852};
	TraesCS1B01G330600	-1.314	1.703	-3.79		ref|XP_020187456.1|	PER2_ORYSJ,RecName: Full=Peroxidase 2; EC=1.11.1.7; Flags: Precursor;	A0A1D6REE2_WHEAT,RecName: Full=Peroxidase {ECO:0000256|RuleBase:RU362060, ECO:0000256|SAAS:SAAS00709852}; EC=1.11.1.7 {ECO:0000256|RuleBase:RU362060, ECO:0000256|SAAS:SAAS00709852};
	TraesCS1B01G330700	-1.448		-5.208		ref|XP_020183855.1|	PER2_MAIZE,RecName: Full=Peroxidase 2; EC=1.11.1.7; AltName: Full=Plasma membrane-bound peroxidase 2; Short=pmPOX2; Flags: Precursor;	C5H4Q1_WHEAT,RecName: Full=Peroxidase {ECO:0000256|RuleBase:RU362060, ECO:0000256|SAAS:SAAS00709852}; EC=1.11.1.7 {ECO:0000256|RuleBase:RU362060, ECO:0000256|SAAS:SAAS00709852};
	TraesCS1B01G330800	-1.328		-4.553		ref|XP_020185338.1|	PER21_ARATH,RecName: Full=Peroxidase 21; Short=Atperox P21; EC=1.11.1.7; AltName: Full=ATP2a/ATP2b; AltName: Full=PRXR5; Flags: Precursor;	C5H4Q1_WHEAT,RecName: Full=Peroxidase {ECO:0000256|RuleBase:RU362060, ECO:0000256|SAAS:SAAS00709852}; EC=1.11.1.7 {ECO:0000256|RuleBase:RU362060, ECO:0000256|SAAS:SAAS00709852};
	TraesCS1B01G331000			-3.266		dbj|BAJ90392.1|	PER2_MAIZE,RecName: Full=Peroxidase 2; EC=1.11.1.7; AltName: Full=Plasma membrane-bound peroxidase 2; Short=pmPOX2; Flags: Precursor;	M8AI04_TRIUA,RecName: Full=Peroxidase {ECO:0000256|RuleBase:RU362060, ECO:0000256|SAAS:SAAS00709852}; EC=1.11.1.7 {ECO:0000256|RuleBase:RU362060, ECO:0000256|SAAS:SAAS00709852};
	TraesCS1B01G331100				1.85	ref|XP_020175209.1|	PER1_ORYSJ,RecName: Full=Peroxidase 1; EC=1.11.1.7; Flags: Precursor;	A0A1D6REE2_WHEAT,RecName: Full=Peroxidase {ECO:0000256|RuleBase:RU362060, ECO:0000256|SAAS:SAAS00709852}; EC=1.11.1.7 {ECO:0000256|RuleBase:RU362060, ECO:0000256|SAAS:SAAS00709852};
	TraesCS1B01G331200		1.107	-2.347		ref|XP_020189657.1|	PER2_MAIZE,RecName: Full=Peroxidase 2; EC=1.11.1.7; AltName: Full=Plasma membrane-bound peroxidase 2; Short=pmPOX2; Flags: Precursor;	M7ZJT9_TRIUA,SubName: Full=Peroxidase 1 {ECO:0000313|EMBL:EMS60387.1, ECO:0000313|EnsemblPlants:TRIUR3_12393-P1};
	TraesCS1B01G331300		2.275		1.321	ref|XP_020159905.1|	PER1_SORBI,RecName: Full=Cationic peroxidase SPC4; EC=1.11.1.7; Flags: Precursor;	A0A1D5SCF1_WHEAT,RecName: Full=Peroxidase {ECO:0000256|RuleBase:RU362060, ECO:0000256|SAAS:SAAS00709852}; EC=1.11.1.7 {ECO:0000256|RuleBase:RU362060, ECO:0000256|SAAS:SAAS00709852};
	TraesCS1B01G354800			-1.05	-1.282	ref|XP_020194370.1|	PER51_ARATH,RecName: Full=Peroxidase 51; Short=Atperox P51; EC=1.11.1.7; AltName: Full=ATP37; Flags: Precursor;	W5A1N3_WHEAT,RecName: Full=Peroxidase {ECO:0000256|RuleBase:RU362060, ECO:0000256|SAAS:SAAS00709852}; EC=1.11.1.7 {ECO:0000256|RuleBase:RU362060, ECO:0000256|SAAS:SAAS00709852};
	TraesCS1B01G354900			-1.163	-1.656	ref|XP_020154845.1|	PER1_ORYSJ,RecName: Full=Peroxidase 1; EC=1.11.1.7; Flags: Precursor;	W4ZNA8_WHEAT,RecName: Full=Peroxidase {ECO:0000256|RuleBase:RU362060, ECO:0000256|SAAS:SAAS00709852}; EC=1.11.1.7 {ECO:0000256|RuleBase:RU362060, ECO:0000256|SAAS:SAAS00709852};
	TraesCS1B01G355000			-1.181	-1.433	gb|EMS60130.1|	PER5_VITVI,RecName: Full=Peroxidase 5 {ECO:0000250|UniProtKB:P22195}; EC=1.11.1.7; Flags: Precursor;	W5A1N2_WHEAT,RecName: Full=Peroxidase {ECO:0000256|RuleBase:RU362060, ECO:0000256|SAAS:SAAS00709852}; EC=1.11.1.7 {ECO:0000256|RuleBase:RU362060, ECO:0000256|SAAS:SAAS00709852};
	TraesCS1B01G355200	-1.34			-2.347	ref|XP_020168340.1|	PER2_MAIZE,RecName: Full=Peroxidase 2; EC=1.11.1.7; AltName: Full=Plasma membrane-bound peroxidase 2; Short=pmPOX2; Flags: Precursor;	W4ZNA8_WHEAT,RecName: Full=Peroxidase {ECO:0000256|RuleBase:RU362060, ECO:0000256|SAAS:SAAS00709852}; EC=1.11.1.7 {ECO:0000256|RuleBase:RU362060, ECO:0000256|SAAS:SAAS00709852};
	TraesCS1B01G355400			-3.462		ref|XP_020170601.1|	PER2_MAIZE,RecName: Full=Peroxidase 2; EC=1.11.1.7; AltName: Full=Plasma membrane-bound peroxidase 2; Short=pmPOX2; Flags: Precursor;	A0A1D5S8A7_WHEAT,RecName: Full=Peroxidase {ECO:0000256|RuleBase:RU362060, ECO:0000256|SAAS:SAAS00709852}; EC=1.11.1.7 {ECO:0000256|RuleBase:RU362060, ECO:0000256|SAAS:SAAS00709852};
	TraesCS1B01G355500		-2.363	-3.318		ref|XP_020170601.1|	PER2_MAIZE,RecName: Full=Peroxidase 2; EC=1.11.1.7; AltName: Full=Plasma membrane-bound peroxidase 2; Short=pmPOX2; Flags: Precursor;	A0A287GA52_HORVV,SubName: Full=Uncharacterized protein {ECO:0000313|EnsemblPlants:HORVU1Hr1G075760.5};
	TraesCS1B01G365300		2.842		1.864	ref|XP_020154839.1|	PER1_ORYSJ,RecName: Full=Peroxidase 1; EC=1.11.1.7; Flags: Precursor;	A0A287GA52_HORVV,SubName: Full=Uncharacterized protein {ECO:0000313|EnsemblPlants:HORVU1Hr1G075760.5};
	TraesCS1D01G080000	-4.647				ref|XP_020179034.1|	PER2_MAIZE,RecName: Full=Peroxidase 2; EC=1.11.1.7; AltName: Full=Plasma membrane-bound peroxidase 2; Short=pmPOX2; Flags: Precursor;	W5A1P8_WHEAT,RecName: Full=Peroxidase {ECO:0000256|RuleBase:RU362060, ECO:0000256|SAAS:SAAS00709852}; EC=1.11.1.7 {ECO:0000256|RuleBase:RU362060, ECO:0000256|SAAS:SAAS00709852};
	TraesCS1D01G080200	-1.205		-3.742		gb|EMS60389.1|	PER1_ORYSJ,RecName: Full=Peroxidase 1; EC=1.11.1.7; Flags: Precursor;	A0A1D5T1X6_WHEAT,RecName: Full=Peroxidase {ECO:0000256|RuleBase:RU362060}; EC=1.11.1.7 {ECO:0000256|RuleBase:RU362060};
	TraesCS1D01G080300			-1.755		ref|XP_020162200.1|	PER12_ARATH,RecName: Full=Peroxidase 12; Short=Atperox P12; EC=1.11.1.7; AltName: Full=ATP4a; AltName: Full=PRXR6; Flags: Precursor;	W5AN72_WHEAT,RecName: Full=Peroxidase {ECO:0000256|RuleBase:RU362060, ECO:0000256|SAAS:SAAS00709852}; EC=1.11.1.7 {ECO:0000256|RuleBase:RU362060, ECO:0000256|SAAS:SAAS00709852};
	TraesCS1D01G080400	1.453	1.235	2.371	-1.104	ref|XP_020172400.1|	PER2_MAIZE,RecName: Full=Peroxidase 2; EC=1.11.1.7; AltName: Full=Plasma membrane-bound peroxidase 2; Short=pmPOX2; Flags: Precursor;	W5AMW4_WHEAT,RecName: Full=Peroxidase {ECO:0000256|RuleBase:RU362060, ECO:0000256|SAAS:SAAS00709852}; EC=1.11.1.7 {ECO:0000256|RuleBase:RU362060, ECO:0000256|SAAS:SAAS00709852};
	TraesCS1D01G080600	1.537		3.081	-3.453	gb|EMS48038.1|	PER4_VITVI,RecName: Full=Peroxidase 4 {ECO:0000250|UniProtKB:Q42578}; EC=1.11.1.7; Flags: Precursor;	W5AN74_WHEAT,RecName: Full=Peroxidase {ECO:0000256|RuleBase:RU362060, ECO:0000256|SAAS:SAAS00709852}; EC=1.11.1.7 {ECO:0000256|RuleBase:RU362060, ECO:0000256|SAAS:SAAS00709852};
	TraesCS1D01G080800			3.235	-3.687	ref|XP_020182718.1|	PER2_MAIZE,RecName: Full=Peroxidase 2; EC=1.11.1.7; AltName: Full=Plasma membrane-bound peroxidase 2; Short=pmPOX2; Flags: Precursor;	W5AK71_WHEAT,RecName: Full=Peroxidase {ECO:0000256|RuleBase:RU362060, ECO:0000256|SAAS:SAAS00709852}; EC=1.11.1.7 {ECO:0000256|RuleBase:RU362060, ECO:0000256|SAAS:SAAS00709852};
	TraesCS1D01G080900	1.644	3.501	1.625	2.401	ref|XP_020189542.1|	PER5_VITVI,RecName: Full=Peroxidase 5 {ECO:0000250|UniProtKB:P22195}; EC=1.11.1.7; Flags: Precursor;	W5AMZ4_WHEAT,RecName: Full=Peroxidase {ECO:0000256|RuleBase:RU362060, ECO:0000256|SAAS:SAAS00709852}; EC=1.11.1.7 {ECO:0000256|RuleBase:RU362060, ECO:0000256|SAAS:SAAS00709852};
	TraesCS1D01G096200		-2.507			ref|XP_020146956.1|	PER52_ARATH,RecName: Full=Peroxidase 52; Short=Atperox P52; EC=1.11.1.7; AltName: Full=ATP49; Flags: Precursor;	A0A1D6RHI4_WHEAT,RecName: Full=Peroxidase {ECO:0000256|RuleBase:RU362060, ECO:0000256|SAAS:SAAS00709852}; EC=1.11.1.7 {ECO:0000256|RuleBase:RU362060, ECO:0000256|SAAS:SAAS00709852};
	TraesCS1D01G096300		-2.027		-1.068	gb|EMS57314.1|	PER2_MAIZE,RecName: Full=Peroxidase 2; EC=1.11.1.7; AltName: Full=Plasma membrane-bound peroxidase 2; Short=pmPOX2; Flags: Precursor;	W5AKM7_WHEAT,RecName: Full=Peroxidase {ECO:0000256|RuleBase:RU362060, ECO:0000256|SAAS:SAAS00709852}; EC=1.11.1.7 {ECO:0000256|RuleBase:RU362060, ECO:0000256|SAAS:SAAS00709852};
	TraesCS1D01G096400	-1.262	3.549	-1.475	1.804	ref|XP_020195957.1|	PER2_MAIZE,RecName: Full=Peroxidase 2; EC=1.11.1.7; AltName: Full=Plasma membrane-bound peroxidase 2; Short=pmPOX2; Flags: Precursor;	W5AMY7_WHEAT,RecName: Full=Peroxidase {ECO:0000256|RuleBase:RU362060, ECO:0000256|SAAS:SAAS00709852}; EC=1.11.1.7 {ECO:0000256|RuleBase:RU362060, ECO:0000256|SAAS:SAAS00709852};
	TraesCS1D01G110600	1.648	1.435	1.15		ref|XP_020190543.1|	PER1_MAIZE,RecName: Full=Peroxidase 1; EC=1.11.1.7; AltName: Full=Plasma membrane-bound peroxidase 1; Short=pmPOX1; Flags: Precursor;	W5AL94_WHEAT,RecName: Full=Peroxidase {ECO:0000256|RuleBase:RU362060, ECO:0000256|SAAS:SAAS00709852}; EC=1.11.1.7 {ECO:0000256|RuleBase:RU362060, ECO:0000256|SAAS:SAAS00709852};
	TraesCS1D01G130200				1.011	ref|XP_020190323.1|	PER4_VITVI,RecName: Full=Peroxidase 4 {ECO:0000250|UniProtKB:Q42578}; EC=1.11.1.7; Flags: Precursor;	W5ALV9_WHEAT,RecName: Full=Peroxidase {ECO:0000256|SAAS:SAAS00709852}; EC=1.11.1.7 {ECO:0000256|SAAS:SAAS00709852};
	TraesCS1D01G203700		1.004			ref|XP_020151388.1|	PER5_VITVI,RecName: Full=Peroxidase 5 {ECO:0000250|UniProtKB:P22195}; EC=1.11.1.7; Flags: Precursor;	W5ANF5_WHEAT,RecName: Full=Peroxidase {ECO:0000256|RuleBase:RU362060, ECO:0000256|SAAS:SAAS00709852}; EC=1.11.1.7 {ECO:0000256|RuleBase:RU362060, ECO:0000256|SAAS:SAAS00709852};
	TraesCS1D01G217500		1.133		1.017	dbj|BAK01904.1|	PER1_ORYSJ,RecName: Full=Peroxidase 1; EC=1.11.1.7; Flags: Precursor;	A0A1D5SWP7_WHEAT,RecName: Full=Peroxidase {ECO:0000256|RuleBase:RU362060, ECO:0000256|SAAS:SAAS00709852}; EC=1.11.1.7 {ECO:0000256|RuleBase:RU362060, ECO:0000256|SAAS:SAAS00709852};
	TraesCS1D01G304100	-2.388	6.245	-10.327	1.473	ref|XP_020155304.1|	PER16_ARATH,RecName: Full=Peroxidase 16; Short=Atperox P16; EC=1.11.1.7; AltName: Full=ATP22a; Flags: Precursor;	A0A1D5SWE2_WHEAT,RecName: Full=Peroxidase {ECO:0000256|RuleBase:RU362060, ECO:0000256|SAAS:SAAS00709852}; EC=1.11.1.7 {ECO:0000256|RuleBase:RU362060, ECO:0000256|SAAS:SAAS00709852};
	TraesCS1D01G304200			-5.137		ref|XP_020195048.1|	PER2_MAIZE,RecName: Full=Peroxidase 2; EC=1.11.1.7; AltName: Full=Plasma membrane-bound peroxidase 2; Short=pmPOX2; Flags: Precursor;	A0A1D5STK1_WHEAT,RecName: Full=Peroxidase {ECO:0000256|RuleBase:RU362060, ECO:0000256|SAAS:SAAS00709852}; EC=1.11.1.7 {ECO:0000256|RuleBase:RU362060, ECO:0000256|SAAS:SAAS00709852};
	TraesCS1D01G304400	-1.742	1.761	-2.675		ref|XP_020198886.1|	PER1_SORBI,RecName: Full=Cationic peroxidase SPC4; EC=1.11.1.7; Flags: Precursor;	W5A0Z4_WHEAT,RecName: Full=Peroxidase {ECO:0000256|RuleBase:RU362060, ECO:0000256|SAAS:SAAS00709852}; EC=1.11.1.7 {ECO:0000256|RuleBase:RU362060, ECO:0000256|SAAS:SAAS00709852};
	TraesCS1D01G304500	-2.552		-3.972		ref|XP_020187456.1|	PER70_MAIZE,RecName: Full=Peroxidase 70; EC=1.11.1.7; AltName: Full=Plasma membrane-bound peroxidase 2b; Short=pmPOX2b; Flags: Precursor;	W5A0Z4_WHEAT,RecName: Full=Peroxidase {ECO:0000256|RuleBase:RU362060, ECO:0000256|SAAS:SAAS00709852}; EC=1.11.1.7 {ECO:0000256|RuleBase:RU362060, ECO:0000256|SAAS:SAAS00709852};
	TraesCS1D01G317700		1.449	-2.142		ref|XP_020165776.1|	PER1_ORYSJ,RecName: Full=Peroxidase 1; EC=1.11.1.7; Flags: Precursor;	W5A0Z4_WHEAT,RecName: Full=Peroxidase {ECO:0000256|RuleBase:RU362060, ECO:0000256|SAAS:SAAS00709852}; EC=1.11.1.7 {ECO:0000256|RuleBase:RU362060, ECO:0000256|SAAS:SAAS00709852};
	TraesCS1D01G317900	-1.077	2.385	-3.765	1.12	ref|XP_020200817.1|	PER2_MAIZE,RecName: Full=Peroxidase 2; EC=1.11.1.7; AltName: Full=Plasma membrane-bound peroxidase 2; Short=pmPOX2; Flags: Precursor;	W5AFB4_WHEAT,RecName: Full=Peroxidase {ECO:0000256|RuleBase:RU362060, ECO:0000256|SAAS:SAAS00709852}; EC=1.11.1.7 {ECO:0000256|RuleBase:RU362060, ECO:0000256|SAAS:SAAS00709852};
	TraesCS1D01G318000		1.453	-2.727		ref|XP_020175924.1|	PER2_MAIZE,RecName: Full=Peroxidase 2; EC=1.11.1.7; AltName: Full=Plasma membrane-bound peroxidase 2; Short=pmPOX2; Flags: Precursor;	M8AI04_TRIUA,RecName: Full=Peroxidase {ECO:0000256|RuleBase:RU362060, ECO:0000256|SAAS:SAAS00709852}; EC=1.11.1.7 {ECO:0000256|RuleBase:RU362060, ECO:0000256|SAAS:SAAS00709852};
	TraesCS1D01G318300	-1.283	2.433	-4.183		gb|EMS60389.1|	PER1_ORYSJ,RecName: Full=Peroxidase 1; EC=1.11.1.7; Flags: Precursor;	M8AI04_TRIUA,RecName: Full=Peroxidase {ECO:0000256|RuleBase:RU362060, ECO:0000256|SAAS:SAAS00709852}; EC=1.11.1.7 {ECO:0000256|RuleBase:RU362060, ECO:0000256|SAAS:SAAS00709852};
	TraesCS1D01G318400		1.292			dbj|BAK01904.1|	PER1_ORYSJ,RecName: Full=Peroxidase 1; EC=1.11.1.7; Flags: Precursor;	M8AI04_TRIUA,RecName: Full=Peroxidase {ECO:0000256|RuleBase:RU362060, ECO:0000256|SAAS:SAAS00709852}; EC=1.11.1.7 {ECO:0000256|RuleBase:RU362060, ECO:0000256|SAAS:SAAS00709852};
	TraesCS1D01G318500		5.354		1.901	gb|EMS47195.1|	PER2_MAIZE,RecName: Full=Peroxidase 2; EC=1.11.1.7; AltName: Full=Plasma membrane-bound peroxidase 2; Short=pmPOX2; Flags: Precursor;	A0A1D5XL32_WHEAT,RecName: Full=Peroxidase {ECO:0000256|RuleBase:RU362060, ECO:0000256|SAAS:SAAS00709852}; EC=1.11.1.7 {ECO:0000256|RuleBase:RU362060, ECO:0000256|SAAS:SAAS00709852};
	TraesCS1D01G318600		2.121	-2.147		ref|XP_020198886.1|	PER1_SORBI,RecName: Full=Cationic peroxidase SPC4; EC=1.11.1.7; Flags: Precursor;	A0A1D6RFS2_WHEAT,RecName: Full=Peroxidase {ECO:0000256|SAAS:SAAS00709852}; EC=1.11.1.7 {ECO:0000256|SAAS:SAAS00709852};
	TraesCS1D01G318700		1.035	-2.151		ref|XP_020175926.1|	PER2_MAIZE,RecName: Full=Peroxidase 2; EC=1.11.1.7; AltName: Full=Plasma membrane-bound peroxidase 2; Short=pmPOX2; Flags: Precursor;	M8AI04_TRIUA,RecName: Full=Peroxidase {ECO:0000256|RuleBase:RU362060, ECO:0000256|SAAS:SAAS00709852}; EC=1.11.1.7 {ECO:0000256|RuleBase:RU362060, ECO:0000256|SAAS:SAAS00709852};
	TraesCS1D01G318800		1.427			ref|XP_020152640.1|	PER1_ORYSJ,RecName: Full=Peroxidase 1; EC=1.11.1.7; Flags: Precursor;	C5H4Q0_WHEAT,RecName: Full=Peroxidase {ECO:0000256|RuleBase:RU362060, ECO:0000256|SAAS:SAAS00709852}; EC=1.11.1.7 {ECO:0000256|RuleBase:RU362060, ECO:0000256|SAAS:SAAS00709852};
	TraesCS1D01G344300				-1.123	ref|XP_020194370.1|	PER50_ARATH,RecName: Full=Peroxidase 50; Short=Atperox P50; EC=1.11.1.7; AltName: Full=ATP9a; AltName: Full=PRXR2; Flags: Precursor;	A0A1D5SU81_WHEAT,RecName: Full=Peroxidase {ECO:0000256|SAAS:SAAS00709852}; EC=1.11.1.7 {ECO:0000256|SAAS:SAAS00709852};
	TraesCS1D01G354100		1.781		1.35	ref|XP_020193303.1|	PER1_ORYSJ,RecName: Full=Peroxidase 1; EC=1.11.1.7; Flags: Precursor;	A0A1D5SWZ9_WHEAT,RecName: Full=Peroxidase {ECO:0000256|RuleBase:RU362060, ECO:0000256|SAAS:SAAS00709852}; EC=1.11.1.7 {ECO:0000256|RuleBase:RU362060, ECO:0000256|SAAS:SAAS00709852};
	TraesCS1D01G402200		2.521			ref|XP_020154849.1|	PER1_ORYSJ,RecName: Full=Peroxidase 1; EC=1.11.1.7; Flags: Precursor;	A0A1D5SYV1_WHEAT,RecName: Full=Peroxidase {ECO:0000256|RuleBase:RU362060, ECO:0000256|SAAS:SAAS00709852}; EC=1.11.1.7 {ECO:0000256|RuleBase:RU362060, ECO:0000256|SAAS:SAAS00709852};
	TraesCS2A01G083900			-4.572		gb|EMS68772.1|	PER2_MAIZE,RecName: Full=Peroxidase 2; EC=1.11.1.7; AltName: Full=Plasma membrane-bound peroxidase 2; Short=pmPOX2; Flags: Precursor;	A0A1D5SRM3_WHEAT,RecName: Full=Peroxidase {ECO:0000256|SAAS:SAAS00709852}; EC=1.11.1.7 {ECO:0000256|SAAS:SAAS00709852};
	TraesCS2A01G107300	-1.265	1.012	-2.8		ref|XP_020146966.1|	PER4_VITVI,RecName: Full=Peroxidase 4 {ECO:0000250|UniProtKB:Q42578}; EC=1.11.1.7; Flags: Precursor;	A0A1D5TSA1_WHEAT,RecName: Full=Peroxidase {ECO:0000256|RuleBase:RU362060, ECO:0000256|SAAS:SAAS00709852}; EC=1.11.1.7 {ECO:0000256|RuleBase:RU362060, ECO:0000256|SAAS:SAAS00709852};
	TraesCS2A01G107600	-1.031		-1.483		emb|CDM84377.1|	PER2_MAIZE,RecName: Full=Peroxidase 2; EC=1.11.1.7; AltName: Full=Plasma membrane-bound peroxidase 2; Short=pmPOX2; Flags: Precursor;	A0A1D5TMJ7_WHEAT,RecName: Full=Peroxidase {ECO:0000256|RuleBase:RU362060, ECO:0000256|SAAS:SAAS00709852}; EC=1.11.1.7 {ECO:0000256|RuleBase:RU362060, ECO:0000256|SAAS:SAAS00709852};
	TraesCS2A01G107800			-1.835		ref|XP_020172968.1|	PER72_ARATH,RecName: Full=Peroxidase 72; Short=Atperox P72; EC=1.11.1.7; AltName: Full=ATP6a; AltName: Full=PRXR8; Flags: Precursor;	Q5I3F5_TRIMO,RecName: Full=Peroxidase {ECO:0000256|RuleBase:RU362060, ECO:0000256|SAAS:SAAS00709852}; EC=1.11.1.7 {ECO:0000256|RuleBase:RU362060, ECO:0000256|SAAS:SAAS00709852};
	TraesCS2A01G108100			-1.018		gb|EMS60222.1|	PER72_ARATH,RecName: Full=Peroxidase 72; Short=Atperox P72; EC=1.11.1.7; AltName: Full=ATP6a; AltName: Full=PRXR8; Flags: Precursor;	B4F6E7_WHEAT,RecName: Full=Peroxidase {ECO:0000256|RuleBase:RU362060, ECO:0000256|SAAS:SAAS00709852}; EC=1.11.1.7 {ECO:0000256|RuleBase:RU362060, ECO:0000256|SAAS:SAAS00709852};
	TraesCS2A01G108200	-2.142		-6.527		dbj|BAK02722.1|	PER70_MAIZE,RecName: Full=Peroxidase 70; EC=1.11.1.7; AltName: Full=Plasma membrane-bound peroxidase 2b; Short=pmPOX2b; Flags: Precursor;	Q41577_WHEAT,RecName: Full=Peroxidase {ECO:0000256|RuleBase:RU362060, ECO:0000256|SAAS:SAAS00709852}; EC=1.11.1.7 {ECO:0000256|RuleBase:RU362060, ECO:0000256|SAAS:SAAS00709852};
	TraesCS2A01G108300	-1.68		-5.682	2.008	ref|XP_020167321.1|	PERA2_ARMRU,RecName: Full=Peroxidase A2; EC=1.11.1.7;	A0A1D5TK91_WHEAT,RecName: Full=Peroxidase {ECO:0000256|RuleBase:RU362060, ECO:0000256|SAAS:SAAS00709852}; EC=1.11.1.7 {ECO:0000256|RuleBase:RU362060, ECO:0000256|SAAS:SAAS00709852};
	TraesCS2A01G108400	-1.487	1.725	-4.662		ref|XP_020181709.1|	PER70_MAIZE,RecName: Full=Peroxidase 70; EC=1.11.1.7; AltName: Full=Plasma membrane-bound peroxidase 2b; Short=pmPOX2b; Flags: Precursor;	W5BL60_WHEAT,RecName: Full=Peroxidase {ECO:0000256|RuleBase:RU362060, ECO:0000256|SAAS:SAAS00709852}; EC=1.11.1.7 {ECO:0000256|RuleBase:RU362060, ECO:0000256|SAAS:SAAS00709852};
	TraesCS2A01G108600		-6.288			ref|XP_020174746.1|	PER2_ORYSJ,RecName: Full=Peroxidase 2; EC=1.11.1.7; Flags: Precursor;	A0A1D5TR63_WHEAT,RecName: Full=Peroxidase {ECO:0000256|SAAS:SAAS00709852}; EC=1.11.1.7 {ECO:0000256|SAAS:SAAS00709852};
	TraesCS2A01G108700		2.762	-4.061		ref|XP_020189657.1|	PER2_MAIZE,RecName: Full=Peroxidase 2; EC=1.11.1.7; AltName: Full=Plasma membrane-bound peroxidase 2; Short=pmPOX2; Flags: Precursor;	Q5I3F4_TRIMO,RecName: Full=Peroxidase {ECO:0000256|RuleBase:RU362060, ECO:0000256|SAAS:SAAS00709852}; EC=1.11.1.7 {ECO:0000256|RuleBase:RU362060, ECO:0000256|SAAS:SAAS00709852};
	TraesCS2A01G147700			-2.169		ref|XP_020167321.1|	PER54_ARATH,RecName: Full=Peroxidase 54; Short=Atperox P54; EC=1.11.1.7; AltName: Full=ATP29a; Flags: Precursor;	A0A1D5TMZ6_WHEAT,RecName: Full=Peroxidase {ECO:0000256|RuleBase:RU362060, ECO:0000256|SAAS:SAAS00709852}; EC=1.11.1.7 {ECO:0000256|RuleBase:RU362060, ECO:0000256|SAAS:SAAS00709852};
	TraesCS2A01G147800		3.127	-1.862	1.151	gb|EMS50723.1|	PER1_ORYSJ,RecName: Full=Peroxidase 1; EC=1.11.1.7; Flags: Precursor;	A0A1D5TRU9_WHEAT,RecName: Full=Peroxidase {ECO:0000256|RuleBase:RU362060, ECO:0000256|SAAS:SAAS00709852}; EC=1.11.1.7 {ECO:0000256|RuleBase:RU362060, ECO:0000256|SAAS:SAAS00709852};
	TraesCS2A01G148200	-1.004		-1.532		gb|EMS52565.1|	PER54_ARATH,RecName: Full=Peroxidase 54; Short=Atperox P54; EC=1.11.1.7; AltName: Full=ATP29a; Flags: Precursor;	W5B033_WHEAT,RecName: Full=Peroxidase {ECO:0000256|RuleBase:RU362060, ECO:0000256|SAAS:SAAS00709852}; EC=1.11.1.7 {ECO:0000256|RuleBase:RU362060, ECO:0000256|SAAS:SAAS00709852};
	TraesCS2A01G148300			-4.659		ref|XP_020187456.1|	PER2_ORYSJ,RecName: Full=Peroxidase 2; EC=1.11.1.7; Flags: Precursor;	A0A1D6RKD1_WHEAT,RecName: Full=Peroxidase {ECO:0000256|SAAS:SAAS00709852}; EC=1.11.1.7 {ECO:0000256|SAAS:SAAS00709852};
	TraesCS2A01G148600	-1.349		-2.358		ref|XP_020175924.1|	PER2_MAIZE,RecName: Full=Peroxidase 2; EC=1.11.1.7; AltName: Full=Plasma membrane-bound peroxidase 2; Short=pmPOX2; Flags: Precursor;	A0A1D5TPP8_WHEAT,SubName: Full=Uncharacterized protein {ECO:0000313|EnsemblPlants:TRIAE_CS42_2AS_TGACv1_113818_AA0361050.1};
	TraesCS2A01G148900	-1.548	1.352	-3.653		ref|XP_020170606.1|	PER2_MAIZE,RecName: Full=Peroxidase 2; EC=1.11.1.7; AltName: Full=Plasma membrane-bound peroxidase 2; Short=pmPOX2; Flags: Precursor;	A0A1D5TM28_WHEAT,RecName: Full=Peroxidase {ECO:0000256|RuleBase:RU362060, ECO:0000256|SAAS:SAAS00709852}; EC=1.11.1.7 {ECO:0000256|RuleBase:RU362060, ECO:0000256|SAAS:SAAS00709852};
	TraesCS2A01G149400	-4.989	1.569	-6.862	-1.057	dbj|BAJ85420.1|	PER51_ARATH,RecName: Full=Peroxidase 51; Short=Atperox P51; EC=1.11.1.7; AltName: Full=ATP37; Flags: Precursor;	A0A1D5TLA8_WHEAT,RecName: Full=Peroxidase {ECO:0000256|RuleBase:RU362060, ECO:0000256|SAAS:SAAS00709852}; EC=1.11.1.7 {ECO:0000256|RuleBase:RU362060, ECO:0000256|SAAS:SAAS00709852};
	TraesCS2A01G229900	-1.984		-5.983		ref|XP_020147209.1|	PER2_MAIZE,RecName: Full=Peroxidase 2; EC=1.11.1.7; AltName: Full=Plasma membrane-bound peroxidase 2; Short=pmPOX2; Flags: Precursor;	W5B4G3_WHEAT,RecName: Full=Peroxidase {ECO:0000256|RuleBase:RU362060, ECO:0000256|SAAS:SAAS00709852}; EC=1.11.1.7 {ECO:0000256|RuleBase:RU362060, ECO:0000256|SAAS:SAAS00709852};
	TraesCS2A01G301000		1.302		1.068	ref|XP_020174599.1|	PER1_SORBI,RecName: Full=Cationic peroxidase SPC4; EC=1.11.1.7; Flags: Precursor;	A0A1D5TIN3_WHEAT,RecName: Full=Peroxidase {ECO:0000256|RuleBase:RU362060, ECO:0000256|SAAS:SAAS00709852}; EC=1.11.1.7 {ECO:0000256|RuleBase:RU362060, ECO:0000256|SAAS:SAAS00709852};
	TraesCS2A01G333500		1.449		1.159	ref|XP_020193295.1|	PER1_ORYSJ,RecName: Full=Peroxidase 1; EC=1.11.1.7; Flags: Precursor;	W5AW06_WHEAT,RecName: Full=Peroxidase {ECO:0000256|RuleBase:RU362060, ECO:0000256|SAAS:SAAS00709852}; EC=1.11.1.7 {ECO:0000256|RuleBase:RU362060, ECO:0000256|SAAS:SAAS00709852};
	TraesCS2A01G355300	1.365	2.593	3.269	3.233	ref|XP_020188336.1|	PER15_IPOBA,RecName: Full=Peroxidase 15 {ECO:0000303|PubMed:17936696}; Short=Prx15 {ECO:0000303|PubMed:17936696}; EC=1.11.1.7; AltName: Full=Anionic peroxidase {ECO:0000303|PubMed:17936696}; Flags: Precursor;	A0A1D5T877_WHEAT,RecName: Full=Peroxidase {ECO:0000256|RuleBase:RU362060, ECO:0000256|SAAS:SAAS00709852}; EC=1.11.1.7 {ECO:0000256|RuleBase:RU362060, ECO:0000256|SAAS:SAAS00709852};
	TraesCS2A01G355800		2.103		2.24	ref|XP_020189589.1|	PER46_ARATH,RecName: Full=Peroxidase 46; Short=Atperox P46; EC=1.11.1.7; AltName: Full=ATP48; Flags: Precursor;	A0A1D5TCL9_WHEAT,RecName: Full=Peroxidase {ECO:0000256|SAAS:SAAS00709852}; EC=1.11.1.7 {ECO:0000256|SAAS:SAAS00709852};
	TraesCS2A01G451400		1.117	-1.121	-1.441	ref|XP_020151346.1|	PER2_MAIZE,RecName: Full=Peroxidase 2; EC=1.11.1.7; AltName: Full=Plasma membrane-bound peroxidase 2; Short=pmPOX2; Flags: Precursor;	W5ARH2_WHEAT,RecName: Full=Peroxidase {ECO:0000256|RuleBase:RU362060, ECO:0000256|SAAS:SAAS00709852}; EC=1.11.1.7 {ECO:0000256|RuleBase:RU362060, ECO:0000256|SAAS:SAAS00709852};
	TraesCS2A01G571300	1.118		1.273	2.22	ref|XP_020189583.1|	PER43_ARATH,RecName: Full=Peroxidase 43; Short=Atperox P43; EC=1.11.1.7; Flags: Precursor;	W5AX04_WHEAT,RecName: Full=Peroxidase {ECO:0000256|RuleBase:RU362060, ECO:0000256|SAAS:SAAS00709852}; EC=1.11.1.7 {ECO:0000256|RuleBase:RU362060, ECO:0000256|SAAS:SAAS00709852};
	TraesCS2A01G571600	4.768		6.887	6.562	emb|CDM84378.1|	PER2_MAIZE,RecName: Full=Peroxidase 2; EC=1.11.1.7; AltName: Full=Plasma membrane-bound peroxidase 2; Short=pmPOX2; Flags: Precursor;	A0A1D6RJM6_WHEAT,RecName: Full=Peroxidase {ECO:0000256|RuleBase:RU362060, ECO:0000256|SAAS:SAAS00709852}; EC=1.11.1.7 {ECO:0000256|RuleBase:RU362060, ECO:0000256|SAAS:SAAS00709852};
	TraesCS2A01G572800		1.528			ref|XP_020164109.1|	PER56_ARATH,RecName: Full=Peroxidase 56; Short=Atperox P56; EC=1.11.1.7; AltName: Full=ATP33; Flags: Precursor;	A0A287JT30_HORVV,RecName: Full=Peroxidase {ECO:0000256|RuleBase:RU362060, ECO:0000256|SAAS:SAAS00709852}; EC=1.11.1.7 {ECO:0000256|RuleBase:RU362060, ECO:0000256|SAAS:SAAS00709852};
	TraesCS2A01G573300		1.105		1.216	ref|XP_020180474.1|	PR2E2_ORYSJ,RecName: Full=Peroxiredoxin-2E-2, chloroplastic; EC=1.11.1.15; AltName: Full=Peroxiredoxin IIE-2; AltName: Full=Thioredoxin peroxidase 2E-2; Flags: Precursor;	A0A1D5TES2_WHEAT,RecName: Full=Peroxidase {ECO:0000256|RuleBase:RU362060, ECO:0000256|SAAS:SAAS00709852}; EC=1.11.1.7 {ECO:0000256|RuleBase:RU362060, ECO:0000256|SAAS:SAAS00709852};
	TraesCS2A01G573400	-1.173		-1.424	-1.377	ref|XP_020167322.1|	PERN_ARMRU,RecName: Full=Peroxidase N; EC=1.11.1.7; AltName: Full=Neutral peroxidase; Flags: Precursor;	W5AWP7_WHEAT,RecName: Full=Peroxidase {ECO:0000256|RuleBase:RU362060, ECO:0000256|SAAS:SAAS00709852}; EC=1.11.1.7 {ECO:0000256|RuleBase:RU362060, ECO:0000256|SAAS:SAAS00709852};
	TraesCS2A01G573700		-1.227			ref|XP_020168340.1|	PER2_MAIZE,RecName: Full=Peroxidase 2; EC=1.11.1.7; AltName: Full=Plasma membrane-bound peroxidase 2; Short=pmPOX2; Flags: Precursor;	A0A1D6RHL9_WHEAT,RecName: Full=Peroxidase {ECO:0000256|RuleBase:RU362060, ECO:0000256|SAAS:SAAS00709852}; EC=1.11.1.7 {ECO:0000256|RuleBase:RU362060, ECO:0000256|SAAS:SAAS00709852};
	TraesCS2A01G573900		-1.872			ref|XP_020185338.1|	PER21_ARATH,RecName: Full=Peroxidase 21; Short=Atperox P21; EC=1.11.1.7; AltName: Full=ATP2a/ATP2b; AltName: Full=PRXR5; Flags: Precursor;	W5AVW1_WHEAT,RecName: Full=Peroxidase {ECO:0000256|RuleBase:RU362060, ECO:0000256|SAAS:SAAS00709852}; EC=1.11.1.7 {ECO:0000256|RuleBase:RU362060, ECO:0000256|SAAS:SAAS00709852};
	TraesCS2B01G098100		-1.585		-2.005	ref|XP_020168166.1|	PER70_MAIZE,RecName: Full=Peroxidase 70; EC=1.11.1.7; AltName: Full=Plasma membrane-bound peroxidase 2b; Short=pmPOX2b; Flags: Precursor;	W5AS89_WHEAT,RecName: Full=Peroxidase {ECO:0000256|RuleBase:RU362060, ECO:0000256|SAAS:SAAS00709852}; EC=1.11.1.7 {ECO:0000256|RuleBase:RU362060, ECO:0000256|SAAS:SAAS00709852};
	TraesCS2B01G098600		-1.892			ref|XP_020162085.1|	PER12_ARATH,RecName: Full=Peroxidase 12; Short=Atperox P12; EC=1.11.1.7; AltName: Full=ATP4a; AltName: Full=PRXR6; Flags: Precursor;	A0A1D6RMT3_WHEAT,RecName: Full=Peroxidase {ECO:0000256|RuleBase:RU362060, ECO:0000256|SAAS:SAAS00709852}; EC=1.11.1.7 {ECO:0000256|RuleBase:RU362060, ECO:0000256|SAAS:SAAS00709852};
	TraesCS2B01G124300		1.416			ref|XP_020172367.1|	APX1_ORYSJ,RecName: Full=L-ascorbate peroxidase 1, cytosolic {ECO:0000305}; Short=APXa {ECO:0000303|Ref.1}; EC=1.11.1.11 {ECO:0000269|PubMed:15685422}; AltName: Full=OsAPx1 {ECO:0000303|PubMed:15599508};	A0A1D5UB87_WHEAT,RecName: Full=Peroxidase {ECO:0000256|RuleBase:RU362060, ECO:0000256|SAAS:SAAS00709852}; EC=1.11.1.7 {ECO:0000256|RuleBase:RU362060, ECO:0000256|SAAS:SAAS00709852};
	TraesCS2B01G124500		-1.173			gb|EMS55662.1|	PER1_ORYSJ,RecName: Full=Peroxidase 1; EC=1.11.1.7; Flags: Precursor;	W5BJQ7_WHEAT,RecName: Full=Peroxidase {ECO:0000256|RuleBase:RU362060, ECO:0000256|SAAS:SAAS00709852}; EC=1.11.1.7 {ECO:0000256|RuleBase:RU362060, ECO:0000256|SAAS:SAAS00709852};
	TraesCS2B01G124800		-2.129			ref|XP_020167323.1|	PERN_ARMRU,RecName: Full=Peroxidase N; EC=1.11.1.7; AltName: Full=Neutral peroxidase; Flags: Precursor;	A0A1D5UFJ6_WHEAT,RecName: Full=Peroxidase {ECO:0000256|SAAS:SAAS00709852}; EC=1.11.1.7 {ECO:0000256|SAAS:SAAS00709852};
	TraesCS2B01G124900	-1.893	1.33	-2.938		ref|XP_020171959.1|	PERP7_BRARR,RecName: Full=Peroxidase P7; EC=1.11.1.7; AltName: Full=TP7;	Q5I3F6_TRIMO,RecName: Full=Peroxidase {ECO:0000256|RuleBase:RU362060, ECO:0000256|SAAS:SAAS00709852}; EC=1.11.1.7 {ECO:0000256|RuleBase:RU362060, ECO:0000256|SAAS:SAAS00709852};
	TraesCS2B01G125600		-1.106			gb|EMS49940.1|	PER12_ARATH,RecName: Full=Peroxidase 12; Short=Atperox P12; EC=1.11.1.7; AltName: Full=ATP4a; AltName: Full=PRXR6; Flags: Precursor;	W5BIK9_WHEAT,RecName: Full=Peroxidase {ECO:0000256|RuleBase:RU362060, ECO:0000256|SAAS:SAAS00709852}; EC=1.11.1.7 {ECO:0000256|RuleBase:RU362060, ECO:0000256|SAAS:SAAS00709852};
	TraesCS2B01G125700	-2.324	1.11	-6.607		ref|XP_020147209.1|	PER5_VITVI,RecName: Full=Peroxidase 5 {ECO:0000250|UniProtKB:P22195}; EC=1.11.1.7; Flags: Precursor;	C6ES53_WHEAT,RecName: Full=Peroxidase {ECO:0000256|RuleBase:RU362060}; EC=1.11.1.7 {ECO:0000256|RuleBase:RU362060};
	TraesCS2B01G125900	-1.278	3.59	-5.174		ref|XP_020170601.1|	PER2_MAIZE,RecName: Full=Peroxidase 2; EC=1.11.1.7; AltName: Full=Plasma membrane-bound peroxidase 2; Short=pmPOX2; Flags: Precursor;	A0A1D6RNA8_WHEAT,RecName: Full=Peroxidase {ECO:0000256|RuleBase:RU362060, ECO:0000256|SAAS:SAAS00709852}; EC=1.11.1.7 {ECO:0000256|RuleBase:RU362060, ECO:0000256|SAAS:SAAS00709852};
	TraesCS2B01G126200	1.341	1.267	2.093		ref|XP_020187463.1|	PER2_ORYSJ,RecName: Full=Peroxidase 2; EC=1.11.1.7; Flags: Precursor;	W5BMB0_WHEAT,RecName: Full=Peroxidase {ECO:0000256|RuleBase:RU362060, ECO:0000256|SAAS:SAAS00709852}; EC=1.11.1.7 {ECO:0000256|RuleBase:RU362060, ECO:0000256|SAAS:SAAS00709852};
	TraesCS2B01G126300	-1.97	2.321	-4.329		ref|XP_020152640.1|	PER1_ORYSJ,RecName: Full=Peroxidase 1; EC=1.11.1.7; Flags: Precursor;	A0A1D5UAY9_WHEAT,RecName: Full=Peroxidase {ECO:0000256|RuleBase:RU362060, ECO:0000256|SAAS:SAAS00709852}; EC=1.11.1.7 {ECO:0000256|RuleBase:RU362060, ECO:0000256|SAAS:SAAS00709852};
	TraesCS2B01G173200		-1.744			ref|XP_020181651.1|	PER47_ARATH,RecName: Full=Peroxidase 47; Short=Atperox P47; EC=1.11.1.7; AltName: Full=ATP32; Flags: Precursor;	A0A1D5UDE0_WHEAT,RecName: Full=Peroxidase {ECO:0000256|RuleBase:RU362060, ECO:0000256|SAAS:SAAS00709852}; EC=1.11.1.7 {ECO:0000256|RuleBase:RU362060, ECO:0000256|SAAS:SAAS00709852};
	TraesCS2B01G173300		1.824	-2.388		ref|XP_020151335.1|	PER2_MAIZE,RecName: Full=Peroxidase 2; EC=1.11.1.7; AltName: Full=Plasma membrane-bound peroxidase 2; Short=pmPOX2; Flags: Precursor;	W5BMF0_WHEAT,RecName: Full=Peroxidase {ECO:0000256|RuleBase:RU362060, ECO:0000256|SAAS:SAAS00709852}; EC=1.11.1.7 {ECO:0000256|RuleBase:RU362060, ECO:0000256|SAAS:SAAS00709852};
	TraesCS2B01G173500		-1.597			ref|XP_020169721.1|	PER64_ARATH,RecName: Full=Peroxidase 64; Short=Atperox P64; EC=1.11.1.7; AltName: Full=ATP17a; AltName: Full=PRXR4; Flags: Precursor;	W5BP71_WHEAT,RecName: Full=Peroxidase {ECO:0000256|RuleBase:RU362060, ECO:0000256|SAAS:SAAS00709852}; EC=1.11.1.7 {ECO:0000256|RuleBase:RU362060, ECO:0000256|SAAS:SAAS00709852};
	TraesCS2B01G173900	-1.535	1.593	-4.069		ref|XP_020172397.1|	PER2_MAIZE,RecName: Full=Peroxidase 2; EC=1.11.1.7; AltName: Full=Plasma membrane-bound peroxidase 2; Short=pmPOX2; Flags: Precursor;	W5BMF3_WHEAT,RecName: Full=Peroxidase {ECO:0000256|SAAS:SAAS00709852}; EC=1.11.1.7 {ECO:0000256|SAAS:SAAS00709852};
	TraesCS2B01G278500				-1.052	gb|EMS64091.1|	PER2_MAIZE,RecName: Full=Peroxidase 2; EC=1.11.1.7; AltName: Full=Plasma membrane-bound peroxidase 2; Short=pmPOX2; Flags: Precursor;	A0A1D5UAW6_WHEAT,RecName: Full=Peroxidase {ECO:0000256|RuleBase:RU362060, ECO:0000256|SAAS:SAAS00709852}; EC=1.11.1.7 {ECO:0000256|RuleBase:RU362060, ECO:0000256|SAAS:SAAS00709852};
	TraesCS2B01G284900		1.788			ref|XP_020153900.1|	PER70_MAIZE,RecName: Full=Peroxidase 70; EC=1.11.1.7; AltName: Full=Plasma membrane-bound peroxidase 2b; Short=pmPOX2b; Flags: Precursor;	W5BAV5_WHEAT,RecName: Full=Peroxidase {ECO:0000256|RuleBase:RU362060, ECO:0000256|SAAS:SAAS00709852}; EC=1.11.1.7 {ECO:0000256|RuleBase:RU362060, ECO:0000256|SAAS:SAAS00709852};
	TraesCS2B01G285000				2.277	ref|XP_020189583.1|	PER43_ARATH,RecName: Full=Peroxidase 43; Short=Atperox P43; EC=1.11.1.7; Flags: Precursor;	W5BH45_WHEAT,RecName: Full=Peroxidase {ECO:0000256|RuleBase:RU362060, ECO:0000256|SAAS:SAAS00709852}; EC=1.11.1.7 {ECO:0000256|RuleBase:RU362060, ECO:0000256|SAAS:SAAS00709852};
	TraesCS2B01G285100	1.043			1.894	ref|XP_020152642.1|	PER1_ORYSJ,RecName: Full=Peroxidase 1; EC=1.11.1.7; Flags: Precursor;	A0A1D5U5B7_WHEAT,RecName: Full=Peroxidase {ECO:0000256|RuleBase:RU362060, ECO:0000256|SAAS:SAAS00709852}; EC=1.11.1.7 {ECO:0000256|RuleBase:RU362060, ECO:0000256|SAAS:SAAS00709852};
	TraesCS2B01G346800		1.13			ref|XP_020191699.1|	PER24_ARATH,RecName: Full=Peroxidase 24; Short=Atperox P24; EC=1.11.1.7; AltName: Full=ATP47; Flags: Precursor;	A0A1D5U5B7_WHEAT,RecName: Full=Peroxidase {ECO:0000256|RuleBase:RU362060, ECO:0000256|SAAS:SAAS00709852}; EC=1.11.1.7 {ECO:0000256|RuleBase:RU362060, ECO:0000256|SAAS:SAAS00709852};
	TraesCS2B01G372500				1.646	ref|XP_020193086.1|	PER19_ARATH,RecName: Full=Peroxidase 19; Short=Atperox P19; EC=1.11.1.7; AltName: Full=ATP51; Flags: Precursor;	F2CTU5_HORVV,RecName: Full=Peroxidase {ECO:0000256|RuleBase:RU362060, ECO:0000256|SAAS:SAAS00709852}; EC=1.11.1.7 {ECO:0000256|RuleBase:RU362060, ECO:0000256|SAAS:SAAS00709852};
	TraesCS2B01G373000		1.584	1.312	2.26	ref|XP_020154839.1|	PER1_ORYSJ,RecName: Full=Peroxidase 1; EC=1.11.1.7; Flags: Precursor;	W5B6M4_WHEAT,RecName: Full=Peroxidase {ECO:0000256|RuleBase:RU362060, ECO:0000256|SAAS:SAAS00709852}; EC=1.11.1.7 {ECO:0000256|RuleBase:RU362060, ECO:0000256|SAAS:SAAS00709852};
	TraesCS2B01G472900		1.2	-1.3	-1.714	ref|XP_020156770.1|	PER1_ORYSJ,RecName: Full=Peroxidase 1; EC=1.11.1.7; Flags: Precursor;	W5BH29_WHEAT,RecName: Full=Peroxidase {ECO:0000256|SAAS:SAAS00709852}; EC=1.11.1.7 {ECO:0000256|SAAS:SAAS00709852};
	TraesCS2B01G499900		-1.414			ref|XP_020198495.1|	PER1_SORBI,RecName: Full=Cationic peroxidase SPC4; EC=1.11.1.7; Flags: Precursor;	W5BBN4_WHEAT,RecName: Full=Peroxidase {ECO:0000256|RuleBase:RU362060, ECO:0000256|SAAS:SAAS00709852}; EC=1.11.1.7 {ECO:0000256|RuleBase:RU362060, ECO:0000256|SAAS:SAAS00709852};
	TraesCS2B01G537700		-3.72		-1.485	gb|EMS60543.1|	PER1_ORYSJ,RecName: Full=Peroxidase 1; EC=1.11.1.7; Flags: Precursor;	M7Z6Q5_TRIUA,RecName: Full=Peroxidase {ECO:0000256|RuleBase:RU362060, ECO:0000256|SAAS:SAAS00709852}; EC=1.11.1.7 {ECO:0000256|RuleBase:RU362060, ECO:0000256|SAAS:SAAS00709852};
	TraesCS2B01G560500				-2.832	ref|XP_020188324.1|	PERN_ARMRU,RecName: Full=Peroxidase N; EC=1.11.1.7; AltName: Full=Neutral peroxidase; Flags: Precursor;	W5BDE0_WHEAT,RecName: Full=Peroxidase {ECO:0000256|RuleBase:RU362060, ECO:0000256|SAAS:SAAS00709852}; EC=1.11.1.7 {ECO:0000256|RuleBase:RU362060, ECO:0000256|SAAS:SAAS00709852};
	TraesCS2B01G613900		-1.931			ref|XP_020188324.1|	PERN_ARMRU,RecName: Full=Peroxidase N; EC=1.11.1.7; AltName: Full=Neutral peroxidase; Flags: Precursor;	W5BAG6_WHEAT,RecName: Full=Peroxidase {ECO:0000256|RuleBase:RU362060, ECO:0000256|SAAS:SAAS00709852}; EC=1.11.1.7 {ECO:0000256|RuleBase:RU362060, ECO:0000256|SAAS:SAAS00709852};
	TraesCS2B01G614000		-1.328	-3.195	-1.411	ref|XP_020151388.1|	PER5_VITVI,RecName: Full=Peroxidase 5 {ECO:0000250|UniProtKB:P22195}; EC=1.11.1.7; Flags: Precursor;	W5BCG4_WHEAT,RecName: Full=Peroxidase {ECO:0000256|RuleBase:RU362060, ECO:0000256|SAAS:SAAS00709852}; EC=1.11.1.7 {ECO:0000256|RuleBase:RU362060, ECO:0000256|SAAS:SAAS00709852};
	TraesCS2B01G614100		1.069			ref|XP_020175927.1|	PER2_MAIZE,RecName: Full=Peroxidase 2; EC=1.11.1.7; AltName: Full=Plasma membrane-bound peroxidase 2; Short=pmPOX2; Flags: Precursor;	W5B735_WHEAT,RecName: Full=Peroxidase {ECO:0000256|RuleBase:RU362060, ECO:0000256|SAAS:SAAS00709852}; EC=1.11.1.7 {ECO:0000256|RuleBase:RU362060, ECO:0000256|SAAS:SAAS00709852};
	TraesCS2B01G614400	-1.666		-2.081	-2.61	ref|XP_020150149.1|	PERX_NICSY,RecName: Full=Lignin-forming anionic peroxidase; EC=1.11.1.7; Flags: Precursor;	W5B7B7_WHEAT,RecName: Full=Peroxidase {ECO:0000256|RuleBase:RU362060, ECO:0000256|SAAS:SAAS00709852}; EC=1.11.1.7 {ECO:0000256|RuleBase:RU362060, ECO:0000256|SAAS:SAAS00709852};
	TraesCS2B01G614500	1.609	1.51	-5.685		gb|EMS56096.1|	PER7_ARATH,RecName: Full=Peroxidase 7; Short=Atperox P7; EC=1.11.1.7; AltName: Full=ATP30; Flags: Precursor;	W5BGQ2_WHEAT,RecName: Full=Peroxidase {ECO:0000256|RuleBase:RU362060, ECO:0000256|SAAS:SAAS00709852}; EC=1.11.1.7 {ECO:0000256|RuleBase:RU362060, ECO:0000256|SAAS:SAAS00709852};
	TraesCS2B01G615000			-2.342	-1.064	ref|XP_020172400.1|	PER2_MAIZE,RecName: Full=Peroxidase 2; EC=1.11.1.7; AltName: Full=Plasma membrane-bound peroxidase 2; Short=pmPOX2; Flags: Precursor;	W5B6V0_WHEAT,RecName: Full=Peroxidase {ECO:0000256|RuleBase:RU362060, ECO:0000256|SAAS:SAAS00709852}; EC=1.11.1.7 {ECO:0000256|RuleBase:RU362060, ECO:0000256|SAAS:SAAS00709852};
	TraesCS2B01G615800	1.083	1.356		1.078	ref|XP_020193294.1|	PER1_ORYSJ,RecName: Full=Peroxidase 1; EC=1.11.1.7; Flags: Precursor;	A0A1D5TUQ6_WHEAT,RecName: Full=Peroxidase {ECO:0000256|RuleBase:RU362060, ECO:0000256|SAAS:SAAS00709852}; EC=1.11.1.7 {ECO:0000256|RuleBase:RU362060, ECO:0000256|SAAS:SAAS00709852};
	TraesCS2B01G615900		-2.79			gb|EMS56641.1|	PER12_ARATH,RecName: Full=Peroxidase 12; Short=Atperox P12; EC=1.11.1.7; AltName: Full=ATP4a; AltName: Full=PRXR6; Flags: Precursor;	A0A1D5TTP6_WHEAT,RecName: Full=Peroxidase {ECO:0000256|RuleBase:RU362060, ECO:0000256|SAAS:SAAS00709852}; EC=1.11.1.7 {ECO:0000256|RuleBase:RU362060, ECO:0000256|SAAS:SAAS00709852};
	TraesCS2B01G616700		-1.897			ref|XP_020197415.1|	PER2_MAIZE,RecName: Full=Peroxidase 2; EC=1.11.1.7; AltName: Full=Plasma membrane-bound peroxidase 2; Short=pmPOX2; Flags: Precursor;	W5BGV0_WHEAT,RecName: Full=Peroxidase {ECO:0000256|RuleBase:RU362060, ECO:0000256|SAAS:SAAS00709852}; EC=1.11.1.7 {ECO:0000256|RuleBase:RU362060, ECO:0000256|SAAS:SAAS00709852};
	TraesCS2D01G107300		1.505			emb|CDM84504.1|	PER3_ARATH,RecName: Full=Peroxidase 3; Short=Atperox P3; EC=1.11.1.7; AltName: Full=ATPRC; AltName: Full=RCI3A; AltName: Full=Rare cold-inducible protein; Flags: Precursor;	W5BCD1_WHEAT,RecName: Full=Peroxidase {ECO:0000256|SAAS:SAAS00709852}; EC=1.11.1.7 {ECO:0000256|SAAS:SAAS00709852};
	TraesCS2D01G107500		-1.398			ref|XP_020183801.1|	PER1_WHEAT,RecName: Full=Peroxidase; EC=1.11.1.7; AltName: Full=WP2; Flags: Precursor;	A0A1D5UYK9_WHEAT,RecName: Full=Peroxidase {ECO:0000256|RuleBase:RU362060, ECO:0000256|SAAS:SAAS00709852}; EC=1.11.1.7 {ECO:0000256|RuleBase:RU362060, ECO:0000256|SAAS:SAAS00709852};
	TraesCS2D01G107800		-4.919		-4.797	ref|XP_020181889.1|	PER1_ORYSJ,RecName: Full=Peroxidase 1; EC=1.11.1.7; Flags: Precursor;	Q43220_WHEAT,RecName: Full=Peroxidase {ECO:0000256|RuleBase:RU362060, ECO:0000256|SAAS:SAAS00709852}; EC=1.11.1.7 {ECO:0000256|RuleBase:RU362060, ECO:0000256|SAAS:SAAS00709852};
	TraesCS2D01G108100		-3.969	2.082		ref|XP_020187323.1|	PER52_ARATH,RecName: Full=Peroxidase 52; Short=Atperox P52; EC=1.11.1.7; AltName: Full=ATP49; Flags: Precursor;	W5C8U5_WHEAT,RecName: Full=Peroxidase {ECO:0000256|RuleBase:RU362060, ECO:0000256|SAAS:SAAS00709852}; EC=1.11.1.7 {ECO:0000256|RuleBase:RU362060, ECO:0000256|SAAS:SAAS00709852};
	TraesCS2D01G108500		-1.962		-3.146	gb|EMS61081.1|	PER1_SORBI,RecName: Full=Cationic peroxidase SPC4; EC=1.11.1.7; Flags: Precursor;	A0A1D5V290_WHEAT,RecName: Full=Peroxidase {ECO:0000256|RuleBase:RU362060, ECO:0000256|SAAS:SAAS00709852}; EC=1.11.1.7 {ECO:0000256|RuleBase:RU362060, ECO:0000256|SAAS:SAAS00709852};
	TraesCS2D01G108600	-1.475	2.057	-3.881		gb|ACI00836.1|	PER1_ORYSJ,RecName: Full=Peroxidase 1; EC=1.11.1.7; Flags: Precursor;	N1QY64_AEGTA,RecName: Full=Peroxidase {ECO:0000256|RuleBase:RU362060, ECO:0000256|SAAS:SAAS00709852}; EC=1.11.1.7 {ECO:0000256|RuleBase:RU362060, ECO:0000256|SAAS:SAAS00709852};
	TraesCS2D01G152600		-1.585			ref|XP_020175927.1|	PER2_MAIZE,RecName: Full=Peroxidase 2; EC=1.11.1.7; AltName: Full=Plasma membrane-bound peroxidase 2; Short=pmPOX2; Flags: Precursor;	A0A1D5V3N8_WHEAT,RecName: Full=Peroxidase {ECO:0000256|RuleBase:RU362060, ECO:0000256|SAAS:SAAS00709852}; EC=1.11.1.7 {ECO:0000256|RuleBase:RU362060, ECO:0000256|SAAS:SAAS00709852};
	TraesCS2D01G152700	-1.138	1.18	-2.727		ref|XP_020179741.1|	PER2_ORYSJ,RecName: Full=Peroxidase 2; EC=1.11.1.7; Flags: Precursor;	M8ASP5_AEGTA,RecName: Full=Peroxidase {ECO:0000256|RuleBase:RU362060, ECO:0000256|SAAS:SAAS00709852}; EC=1.11.1.7 {ECO:0000256|RuleBase:RU362060, ECO:0000256|SAAS:SAAS00709852};
	TraesCS2D01G153000		-2.451			gb|EMS56096.1|	PER7_ARATH,RecName: Full=Peroxidase 7; Short=Atperox P7; EC=1.11.1.7; AltName: Full=ATP30; Flags: Precursor;	W5C9H3_WHEAT,RecName: Full=Peroxidase {ECO:0000256|RuleBase:RU362060, ECO:0000256|SAAS:SAAS00709852}; EC=1.11.1.7 {ECO:0000256|RuleBase:RU362060, ECO:0000256|SAAS:SAAS00709852};
	TraesCS2D01G153100		-1.037			ref|XP_020183443.1|	PER55_ARATH,RecName: Full=Peroxidase 55; Short=Atperox P55; EC=1.11.1.7; AltName: Full=ATP20a; Flags: Precursor;	A0A1D5UWA0_WHEAT,RecName: Full=Peroxidase {ECO:0000256|RuleBase:RU362060, ECO:0000256|SAAS:SAAS00709852}; EC=1.11.1.7 {ECO:0000256|RuleBase:RU362060, ECO:0000256|SAAS:SAAS00709852};
	TraesCS2D01G153200	-2.821		-5.171	-1.217	ref|XP_020194370.1|	PER50_ARATH,RecName: Full=Peroxidase 50; Short=Atperox P50; EC=1.11.1.7; AltName: Full=ATP9a; AltName: Full=PRXR2; Flags: Precursor;	A0A1D5UW99_WHEAT,RecName: Full=Peroxidase {ECO:0000256|SAAS:SAAS00709852}; EC=1.11.1.7 {ECO:0000256|SAAS:SAAS00709852};
	TraesCS2D01G153400			-5.241	-1.888	ref|XP_020198495.1|	PER1_SORBI,RecName: Full=Cationic peroxidase SPC4; EC=1.11.1.7; Flags: Precursor;	A0A1D5UW98_WHEAT,RecName: Full=Peroxidase {ECO:0000256|SAAS:SAAS00709852}; EC=1.11.1.7 {ECO:0000256|SAAS:SAAS00709852};
	TraesCS2D01G153600	-1.084	1.226	-2.555		ref|XP_020151335.1|	PER2_MAIZE,RecName: Full=Peroxidase 2; EC=1.11.1.7; AltName: Full=Plasma membrane-bound peroxidase 2; Short=pmPOX2; Flags: Precursor;	A0A1D5UXK2_WHEAT,RecName: Full=Peroxidase {ECO:0000256|SAAS:SAAS00709852}; EC=1.11.1.7 {ECO:0000256|SAAS:SAAS00709852};
	TraesCS2D01G153800	-1.715	1.243	-4.11		ref|XP_020193835.1|	PER2_MAIZE,RecName: Full=Peroxidase 2; EC=1.11.1.7; AltName: Full=Plasma membrane-bound peroxidase 2; Short=pmPOX2; Flags: Precursor;	A0A1D5UW18_WHEAT,RecName: Full=Peroxidase {ECO:0000256|RuleBase:RU362060, ECO:0000256|SAAS:SAAS00709852}; EC=1.11.1.7 {ECO:0000256|RuleBase:RU362060, ECO:0000256|SAAS:SAAS00709852};
	TraesCS2D01G265000	-2.164		-3.789	-1.652	ref|XP_020181651.1|	PER47_ARATH,RecName: Full=Peroxidase 47; Short=Atperox P47; EC=1.11.1.7; AltName: Full=ATP32; Flags: Precursor;	A0A1D5UW19_WHEAT,RecName: Full=Peroxidase {ECO:0000256|RuleBase:RU362060, ECO:0000256|SAAS:SAAS00709852}; EC=1.11.1.7 {ECO:0000256|RuleBase:RU362060, ECO:0000256|SAAS:SAAS00709852};
	TraesCS2D01G265100		1.02			ref|XP_020179422.1|	PER5_VITVI,RecName: Full=Peroxidase 5 {ECO:0000250|UniProtKB:P22195}; EC=1.11.1.7; Flags: Precursor;	A0A1D6SE15_WHEAT,RecName: Full=Peroxidase {ECO:0000256|RuleBase:RU362060, ECO:0000256|SAAS:SAAS00709852}; EC=1.11.1.7 {ECO:0000256|RuleBase:RU362060, ECO:0000256|SAAS:SAAS00709852};
	TraesCS2D01G265400				1.642	ref|XP_020189583.1|	PER43_ARATH,RecName: Full=Peroxidase 43; Short=Atperox P43; EC=1.11.1.7; Flags: Precursor;	A0A1D5UGX3_WHEAT,RecName: Full=Peroxidase {ECO:0000256|RuleBase:RU362060, ECO:0000256|SAAS:SAAS00709852}; EC=1.11.1.7 {ECO:0000256|RuleBase:RU362060, ECO:0000256|SAAS:SAAS00709852};
	TraesCS2D01G327700		1.17		1.017	ref|XP_020194152.1|	PER57_ARATH,RecName: Full=Peroxidase 57; Short=Atperox P57; EC=1.11.1.7; AltName: Full=ATP13a; AltName: Full=PRXR10; Flags: Precursor;	A0A1D5UGX2_WHEAT,RecName: Full=Peroxidase {ECO:0000256|RuleBase:RU362060, ECO:0000256|SAAS:SAAS00709852}; EC=1.11.1.7 {ECO:0000256|RuleBase:RU362060, ECO:0000256|SAAS:SAAS00709852};
	TraesCS2D01G352500		1.857		2.278	ref|XP_020188943.1|	PER2_MAIZE,RecName: Full=Peroxidase 2; EC=1.11.1.7; AltName: Full=Plasma membrane-bound peroxidase 2; Short=pmPOX2; Flags: Precursor;	F2CTU5_HORVV,RecName: Full=Peroxidase {ECO:0000256|RuleBase:RU362060, ECO:0000256|SAAS:SAAS00709852}; EC=1.11.1.7 {ECO:0000256|RuleBase:RU362060, ECO:0000256|SAAS:SAAS00709852};
	TraesCS2D01G353000	2.521	3.122	2.695	3.773	ref|XP_020187243.1|	PER2_MAIZE,RecName: Full=Peroxidase 2; EC=1.11.1.7; AltName: Full=Plasma membrane-bound peroxidase 2; Short=pmPOX2; Flags: Precursor;	A0A1D5UJY7_WHEAT,RecName: Full=Peroxidase {ECO:0000256|RuleBase:RU362060, ECO:0000256|SAAS:SAAS00709852}; EC=1.11.1.7 {ECO:0000256|RuleBase:RU362060, ECO:0000256|SAAS:SAAS00709852};
	TraesCS2D01G451200		1.196	-1.197	-1.7	ref|XP_020170601.1|	PER2_MAIZE,RecName: Full=Peroxidase 2; EC=1.11.1.7; AltName: Full=Plasma membrane-bound peroxidase 2; Short=pmPOX2; Flags: Precursor;	A0A1D5UU37_WHEAT,RecName: Full=Peroxidase {ECO:0000256|SAAS:SAAS00709852}; EC=1.11.1.7 {ECO:0000256|SAAS:SAAS00709852};
	TraesCS2D01G467000		-1.658			ref|XP_020179447.1|	PER48_ARATH,RecName: Full=Putative Peroxidase 48; Short=Atperox P48; EC=1.11.1.7; Flags: Precursor;	A0A096UN06_WHEAT,RecName: Full=Peroxidase {ECO:0000256|RuleBase:RU362060, ECO:0000256|SAAS:SAAS00709852}; EC=1.11.1.7 {ECO:0000256|RuleBase:RU362060, ECO:0000256|SAAS:SAAS00709852};
	TraesCS2D01G476200		-1.381			ref|XP_020179741.1|	PER2_ORYSJ,RecName: Full=Peroxidase 2; EC=1.11.1.7; Flags: Precursor;	A0A1D5UJB5_WHEAT,RecName: Full=Peroxidase {ECO:0000256|RuleBase:RU362060, ECO:0000256|SAAS:SAAS00709852}; EC=1.11.1.7 {ECO:0000256|RuleBase:RU362060, ECO:0000256|SAAS:SAAS00709852};
	TraesCS2D01G509700		-6.301			ref|XP_020181709.1|	PER70_MAIZE,RecName: Full=Peroxidase 70; EC=1.11.1.7; AltName: Full=Plasma membrane-bound peroxidase 2b; Short=pmPOX2b; Flags: Precursor;	A0A1D5URH5_WHEAT,RecName: Full=Peroxidase {ECO:0000256|RuleBase:RU362060, ECO:0000256|SAAS:SAAS00709852}; EC=1.11.1.7 {ECO:0000256|RuleBase:RU362060, ECO:0000256|SAAS:SAAS00709852};
	TraesCS2D01G511200		-3.389			ref|XP_020162082.1|	PER2_HORVU,RecName: Full=Peroxidase 2; EC=1.11.1.7; Flags: Fragment;	A0A1D5UHM1_WHEAT,RecName: Full=Peroxidase {ECO:0000256|RuleBase:RU362060, ECO:0000256|SAAS:SAAS00709852}; EC=1.11.1.7 {ECO:0000256|RuleBase:RU362060, ECO:0000256|SAAS:SAAS00709852};
	TraesCS2D01G582900			1.297	1.333	ref|XP_020173446.1|	PER1_ORYSJ,RecName: Full=Peroxidase 1; EC=1.11.1.7; Flags: Precursor;	W5BUC5_WHEAT,RecName: Full=Peroxidase {ECO:0000256|RuleBase:RU362060, ECO:0000256|SAAS:SAAS00709852}; EC=1.11.1.7 {ECO:0000256|RuleBase:RU362060, ECO:0000256|SAAS:SAAS00709852};
	TraesCS2D01G583000				1.605	ref|XP_020154839.1|	PER1_ORYSJ,RecName: Full=Peroxidase 1; EC=1.11.1.7; Flags: Precursor;	A0A1D5UL37_WHEAT,RecName: Full=Peroxidase {ECO:0000256|RuleBase:RU362060, ECO:0000256|SAAS:SAAS00709852}; EC=1.11.1.7 {ECO:0000256|RuleBase:RU362060, ECO:0000256|SAAS:SAAS00709852};
	TraesCS2D01G583200	-1.162				ref|XP_020152820.1|	PER12_ARATH,RecName: Full=Peroxidase 12; Short=Atperox P12; EC=1.11.1.7; AltName: Full=ATP4a; AltName: Full=PRXR6; Flags: Precursor;	A0A1D5TTP6_WHEAT,RecName: Full=Peroxidase {ECO:0000256|RuleBase:RU362060, ECO:0000256|SAAS:SAAS00709852}; EC=1.11.1.7 {ECO:0000256|RuleBase:RU362060, ECO:0000256|SAAS:SAAS00709852};
	TraesCS2D01G583700	-2.46		-2.569	-1.02	ref|XP_020146966.1|	PER4_VITVI,RecName: Full=Peroxidase 4 {ECO:0000250|UniProtKB:Q42578}; EC=1.11.1.7; Flags: Precursor;	A0A1D5UIS7_WHEAT,RecName: Full=Peroxidase {ECO:0000256|RuleBase:RU362060, ECO:0000256|SAAS:SAAS00709852}; EC=1.11.1.7 {ECO:0000256|RuleBase:RU362060, ECO:0000256|SAAS:SAAS00709852};
	TraesCS2D01G584000	-1.189				ref|XP_020162086.1|	PER1_SORBI,RecName: Full=Cationic peroxidase SPC4; EC=1.11.1.7; Flags: Precursor;	A0A1D5UG43_WHEAT,RecName: Full=Peroxidase {ECO:0000256|RuleBase:RU362060, ECO:0000256|SAAS:SAAS00709852}; EC=1.11.1.7 {ECO:0000256|RuleBase:RU362060, ECO:0000256|SAAS:SAAS00709852};
	TraesCS2D01G584100	-1.479				ref|XP_020147209.1|	PER5_VITVI,RecName: Full=Peroxidase 5 {ECO:0000250|UniProtKB:P22195}; EC=1.11.1.7; Flags: Precursor;	W5C247_WHEAT,RecName: Full=Peroxidase {ECO:0000256|RuleBase:RU362060, ECO:0000256|SAAS:SAAS00709852}; EC=1.11.1.7 {ECO:0000256|RuleBase:RU362060, ECO:0000256|SAAS:SAAS00709852};
	TraesCS2D01G584600				-1.093	ref|XP_020181651.1|	PER47_ARATH,RecName: Full=Peroxidase 47; Short=Atperox P47; EC=1.11.1.7; AltName: Full=ATP32; Flags: Precursor;	A0A1D5UG47_WHEAT,RecName: Full=Peroxidase {ECO:0000256|RuleBase:RU362060, ECO:0000256|SAAS:SAAS00709852}; EC=1.11.1.7 {ECO:0000256|RuleBase:RU362060, ECO:0000256|SAAS:SAAS00709852};
	TraesCS2D01G584800		-3.799			ref|XP_020167323.1|	PERN_ARMRU,RecName: Full=Peroxidase N; EC=1.11.1.7; AltName: Full=Neutral peroxidase; Flags: Precursor;	A0A1D5UG55_WHEAT,RecName: Full=Peroxidase {ECO:0000256|RuleBase:RU362060, ECO:0000256|SAAS:SAAS00709852}; EC=1.11.1.7 {ECO:0000256|RuleBase:RU362060, ECO:0000256|SAAS:SAAS00709852};
	TraesCS3A01G249200			-2.313	-1.379	ref|XP_020174746.1|	PER52_ARATH,RecName: Full=Peroxidase 52; Short=Atperox P52; EC=1.11.1.7; AltName: Full=ATP49; Flags: Precursor;	A0A1D5UUC1_WHEAT,SubName: Full=Uncharacterized protein {ECO:0000313|EnsemblPlants:TRIAE_CS42_2DL_TGACv1_162892_AA0563770.1};
	TraesCS3A01G297100	4.871	2.579	3.376	3.572	ref|XP_020189589.1|	PER18_ARATH,RecName: Full=Peroxidase 18; Short=Atperox P18; EC=1.11.1.7; Flags: Precursor;	A0A1D5V861_WHEAT,RecName: Full=Peroxidase {ECO:0000256|RuleBase:RU362060, ECO:0000256|SAAS:SAAS00709852}; EC=1.11.1.7 {ECO:0000256|RuleBase:RU362060, ECO:0000256|SAAS:SAAS00709852};
	TraesCS3A01G297200	3.054	2.317	3.647	1.941	ref|XP_020162062.1|	PER2_ORYSJ,RecName: Full=Peroxidase 2; EC=1.11.1.7; Flags: Precursor;	A0A1D5V620_WHEAT,RecName: Full=Peroxidase {ECO:0000256|RuleBase:RU362060, ECO:0000256|SAAS:SAAS00709852}; EC=1.11.1.7 {ECO:0000256|RuleBase:RU362060, ECO:0000256|SAAS:SAAS00709852};
	TraesCS3A01G297300		3.011		6.576	ref|XP_020153900.1|	PER70_MAIZE,RecName: Full=Peroxidase 70; EC=1.11.1.7; AltName: Full=Plasma membrane-bound peroxidase 2b; Short=pmPOX2b; Flags: Precursor;	A0A1D5V9V3_WHEAT,RecName: Full=Peroxidase {ECO:0000256|RuleBase:RU362060, ECO:0000256|SAAS:SAAS00709852}; EC=1.11.1.7 {ECO:0000256|RuleBase:RU362060, ECO:0000256|SAAS:SAAS00709852};
	TraesCS3A01G378900				-1.039	emb|CBH32576.1|	PER2_MAIZE,RecName: Full=Peroxidase 2; EC=1.11.1.7; AltName: Full=Plasma membrane-bound peroxidase 2; Short=pmPOX2; Flags: Precursor;	A0A1D5V9V4_WHEAT,RecName: Full=Peroxidase {ECO:0000256|RuleBase:RU362060, ECO:0000256|SAAS:SAAS00709852}; EC=1.11.1.7 {ECO:0000256|RuleBase:RU362060, ECO:0000256|SAAS:SAAS00709852};
	TraesCS3A01G412400			6.069	-5.283	ref|XP_020183803.1|	PER1_HORVU,RecName: Full=Peroxidase 1; EC=1.11.1.7; Flags: Precursor;	A0A1D5VB78_WHEAT,RecName: Full=Peroxidase {ECO:0000256|RuleBase:RU362060, ECO:0000256|SAAS:SAAS00709852}; EC=1.11.1.7 {ECO:0000256|RuleBase:RU362060, ECO:0000256|SAAS:SAAS00709852};
	TraesCS3A01G412500	1.988		5.777	-2.169	ref|XP_020158168.1|	PER57_ARATH,RecName: Full=Peroxidase 57; Short=Atperox P57; EC=1.11.1.7; AltName: Full=ATP13a; AltName: Full=PRXR10; Flags: Precursor;	N1QP92_AEGTA,RecName: Full=Peroxidase {ECO:0000256|RuleBase:RU362060, ECO:0000256|SAAS:SAAS00709852}; EC=1.11.1.7 {ECO:0000256|RuleBase:RU362060, ECO:0000256|SAAS:SAAS00709852};
	TraesCS3A01G510900		-1.673		-1.029	ref|XP_020162200.1|	PER1_SORBI,RecName: Full=Cationic peroxidase SPC4; EC=1.11.1.7; Flags: Precursor;	A0A1D5V406_WHEAT,RecName: Full=Peroxidase {ECO:0000256|RuleBase:RU362060, ECO:0000256|SAAS:SAAS00709852}; EC=1.11.1.7 {ECO:0000256|RuleBase:RU362060, ECO:0000256|SAAS:SAAS00709852};
	TraesCS3B01G034300		-1.115			ref|XP_020174601.1|	PER1_SORBI,RecName: Full=Cationic peroxidase SPC4; EC=1.11.1.7; Flags: Precursor;	A0A1D6D7R5_WHEAT,RecName: Full=Peroxidase {ECO:0000256|RuleBase:RU362060, ECO:0000256|SAAS:SAAS00709852}; EC=1.11.1.7 {ECO:0000256|RuleBase:RU362060, ECO:0000256|SAAS:SAAS00709852};
	TraesCS3B01G169000		-5.667			dbj|BAK02722.1|	PER70_MAIZE,RecName: Full=Peroxidase 70; EC=1.11.1.7; AltName: Full=Plasma membrane-bound peroxidase 2b; Short=pmPOX2b; Flags: Precursor;	A0A1D5VRK4_WHEAT,RecName: Full=Peroxidase {ECO:0000256|RuleBase:RU362060, ECO:0000256|SAAS:SAAS00709852}; EC=1.11.1.7 {ECO:0000256|RuleBase:RU362060, ECO:0000256|SAAS:SAAS00709852};
	TraesCS3B01G215500		1.053			ref|XP_020154849.1|	PER1_ORYSJ,RecName: Full=Peroxidase 1; EC=1.11.1.7; Flags: Precursor;	A0A077RY28_WHEAT,RecName: Full=Peroxidase {ECO:0000256|RuleBase:RU362060, ECO:0000256|SAAS:SAAS00709852}; EC=1.11.1.7 {ECO:0000256|RuleBase:RU362060, ECO:0000256|SAAS:SAAS00709852};
	TraesCS3B01G272100		1.052		1.679	ref|XP_020155304.1|	PER16_ARATH,RecName: Full=Peroxidase 16; Short=Atperox P16; EC=1.11.1.7; AltName: Full=ATP22a; Flags: Precursor;	A0A1D5WQ86_WHEAT,RecName: Full=Peroxidase {ECO:0000256|RuleBase:RU362060, ECO:0000256|SAAS:SAAS00709852}; EC=1.11.1.7 {ECO:0000256|RuleBase:RU362060, ECO:0000256|SAAS:SAAS00709852};
	TraesCS3B01G278100		-3.051			gb|EMS45814.1|	PER2_MAIZE,RecName: Full=Peroxidase 2; EC=1.11.1.7; AltName: Full=Plasma membrane-bound peroxidase 2; Short=pmPOX2; Flags: Precursor;	A0A0C4B925_WHEAT,RecName: Full=Peroxidase {ECO:0000256|RuleBase:RU362060, ECO:0000256|SAAS:SAAS00709852}; EC=1.11.1.7 {ECO:0000256|RuleBase:RU362060, ECO:0000256|SAAS:SAAS00709852};
	TraesCS3B01G339400	-1.161	1.298	-1.502		ref|XP_020179422.1|	PER5_VITVI,RecName: Full=Peroxidase 5 {ECO:0000250|UniProtKB:P22195}; EC=1.11.1.7; Flags: Precursor;	A0A1D5VS36_WHEAT,RecName: Full=Peroxidase {ECO:0000256|SAAS:SAAS00709852}; EC=1.11.1.7 {ECO:0000256|SAAS:SAAS00709852};
	TraesCS3B01G339500	4.75	3.927	1.021	6.483	ref|XP_020162086.1|	PER1_SORBI,RecName: Full=Cationic peroxidase SPC4; EC=1.11.1.7; Flags: Precursor;	A0A077RUR2_WHEAT,RecName: Full=Peroxidase {ECO:0000256|RuleBase:RU362060, ECO:0000256|SAAS:SAAS00709852}; EC=1.11.1.7 {ECO:0000256|RuleBase:RU362060, ECO:0000256|SAAS:SAAS00709852};
	TraesCS3B01G339700	4.787	3.213			gb|AAM88383.1|	PER1_SORBI,RecName: Full=Cationic peroxidase SPC4; EC=1.11.1.7; Flags: Precursor;	A0A077S0F2_WHEAT,RecName: Full=Peroxidase {ECO:0000256|RuleBase:RU362060, ECO:0000256|SAAS:SAAS00709852}; EC=1.11.1.7 {ECO:0000256|RuleBase:RU362060, ECO:0000256|SAAS:SAAS00709852};
	TraesCS3B01G354000	1.059	1.5			ref|XP_020179743.1|	PER1_ARAHY,RecName: Full=Cationic peroxidase 1; EC=1.11.1.7; AltName: Full=PNPC1; Flags: Precursor;	A0A077S433_WHEAT,RecName: Full=Peroxidase {ECO:0000256|RuleBase:RU362060, ECO:0000256|SAAS:SAAS00709852}; EC=1.11.1.7 {ECO:0000256|RuleBase:RU362060, ECO:0000256|SAAS:SAAS00709852};
	TraesCS3B01G411600	-1.202		-1.92	-1.036	ref|XP_020188324.1|	PERN_ARMRU,RecName: Full=Peroxidase N; EC=1.11.1.7; AltName: Full=Neutral peroxidase; Flags: Precursor;	W5CVX2_WHEAT,RecName: Full=Peroxidase {ECO:0000256|RuleBase:RU362060, ECO:0000256|SAAS:SAAS00709852}; EC=1.11.1.7 {ECO:0000256|RuleBase:RU362060, ECO:0000256|SAAS:SAAS00709852};
	TraesCS3B01G411800		-2.22			gb|ACF70701.1|	PER1_WHEAT,RecName: Full=Peroxidase; EC=1.11.1.7; AltName: Full=WP2; Flags: Precursor;	D8L9M2_WHEAT,RecName: Full=Peroxidase {ECO:0000256|RuleBase:RU362060, ECO:0000256|SAAS:SAAS00709852}; EC=1.11.1.7 {ECO:0000256|RuleBase:RU362060, ECO:0000256|SAAS:SAAS00709852};
	TraesCS3B01G446400		6.63			emb|CDM85502.1|	PER15_IPOBA,RecName: Full=Peroxidase 15 {ECO:0000303|PubMed:17936696}; Short=Prx15 {ECO:0000303|PubMed:17936696}; EC=1.11.1.7; AltName: Full=Anionic peroxidase {ECO:0000303|PubMed:17936696}; Flags: Precursor;	A0A287GA76_HORVV,SubName: Full=Uncharacterized protein {ECO:0000313|EnsemblPlants:HORVU1Hr1G075770.2};
	TraesCS3B01G446500	2.525	-3.301	5.489	-3.205	ref|XP_020187457.1|	PER2_ORYSJ,RecName: Full=Peroxidase 2; EC=1.11.1.7; Flags: Precursor;	N1QP92_AEGTA,RecName: Full=Peroxidase {ECO:0000256|RuleBase:RU362060, ECO:0000256|SAAS:SAAS00709852}; EC=1.11.1.7 {ECO:0000256|RuleBase:RU362060, ECO:0000256|SAAS:SAAS00709852};
	TraesCS3B01G446600			7.944	-4.185	ref|XP_020168166.1|	PER70_MAIZE,RecName: Full=Peroxidase 70; EC=1.11.1.7; AltName: Full=Plasma membrane-bound peroxidase 2b; Short=pmPOX2b; Flags: Precursor;	W5CV57_WHEAT,RecName: Full=Peroxidase {ECO:0000256|RuleBase:RU362060, ECO:0000256|SAAS:SAAS00709852}; EC=1.11.1.7 {ECO:0000256|RuleBase:RU362060, ECO:0000256|SAAS:SAAS00709852};
	TraesCS3B01G446800	3.841	5.553			ref|XP_020189897.1|	PER4_VITVI,RecName: Full=Peroxidase 4 {ECO:0000250|UniProtKB:Q42578}; EC=1.11.1.7; Flags: Precursor;	A0A1D5W601_WHEAT,RecName: Full=Peroxidase {ECO:0000256|RuleBase:RU362060, ECO:0000256|SAAS:SAAS00709852}; EC=1.11.1.7 {ECO:0000256|RuleBase:RU362060, ECO:0000256|SAAS:SAAS00709852};
	TraesCS3B01G461400		-4.206			emb|CDM82231.1|	PER2_MAIZE,RecName: Full=Peroxidase 2; EC=1.11.1.7; AltName: Full=Plasma membrane-bound peroxidase 2; Short=pmPOX2; Flags: Precursor;	A0A077S2R5_WHEAT,RecName: Full=Peroxidase {ECO:0000256|RuleBase:RU362060, ECO:0000256|SAAS:SAAS00709852}; EC=1.11.1.7 {ECO:0000256|RuleBase:RU362060, ECO:0000256|SAAS:SAAS00709852};
	TraesCS3B01G577900				2.606	ref|XP_020151834.1|	PER11_ARATH,RecName: Full=Peroxidase 11; Short=Atperox P11; EC=1.11.1.7; AltName: Full=ATP23a/ATP23b; Flags: Precursor;	A0A077S382_WHEAT,RecName: Full=Peroxidase {ECO:0000256|RuleBase:RU362060}; EC=1.11.1.7 {ECO:0000256|RuleBase:RU362060};
	TraesCS3B01G578600		-1.499	-2.69		ref|XP_020152640.1|	PER1_ORYSJ,RecName: Full=Peroxidase 1; EC=1.11.1.7; Flags: Precursor;	A0A080YU48_WHEAT,RecName: Full=Peroxidase {ECO:0000256|RuleBase:RU362060, ECO:0000256|SAAS:SAAS00709852}; EC=1.11.1.7 {ECO:0000256|RuleBase:RU362060, ECO:0000256|SAAS:SAAS00709852};
	TraesCS3D01G244200		1.257		1.301	ref|XP_020173446.1|	PER1_ORYSJ,RecName: Full=Peroxidase 1; EC=1.11.1.7; Flags: Precursor;	A0A1D5W602_WHEAT,RecName: Full=Peroxidase {ECO:0000256|RuleBase:RU362060, ECO:0000256|SAAS:SAAS00709852}; EC=1.11.1.7 {ECO:0000256|RuleBase:RU362060, ECO:0000256|SAAS:SAAS00709852};
	TraesCS3D01G305000		2.318	-2.76	1.757	ref|XP_020180046.1|	PER39_ARATH,RecName: Full=Peroxidase 39; Short=Atperox P39; EC=1.11.1.7; AltName: Full=ATP19a; Flags: Precursor;	A0A1D5WFP1_WHEAT,RecName: Full=Peroxidase {ECO:0000256|RuleBase:RU362060, ECO:0000256|SAAS:SAAS00709852}; EC=1.11.1.7 {ECO:0000256|RuleBase:RU362060, ECO:0000256|SAAS:SAAS00709852};
	TraesCS3D01G305100	-1.58	1.969	-2.211	1.821	gb|EMS60387.1|	PER1_ORYSJ,RecName: Full=Peroxidase 1; EC=1.11.1.7; Flags: Precursor;	M8CY71_AEGTA,RecName: Full=Peroxidase {ECO:0000256|RuleBase:RU362060, ECO:0000256|SAAS:SAAS00709852}; EC=1.11.1.7 {ECO:0000256|RuleBase:RU362060, ECO:0000256|SAAS:SAAS00709852};
	TraesCS3D01G305200		5.08	3.972	4.988	ref|XP_020188336.1|	PER53_ARATH,RecName: Full=Peroxidase 53; Short=Atperox P53; EC=1.11.1.7; AltName: Full=ATPA2; Flags: Precursor;	M8CY71_AEGTA,RecName: Full=Peroxidase {ECO:0000256|RuleBase:RU362060, ECO:0000256|SAAS:SAAS00709852}; EC=1.11.1.7 {ECO:0000256|RuleBase:RU362060, ECO:0000256|SAAS:SAAS00709852};
	TraesCS3D01G305300	5.231	2.695	4.883	2.817	gb|EMS64081.1|	PER1_ORYSJ,RecName: Full=Peroxidase 1; EC=1.11.1.7; Flags: Precursor;	A0A1D5WJK4_WHEAT,RecName: Full=Peroxidase {ECO:0000256|RuleBase:RU362060, ECO:0000256|SAAS:SAAS00709852}; EC=1.11.1.7 {ECO:0000256|RuleBase:RU362060, ECO:0000256|SAAS:SAAS00709852};
	TraesCS3D01G305400	5.046	4.278	3.246	3.965	ref|XP_020153900.1|	PER70_MAIZE,RecName: Full=Peroxidase 70; EC=1.11.1.7; AltName: Full=Plasma membrane-bound peroxidase 2b; Short=pmPOX2b; Flags: Precursor;	A0A1D5WFR9_WHEAT,RecName: Full=Peroxidase {ECO:0000256|RuleBase:RU362060, ECO:0000256|SAAS:SAAS00709852}; EC=1.11.1.7 {ECO:0000256|RuleBase:RU362060, ECO:0000256|SAAS:SAAS00709852};
	TraesCS3D01G318500	1.034	1.52			ref|XP_020179743.1|	PER1_ARAHY,RecName: Full=Cationic peroxidase 1; EC=1.11.1.7; AltName: Full=PNPC1; Flags: Precursor;	A0A1D5WFR8_WHEAT,SubName: Full=Uncharacterized protein {ECO:0000313|EnsemblPlants:TRIAE_CS42_3DL_TGACv1_249627_AA0852920.1};
	TraesCS3D01G406900			4.572	-5.636	gb|EMS53646.1|	PER52_ARATH,RecName: Full=Peroxidase 52; Short=Atperox P52; EC=1.11.1.7; AltName: Full=ATP49; Flags: Precursor;	A0A1D5WN95_WHEAT,RecName: Full=Peroxidase {ECO:0000256|RuleBase:RU362060, ECO:0000256|SAAS:SAAS00709852}; EC=1.11.1.7 {ECO:0000256|RuleBase:RU362060, ECO:0000256|SAAS:SAAS00709852};
	TraesCS3D01G407000	2.763	4.321			ref|XP_020189897.1|	PER4_VITVI,RecName: Full=Peroxidase 4 {ECO:0000250|UniProtKB:Q42578}; EC=1.11.1.7; Flags: Precursor;	N1QP92_AEGTA,RecName: Full=Peroxidase {ECO:0000256|RuleBase:RU362060, ECO:0000256|SAAS:SAAS00709852}; EC=1.11.1.7 {ECO:0000256|RuleBase:RU362060, ECO:0000256|SAAS:SAAS00709852};
	TraesCS3D01G407100		3.184			gb|AAW52721.1|	PER17_ARATH,RecName: Full=Peroxidase 17; Short=Atperox P17; EC=1.11.1.7; AltName: Full=ATP25a; Flags: Precursor;	A0A1D5WPW9_WHEAT,RecName: Full=Peroxidase {ECO:0000256|RuleBase:RU362060, ECO:0000256|SAAS:SAAS00709852}; EC=1.11.1.7 {ECO:0000256|RuleBase:RU362060, ECO:0000256|SAAS:SAAS00709852};
	TraesCS3D01G407200		7.892			ref|XP_020188335.1|	PER54_ARATH,RecName: Full=Peroxidase 54; Short=Atperox P54; EC=1.11.1.7; AltName: Full=ATP29a; Flags: Precursor;	A0A1D5WPW8_WHEAT,RecName: Full=Peroxidase {ECO:0000256|RuleBase:RU362060, ECO:0000256|SAAS:SAAS00709852}; EC=1.11.1.7 {ECO:0000256|RuleBase:RU362060, ECO:0000256|SAAS:SAAS00709852};
	TraesCS3D01G516900				2.51	emb|CDM86903.1|	PER1_SORBI,RecName: Full=Cationic peroxidase SPC4; EC=1.11.1.7; Flags: Precursor;	R7WEW1_AEGTA,RecName: Full=Peroxidase {ECO:0000256|RuleBase:RU362060, ECO:0000256|SAAS:SAAS00709852}; EC=1.11.1.7 {ECO:0000256|RuleBase:RU362060, ECO:0000256|SAAS:SAAS00709852};
	TraesCS3D01G518200		-2.047			gb|AAW52716.1|	PER1_HORVU,RecName: Full=Peroxidase 1; EC=1.11.1.7; Flags: Precursor;	A0A1D5WFB5_WHEAT,RecName: Full=Peroxidase {ECO:0000256|SAAS:SAAS00709852}; EC=1.11.1.7 {ECO:0000256|SAAS:SAAS00709852};
	TraesCS4A01G076600		-1.732		-1.034	ref|XP_020182769.1|	PER1_SORBI,RecName: Full=Cationic peroxidase SPC4; EC=1.11.1.7; Flags: Precursor;	A0A1D6D7R5_WHEAT,RecName: Full=Peroxidase {ECO:0000256|RuleBase:RU362060, ECO:0000256|SAAS:SAAS00709852}; EC=1.11.1.7 {ECO:0000256|RuleBase:RU362060, ECO:0000256|SAAS:SAAS00709852};
	TraesCS4A01G076700		3.122		3.559	gb|EMS48400.1|	PER2_MAIZE,RecName: Full=Peroxidase 2; EC=1.11.1.7; AltName: Full=Plasma membrane-bound peroxidase 2; Short=pmPOX2; Flags: Precursor;	W5E0T0_WHEAT,RecName: Full=Peroxidase {ECO:0000256|RuleBase:RU362060, ECO:0000256|SAAS:SAAS00709852}; EC=1.11.1.7 {ECO:0000256|RuleBase:RU362060, ECO:0000256|SAAS:SAAS00709852};
	TraesCS4A01G076900	1.873		2.901	-2.259	ref|XP_020187463.1|	PER2_ORYSJ,RecName: Full=Peroxidase 2; EC=1.11.1.7; Flags: Precursor;	A0A1D5XET1_WHEAT,RecName: Full=Peroxidase {ECO:0000256|RuleBase:RU362060, ECO:0000256|SAAS:SAAS00709852}; EC=1.11.1.7 {ECO:0000256|RuleBase:RU362060, ECO:0000256|SAAS:SAAS00709852};
	TraesCS4A01G133900				1.11	ref|XP_020194369.1|	PER35_ARATH,RecName: Full=Peroxidase 35; Short=Atperox P35; EC=1.11.1.7; AltName: Full=ATP21a; Flags: Precursor;	W5DWU6_WHEAT,RecName: Full=Peroxidase {ECO:0000256|RuleBase:RU362060, ECO:0000256|SAAS:SAAS00709852}; EC=1.11.1.7 {ECO:0000256|RuleBase:RU362060, ECO:0000256|SAAS:SAAS00709852};
	TraesCS4A01G136600	2.923	4.396	3.349	2.457	ref|XP_020180441.1|	PER1_SORBI,RecName: Full=Cationic peroxidase SPC4; EC=1.11.1.7; Flags: Precursor;	W5DXB2_WHEAT,RecName: Full=Peroxidase {ECO:0000256|RuleBase:RU362060, ECO:0000256|SAAS:SAAS00709852}; EC=1.11.1.7 {ECO:0000256|RuleBase:RU362060, ECO:0000256|SAAS:SAAS00709852};
	TraesCS4A01G196000	3.448	2.742	3.339		ref|XP_020179032.1|	PER5_VITVI,RecName: Full=Peroxidase 5 {ECO:0000250|UniProtKB:P22195}; EC=1.11.1.7; Flags: Precursor;	W5DYJ7_WHEAT,RecName: Full=Peroxidase {ECO:0000256|RuleBase:RU362060, ECO:0000256|SAAS:SAAS00709852}; EC=1.11.1.7 {ECO:0000256|RuleBase:RU362060, ECO:0000256|SAAS:SAAS00709852};
	TraesCS4A01G196300	2.678	4.766			ref|XP_020189897.1|	PER4_VITVI,RecName: Full=Peroxidase 4 {ECO:0000250|UniProtKB:Q42578}; EC=1.11.1.7; Flags: Precursor;	W5DS97_WHEAT,RecName: Full=Peroxidase {ECO:0000256|RuleBase:RU362060, ECO:0000256|SAAS:SAAS00709852}; EC=1.11.1.7 {ECO:0000256|RuleBase:RU362060, ECO:0000256|SAAS:SAAS00709852};
	TraesCS4A01G196400	2.819	3.533			ref|XP_020164797.1|	PER15_IPOBA,RecName: Full=Peroxidase 15 {ECO:0000303|PubMed:17936696}; Short=Prx15 {ECO:0000303|PubMed:17936696}; EC=1.11.1.7; AltName: Full=Anionic peroxidase {ECO:0000303|PubMed:17936696}; Flags: Precursor;	W5DTX9_WHEAT,RecName: Full=Peroxidase {ECO:0000256|RuleBase:RU362060, ECO:0000256|SAAS:SAAS00709852}; EC=1.11.1.7 {ECO:0000256|RuleBase:RU362060, ECO:0000256|SAAS:SAAS00709852};
	TraesCS4A01G235800		2.536	-2.857	2.302	ref|XP_020151834.1|	PER11_ARATH,RecName: Full=Peroxidase 11; Short=Atperox P11; EC=1.11.1.7; AltName: Full=ATP23a/ATP23b; Flags: Precursor;	A0A1D5X7K4_WHEAT,RecName: Full=Peroxidase {ECO:0000256|RuleBase:RU362060, ECO:0000256|SAAS:SAAS00709852}; EC=1.11.1.7 {ECO:0000256|RuleBase:RU362060, ECO:0000256|SAAS:SAAS00709852};
	TraesCS4A01G379400	-1.643			-4.379	emb|CDM85519.1|	PER15_IPOBA,RecName: Full=Peroxidase 15 {ECO:0000303|PubMed:17936696}; Short=Prx15 {ECO:0000303|PubMed:17936696}; EC=1.11.1.7; AltName: Full=Anionic peroxidase {ECO:0000303|PubMed:17936696}; Flags: Precursor;	A0A1D5X1T5_WHEAT,RecName: Full=Peroxidase {ECO:0000256|RuleBase:RU362060, ECO:0000256|SAAS:SAAS00709852}; EC=1.11.1.7 {ECO:0000256|RuleBase:RU362060, ECO:0000256|SAAS:SAAS00709852};
	TraesCS4A01G394900		1.365	-2.457		ref|XP_020151347.1|	PER2_MAIZE,RecName: Full=Peroxidase 2; EC=1.11.1.7; AltName: Full=Plasma membrane-bound peroxidase 2; Short=pmPOX2; Flags: Precursor;	W5DPL0_WHEAT,RecName: Full=Peroxidase {ECO:0000256|RuleBase:RU362060, ECO:0000256|SAAS:SAAS00709852}; EC=1.11.1.7 {ECO:0000256|RuleBase:RU362060, ECO:0000256|SAAS:SAAS00709852};
	TraesCS4A01G443000	-2.309				ref|XP_020185705.1|	PER2_MAIZE,RecName: Full=Peroxidase 2; EC=1.11.1.7; AltName: Full=Plasma membrane-bound peroxidase 2; Short=pmPOX2; Flags: Precursor;	A0A1D5WXF5_WHEAT,RecName: Full=Peroxidase {ECO:0000256|RuleBase:RU362060, ECO:0000256|SAAS:SAAS00709852}; EC=1.11.1.7 {ECO:0000256|RuleBase:RU362060, ECO:0000256|SAAS:SAAS00709852};
	TraesCS4B01G118900	2.702	1.204	3.799		ref|XP_020177450.1|	PER4_VITVI,RecName: Full=Peroxidase 4 {ECO:0000250|UniProtKB:Q42578}; EC=1.11.1.7; Flags: Precursor;	A0A1D5WZD8_WHEAT,RecName: Full=Peroxidase {ECO:0000256|RuleBase:RU362060, ECO:0000256|SAAS:SAAS00709852}; EC=1.11.1.7 {ECO:0000256|RuleBase:RU362060, ECO:0000256|SAAS:SAAS00709852};
	TraesCS4B01G168100	2.49	4.141	2.056		ref|XP_020146954.1|	PER4_VITVI,RecName: Full=Peroxidase 4 {ECO:0000250|UniProtKB:Q42578}; EC=1.11.1.7; Flags: Precursor;	A0A1D5Y926_WHEAT,SubName: Full=Peroxidase {ECO:0000313|EnsemblPlants:TRIAE_CS42_4DS_TGACv1_362148_AA1177240.2};
	TraesCS4B01G197900		1.201			ref|XP_020162088.1|	PER12_ARATH,RecName: Full=Peroxidase 12; Short=Atperox P12; EC=1.11.1.7; AltName: Full=ATP4a; AltName: Full=PRXR6; Flags: Precursor;	A0A1D6DK15_WHEAT,RecName: Full=Peroxidase {ECO:0000256|RuleBase:RU362060, ECO:0000256|SAAS:SAAS00709852}; EC=1.11.1.7 {ECO:0000256|RuleBase:RU362060, ECO:0000256|SAAS:SAAS00709852};
	TraesCS4B01G232800		5.568	-1.382	3.073	ref|XP_020180046.1|	PER39_ARATH,RecName: Full=Peroxidase 39; Short=Atperox P39; EC=1.11.1.7; AltName: Full=ATP19a; Flags: Precursor;	M0X2A2_HORVV,SubName: Full=Uncharacterized protein {ECO:0000313|EnsemblPlants:HORVU4Hr1G057170.5};
	TraesCS4B01G233000			2.813	-5.46	ref|XP_020189959.1|	PER15_IPOBA,RecName: Full=Peroxidase 15 {ECO:0000303|PubMed:17936696}; Short=Prx15 {ECO:0000303|PubMed:17936696}; EC=1.11.1.7; AltName: Full=Anionic peroxidase {ECO:0000303|PubMed:17936696}; Flags: Precursor;	A0A1D5XIH9_WHEAT,RecName: Full=Peroxidase {ECO:0000256|RuleBase:RU362060, ECO:0000256|SAAS:SAAS00709852}; EC=1.11.1.7 {ECO:0000256|RuleBase:RU362060, ECO:0000256|SAAS:SAAS00709852};
	TraesCS4B01G347600		-1.422		-1.552	ref|XP_020201618.1|	PER1_ORYSJ,RecName: Full=Peroxidase 1; EC=1.11.1.7; Flags: Precursor;	A0A1D5XJY6_WHEAT,RecName: Full=Peroxidase {ECO:0000256|RuleBase:RU362060, ECO:0000256|SAAS:SAAS00709852}; EC=1.11.1.7 {ECO:0000256|RuleBase:RU362060, ECO:0000256|SAAS:SAAS00709852};
	TraesCS4B01G347700		1.493			ref|XP_020173446.1|	PER1_ORYSJ,RecName: Full=Peroxidase 1; EC=1.11.1.7; Flags: Precursor;	A0A1D5XHX0_WHEAT,RecName: Full=Peroxidase {ECO:0000256|RuleBase:RU362060, ECO:0000256|SAAS:SAAS00709852}; EC=1.11.1.7 {ECO:0000256|RuleBase:RU362060, ECO:0000256|SAAS:SAAS00709852};
	TraesCS4B01G385000	-3.182		-6.649	-1.763	gb|EMS61081.1|	PER66_MAIZE,RecName: Full=Peroxidase 66; EC=1.11.1.7; AltName: Full=Plasma membrane-bound peroxidase 3-2; Short=pmPOX3-2; Flags: Precursor;	A0A1D5XHX2_WHEAT,RecName: Full=Peroxidase {ECO:0000256|RuleBase:RU362060, ECO:0000256|SAAS:SAAS00709852}; EC=1.11.1.7 {ECO:0000256|RuleBase:RU362060, ECO:0000256|SAAS:SAAS00709852};
	TraesCS4D01G116600	3.22	1.049	3.505		ref|XP_020146954.1|	PER4_VITVI,RecName: Full=Peroxidase 4 {ECO:0000250|UniProtKB:Q42578}; EC=1.11.1.7; Flags: Precursor;	A0A1D5XGR8_WHEAT,RecName: Full=Peroxidase {ECO:0000256|RuleBase:RU362060, ECO:0000256|SAAS:SAAS00709852}; EC=1.11.1.7 {ECO:0000256|RuleBase:RU362060, ECO:0000256|SAAS:SAAS00709852};
	TraesCS4D01G116700	3.666	4.76			ref|XP_020164794.1|	PER15_IPOBA,RecName: Full=Peroxidase 15 {ECO:0000303|PubMed:17936696}; Short=Prx15 {ECO:0000303|PubMed:17936696}; EC=1.11.1.7; AltName: Full=Anionic peroxidase {ECO:0000303|PubMed:17936696}; Flags: Precursor;	A0A1D5Y925_WHEAT,RecName: Full=Peroxidase {ECO:0000256|RuleBase:RU362060, ECO:0000256|SAAS:SAAS00709852}; EC=1.11.1.7 {ECO:0000256|RuleBase:RU362060, ECO:0000256|SAAS:SAAS00709852};
	TraesCS4D01G117100	2.364	1.925	1.636		gb|AAW52722.1|	PER1_MAIZE,RecName: Full=Peroxidase 1; EC=1.11.1.7; AltName: Full=Plasma membrane-bound peroxidase 1; Short=pmPOX1; Flags: Precursor;	A0A1D5Y6B7_WHEAT,RecName: Full=Peroxidase {ECO:0000256|RuleBase:RU362060, ECO:0000256|SAAS:SAAS00709852}; EC=1.11.1.7 {ECO:0000256|RuleBase:RU362060, ECO:0000256|SAAS:SAAS00709852};
	TraesCS4D01G170600	1.758	3.21	1.503	1.369	ref|XP_020167824.1|	GPX1_ARATH,RecName: Full=Phospholipid hydroperoxide glutathione peroxidase 1, chloroplastic; Short=PHGPx; EC=1.11.1.12; Flags: Precursor;	W5ERP5_WHEAT,RecName: Full=Peroxidase {ECO:0000256|RuleBase:RU362060, ECO:0000256|SAAS:SAAS00709852}; EC=1.11.1.7 {ECO:0000256|RuleBase:RU362060, ECO:0000256|SAAS:SAAS00709852};
	TraesCS4D01G233900		-2.032			ref|XP_020182769.1|	PER1_SORBI,RecName: Full=Cationic peroxidase SPC4; EC=1.11.1.7; Flags: Precursor;	W5EMS7_WHEAT,RecName: Full=Peroxidase {ECO:0000256|RuleBase:RU362060, ECO:0000256|SAAS:SAAS00709852}; EC=1.11.1.7 {ECO:0000256|RuleBase:RU362060, ECO:0000256|SAAS:SAAS00709852};
	TraesCS4D01G234000		6.305	-2.05	5.842	emb|CDM84378.1|	PER2_MAIZE,RecName: Full=Peroxidase 2; EC=1.11.1.7; AltName: Full=Plasma membrane-bound peroxidase 2; Short=pmPOX2; Flags: Precursor;	W5ENC6_WHEAT,RecName: Full=Peroxidase {ECO:0000256|RuleBase:RU362060, ECO:0000256|SAAS:SAAS00709852}; EC=1.11.1.7 {ECO:0000256|RuleBase:RU362060, ECO:0000256|SAAS:SAAS00709852};
	TraesCS4D01G234200	7.232	6.92			ref|XP_020189959.1|	PER15_IPOBA,RecName: Full=Peroxidase 15 {ECO:0000303|PubMed:17936696}; Short=Prx15 {ECO:0000303|PubMed:17936696}; EC=1.11.1.7; AltName: Full=Anionic peroxidase {ECO:0000303|PubMed:17936696}; Flags: Precursor;	A0A1D5XXW1_WHEAT,RecName: Full=Peroxidase {ECO:0000256|RuleBase:RU362060, ECO:0000256|SAAS:SAAS00709852}; EC=1.11.1.7 {ECO:0000256|RuleBase:RU362060, ECO:0000256|SAAS:SAAS00709852};
	TraesCS4D01G342500		-1.066			gb|ACD70388.1|	PER2_ORYSJ,RecName: Full=Peroxidase 2; EC=1.11.1.7; Flags: Precursor;	A0A1D5XXW4_WHEAT,RecName: Full=Peroxidase {ECO:0000256|RuleBase:RU362060, ECO:0000256|SAAS:SAAS00709852}; EC=1.11.1.7 {ECO:0000256|RuleBase:RU362060, ECO:0000256|SAAS:SAAS00709852};
	TraesCS5A01G097800		1.737		2.682	ref|XP_020187243.1|	PER2_MAIZE,RecName: Full=Peroxidase 2; EC=1.11.1.7; AltName: Full=Plasma membrane-bound peroxidase 2; Short=pmPOX2; Flags: Precursor;	A0A1D5Y3K2_WHEAT,RecName: Full=Peroxidase {ECO:0000256|RuleBase:RU362060, ECO:0000256|SAAS:SAAS00709852}; EC=1.11.1.7 {ECO:0000256|RuleBase:RU362060, ECO:0000256|SAAS:SAAS00709852};
	TraesCS5A01G148600		1.682	-1.33	1.025	ref|XP_020194152.1|	PER57_ARATH,RecName: Full=Peroxidase 57; Short=Atperox P57; EC=1.11.1.7; AltName: Full=ATP13a; AltName: Full=PRXR10; Flags: Precursor;	A0A1D5YTF4_WHEAT,RecName: Full=Peroxidase {ECO:0000256|RuleBase:RU362060, ECO:0000256|SAAS:SAAS00709852}; EC=1.11.1.7 {ECO:0000256|RuleBase:RU362060, ECO:0000256|SAAS:SAAS00709852};
	TraesCS5A01G399400	-4.94		-4.599	-3.935	ref|XP_020179035.1|	PER1_ARAHY,RecName: Full=Cationic peroxidase 1; EC=1.11.1.7; AltName: Full=PNPC1; Flags: Precursor;	A0A1D6DI98_WHEAT,RecName: Full=Peroxidase {ECO:0000256|RuleBase:RU362060, ECO:0000256|SAAS:SAAS00709852}; EC=1.11.1.7 {ECO:0000256|RuleBase:RU362060, ECO:0000256|SAAS:SAAS00709852};
	TraesCS5A01G400500			1.155	-1.255	ref|XP_020181015.1|	PER2_MAIZE,RecName: Full=Peroxidase 2; EC=1.11.1.7; AltName: Full=Plasma membrane-bound peroxidase 2; Short=pmPOX2; Flags: Precursor;	M7XDL8_TRIUA,RecName: Full=Peroxidase {ECO:0000256|RuleBase:RU362060, ECO:0000256|SAAS:SAAS00709852}; EC=1.11.1.7 {ECO:0000256|RuleBase:RU362060, ECO:0000256|SAAS:SAAS00709852};
	TraesCS5A01G400600		1.203		1.12	ref|XP_020180524.1|	PER1_ORYSJ,RecName: Full=Peroxidase 1; EC=1.11.1.7; Flags: Precursor;	A0A1D5YDM0_WHEAT,RecName: Full=Peroxidase {ECO:0000256|RuleBase:RU362060, ECO:0000256|SAAS:SAAS00709852}; EC=1.11.1.7 {ECO:0000256|RuleBase:RU362060, ECO:0000256|SAAS:SAAS00709852};
	TraesCS5A01G516200		-1.077		-1.4	gb|EMS66092.1|	PERP7_BRARR,RecName: Full=Peroxidase P7; EC=1.11.1.7; AltName: Full=TP7;	A0A1D5YDM1_WHEAT,RecName: Full=Peroxidase {ECO:0000256|RuleBase:RU362060, ECO:0000256|SAAS:SAAS00709852}; EC=1.11.1.7 {ECO:0000256|RuleBase:RU362060, ECO:0000256|SAAS:SAAS00709852};
	TraesCS5B01G040900		-1.523			emb|CAI47635.1|	PER12_ARATH,RecName: Full=Peroxidase 12; Short=Atperox P12; EC=1.11.1.7; AltName: Full=ATP4a; AltName: Full=PRXR6; Flags: Precursor;	A0A1D5YNM2_WHEAT,RecName: Full=Peroxidase {ECO:0000256|RuleBase:RU362060, ECO:0000256|SAAS:SAAS00709852}; EC=1.11.1.7 {ECO:0000256|RuleBase:RU362060, ECO:0000256|SAAS:SAAS00709852};
	TraesCS5B01G147200		2.636		1.206	gb|EMS63038.1|	PER12_ARATH,RecName: Full=Peroxidase 12; Short=Atperox P12; EC=1.11.1.7; AltName: Full=ATP4a; AltName: Full=PRXR6; Flags: Precursor;	W5FLW5_WHEAT,RecName: Full=Peroxidase {ECO:0000256|RuleBase:RU362060, ECO:0000256|SAAS:SAAS00709852}; EC=1.11.1.7 {ECO:0000256|RuleBase:RU362060, ECO:0000256|SAAS:SAAS00709852};
	TraesCS5B01G246900	1.959	3.174			gb|EMS56638.1|	PER1_SORBI,RecName: Full=Cationic peroxidase SPC4; EC=1.11.1.7; Flags: Precursor;	W5FA81_WHEAT,RecName: Full=Peroxidase {ECO:0000256|RuleBase:RU362060, ECO:0000256|SAAS:SAAS00709852}; EC=1.11.1.7 {ECO:0000256|RuleBase:RU362060, ECO:0000256|SAAS:SAAS00709852};
	TraesCS5B01G358400			-5.043	4.849	ref|XP_020197978.1|	PER2_MAIZE,RecName: Full=Peroxidase 2; EC=1.11.1.7; AltName: Full=Plasma membrane-bound peroxidase 2; Short=pmPOX2; Flags: Precursor;	W5FEC7_WHEAT,RecName: Full=Peroxidase {ECO:0000256|RuleBase:RU362060, ECO:0000256|SAAS:SAAS00709852}; EC=1.11.1.7 {ECO:0000256|RuleBase:RU362060, ECO:0000256|SAAS:SAAS00709852};
	TraesCS5B01G405300				-1.173	ref|XP_014754080.1|	PER1_MAIZE,RecName: Full=Peroxidase 1; EC=1.11.1.7; AltName: Full=Plasma membrane-bound peroxidase 1; Short=pmPOX1; Flags: Precursor;	A0A1D5Z2Y2_WHEAT,RecName: Full=Peroxidase {ECO:0000256|RuleBase:RU362060, ECO:0000256|SAAS:SAAS00709852}; EC=1.11.1.7 {ECO:0000256|RuleBase:RU362060, ECO:0000256|SAAS:SAAS00709852};
	TraesCS5B01G432600	-1.268		-4.116		ref|XP_020193835.1|	PER2_MAIZE,RecName: Full=Peroxidase 2; EC=1.11.1.7; AltName: Full=Plasma membrane-bound peroxidase 2; Short=pmPOX2; Flags: Precursor;	A0A1D5Z2R4_WHEAT,RecName: Full=Peroxidase {ECO:0000256|RuleBase:RU362060, ECO:0000256|SAAS:SAAS00709852}; EC=1.11.1.7 {ECO:0000256|RuleBase:RU362060, ECO:0000256|SAAS:SAAS00709852};
	TraesCS5D01G046500		-1.426		-1.515	ref|XP_020174746.1|	PER1_ARAHY,RecName: Full=Cationic peroxidase 1; EC=1.11.1.7; AltName: Full=PNPC1; Flags: Precursor;	A0A1D5Z0F1_WHEAT,RecName: Full=Peroxidase {ECO:0000256|RuleBase:RU362060, ECO:0000256|SAAS:SAAS00709852}; EC=1.11.1.7 {ECO:0000256|RuleBase:RU362060, ECO:0000256|SAAS:SAAS00709852};
	TraesCS5D01G110100		1.848		2.04	ref|XP_020172397.1|	PER2_MAIZE,RecName: Full=Peroxidase 2; EC=1.11.1.7; AltName: Full=Plasma membrane-bound peroxidase 2; Short=pmPOX2; Flags: Precursor;	A0A1D6A3X3_WHEAT,RecName: Full=Peroxidase {ECO:0000256|RuleBase:RU362060, ECO:0000256|SAAS:SAAS00709852}; EC=1.11.1.7 {ECO:0000256|RuleBase:RU362060, ECO:0000256|SAAS:SAAS00709852};
	TraesCS5D01G144300		1.085		1.014	ref|XP_020164491.1|	PER41_ARATH,RecName: Full=Peroxidase 41; Short=Atperox P41; EC=1.11.1.7; Flags: Precursor;	A0A1D6A3C1_WHEAT,RecName: Full=Peroxidase {ECO:0000256|RuleBase:RU362060, ECO:0000256|SAAS:SAAS00709852}; EC=1.11.1.7 {ECO:0000256|RuleBase:RU362060, ECO:0000256|SAAS:SAAS00709852};
	TraesCS5D01G256400			1.275		ref|XP_014754080.1|	PER5_VITVI,RecName: Full=Peroxidase 5 {ECO:0000250|UniProtKB:P22195}; EC=1.11.1.7; Flags: Precursor;	W5FZ37_WHEAT,RecName: Full=Peroxidase {ECO:0000256|RuleBase:RU362060, ECO:0000256|SAAS:SAAS00709852}; EC=1.11.1.7 {ECO:0000256|RuleBase:RU362060, ECO:0000256|SAAS:SAAS00709852};
	TraesCS5D01G410500				-1.109	ref|XP_020179032.1|	PER5_VITVI,RecName: Full=Peroxidase 5 {ECO:0000250|UniProtKB:P22195}; EC=1.11.1.7; Flags: Precursor;	A0A1D5ZID1_WHEAT,RecName: Full=Peroxidase {ECO:0000256|RuleBase:RU362060, ECO:0000256|SAAS:SAAS00709852}; EC=1.11.1.7 {ECO:0000256|RuleBase:RU362060, ECO:0000256|SAAS:SAAS00709852};
	TraesCS5D01G438300	-1.474	1.027	-4.165		ref|XP_020152640.1|	PER1_ORYSJ,RecName: Full=Peroxidase 1; EC=1.11.1.7; Flags: Precursor;	A0A1D5ZXS5_WHEAT,RecName: Full=Peroxidase {ECO:0000256|RuleBase:RU362060, ECO:0000256|SAAS:SAAS00709852}; EC=1.11.1.7 {ECO:0000256|RuleBase:RU362060, ECO:0000256|SAAS:SAAS00709852};
	TraesCS6A01G138000	-1.086		-3.175		ref|XP_020152640.1|	PER1_ORYSJ,RecName: Full=Peroxidase 1; EC=1.11.1.7; Flags: Precursor;	A0A1D6S754_WHEAT,RecName: Full=Peroxidase {ECO:0000256|SAAS:SAAS00709852}; EC=1.11.1.7 {ECO:0000256|SAAS:SAAS00709852};
	TraesCS6A01G169100		1.185		1.227	ref|XP_020148640.1|	PER47_ARATH,RecName: Full=Peroxidase 47; Short=Atperox P47; EC=1.11.1.7; AltName: Full=ATP32; Flags: Precursor;	A0A1D6AFC1_WHEAT,RecName: Full=Peroxidase {ECO:0000256|RuleBase:RU362060, ECO:0000256|SAAS:SAAS00709852}; EC=1.11.1.7 {ECO:0000256|RuleBase:RU362060, ECO:0000256|SAAS:SAAS00709852};
	TraesCS6A01G305600			-1.069		ref|XP_020201738.1|	PER55_ARATH,RecName: Full=Peroxidase 55; Short=Atperox P55; EC=1.11.1.7; AltName: Full=ATP20a; Flags: Precursor;	A0A1D6B042_WHEAT,SubName: Full=Uncharacterized protein {ECO:0000313|EnsemblPlants:TRIAE_CS42_6BS_TGACv1_514761_AA1664110.2};
	TraesCS6A01G368200	-2.659		-5.023	-1.065	ref|XP_020162201.1|	PER12_ARATH,RecName: Full=Peroxidase 12; Short=Atperox P12; EC=1.11.1.7; AltName: Full=ATP4a; AltName: Full=PRXR6; Flags: Precursor;	A0A1D6A796_WHEAT,RecName: Full=Peroxidase {ECO:0000256|RuleBase:RU362060, ECO:0000256|SAAS:SAAS00709852}; EC=1.11.1.7 {ECO:0000256|RuleBase:RU362060, ECO:0000256|SAAS:SAAS00709852};
	TraesCS6A01G368400	-2.612		-5.017	-1.239	ref|XP_020175922.1|	PER2_MAIZE,RecName: Full=Peroxidase 2; EC=1.11.1.7; AltName: Full=Plasma membrane-bound peroxidase 2; Short=pmPOX2; Flags: Precursor;	A0A1D6D8L8_WHEAT,RecName: Full=Peroxidase {ECO:0000256|SAAS:SAAS00709852}; EC=1.11.1.7 {ECO:0000256|SAAS:SAAS00709852};
	TraesCS6B01G063900		-9.003			ref|XP_020179031.1|	PER5_VITVI,RecName: Full=Peroxidase 5 {ECO:0000250|UniProtKB:P22195}; EC=1.11.1.7; Flags: Precursor;	A0A1D6ACQ6_WHEAT,RecName: Full=Peroxidase {ECO:0000256|SAAS:SAAS00709852}; EC=1.11.1.7 {ECO:0000256|SAAS:SAAS00709852};
	TraesCS6B01G109000	-2.368				ref|XP_020179035.1|	PER47_ARATH,RecName: Full=Peroxidase 47; Short=Atperox P47; EC=1.11.1.7; AltName: Full=ATP32; Flags: Precursor;	W5GP51_WHEAT,RecName: Full=Peroxidase {ECO:0000256|RuleBase:RU362060, ECO:0000256|SAAS:SAAS00709852}; EC=1.11.1.7 {ECO:0000256|RuleBase:RU362060, ECO:0000256|SAAS:SAAS00709852};
	TraesCS6B01G166200			-2.001		ref|XP_020180522.1|	PER1_ORYSJ,RecName: Full=Peroxidase 1; EC=1.11.1.7; Flags: Precursor;	A0A1D6DJT1_WHEAT,RecName: Full=Peroxidase {ECO:0000256|RuleBase:RU362060, ECO:0000256|SAAS:SAAS00709852}; EC=1.11.1.7 {ECO:0000256|RuleBase:RU362060, ECO:0000256|SAAS:SAAS00709852};
	TraesCS6B01G197100		1.393		1.591	ref|XP_020167219.1|	PRXQ_WHEAT,RecName: Full=Peroxiredoxin Q, chloroplastic; EC=1.11.1.15; AltName: Full=Thioredoxin peroxidase; Flags: Precursor;	A0A1D6AVD6_WHEAT,RecName: Full=Peroxidase {ECO:0000256|RuleBase:RU362060, ECO:0000256|SAAS:SAAS00709852}; EC=1.11.1.7 {ECO:0000256|RuleBase:RU362060, ECO:0000256|SAAS:SAAS00709852};
	TraesCS6B01G333800	-1.206		-1.875		ref|XP_020154189.1|	PER2_MAIZE,RecName: Full=Peroxidase 2; EC=1.11.1.7; AltName: Full=Plasma membrane-bound peroxidase 2; Short=pmPOX2; Flags: Precursor;	A0A1D6B042_WHEAT,SubName: Full=Uncharacterized protein {ECO:0000313|EnsemblPlants:TRIAE_CS42_6BS_TGACv1_514761_AA1664110.2};
	TraesCS6B01G351100	-2.459	2.286	-5.148		gb|ACF08095.1|	PER70_MAIZE,RecName: Full=Peroxidase 70; EC=1.11.1.7; AltName: Full=Plasma membrane-bound peroxidase 2b; Short=pmPOX2b; Flags: Precursor;	A0A1D6AMD2_WHEAT,RecName: Full=Peroxidase {ECO:0000256|RuleBase:RU362060, ECO:0000256|SAAS:SAAS00709852}; EC=1.11.1.7 {ECO:0000256|RuleBase:RU362060, ECO:0000256|SAAS:SAAS00709852};
	TraesCS6D01G127100			-1.95		ref|XP_020151335.1|	PER2_MAIZE,RecName: Full=Peroxidase 2; EC=1.11.1.7; AltName: Full=Plasma membrane-bound peroxidase 2; Short=pmPOX2; Flags: Precursor;	A0A1D6ANQ5_WHEAT,SubName: Full=Uncharacterized protein {ECO:0000313|EnsemblPlants:TRIAE_CS42_6BL_TGACv1_500132_AA1599700.1};
	TraesCS6D01G158500		1.593		1.099	dbj|BAK01904.1|	PER1_ORYSJ,RecName: Full=Peroxidase 1; EC=1.11.1.7; Flags: Precursor;	A0A1D6AVD6_WHEAT,RecName: Full=Peroxidase {ECO:0000256|RuleBase:RU362060, ECO:0000256|SAAS:SAAS00709852}; EC=1.11.1.7 {ECO:0000256|RuleBase:RU362060, ECO:0000256|SAAS:SAAS00709852};
	TraesCS6D01G284700			-2.09		ref|XP_020152638.1|	PER1_ORYSJ,RecName: Full=Peroxidase 1; EC=1.11.1.7; Flags: Precursor;	A0A1D6B042_WHEAT,SubName: Full=Uncharacterized protein {ECO:0000313|EnsemblPlants:TRIAE_CS42_6BS_TGACv1_514761_AA1664110.2};
	TraesCS6D01G299700	-4.509	1.502	-9.564		ref|XP_020164798.1|	PER54_ARATH,RecName: Full=Peroxidase 54; Short=Atperox P54; EC=1.11.1.7; AltName: Full=ATP29a; Flags: Precursor;	W5GUQ7_WHEAT,RecName: Full=Peroxidase {ECO:0000256|RuleBase:RU362060, ECO:0000256|SAAS:SAAS00709852}; EC=1.11.1.7 {ECO:0000256|RuleBase:RU362060, ECO:0000256|SAAS:SAAS00709852};
	TraesCS6D01G303900		5.268			gb|AAM88383.1|	PER1_SORBI,RecName: Full=Cationic peroxidase SPC4; EC=1.11.1.7; Flags: Precursor;	W5GWU5_WHEAT,RecName: Full=Peroxidase {ECO:0000256|RuleBase:RU362060, ECO:0000256|SAAS:SAAS00709852}; EC=1.11.1.7 {ECO:0000256|RuleBase:RU362060, ECO:0000256|SAAS:SAAS00709852};
	TraesCS6D01G351300	-2.366		-8.097		ref|XP_020195048.1|	PER2_MAIZE,RecName: Full=Peroxidase 2; EC=1.11.1.7; AltName: Full=Plasma membrane-bound peroxidase 2; Short=pmPOX2; Flags: Precursor;	W5GVP8_WHEAT,RecName: Full=Peroxidase {ECO:0000256|RuleBase:RU362060, ECO:0000256|SAAS:SAAS00709852}; EC=1.11.1.7 {ECO:0000256|RuleBase:RU362060, ECO:0000256|SAAS:SAAS00709852};
	TraesCS6D01G351500	-2.83		-5.601	-2.082	gb|EMS57314.1|	PER2_MAIZE,RecName: Full=Peroxidase 2; EC=1.11.1.7; AltName: Full=Plasma membrane-bound peroxidase 2; Short=pmPOX2; Flags: Precursor;	A0A1D6B4D3_WHEAT,RecName: Full=Peroxidase {ECO:0000256|SAAS:SAAS00709852}; EC=1.11.1.7 {ECO:0000256|SAAS:SAAS00709852};
	TraesCS7A01G056400	-3.314	3.842	-7.131		ref|XP_020183864.1|	PER2_MAIZE,RecName: Full=Peroxidase 2; EC=1.11.1.7; AltName: Full=Plasma membrane-bound peroxidase 2; Short=pmPOX2; Flags: Precursor;	A0A1D6B4D2_WHEAT,RecName: Full=Peroxidase {ECO:0000256|SAAS:SAAS00709852}; EC=1.11.1.7 {ECO:0000256|SAAS:SAAS00709852};
	TraesCS7A01G094400	-1.533		-3.4		ref|XP_020151346.1|	PER2_MAIZE,RecName: Full=Peroxidase 2; EC=1.11.1.7; AltName: Full=Plasma membrane-bound peroxidase 2; Short=pmPOX2; Flags: Precursor;	W5HJ82_WHEAT,RecName: Full=Peroxidase {ECO:0000256|RuleBase:RU362060, ECO:0000256|SAAS:SAAS00709852}; EC=1.11.1.7 {ECO:0000256|RuleBase:RU362060, ECO:0000256|SAAS:SAAS00709852};
	TraesCS7A01G094600	-1.15		-2.871		ref|XP_020179741.1|	PER2_ORYSJ,RecName: Full=Peroxidase 2; EC=1.11.1.7; Flags: Precursor;	A0A1D6C1G0_WHEAT,RecName: Full=Peroxidase {ECO:0000256|SAAS:SAAS00709852}; EC=1.11.1.7 {ECO:0000256|SAAS:SAAS00709852};
	TraesCS7A01G124200	3.559	3.371	1.675	4.35	ref|XP_020188943.1|	PER2_MAIZE,RecName: Full=Peroxidase 2; EC=1.11.1.7; AltName: Full=Plasma membrane-bound peroxidase 2; Short=pmPOX2; Flags: Precursor;	A0A1D6BX40_WHEAT,RecName: Full=Peroxidase {ECO:0000256|RuleBase:RU362060, ECO:0000256|SAAS:SAAS00709852}; EC=1.11.1.7 {ECO:0000256|RuleBase:RU362060, ECO:0000256|SAAS:SAAS00709852};
	TraesCS7A01G124300	3.356	5.637		3.171	ref|XP_020189589.1|	PER18_ARATH,RecName: Full=Peroxidase 18; Short=Atperox P18; EC=1.11.1.7; Flags: Precursor;	A0A1D6CZW1_WHEAT,RecName: Full=Peroxidase {ECO:0000256|RuleBase:RU362060, ECO:0000256|SAAS:SAAS00709852}; EC=1.11.1.7 {ECO:0000256|RuleBase:RU362060, ECO:0000256|SAAS:SAAS00709852};
	TraesCS7A01G160300		2.116	-1.111	2.343	ref|XP_020187340.1|	PER5_VITVI,RecName: Full=Peroxidase 5 {ECO:0000250|UniProtKB:P22195}; EC=1.11.1.7; Flags: Precursor;	A0A1D6BYX0_WHEAT,RecName: Full=Peroxidase {ECO:0000256|RuleBase:RU362060, ECO:0000256|SAAS:SAAS00709852}; EC=1.11.1.7 {ECO:0000256|RuleBase:RU362060, ECO:0000256|SAAS:SAAS00709852};
	TraesCS7A01G193800		1.296	-1.109	1.093	ref|XP_020180474.1|	PR2E2_ORYSJ,RecName: Full=Peroxiredoxin-2E-2, chloroplastic; EC=1.11.1.15; AltName: Full=Peroxiredoxin IIE-2; AltName: Full=Thioredoxin peroxidase 2E-2; Flags: Precursor;	A0A1D6CYP9_WHEAT,SubName: Full=Uncharacterized protein {ECO:0000313|EnsemblPlants:TRIAE_CS42_7DS_TGACv1_621915_AA2029160.1};
	TraesCS7A01G194000		2.332	-1.7	1.344	ref|XP_020175209.1|	PER1_ORYSJ,RecName: Full=Peroxidase 1; EC=1.11.1.7; Flags: Precursor;	A0A1D6BVE1_WHEAT,RecName: Full=Peroxidase {ECO:0000256|RuleBase:RU362060, ECO:0000256|SAAS:SAAS00709852}; EC=1.11.1.7 {ECO:0000256|RuleBase:RU362060, ECO:0000256|SAAS:SAAS00709852};
	TraesCS7A01G194100		1.509		1.153	ref|XP_020164491.1|	PER65_ARATH,RecName: Full=Peroxidase 65; Short=Atperox P65; EC=1.11.1.7; AltName: Full=ATP43; Flags: Precursor;	A0A1D5S0X7_WHEAT,RecName: Full=Peroxidase {ECO:0000256|RuleBase:RU362060, ECO:0000256|SAAS:SAAS00709852}; EC=1.11.1.7 {ECO:0000256|RuleBase:RU362060, ECO:0000256|SAAS:SAAS00709852};
	TraesCS7A01G194200		1.396		1.019	gb|EMS66985.1|	PER4_VITVI,RecName: Full=Peroxidase 4 {ECO:0000250|UniProtKB:Q42578}; EC=1.11.1.7; Flags: Precursor;	A0A1D6DFE9_WHEAT,RecName: Full=Peroxidase {ECO:0000256|RuleBase:RU362060, ECO:0000256|SAAS:SAAS00709852}; EC=1.11.1.7 {ECO:0000256|RuleBase:RU362060, ECO:0000256|SAAS:SAAS00709852};
	TraesCS7A01G211200	1.002	4.827	1.425	2.63	ref|XP_020187340.1|	PER5_VITVI,RecName: Full=Peroxidase 5 {ECO:0000250|UniProtKB:P22195}; EC=1.11.1.7; Flags: Precursor;	A0A1D6C1A8_WHEAT,RecName: Full=Peroxidase {ECO:0000256|RuleBase:RU362060, ECO:0000256|SAAS:SAAS00709852}; EC=1.11.1.7 {ECO:0000256|RuleBase:RU362060, ECO:0000256|SAAS:SAAS00709852};
	TraesCS7A01G222200			-1.159		ref|XP_020179422.1|	PER5_VITVI,RecName: Full=Peroxidase 5 {ECO:0000250|UniProtKB:P22195}; EC=1.11.1.7; Flags: Precursor;	A0A1D6BTF6_WHEAT,RecName: Full=Peroxidase {ECO:0000256|RuleBase:RU362060, ECO:0000256|SAAS:SAAS00709852}; EC=1.11.1.7 {ECO:0000256|RuleBase:RU362060, ECO:0000256|SAAS:SAAS00709852};
	TraesCS7A01G222300	4.396	6.116	-4.679	2.886	ref|XP_020188336.1|	PER15_IPOBA,RecName: Full=Peroxidase 15 {ECO:0000303|PubMed:17936696}; Short=Prx15 {ECO:0000303|PubMed:17936696}; EC=1.11.1.7; AltName: Full=Anionic peroxidase {ECO:0000303|PubMed:17936696}; Flags: Precursor;	A0A1D6DKE1_WHEAT,RecName: Full=Peroxidase {ECO:0000256|RuleBase:RU362060, ECO:0000256|SAAS:SAAS00709852}; EC=1.11.1.7 {ECO:0000256|RuleBase:RU362060, ECO:0000256|SAAS:SAAS00709852};
	TraesCS7A01G254700	-2.279		-5.424	-1.544	ref|XP_020168340.1|	PER2_MAIZE,RecName: Full=Peroxidase 2; EC=1.11.1.7; AltName: Full=Plasma membrane-bound peroxidase 2; Short=pmPOX2; Flags: Precursor;	M7ZWQ4_TRIUA,RecName: Full=Peroxidase {ECO:0000256|RuleBase:RU362060, ECO:0000256|SAAS:SAAS00709852}; EC=1.11.1.7 {ECO:0000256|RuleBase:RU362060, ECO:0000256|SAAS:SAAS00709852};
	TraesCS7A01G339600			1.49		ref|XP_020187345.1|	PER5_VITVI,RecName: Full=Peroxidase 5 {ECO:0000250|UniProtKB:P22195}; EC=1.11.1.7; Flags: Precursor;	A0A1D6BSQ7_WHEAT,RecName: Full=Peroxidase {ECO:0000256|RuleBase:RU362060, ECO:0000256|SAAS:SAAS00709852}; EC=1.11.1.7 {ECO:0000256|RuleBase:RU362060, ECO:0000256|SAAS:SAAS00709852};
	TraesCS7A01G345000			-1.889	-2.884	ref|XP_020155502.1|	PERP7_BRARR,RecName: Full=Peroxidase P7; EC=1.11.1.7; AltName: Full=TP7;	A0A1D6BK39_WHEAT,RecName: Full=Peroxidase {ECO:0000256|RuleBase:RU362060, ECO:0000256|SAAS:SAAS00709852}; EC=1.11.1.7 {ECO:0000256|RuleBase:RU362060, ECO:0000256|SAAS:SAAS00709852};
	TraesCS7A01G345100				-2.773	ref|XP_020183855.1|	PER2_MAIZE,RecName: Full=Peroxidase 2; EC=1.11.1.7; AltName: Full=Plasma membrane-bound peroxidase 2; Short=pmPOX2; Flags: Precursor;	A0A1D6BNL8_WHEAT,SubName: Full=Uncharacterized protein {ECO:0000313|EnsemblPlants:TRIAE_CS42_7AL_TGACv1_557669_AA1784690.1};
	TraesCS7A01G352000				-6.607	gb|EMS68773.1|	PER2_MAIZE,RecName: Full=Peroxidase 2; EC=1.11.1.7; AltName: Full=Plasma membrane-bound peroxidase 2; Short=pmPOX2; Flags: Precursor;	A0A1D6BNL9_WHEAT,RecName: Full=Peroxidase {ECO:0000256|RuleBase:RU362060, ECO:0000256|SAAS:SAAS00709852}; EC=1.11.1.7 {ECO:0000256|RuleBase:RU362060, ECO:0000256|SAAS:SAAS00709852};
	TraesCS7A01G353000	-1.752		-3.738	-1.005	ref|XP_020193294.1|	PER1_ORYSJ,RecName: Full=Peroxidase 1; EC=1.11.1.7; Flags: Precursor;	A0A1D6D6Z1_WHEAT,RecName: Full=Peroxidase {ECO:0000256|RuleBase:RU362060, ECO:0000256|SAAS:SAAS00709852}; EC=1.11.1.7 {ECO:0000256|RuleBase:RU362060, ECO:0000256|SAAS:SAAS00709852};
	TraesCS7A01G353400				-1.394	emb|CDM83790.1|	PER48_ARATH,RecName: Full=Putative Peroxidase 48; Short=Atperox P48; EC=1.11.1.7; Flags: Precursor;	A0A1D6BR09_WHEAT,RecName: Full=Peroxidase {ECO:0000256|RuleBase:RU362060, ECO:0000256|SAAS:SAAS00709852}; EC=1.11.1.7 {ECO:0000256|RuleBase:RU362060, ECO:0000256|SAAS:SAAS00709852};
	TraesCS7A01G396400	-1.083	1.611	-2.487		ref|XP_020175341.1|	PER1_ORYSJ,RecName: Full=Peroxidase 1; EC=1.11.1.7; Flags: Precursor;	A0A1D6BQM6_WHEAT,RecName: Full=Peroxidase {ECO:0000256|RuleBase:RU362060, ECO:0000256|SAAS:SAAS00709852}; EC=1.11.1.7 {ECO:0000256|RuleBase:RU362060, ECO:0000256|SAAS:SAAS00709852};
	TraesCS7A01G396500		1.498	-2.403		ref|XP_020146966.1|	PER4_VITVI,RecName: Full=Peroxidase 4 {ECO:0000250|UniProtKB:Q42578}; EC=1.11.1.7; Flags: Precursor;	A0A1D6BR19_WHEAT,RecName: Full=Peroxidase {ECO:0000256|RuleBase:RU362060, ECO:0000256|SAAS:SAAS00709852}; EC=1.11.1.7 {ECO:0000256|RuleBase:RU362060, ECO:0000256|SAAS:SAAS00709852};
	TraesCS7A01G424100	-1.1	1.397	-1.635		ref|XP_020179030.1|	PER2_MAIZE,RecName: Full=Peroxidase 2; EC=1.11.1.7; AltName: Full=Plasma membrane-bound peroxidase 2; Short=pmPOX2; Flags: Precursor;	A0A1D6C4L8_WHEAT,RecName: Full=Peroxidase {ECO:0000256|RuleBase:RU362060, ECO:0000256|SAAS:SAAS00709852}; EC=1.11.1.7 {ECO:0000256|RuleBase:RU362060, ECO:0000256|SAAS:SAAS00709852};
	TraesCS7A01G428200		1.134	1.112	1.476	ref|XP_020193304.1|	PER1_ORYSJ,RecName: Full=Peroxidase 1; EC=1.11.1.7; Flags: Precursor;	M7ZJS0_TRIUA,RecName: Full=Peroxidase {ECO:0000256|SAAS:SAAS00709852}; EC=1.11.1.7 {ECO:0000256|SAAS:SAAS00709852};
	TraesCS7A01G428400		-2.146	-3.265	-1.997	ref|XP_020191385.1|	PER25_ARATH,RecName: Full=Peroxidase 25; Short=Atperox P25; EC=1.11.1.7; Flags: Precursor;	A0A1D6BJM1_WHEAT,RecName: Full=Peroxidase {ECO:0000256|RuleBase:RU362060, ECO:0000256|SAAS:SAAS00709852}; EC=1.11.1.7 {ECO:0000256|RuleBase:RU362060, ECO:0000256|SAAS:SAAS00709852};
	TraesCS7A01G452900		3.033		1.764	ref|XP_020167321.1|	PER54_ARATH,RecName: Full=Peroxidase 54; Short=Atperox P54; EC=1.11.1.7; AltName: Full=ATP29a; Flags: Precursor;	A0A1D6BPT6_WHEAT,RecName: Full=Peroxidase {ECO:0000256|RuleBase:RU362060, ECO:0000256|SAAS:SAAS00709852}; EC=1.11.1.7 {ECO:0000256|RuleBase:RU362060, ECO:0000256|SAAS:SAAS00709852};
	TraesCS7A01G474200			-1.126		ref|XP_020180522.1|	PER1_ORYSJ,RecName: Full=Peroxidase 1; EC=1.11.1.7; Flags: Precursor;	A0A1D6BPM1_WHEAT,RecName: Full=Peroxidase {ECO:0000256|RuleBase:RU362060, ECO:0000256|SAAS:SAAS00709852}; EC=1.11.1.7 {ECO:0000256|RuleBase:RU362060, ECO:0000256|SAAS:SAAS00709852};
	TraesCS7A01G477100		-1.525		-1.997	ref|XP_020155203.1|	PER45_ARATH,RecName: Full=Peroxidase 45; Short=Atperox P45; EC=1.11.1.7; AltName: Full=ATP8a; Flags: Precursor;	W5HA39_WHEAT,RecName: Full=Peroxidase {ECO:0000256|RuleBase:RU362060, ECO:0000256|SAAS:SAAS00709852}; EC=1.11.1.7 {ECO:0000256|RuleBase:RU362060, ECO:0000256|SAAS:SAAS00709852};
	TraesCS7B01G023100	1.503	1.057		1.55	ref|XP_020193293.1|	PER1_ORYSJ,RecName: Full=Peroxidase 1; EC=1.11.1.7; Flags: Precursor;	A0A1D6BMW3_WHEAT,RecName: Full=Peroxidase {ECO:0000256|RuleBase:RU362060, ECO:0000256|SAAS:SAAS00709852}; EC=1.11.1.7 {ECO:0000256|RuleBase:RU362060, ECO:0000256|SAAS:SAAS00709852};
	TraesCS7B01G023300	2.008	1.697			ref|XP_020151389.1|	PER5_VITVI,RecName: Full=Peroxidase 5 {ECO:0000250|UniProtKB:P22195}; EC=1.11.1.7; Flags: Precursor;	A0A1D6CIV7_WHEAT,RecName: Full=Peroxidase {ECO:0000256|RuleBase:RU362060, ECO:0000256|SAAS:SAAS00709852}; EC=1.11.1.7 {ECO:0000256|RuleBase:RU362060, ECO:0000256|SAAS:SAAS00709852};
	TraesCS7B01G054400		2.116	-1.074	1.369	gb|EMS53981.1|	PER57_ARATH,RecName: Full=Peroxidase 57; Short=Atperox P57; EC=1.11.1.7; AltName: Full=ATP13a; AltName: Full=PRXR10; Flags: Precursor;	A0A1D6CHV3_WHEAT,RecName: Full=Peroxidase {ECO:0000256|RuleBase:RU362060, ECO:0000256|SAAS:SAAS00709852}; EC=1.11.1.7 {ECO:0000256|RuleBase:RU362060, ECO:0000256|SAAS:SAAS00709852};
	TraesCS7B01G065200		4.209		2.664	ref|XP_020149803.1|	PER3_ARATH,RecName: Full=Peroxidase 3; Short=Atperox P3; EC=1.11.1.7; AltName: Full=ATPRC; AltName: Full=RCI3A; AltName: Full=Rare cold-inducible protein; Flags: Precursor;	A0A1D6CIU7_WHEAT,RecName: Full=Glutathione peroxidase {ECO:0000256|RuleBase:RU000499};
	TraesCS7B01G099100		1.237		1.129	ref|XP_020152640.1|	PER1_ORYSJ,RecName: Full=Peroxidase 1; EC=1.11.1.7; Flags: Precursor;	A0A1D6CID5_WHEAT,SubName: Full=Uncharacterized protein {ECO:0000313|EnsemblPlants:TRIAE_CS42_7BS_TGACv1_593114_AA1948310.1};
	TraesCS7B01G099200		1.439	-1.411		gb|AAW52717.1|	PER1_WHEAT,RecName: Full=Peroxidase; EC=1.11.1.7; AltName: Full=WP2; Flags: Precursor;	A0A1D6CH90_WHEAT,RecName: Full=Peroxidase {ECO:0000256|RuleBase:RU362060, ECO:0000256|SAAS:SAAS00709852}; EC=1.11.1.7 {ECO:0000256|RuleBase:RU362060, ECO:0000256|SAAS:SAAS00709852};
	TraesCS7B01G099600		1.268			dbj|BAK01904.1|	PER1_ORYSJ,RecName: Full=Peroxidase 1; EC=1.11.1.7; Flags: Precursor;	A0A1D6CH91_WHEAT,RecName: Full=Peroxidase {ECO:0000256|RuleBase:RU362060, ECO:0000256|SAAS:SAAS00709852}; EC=1.11.1.7 {ECO:0000256|RuleBase:RU362060, ECO:0000256|SAAS:SAAS00709852};
	TraesCS7B01G118200		4.964	1.341	2.304	ref|XP_020167219.1|	PRXQ_WHEAT,RecName: Full=Peroxiredoxin Q, chloroplastic; EC=1.11.1.15; AltName: Full=Thioredoxin peroxidase; Flags: Precursor;	A0A1D6CEH8_WHEAT,RecName: Full=Peroxidase {ECO:0000256|RuleBase:RU362060, ECO:0000256|SAAS:SAAS00709852}; EC=1.11.1.7 {ECO:0000256|RuleBase:RU362060, ECO:0000256|SAAS:SAAS00709852};
	TraesCS7B01G128700			-1.76	1.392	ref|XP_020178399.1|	PER2_MAIZE,RecName: Full=Peroxidase 2; EC=1.11.1.7; AltName: Full=Plasma membrane-bound peroxidase 2; Short=pmPOX2; Flags: Precursor;	A0A0C4BKI9_WHEAT,RecName: Full=Peroxidase {ECO:0000256|RuleBase:RU362060, ECO:0000256|SAAS:SAAS00709852}; EC=1.11.1.7 {ECO:0000256|RuleBase:RU362060, ECO:0000256|SAAS:SAAS00709852};
	TraesCS7B01G132400	-2.471		-2.436	2.427	ref|XP_020187323.1|	PER52_ARATH,RecName: Full=Peroxidase 52; Short=Atperox P52; EC=1.11.1.7; AltName: Full=ATP49; Flags: Precursor;	A0A1D6CJ41_WHEAT,RecName: Full=Peroxidase {ECO:0000256|RuleBase:RU362060, ECO:0000256|SAAS:SAAS00709852}; EC=1.11.1.7 {ECO:0000256|RuleBase:RU362060, ECO:0000256|SAAS:SAAS00709852};
	TraesCS7B01G150800	-2.013		-4.613	-1.135	ref|XP_020151347.1|	PER2_MAIZE,RecName: Full=Peroxidase 2; EC=1.11.1.7; AltName: Full=Plasma membrane-bound peroxidase 2; Short=pmPOX2; Flags: Precursor;	A0A1D6SED7_WHEAT,RecName: Full=Peroxidase {ECO:0000256|RuleBase:RU362060, ECO:0000256|SAAS:SAAS00709852}; EC=1.11.1.7 {ECO:0000256|RuleBase:RU362060, ECO:0000256|SAAS:SAAS00709852};
	TraesCS7B01G159300			-1.11		gb|EMS52002.1|	PER2_MAIZE,RecName: Full=Peroxidase 2; EC=1.11.1.7; AltName: Full=Plasma membrane-bound peroxidase 2; Short=pmPOX2; Flags: Precursor;	A0A1D6SE14_WHEAT,RecName: Full=Peroxidase {ECO:0000256|RuleBase:RU362060, ECO:0000256|SAAS:SAAS00709852}; EC=1.11.1.7 {ECO:0000256|RuleBase:RU362060, ECO:0000256|SAAS:SAAS00709852};
	TraesCS7B01G238100				-2.321	ref|XP_020188335.1|	PER54_ARATH,RecName: Full=Peroxidase 54; Short=Atperox P54; EC=1.11.1.7; AltName: Full=ATP29a; Flags: Precursor;	A0A1D6CDU7_WHEAT,RecName: Full=Peroxidase {ECO:0000256|RuleBase:RU362060, ECO:0000256|SAAS:SAAS00709852}; EC=1.11.1.7 {ECO:0000256|RuleBase:RU362060, ECO:0000256|SAAS:SAAS00709852};
	TraesCS7B01G238200			-1.59	-2.601	ref|XP_020179031.1|	PER5_VITVI,RecName: Full=Peroxidase 5 {ECO:0000250|UniProtKB:P22195}; EC=1.11.1.7; Flags: Precursor;	A0A1D6C7J0_WHEAT,RecName: Full=Peroxidase {ECO:0000256|RuleBase:RU362060, ECO:0000256|SAAS:SAAS00709852}; EC=1.11.1.7 {ECO:0000256|RuleBase:RU362060, ECO:0000256|SAAS:SAAS00709852};
	TraesCS7B01G238300				-3.306	emb|CDM85520.1|	PER15_IPOBA,RecName: Full=Peroxidase 15 {ECO:0000303|PubMed:17936696}; Short=Prx15 {ECO:0000303|PubMed:17936696}; EC=1.11.1.7; AltName: Full=Anionic peroxidase {ECO:0000303|PubMed:17936696}; Flags: Precursor;	R7WAF8_AEGTA,RecName: Full=Peroxidase {ECO:0000256|RuleBase:RU362060, ECO:0000256|SAAS:SAAS00709852}; EC=1.11.1.7 {ECO:0000256|RuleBase:RU362060, ECO:0000256|SAAS:SAAS00709852};
	TraesCS7B01G251100	1.157	1.094	1.977	1.253	ref|XP_020193086.1|	PER19_ARATH,RecName: Full=Peroxidase 19; Short=Atperox P19; EC=1.11.1.7; AltName: Full=ATP51; Flags: Precursor;	A0A1D6C7J2_WHEAT,RecName: Full=Peroxidase {ECO:0000256|RuleBase:RU362060, ECO:0000256|SAAS:SAAS00709852}; EC=1.11.1.7 {ECO:0000256|RuleBase:RU362060, ECO:0000256|SAAS:SAAS00709852};
	TraesCS7B01G274500	-1.486		-2.807		ref|XP_020170601.1|	PER2_MAIZE,RecName: Full=Peroxidase 2; EC=1.11.1.7; AltName: Full=Plasma membrane-bound peroxidase 2; Short=pmPOX2; Flags: Precursor;	A0A1D6C353_WHEAT,RecName: Full=Peroxidase {ECO:0000256|RuleBase:RU362060, ECO:0000256|SAAS:SAAS00709852}; EC=1.11.1.7 {ECO:0000256|RuleBase:RU362060, ECO:0000256|SAAS:SAAS00709852};
	TraesCS7B01G276100				-5.725	ref|XP_020189959.1|	PER15_IPOBA,RecName: Full=Peroxidase 15 {ECO:0000303|PubMed:17936696}; Short=Prx15 {ECO:0000303|PubMed:17936696}; EC=1.11.1.7; AltName: Full=Anionic peroxidase {ECO:0000303|PubMed:17936696}; Flags: Precursor;	A0A1D6C4U0_WHEAT,RecName: Full=Peroxidase {ECO:0000256|RuleBase:RU362060, ECO:0000256|SAAS:SAAS00709852}; EC=1.11.1.7 {ECO:0000256|RuleBase:RU362060, ECO:0000256|SAAS:SAAS00709852};
	TraesCS7B01G298400	-1.272	1.888	-3.566		gb|EMS60389.1|	PER1_ORYSJ,RecName: Full=Peroxidase 1; EC=1.11.1.7; Flags: Precursor;	A0A1D6C674_WHEAT,RecName: Full=Peroxidase {ECO:0000256|RuleBase:RU362060, ECO:0000256|SAAS:SAAS00709852}; EC=1.11.1.7 {ECO:0000256|RuleBase:RU362060, ECO:0000256|SAAS:SAAS00709852};
	TraesCS7B01G298500		1.737	-2.632		ref|XP_020171643.1|	PER2_MAIZE,RecName: Full=Peroxidase 2; EC=1.11.1.7; AltName: Full=Plasma membrane-bound peroxidase 2; Short=pmPOX2; Flags: Precursor;	A0A1D6CD69_WHEAT,RecName: Full=Peroxidase {ECO:0000256|RuleBase:RU362060, ECO:0000256|SAAS:SAAS00709852}; EC=1.11.1.7 {ECO:0000256|RuleBase:RU362060, ECO:0000256|SAAS:SAAS00709852};
	TraesCS7B01G298600		1.824	-2.611		ref|XP_020152638.1|	PER1_ORYSJ,RecName: Full=Peroxidase 1; EC=1.11.1.7; Flags: Precursor;	A0A1D6C4L8_WHEAT,RecName: Full=Peroxidase {ECO:0000256|RuleBase:RU362060, ECO:0000256|SAAS:SAAS00709852}; EC=1.11.1.7 {ECO:0000256|RuleBase:RU362060, ECO:0000256|SAAS:SAAS00709852};
	TraesCS7B01G325800		1.422	-1.265		ref|XP_020179970.1|	PER2_MAIZE,RecName: Full=Peroxidase 2; EC=1.11.1.7; AltName: Full=Plasma membrane-bound peroxidase 2; Short=pmPOX2; Flags: Precursor;	A0A1D6CD69_WHEAT,RecName: Full=Peroxidase {ECO:0000256|RuleBase:RU362060, ECO:0000256|SAAS:SAAS00709852}; EC=1.11.1.7 {ECO:0000256|RuleBase:RU362060, ECO:0000256|SAAS:SAAS00709852};
	TraesCS7B01G328400	1.231	1.575	1.127	1.685	gb|EMS60389.1|	PER1_ORYSJ,RecName: Full=Peroxidase 1; EC=1.11.1.7; Flags: Precursor;	A0A1D6CB02_WHEAT,RecName: Full=Peroxidase {ECO:0000256|RuleBase:RU362060, ECO:0000256|SAAS:SAAS00709852}; EC=1.11.1.7 {ECO:0000256|RuleBase:RU362060, ECO:0000256|SAAS:SAAS00709852};
	TraesCS7B01G375600			-1.922		ref|XP_020171959.1|	PERP7_BRARR,RecName: Full=Peroxidase P7; EC=1.11.1.7; AltName: Full=TP7;	A0A1D6CBF2_WHEAT,RecName: Full=Peroxidase {ECO:0000256|RuleBase:RU362060, ECO:0000256|SAAS:SAAS00709852}; EC=1.11.1.7 {ECO:0000256|RuleBase:RU362060, ECO:0000256|SAAS:SAAS00709852};
	TraesCS7B01G379100		-2.801		-2.143	ref|XP_020150149.1|	PER4_VITVI,RecName: Full=Peroxidase 4 {ECO:0000250|UniProtKB:Q42578}; EC=1.11.1.7; Flags: Precursor;	A0A1D6C5B8_WHEAT,RecName: Full=Peroxidase {ECO:0000256|RuleBase:RU362060, ECO:0000256|SAAS:SAAS00709852}; EC=1.11.1.7 {ECO:0000256|RuleBase:RU362060, ECO:0000256|SAAS:SAAS00709852};
	TraesCS7D01G051300	-2.983	1.914	-6.013		dbj|BAK02722.1|	PER2_ORYSJ,RecName: Full=Peroxidase 2; EC=1.11.1.7; Flags: Precursor;	A0A1D6BMW3_WHEAT,RecName: Full=Peroxidase {ECO:0000256|RuleBase:RU362060, ECO:0000256|SAAS:SAAS00709852}; EC=1.11.1.7 {ECO:0000256|RuleBase:RU362060, ECO:0000256|SAAS:SAAS00709852};
	TraesCS7D01G090200			-3.442	-1.616	gb|EMS59987.1|	PER2_MAIZE,RecName: Full=Peroxidase 2; EC=1.11.1.7; AltName: Full=Plasma membrane-bound peroxidase 2; Short=pmPOX2; Flags: Precursor;	W5I7A7_WHEAT,RecName: Full=Peroxidase {ECO:0000256|RuleBase:RU362060, ECO:0000256|SAAS:SAAS00709852}; EC=1.11.1.7 {ECO:0000256|RuleBase:RU362060, ECO:0000256|SAAS:SAAS00709852};
	TraesCS7D01G090300			-3.522		ref|XP_020151335.1|	PER2_MAIZE,RecName: Full=Peroxidase 2; EC=1.11.1.7; AltName: Full=Plasma membrane-bound peroxidase 2; Short=pmPOX2; Flags: Precursor;	A0A1D6CVN9_WHEAT,RecName: Full=Peroxidase {ECO:0000256|RuleBase:RU362060, ECO:0000256|SAAS:SAAS00709852}; EC=1.11.1.7 {ECO:0000256|RuleBase:RU362060, ECO:0000256|SAAS:SAAS00709852};
	TraesCS7D01G090500			-5.198		gb|ACI00836.1|	PER1_ORYSJ,RecName: Full=Peroxidase 1; EC=1.11.1.7; Flags: Precursor;	A0A1D6CVP2_WHEAT,RecName: Full=Peroxidase {ECO:0000256|RuleBase:RU362060, ECO:0000256|SAAS:SAAS00709852}; EC=1.11.1.7 {ECO:0000256|RuleBase:RU362060, ECO:0000256|SAAS:SAAS00709852};
	TraesCS7D01G090600			-3.742		ref|XP_020179033.1|	PER2_MAIZE,RecName: Full=Peroxidase 2; EC=1.11.1.7; AltName: Full=Plasma membrane-bound peroxidase 2; Short=pmPOX2; Flags: Precursor;	A0A1D6D666_WHEAT,RecName: Full=Peroxidase {ECO:0000256|RuleBase:RU362060, ECO:0000256|SAAS:SAAS00709852}; EC=1.11.1.7 {ECO:0000256|RuleBase:RU362060, ECO:0000256|SAAS:SAAS00709852};
	TraesCS7D01G122000	4.294	6.175	1.741	7.386	ref|XP_020198495.1|	PER12_ARATH,RecName: Full=Peroxidase 12; Short=Atperox P12; EC=1.11.1.7; AltName: Full=ATP4a; AltName: Full=PRXR6; Flags: Precursor;	A0A1D6D586_WHEAT,RecName: Full=Peroxidase {ECO:0000256|RuleBase:RU362060, ECO:0000256|SAAS:SAAS00709852}; EC=1.11.1.7 {ECO:0000256|RuleBase:RU362060, ECO:0000256|SAAS:SAAS00709852};
	TraesCS7D01G161000		3.741		1.597	ref|XP_020174599.1|	PER1_SORBI,RecName: Full=Cationic peroxidase SPC4; EC=1.11.1.7; Flags: Precursor;	A0A1D6CZW1_WHEAT,RecName: Full=Peroxidase {ECO:0000256|RuleBase:RU362060, ECO:0000256|SAAS:SAAS00709852}; EC=1.11.1.7 {ECO:0000256|RuleBase:RU362060, ECO:0000256|SAAS:SAAS00709852};
	TraesCS7D01G195000		2.477		1.367	ref|XP_020187323.1|	PER52_ARATH,RecName: Full=Peroxidase 52; Short=Atperox P52; EC=1.11.1.7; AltName: Full=ATP49; Flags: Precursor;	A0A1D6CYP9_WHEAT,SubName: Full=Uncharacterized protein {ECO:0000313|EnsemblPlants:TRIAE_CS42_7DS_TGACv1_621915_AA2029160.1};
	TraesCS7D01G195100		1.688		1.478	ref|XP_020175209.1|	PER1_ORYSJ,RecName: Full=Peroxidase 1; EC=1.11.1.7; Flags: Precursor;	A0A1D6CYC7_WHEAT,RecName: Full=Peroxidase {ECO:0000256|RuleBase:RU362060, ECO:0000256|SAAS:SAAS00709852}; EC=1.11.1.7 {ECO:0000256|RuleBase:RU362060, ECO:0000256|SAAS:SAAS00709852};
	TraesCS7D01G195200		1.602		1.564	ref|XP_020180474.1|	PR2E2_ORYSJ,RecName: Full=Peroxiredoxin-2E-2, chloroplastic; EC=1.11.1.15; AltName: Full=Peroxiredoxin IIE-2; AltName: Full=Thioredoxin peroxidase 2E-2; Flags: Precursor;	A0A1D6CYC8_WHEAT,RecName: Full=Peroxidase {ECO:0000256|RuleBase:RU362060, ECO:0000256|SAAS:SAAS00709852}; EC=1.11.1.7 {ECO:0000256|RuleBase:RU362060, ECO:0000256|SAAS:SAAS00709852};
	TraesCS7D01G195400		1.435	-1.494	1.005	ref|XP_020165717.1|	PER1_SORBI,RecName: Full=Cationic peroxidase SPC4; EC=1.11.1.7; Flags: Precursor;	A0A1D6CYC9_WHEAT,RecName: Full=Peroxidase {ECO:0000256|RuleBase:RU362060, ECO:0000256|SAAS:SAAS00709852}; EC=1.11.1.7 {ECO:0000256|RuleBase:RU362060, ECO:0000256|SAAS:SAAS00709852};
	TraesCS7D01G195500				1.185	ref|XP_020190323.1|	PER4_VITVI,RecName: Full=Peroxidase 4 {ECO:0000250|UniProtKB:Q42578}; EC=1.11.1.7; Flags: Precursor;	W5I5N0_WHEAT,RecName: Full=Peroxidase {ECO:0000256|RuleBase:RU362060, ECO:0000256|SAAS:SAAS00709852}; EC=1.11.1.7 {ECO:0000256|RuleBase:RU362060, ECO:0000256|SAAS:SAAS00709852};
	TraesCS7D01G195700		1.577	-1.151	1.146	ref|XP_020175924.1|	PER2_MAIZE,RecName: Full=Peroxidase 2; EC=1.11.1.7; AltName: Full=Plasma membrane-bound peroxidase 2; Short=pmPOX2; Flags: Precursor;	A0A1D6CX72_WHEAT,RecName: Full=Peroxidase {ECO:0000256|RuleBase:RU362060, ECO:0000256|SAAS:SAAS00709852}; EC=1.11.1.7 {ECO:0000256|RuleBase:RU362060, ECO:0000256|SAAS:SAAS00709852};
	TraesCS7D01G212900		4.087	1.252	2.086	ref|XP_020174599.1|	PER1_SORBI,RecName: Full=Cationic peroxidase SPC4; EC=1.11.1.7; Flags: Precursor;	A0A1D6CZG1_WHEAT,RecName: Full=Peroxidase {ECO:0000256|RuleBase:RU362060, ECO:0000256|SAAS:SAAS00709852}; EC=1.11.1.7 {ECO:0000256|RuleBase:RU362060, ECO:0000256|SAAS:SAAS00709852};
	TraesCS7D01G223900		1.484	-2.227	1.342	gb|EMS62297.1|	PER1_ORYSJ,RecName: Full=Peroxidase 1; EC=1.11.1.7; Flags: Precursor;	W5I5R4_WHEAT,RecName: Full=Peroxidase {ECO:0000256|RuleBase:RU362060, ECO:0000256|SAAS:SAAS00709852}; EC=1.11.1.7 {ECO:0000256|RuleBase:RU362060, ECO:0000256|SAAS:SAAS00709852};
	TraesCS7D01G253200	-2.24		-4.805	-1.556	ref|XP_020151388.1|	PER5_VITVI,RecName: Full=Peroxidase 5 {ECO:0000250|UniProtKB:P22195}; EC=1.11.1.7; Flags: Precursor;	A0A1D6CYU9_WHEAT,RecName: Full=Peroxidase {ECO:0000256|RuleBase:RU362060, ECO:0000256|SAAS:SAAS00709852}; EC=1.11.1.7 {ECO:0000256|RuleBase:RU362060, ECO:0000256|SAAS:SAAS00709852};
	TraesCS7D01G262400	-1.067		-1.338		dbj|BAJ98260.1|	PER45_ARATH,RecName: Full=Peroxidase 45; Short=Atperox P45; EC=1.11.1.7; AltName: Full=ATP8a; Flags: Precursor;	A0A1D6CXT9_WHEAT,RecName: Full=Peroxidase {ECO:0000256|RuleBase:RU362060, ECO:0000256|SAAS:SAAS00709852}; EC=1.11.1.7 {ECO:0000256|RuleBase:RU362060, ECO:0000256|SAAS:SAAS00709852};
	TraesCS7D01G334300				-2.949	ref|XP_020155505.1|	PER52_ARATH,RecName: Full=Peroxidase 52; Short=Atperox P52; EC=1.11.1.7; AltName: Full=ATP49; Flags: Precursor;	A0A1D6CX15_WHEAT,RecName: Full=Peroxidase {ECO:0000256|RuleBase:RU362060, ECO:0000256|SAAS:SAAS00709852}; EC=1.11.1.7 {ECO:0000256|RuleBase:RU362060, ECO:0000256|SAAS:SAAS00709852};
	TraesCS7D01G334400			-2.326	-2.64	ref|XP_020179032.1|	PER5_VITVI,RecName: Full=Peroxidase 5 {ECO:0000250|UniProtKB:P22195}; EC=1.11.1.7; Flags: Precursor;	W5I050_WHEAT,RecName: Full=Peroxidase {ECO:0000256|RuleBase:RU362060, ECO:0000256|SAAS:SAAS00709852}; EC=1.11.1.7 {ECO:0000256|RuleBase:RU362060, ECO:0000256|SAAS:SAAS00709852};
	TraesCS7D01G334600			-3.204	-2.114	ref|XP_020183855.1|	PER2_MAIZE,RecName: Full=Peroxidase 2; EC=1.11.1.7; AltName: Full=Plasma membrane-bound peroxidase 2; Short=pmPOX2; Flags: Precursor;	A0A1D6CNG1_WHEAT,RecName: Full=Peroxidase {ECO:0000256|SAAS:SAAS00709852}; EC=1.11.1.7 {ECO:0000256|SAAS:SAAS00709852};
	TraesCS7D01G334700				-2.671	ref|XP_020167322.1|	PERN_ARMRU,RecName: Full=Peroxidase N; EC=1.11.1.7; AltName: Full=Neutral peroxidase; Flags: Precursor;	A0A1D6CUX1_WHEAT,RecName: Full=Peroxidase {ECO:0000256|RuleBase:RU362060, ECO:0000256|SAAS:SAAS00709852}; EC=1.11.1.7 {ECO:0000256|RuleBase:RU362060, ECO:0000256|SAAS:SAAS00709852};
	TraesCS7D01G347300			1.149		ref|XP_020151347.1|	PER2_MAIZE,RecName: Full=Peroxidase 2; EC=1.11.1.7; AltName: Full=Plasma membrane-bound peroxidase 2; Short=pmPOX2; Flags: Precursor;	A0A1D6CUX0_WHEAT,RecName: Full=Peroxidase {ECO:0000256|RuleBase:RU362060, ECO:0000256|SAAS:SAAS00709852}; EC=1.11.1.7 {ECO:0000256|RuleBase:RU362060, ECO:0000256|SAAS:SAAS00709852};
	TraesCS7D01G369700	-1.392		-2.412		ref|XP_020198886.1|	PER1_SORBI,RecName: Full=Cationic peroxidase SPC4; EC=1.11.1.7; Flags: Precursor;	A0A1D6CN27_WHEAT,RecName: Full=Peroxidase {ECO:0000256|RuleBase:RU362060, ECO:0000256|SAAS:SAAS00709852}; EC=1.11.1.7 {ECO:0000256|RuleBase:RU362060, ECO:0000256|SAAS:SAAS00709852};
	TraesCS7D01G369900		-2.612			ref|XP_020174746.1|	PER1_ARAHY,RecName: Full=Cationic peroxidase 1; EC=1.11.1.7; AltName: Full=PNPC1; Flags: Precursor;	A0A1D6SEY5_WHEAT,RecName: Full=Peroxidase {ECO:0000256|RuleBase:RU362060, ECO:0000256|SAAS:SAAS00709852}; EC=1.11.1.7 {ECO:0000256|RuleBase:RU362060, ECO:0000256|SAAS:SAAS00709852};
	TraesCS7D01G392000		1.074	-1.99		ref|XP_020171959.1|	PERP7_BRARR,RecName: Full=Peroxidase P7; EC=1.11.1.7; AltName: Full=TP7;	W5I3S0_WHEAT,RecName: Full=Peroxidase {ECO:0000256|RuleBase:RU362060, ECO:0000256|SAAS:SAAS00709852}; EC=1.11.1.7 {ECO:0000256|RuleBase:RU362060, ECO:0000256|SAAS:SAAS00709852};
	TraesCS7D01G420500		1.785	1.008	1.749	ref|XP_020195957.1|	PER2_MAIZE,RecName: Full=Peroxidase 2; EC=1.11.1.7; AltName: Full=Plasma membrane-bound peroxidase 2; Short=pmPOX2; Flags: Precursor;	R7VZX1_AEGTA,RecName: Full=Peroxidase {ECO:0000256|RuleBase:RU362060, ECO:0000256|SAAS:SAAS00709852}; EC=1.11.1.7 {ECO:0000256|RuleBase:RU362060, ECO:0000256|SAAS:SAAS00709852};
	TraesCS7D01G442200		3.807		3.104	gb|EMS51265.1|	PER5_VITVI,RecName: Full=Peroxidase 5 {ECO:0000250|UniProtKB:P22195}; EC=1.11.1.7; Flags: Precursor;	A0A1D6CQN7_WHEAT,RecName: Full=Peroxidase {ECO:0000256|RuleBase:RU362060, ECO:0000256|SAAS:SAAS00709852}; EC=1.11.1.7 {ECO:0000256|RuleBase:RU362060, ECO:0000256|SAAS:SAAS00709852};
	TraesCS7D01G461200			-1.297		ref|XP_020179030.1|	PER2_MAIZE,RecName: Full=Peroxidase 2; EC=1.11.1.7; AltName: Full=Plasma membrane-bound peroxidase 2; Short=pmPOX2; Flags: Precursor;	A0A0C4BKK6_WHEAT,RecName: Full=Peroxidase {ECO:0000256|RuleBase:RU362060, ECO:0000256|SAAS:SAAS00709852}; EC=1.11.1.7 {ECO:0000256|RuleBase:RU362060, ECO:0000256|SAAS:SAAS00709852};
	TraesCS7D01G461500				1.129	dbj|BAK01904.1|	PER1_ORYSJ,RecName: Full=Peroxidase 1; EC=1.11.1.7; Flags: Precursor;	W5HYY0_WHEAT,RecName: Full=Peroxidase {ECO:0000256|RuleBase:RU362060, ECO:0000256|SAAS:SAAS00709852}; EC=1.11.1.7 {ECO:0000256|RuleBase:RU362060, ECO:0000256|SAAS:SAAS00709852};
	TraesCS7D01G464600		-1.664		-1.884	ref|XP_020162062.1|	PER2_ORYSJ,RecName: Full=Peroxidase 2; EC=1.11.1.7; Flags: Precursor;	A0A1D6CLJ8_WHEAT,RecName: Full=Peroxidase {ECO:0000256|RuleBase:RU362060, ECO:0000256|SAAS:SAAS00709852}; EC=1.11.1.7 {ECO:0000256|RuleBase:RU362060, ECO:0000256|SAAS:SAAS00709852};
	TraesCSU01G014900		1.06	-2.698	2.07	ref|XP_020151834.1|	PER11_ARATH,RecName: Full=Peroxidase 11; Short=Atperox P11; EC=1.11.1.7; AltName: Full=ATP23a/ATP23b; Flags: Precursor;	R7W1Y7_AEGTA,RecName: Full=Peroxidase {ECO:0000256|RuleBase:RU362060, ECO:0000256|SAAS:SAAS00709852}; EC=1.11.1.7 {ECO:0000256|RuleBase:RU362060, ECO:0000256|SAAS:SAAS00709852};
	TraesCSU01G062700			-2.861	-1.287	ref|XP_020151346.1|	PER2_MAIZE,RecName: Full=Peroxidase 2; EC=1.11.1.7; AltName: Full=Plasma membrane-bound peroxidase 2; Short=pmPOX2; Flags: Precursor;	A0A1D5UAW7_WHEAT,RecName: Full=Peroxidase {ECO:0000256|RuleBase:RU362060, ECO:0000256|SAAS:SAAS00709852}; EC=1.11.1.7 {ECO:0000256|RuleBase:RU362060, ECO:0000256|SAAS:SAAS00709852};
	TraesCSU01G062800			-3.159	-1.155	ref|XP_020174474.1|	PER70_MAIZE,RecName: Full=Peroxidase 70; EC=1.11.1.7; AltName: Full=Plasma membrane-bound peroxidase 2b; Short=pmPOX2b; Flags: Precursor;	A0A1D5X9S8_WHEAT,RecName: Full=Peroxidase {ECO:0000256|RuleBase:RU362060, ECO:0000256|SAAS:SAAS00709852}; EC=1.11.1.7 {ECO:0000256|RuleBase:RU362060, ECO:0000256|SAAS:SAAS00709852};
	TraesCSU01G088600			-5.231		gb|EMS63038.1|	PER12_ARATH,RecName: Full=Peroxidase 12; Short=Atperox P12; EC=1.11.1.7; AltName: Full=ATP4a; AltName: Full=PRXR6; Flags: Precursor;	A0A1D5X9S8_WHEAT,RecName: Full=Peroxidase {ECO:0000256|RuleBase:RU362060, ECO:0000256|SAAS:SAAS00709852}; EC=1.11.1.7 {ECO:0000256|RuleBase:RU362060, ECO:0000256|SAAS:SAAS00709852};
	TraesCSU01G096700		1.238			dbj|BAJ94781.1|	PER41_ARATH,RecName: Full=Peroxidase 41; Short=Atperox P41; EC=1.11.1.7; Flags: Precursor;	A0A1D6AM50_WHEAT,RecName: Full=Peroxidase {ECO:0000256|RuleBase:RU362060}; EC=1.11.1.7 {ECO:0000256|RuleBase:RU362060};
	TraesCSU01G103300		2.761			ref|XP_020167321.1|	PER54_ARATH,RecName: Full=Peroxidase 54; Short=Atperox P54; EC=1.11.1.7; AltName: Full=ATP29a; Flags: Precursor;	A0A1D6CFI0_WHEAT,RecName: Full=Peroxidase {ECO:0000256|RuleBase:RU362060, ECO:0000256|SAAS:SAAS00709852}; EC=1.11.1.7 {ECO:0000256|RuleBase:RU362060, ECO:0000256|SAAS:SAAS00709852};
	TraesCSU01G103400		3.772			emb|CDM84381.1|	PER2_MAIZE,RecName: Full=Peroxidase 2; EC=1.11.1.7; AltName: Full=Plasma membrane-bound peroxidase 2; Short=pmPOX2; Flags: Precursor;	Q84U03_AEGTS,RecName: Full=Peroxidase {ECO:0000256|RuleBase:RU362060, ECO:0000256|SAAS:SAAS00709852}; EC=1.11.1.7 {ECO:0000256|RuleBase:RU362060, ECO:0000256|SAAS:SAAS00709852};
	TraesCSU01G137000		-3.09	-1.015	-1.628	ref|XP_020170606.1|	PER2_MAIZE,RecName: Full=Peroxidase 2; EC=1.11.1.7; AltName: Full=Plasma membrane-bound peroxidase 2; Short=pmPOX2; Flags: Precursor;	Q84U03_AEGTS,RecName: Full=Peroxidase {ECO:0000256|RuleBase:RU362060, ECO:0000256|SAAS:SAAS00709852}; EC=1.11.1.7 {ECO:0000256|RuleBase:RU362060, ECO:0000256|SAAS:SAAS00709852};
	TraesCSU01G163200		1.415		1.101	gb|EMS55899.1|	PER56_ARATH,RecName: Full=Peroxidase 56; Short=Atperox P56; EC=1.11.1.7; AltName: Full=ATP33; Flags: Precursor;	A0A287JUN7_HORVV,RecName: Full=Peroxidase {ECO:0000256|RuleBase:RU362060, ECO:0000256|SAAS:SAAS00709852}; EC=1.11.1.7 {ECO:0000256|RuleBase:RU362060, ECO:0000256|SAAS:SAAS00709852};
	TraesCSU01G250800			-3.123	-1.657	ref|XP_020151347.1|	PER2_MAIZE,RecName: Full=Peroxidase 2; EC=1.11.1.7; AltName: Full=Plasma membrane-bound peroxidase 2; Short=pmPOX2; Flags: Precursor;	A0A1D6CFH9_WHEAT,RecName: Full=Peroxidase {ECO:0000256|RuleBase:RU362060, ECO:0000256|SAAS:SAAS00709852}; EC=1.11.1.7 {ECO:0000256|RuleBase:RU362060, ECO:0000256|SAAS:SAAS00709852};
GST	TraesCS1A01G013900	3.483				gb|EMS52099.1|	GSTF1_MAIZE,RecName: Full=Glutathione S-transferase 1; EC=2.5.1.18; AltName: Full=GST class-phi member 1; AltName: Full=GST-29; AltName: Full=GST-I;	A0A1D6RDL6_WHEAT,SubName: Full=Uncharacterized protein {ECO:0000313|EnsemblPlants:TRIAE_CS42_1AS_TGACv1_019763_AA0071180.1};
	TraesCS1A01G016800	3.665				ref|XP_020171144.1|	GSTU6_ORYSJ,RecName: Full=Probable glutathione S-transferase GSTU6; EC=2.5.1.18; AltName: Full=28 kDa cold-induced protein;	W4ZVP7_WHEAT,SubName: Full=Uncharacterized protein {ECO:0000313|EnsemblPlants:TRIAE_CS42_1AS_TGACv1_020062_AA0074440.1};
	TraesCS1A01G017300	5.127				gb|EMS62793.1|	GSTU6_ORYSJ,RecName: Full=Probable glutathione S-transferase GSTU6; EC=2.5.1.18; AltName: Full=28 kDa cold-induced protein;	A0A1D5S5C7_WHEAT,SubName: Full=Uncharacterized protein {ECO:0000313|EnsemblPlants:TRIAE_CS42_1AS_TGACv1_021675_AA0082050.1};
	TraesCS1A01G078800	1.483	1.768	1.555		gb|EMS47979.1|	GSTF1_ORYSJ,RecName: Full=Probable glutathione S-transferase GSTF1; EC=2.5.1.18; AltName: Full=GST-I;	M7ZIQ2_TRIUA,SubName: Full=Putative glutathione S-transferase GSTF1 {ECO:0000313|EMBL:EMS47979.1, ECO:0000313|EnsemblPlants:TRIUR3_27494-P1};
	TraesCS1A01G078900		1.878			gb|EMS45394.1|	GSTF1_ORYSJ,RecName: Full=Probable glutathione S-transferase GSTF1; EC=2.5.1.18; AltName: Full=GST-I;	W4ZVT7_WHEAT,SubName: Full=Uncharacterized protein {ECO:0000313|EnsemblPlants:TRIAE_CS42_1AS_TGACv1_019036_AA0058530.1};
	TraesCS1A01G102700	2.612		3.611		ref|XP_020146810.1|	GSTF4_MAIZE,RecName: Full=Glutathione S-transferase 4; EC=2.5.1.18; AltName: Full=GST class-phi member 4; AltName: Full=GST-27; AltName: Full=GST-IV;	A0A1D5S5B6_WHEAT,SubName: Full=Uncharacterized protein {ECO:0000313|EnsemblPlants:TRIAE_CS42_1AS_TGACv1_021532_AA0081830.1};
	TraesCS1A01G102800	1.079		1.918		emb|CAD29475.1|	GSTF4_MAIZE,RecName: Full=Glutathione S-transferase 4; EC=2.5.1.18; AltName: Full=GST class-phi member 4; AltName: Full=GST-27; AltName: Full=GST-IV;	W4ZUJ8_WHEAT,SubName: Full=Uncharacterized protein {ECO:0000313|EnsemblPlants:TRIAE_CS42_1AS_TGACv1_019317_AA0064830.1};
	TraesCS1A01G102900	2.435		4.422		ref|XP_020146803.1|	GSTF1_ORYSJ,RecName: Full=Probable glutathione S-transferase GSTF1; EC=2.5.1.18; AltName: Full=GST-I;	W4ZYV7_WHEAT,SubName: Full=Uncharacterized protein {ECO:0000313|EnsemblPlants:TRIAE_CS42_1AS_TGACv1_019317_AA0064810.1};
	TraesCS1A01G186100	4.774	1.773		1.813	ref|XP_020191530.1|	GSTU6_ORYSJ,RecName: Full=Probable glutathione S-transferase GSTU6; EC=2.5.1.18; AltName: Full=28 kDa cold-induced protein;	W4ZPS8_WHEAT,SubName: Full=Uncharacterized protein {ECO:0000313|EnsemblPlants:TRIAE_CS42_1AL_TGACv1_002955_AA0046720.1};
	TraesCS1A01G186200		1.775	-1.206		ref|XP_020187895.1|	GSTU6_ORYSJ,RecName: Full=Probable glutathione S-transferase GSTU6; EC=2.5.1.18; AltName: Full=28 kDa cold-induced protein;	A0A1D5RS98_WHEAT,SubName: Full=Uncharacterized protein {ECO:0000313|EnsemblPlants:TRIAE_CS42_1AL_TGACv1_000725_AA0017990.1};
	TraesCS1A01G186300	2.399		3.643	1.545	gb|EMS59365.1|	GSTU6_ORYSJ,RecName: Full=Probable glutathione S-transferase GSTU6; EC=2.5.1.18; AltName: Full=28 kDa cold-induced protein;	W4ZQS4_WHEAT,SubName: Full=Uncharacterized protein {ECO:0000313|EnsemblPlants:TRIAE_CS42_1AL_TGACv1_000725_AA0017980.2};
	TraesCS1A01G186400	6.408	2.562			gb|EMS59366.1|	GSTU6_ORYSJ,RecName: Full=Probable glutathione S-transferase GSTU6; EC=2.5.1.18; AltName: Full=28 kDa cold-induced protein;	W4ZSL7_WHEAT,SubName: Full=Uncharacterized protein {ECO:0000313|EnsemblPlants:TRIAE_CS42_1AL_TGACv1_000725_AA0017970.1};
	TraesCS1A01G186500	3.462			1.93	ref|XP_020187891.1|	GSTU6_ORYSJ,RecName: Full=Probable glutathione S-transferase GSTU6; EC=2.5.1.18; AltName: Full=28 kDa cold-induced protein;	A0A1D5RS94_WHEAT,SubName: Full=Uncharacterized protein {ECO:0000313|EnsemblPlants:TRIAE_CS42_1AL_TGACv1_000725_AA0017960.1};
	TraesCS1A01G186600	6.664	1.754	7.693	2.044	gb|EMS59368.1|	GSTU6_ORYSJ,RecName: Full=Probable glutathione S-transferase GSTU6; EC=2.5.1.18; AltName: Full=28 kDa cold-induced protein;	A0A1D5RWE4_WHEAT,SubName: Full=Uncharacterized protein {ECO:0000313|EnsemblPlants:TRIAE_CS42_1AL_TGACv1_001900_AA0036420.1};
	TraesCS1A01G186700			1.16	-1.491	ref|XP_020158196.1|	GSTU6_ORYSJ,RecName: Full=Probable glutathione S-transferase GSTU6; EC=2.5.1.18; AltName: Full=28 kDa cold-induced protein;	A0A1D5RWE5_WHEAT,SubName: Full=Uncharacterized protein {ECO:0000313|EnsemblPlants:TRIAE_CS42_1AL_TGACv1_001900_AA0036430.1};
	TraesCS1A01G186800			1.067		gb|EMS55566.1|	GSTU6_ORYSJ,RecName: Full=Probable glutathione S-transferase GSTU6; EC=2.5.1.18; AltName: Full=28 kDa cold-induced protein;	W4ZSV5_WHEAT,SubName: Full=Uncharacterized protein {ECO:0000313|EnsemblPlants:TRIAE_CS42_1AL_TGACv1_003384_AA0049460.1};
	TraesCS1A01G187000	2.489		4.58	2.408	ref|XP_020194818.1|	GSTUH_ARATH,RecName: Full=Glutathione S-transferase U17; Short=AtGSTU17; EC=2.5.1.18; AltName: Full=GST class-tau member 17; AltName: Full=Glutathione S-transferase 30; AltName: Full=Protein EARLY RESPONSIVE TO DEHYDRATION 9;	W4ZMK1_WHEAT,SubName: Full=Uncharacterized protein {ECO:0000313|EnsemblPlants:TRIAE_CS42_1AL_TGACv1_003203_AA0048670.1};
	TraesCS1A01G258500		1.203		1.233	ref|XP_020191330.1|	GST23_MAIZE,RecName: Full=Glutathione transferase GST 23; EC=2.5.1.18; AltName: Full=Glutathione transferase GST 36;	A0A1D5RZS8_WHEAT,SubName: Full=Uncharacterized protein {ECO:0000313|EnsemblPlants:TRIAE_CS42_1AL_TGACv1_003885_AA0051840.1};
	TraesCS1B01G021100	8.446	2.876	8.462		ref|XP_020171144.1|	GSTU6_ORYSJ,RecName: Full=Probable glutathione S-transferase GSTU6; EC=2.5.1.18; AltName: Full=28 kDa cold-induced protein;	W5A9J8_WHEAT,SubName: Full=Uncharacterized protein {ECO:0000313|EnsemblPlants:TRIAE_CS42_4BS_TGACv1_328762_AA1093280.1};
	TraesCS1B01G097200		1.278			gb|EMS47979.1|	GSTF1_ORYSJ,RecName: Full=Probable glutathione S-transferase GSTF1; EC=2.5.1.18; AltName: Full=GST-I;	M7ZIQ2_TRIUA,SubName: Full=Putative glutathione S-transferase GSTF1 {ECO:0000313|EMBL:EMS47979.1, ECO:0000313|EnsemblPlants:TRIUR3_27494-P1};
	TraesCS1B01G097400	1.534	1.514	2.203		gb|AAL47688.1|	GSTF1_ORYSJ,RecName: Full=Probable glutathione S-transferase GSTF1; EC=2.5.1.18; AltName: Full=GST-I;	W5A957_WHEAT,SubName: Full=Uncharacterized protein {ECO:0000313|EnsemblPlants:TRIAE_CS42_1BS_TGACv1_050671_AA0174330.1};
	TraesCS1B01G113500	2.218		3.366		ref|XP_020146810.1|	GSTF4_MAIZE,RecName: Full=Glutathione S-transferase 4; EC=2.5.1.18; AltName: Full=GST class-phi member 4; AltName: Full=GST-27; AltName: Full=GST-IV;	A0A1D5SNU8_WHEAT,SubName: Full=Uncharacterized protein {ECO:0000313|EnsemblPlants:TRIAE_CS42_1BS_TGACv1_051274_AA0178930.1};
	TraesCS1B01G113600	6.143	-4.513		-6.314	dbj|BAJ98413.1|	GSTF4_MAIZE,RecName: Full=Glutathione S-transferase 4; EC=2.5.1.18; AltName: Full=GST class-phi member 4; AltName: Full=GST-27; AltName: Full=GST-IV;	A0A1D5SMJ8_WHEAT,SubName: Full=Uncharacterized protein {ECO:0000313|EnsemblPlants:TRIAE_CS42_1BS_TGACv1_050459_AA0172380.1};
	TraesCS1B01G113700	1.148		2.101		dbj|BAK02558.1|	GSTF4_MAIZE,RecName: Full=Glutathione S-transferase 4; EC=2.5.1.18; AltName: Full=GST class-phi member 4; AltName: Full=GST-27; AltName: Full=GST-IV;	W5A9M3_WHEAT,SubName: Full=Uncharacterized protein {ECO:0000313|EnsemblPlants:TRIAE_CS42_1BS_TGACv1_052728_AA0181960.1};
	TraesCS1B01G113800			1.32		ref|XP_020146803.1|	GSTF1_ORYSJ,RecName: Full=Probable glutathione S-transferase GSTF1; EC=2.5.1.18; AltName: Full=GST-I;	A0A1D5SJV1_WHEAT,SubName: Full=Uncharacterized protein {ECO:0000313|EnsemblPlants:TRIAE_CS42_1BS_TGACv1_049612_AA0157990.1};
	TraesCS1B01G114300			1.435		ref|XP_020146804.1|	GSTF1_ORYSJ,RecName: Full=Probable glutathione S-transferase GSTF1; EC=2.5.1.18; AltName: Full=GST-I;	W5AAG6_WHEAT,SubName: Full=Uncharacterized protein {ECO:0000313|EnsemblPlants:TRIAE_CS42_1BS_TGACv1_049924_AA0164400.1};
	TraesCS1B01G114400	1.686		2.855	-1.773	ref|XP_020186766.1|	GSTF4_MAIZE,RecName: Full=Glutathione S-transferase 4; EC=2.5.1.18; AltName: Full=GST class-phi member 4; AltName: Full=GST-27; AltName: Full=GST-IV;	W5A9R8_WHEAT,SubName: Full=Uncharacterized protein {ECO:0000313|EnsemblPlants:TRIAE_CS42_1BS_TGACv1_049924_AA0164380.1};
	TraesCS1B01G194000		1.121			ref|XP_020187895.1|	GSTU6_ORYSJ,RecName: Full=Probable glutathione S-transferase GSTU6; EC=2.5.1.18; AltName: Full=28 kDa cold-induced protein;	A0A1D5SGG1_WHEAT,SubName: Full=Uncharacterized protein {ECO:0000313|EnsemblPlants:TRIAE_CS42_1BL_TGACv1_033063_AA0136590.1};
	TraesCS1B01G194100	1.995		2.866		gb|EMS59365.1|	GSTU6_ORYSJ,RecName: Full=Probable glutathione S-transferase GSTU6; EC=2.5.1.18; AltName: Full=28 kDa cold-induced protein;	A0A1D5SAN9_WHEAT,SubName: Full=Uncharacterized protein {ECO:0000313|EnsemblPlants:TRIAE_CS42_1BL_TGACv1_031186_AA0109330.2};
	TraesCS1B01G194300	1.383		1.74		ref|XP_020187891.1|	GSTU6_ORYSJ,RecName: Full=Probable glutathione S-transferase GSTU6; EC=2.5.1.18; AltName: Full=28 kDa cold-induced protein;	A0A1D6DDY1_WHEAT,SubName: Full=Uncharacterized protein {ECO:0000313|EnsemblPlants:TRIAE_CS42_U_TGACv1_641932_AA2107590.1};
	TraesCS1B01G194400	1.554		2.636		ref|XP_020187889.1|	GSTU6_ORYSJ,RecName: Full=Probable glutathione S-transferase GSTU6; EC=2.5.1.18; AltName: Full=28 kDa cold-induced protein;	I7FHT3_WHEAT,SubName: Full=Glutathione transferase 2 {ECO:0000313|EMBL:AFP20278.1, ECO:0000313|EnsemblPlants:TRIAE_CS42_1DL_TGACv1_062916_AA0221630.1};
	TraesCS1B01G194500			1.029		ref|XP_020187890.1|	GSTU6_ORYSJ,RecName: Full=Probable glutathione S-transferase GSTU6; EC=2.5.1.18; AltName: Full=28 kDa cold-induced protein;	A0A1D6DDX9_WHEAT,SubName: Full=Uncharacterized protein {ECO:0000313|EnsemblPlants:TRIAE_CS42_U_TGACv1_641932_AA2107560.1};
	TraesCS1B01G194600	7.662	2.04	8.547	3.154	ref|XP_020187888.1|	GSTU6_ORYSJ,RecName: Full=Probable glutathione S-transferase GSTU6; EC=2.5.1.18; AltName: Full=28 kDa cold-induced protein;	A0A1D5SXT9_WHEAT,SubName: Full=Uncharacterized protein {ECO:0000313|EnsemblPlants:TRIAE_CS42_1DL_TGACv1_062916_AA0221650.1};
	TraesCS1B01G194700	1.513		1.758	-1.547	ref|XP_020158196.1|	GSTU6_ORYSJ,RecName: Full=Probable glutathione S-transferase GSTU6; EC=2.5.1.18; AltName: Full=28 kDa cold-induced protein;	W5A4S9_WHEAT,SubName: Full=Uncharacterized protein {ECO:0000313|EnsemblPlants:TRIAE_CS42_1BL_TGACv1_031893_AA0122280.1};
	TraesCS1B01G194900	3.132			1.487	ref|XP_020194818.1|	GSTUH_ARATH,RecName: Full=Glutathione S-transferase U17; Short=AtGSTU17; EC=2.5.1.18; AltName: Full=GST class-tau member 17; AltName: Full=Glutathione S-transferase 30; AltName: Full=Protein EARLY RESPONSIVE TO DEHYDRATION 9;	W5A515_WHEAT,SubName: Full=Uncharacterized protein {ECO:0000313|EnsemblPlants:TRIAE_CS42_1BL_TGACv1_030930_AA0103950.1};
	TraesCS1B01G217700			-1.114		gb|EMS66136.1|	GSTFB_ARATH,RecName: Full=Glutathione S-transferase F11; Short=AtGSTF11; EC=2.5.1.18; AltName: Full=AtGSTF6; AltName: Full=GST class-phi; AltName: Full=GST class-phi member 11;	W5A226_WHEAT,SubName: Full=Uncharacterized protein {ECO:0000313|EnsemblPlants:TRIAE_CS42_1BL_TGACv1_031909_AA0122670.1};
	TraesCS1D01G011800	2.836				ref|XP_020172229.1|	GSTF1_MAIZE,RecName: Full=Glutathione S-transferase 1; EC=2.5.1.18; AltName: Full=GST class-phi member 1; AltName: Full=GST-29; AltName: Full=GST-I;	W5ALM7_WHEAT,SubName: Full=Uncharacterized protein {ECO:0000313|EnsemblPlants:TRIAE_CS42_1DS_TGACv1_080197_AA0242920.1};
	TraesCS1D01G014500	9.409	3.278	8.539	4.195	ref|XP_020171144.1|	GSTU6_ORYSJ,RecName: Full=Probable glutathione S-transferase GSTU6; EC=2.5.1.18; AltName: Full=28 kDa cold-induced protein;	W5AM67_WHEAT,SubName: Full=Uncharacterized protein {ECO:0000313|EnsemblPlants:TRIAE_CS42_1DS_TGACv1_080112_AA0239670.1};
	TraesCS1D01G081200	1.306	1.594	1.543	1.041	ref|XP_020187341.1|	GSTF1_ORYSJ,RecName: Full=Probable glutathione S-transferase GSTF1; EC=2.5.1.18; AltName: Full=GST-I;	N1QY92_AEGTA,SubName: Full=Uncharacterized protein {ECO:0000313|EMBL:EMT15915.1, ECO:0000313|EnsemblPlants:EMT15915};
	TraesCS1D01G094700	1.675		2.474		ref|XP_020146810.1|	GSTF4_MAIZE,RecName: Full=Glutathione S-transferase 4; EC=2.5.1.18; AltName: Full=GST class-phi member 4; AltName: Full=GST-27; AltName: Full=GST-IV;	Q8GTC0_WHEAT,SubName: Full=Glutathione transferase F3 {ECO:0000313|EMBL:CAD29476.1, ECO:0000313|EnsemblPlants:TRIAE_CS42_1DS_TGACv1_080472_AA0248650.1}; EC=2.5.1.18 {ECO:0000313|EMBL:CAD29476.1};
	TraesCS1D01G094800		2.267	1.634		ref|XP_020146812.1|	GSTF4_MAIZE,RecName: Full=Glutathione S-transferase 4; EC=2.5.1.18; AltName: Full=GST class-phi member 4; AltName: Full=GST-27; AltName: Full=GST-IV;	W5AKB3_WHEAT,SubName: Full=Uncharacterized protein {ECO:0000313|EnsemblPlants:TRIAE_CS42_1DS_TGACv1_080417_AA0247570.1};
	TraesCS1D01G094900	1.536		1.947		ref|XP_020146802.1|	GSTF4_MAIZE,RecName: Full=Glutathione S-transferase 4; EC=2.5.1.18; AltName: Full=GST class-phi member 4; AltName: Full=GST-27; AltName: Full=GST-IV;	A0A1D6RGV7_WHEAT,SubName: Full=Uncharacterized protein {ECO:0000313|EnsemblPlants:TRIAE_CS42_1DS_TGACv1_080417_AA0247580.1};
	TraesCS1D01G095000	1.417	2.204	2.739		ref|XP_020146803.1|	GSTF1_ORYSJ,RecName: Full=Probable glutathione S-transferase GSTF1; EC=2.5.1.18; AltName: Full=GST-I;	W5AN69_WHEAT,SubName: Full=Uncharacterized protein {ECO:0000313|EnsemblPlants:TRIAE_CS42_1DS_TGACv1_080417_AA0247590.1};
	TraesCS1D01G095100	1.488		2.019		ref|XP_020146804.1|	GSTF4_MAIZE,RecName: Full=Glutathione S-transferase 4; EC=2.5.1.18; AltName: Full=GST class-phi member 4; AltName: Full=GST-27; AltName: Full=GST-IV;	W5ANG2_WHEAT,SubName: Full=Uncharacterized protein {ECO:0000313|EnsemblPlants:TRIAE_CS42_1DS_TGACv1_081471_AA0260910.1};
	TraesCS1D01G095400	1.854		1.874		ref|XP_020186766.1|	GSTF4_MAIZE,RecName: Full=Glutathione S-transferase 4; EC=2.5.1.18; AltName: Full=GST class-phi member 4; AltName: Full=GST-27; AltName: Full=GST-IV;	W5AKW0_WHEAT,SubName: Full=Uncharacterized protein {ECO:0000313|EnsemblPlants:TRIAE_CS42_1DS_TGACv1_080630_AA0251370.1};
	TraesCS1D01G189600		-1.152	2.046		ref|XP_020194818.1|	GSTUH_ARATH,RecName: Full=Glutathione S-transferase U17; Short=AtGSTU17; EC=2.5.1.18; AltName: Full=GST class-tau member 17; AltName: Full=Glutathione S-transferase 30; AltName: Full=Protein EARLY RESPONSIVE TO DEHYDRATION 9;	A0A1D5SW04_WHEAT,SubName: Full=Uncharacterized protein {ECO:0000313|EnsemblPlants:TRIAE_CS42_1DL_TGACv1_062467_AA0214900.2};
	TraesCS1D01G189700		-1.631	2.478		ref|XP_020158198.1|	GSTU6_ORYSJ,RecName: Full=Probable glutathione S-transferase GSTU6; EC=2.5.1.18; AltName: Full=28 kDa cold-induced protein;	M8CBK4_AEGTA,SubName: Full=Uncharacterized protein {ECO:0000313|EMBL:EMT24482.1, ECO:0000313|EnsemblPlants:EMT24482};
	TraesCS1D01G189800				-1.519	ref|XP_020158196.1|	GSTU6_ORYSJ,RecName: Full=Probable glutathione S-transferase GSTU6; EC=2.5.1.18; AltName: Full=28 kDa cold-induced protein;	W5AFF5_WHEAT,SubName: Full=Uncharacterized protein {ECO:0000313|EnsemblPlants:TRIAE_CS42_1DL_TGACv1_061293_AA0191530.1};
	TraesCS1D01G189900			2.93		ref|XP_020187890.1|	GSTU6_ORYSJ,RecName: Full=Probable glutathione S-transferase GSTU6; EC=2.5.1.18; AltName: Full=28 kDa cold-induced protein;	A0A1D5SXT8_WHEAT,SubName: Full=Uncharacterized protein {ECO:0000313|EnsemblPlants:TRIAE_CS42_1DL_TGACv1_062916_AA0221640.1};
	TraesCS1D01G190000	1.569		3.369		ref|XP_020187889.1|	GSTU6_ORYSJ,RecName: Full=Probable glutathione S-transferase GSTU6; EC=2.5.1.18; AltName: Full=28 kDa cold-induced protein;	I7FHT3_WHEAT,SubName: Full=Glutathione transferase 2 {ECO:0000313|EMBL:AFP20278.1, ECO:0000313|EnsemblPlants:TRIAE_CS42_1DL_TGACv1_062916_AA0221630.1};
	TraesCS1D01G190100	3.142				ref|XP_020187891.1|	GSTU6_ORYSJ,RecName: Full=Probable glutathione S-transferase GSTU6; EC=2.5.1.18; AltName: Full=28 kDa cold-induced protein;	A0A1D6RG38_WHEAT,SubName: Full=Uncharacterized protein {ECO:0000313|EnsemblPlants:TRIAE_CS42_1DL_TGACv1_062300_AA0212100.1};
	TraesCS1D01G190200	7.681		10.36		ref|XP_020187892.1|	GSTU6_ORYSJ,RecName: Full=Probable glutathione S-transferase GSTU6; EC=2.5.1.18; AltName: Full=28 kDa cold-induced protein;	A0A1D6RG36_WHEAT,SubName: Full=Uncharacterized protein {ECO:0000313|EnsemblPlants:TRIAE_CS42_1DL_TGACv1_062300_AA0212090.1};
	TraesCS1D01G190300	1.519		3.407	1.298	gb|EMS59365.1|	GSTU6_ORYSJ,RecName: Full=Probable glutathione S-transferase GSTU6; EC=2.5.1.18; AltName: Full=28 kDa cold-induced protein;	A0A1D6RG35_WHEAT,SubName: Full=Uncharacterized protein {ECO:0000313|EnsemblPlants:TRIAE_CS42_1DL_TGACv1_062300_AA0212070.1};
	TraesCS1D01G190500	3.006	4.669			ref|XP_020187894.1|	GSTU6_ORYSJ,RecName: Full=Probable glutathione S-transferase GSTU6; EC=2.5.1.18; AltName: Full=28 kDa cold-induced protein;	A0A1D6RG33_WHEAT,SubName: Full=Uncharacterized protein {ECO:0000313|EnsemblPlants:TRIAE_CS42_1DL_TGACv1_062300_AA0212050.1};
	TraesCS1D01G190600			-1.512		ref|XP_020187895.1|	GSTU6_ORYSJ,RecName: Full=Probable glutathione S-transferase GSTU6; EC=2.5.1.18; AltName: Full=28 kDa cold-induced protein;	A0A1D5SGG1_WHEAT,SubName: Full=Uncharacterized protein {ECO:0000313|EnsemblPlants:TRIAE_CS42_1BL_TGACv1_033063_AA0136590.1};
	TraesCS1D01G191100	3.284				ref|XP_020191530.1|	GSTU6_ORYSJ,RecName: Full=Probable glutathione S-transferase GSTU6; EC=2.5.1.18; AltName: Full=28 kDa cold-induced protein;	M8B4A4_AEGTA,SubName: Full=Uncharacterized protein {ECO:0000313|EMBL:EMT11577.1, ECO:0000313|EnsemblPlants:EMT11577};
	TraesCS2A01G045400	5.559	1.966		1.532	ref|XP_020148106.1|	GSTF1_ORYSJ,RecName: Full=Probable glutathione S-transferase GSTF1; EC=2.5.1.18; AltName: Full=GST-I;	A0A1D5TJD4_WHEAT,SubName: Full=Uncharacterized protein {ECO:0000313|EnsemblPlants:TRIAE_CS42_2AS_TGACv1_112278_AA0334790.1};
	TraesCS2A01G218700	1.582		2.502		ref|XP_020162377.1|	GSTU6_ORYSJ,RecName: Full=Probable glutathione S-transferase GSTU6; EC=2.5.1.18; AltName: Full=28 kDa cold-induced protein;	A0A1D5TKC2_WHEAT,SubName: Full=Uncharacterized protein {ECO:0000313|EnsemblPlants:TRIAE_CS42_2AS_TGACv1_112504_AA0339490.1};
	TraesCS2A01G504300		1.748	-1.467		ref|XP_020190010.1|	GSTU6_ORYSJ,RecName: Full=Probable glutathione S-transferase GSTU6; EC=2.5.1.18; AltName: Full=28 kDa cold-induced protein;	A0A096ULF2_WHEAT,SubName: Full=Uncharacterized protein {ECO:0000313|EnsemblPlants:TRIAE_CS42_2AL_TGACv1_096888_AA0321910.1};
	TraesCS2A01G577900	6.269	4.02			ref|XP_020180279.1|	GSTUK_ARATH,RecName: Full=Glutathione S-transferase U20; Short=AtGSTU20; EC=2.5.1.18; AltName: Full=FIN219-interacting protein 1; AltName: Full=GST class-tau member 20;	A0A1D6D6R7_WHEAT,SubName: Full=Uncharacterized protein {ECO:0000313|EnsemblPlants:TRIAE_CS42_U_TGACv1_640731_AA2071420.1};
	TraesCS2A01G578000	4.811	4.073			gb|EMS47857.1|	GSTUK_ARATH,RecName: Full=Glutathione S-transferase U20; Short=AtGSTU20; EC=2.5.1.18; AltName: Full=FIN219-interacting protein 1; AltName: Full=GST class-tau member 20;	A0A1D5TI67_WHEAT,SubName: Full=Uncharacterized protein {ECO:0000313|EnsemblPlants:TRIAE_CS42_2AL_TGACv1_104545_AA0328140.1};
	TraesCS2A01G578200	6.742	2.327	2.72	-2.324	ref|XP_020180282.1|	GSTX4_TOBAC,RecName: Full=Probable glutathione S-transferase; EC=2.5.1.18; AltName: Full=Auxin-induced protein PCNT107;	W5AP17_WHEAT,SubName: Full=Uncharacterized protein {ECO:0000313|EnsemblPlants:TRIAE_CS42_2AL_TGACv1_094873_AA0304290.1};
	TraesCS2A01G578300	1.552	5.47			gb|EMS47855.1|	GSTUK_ARATH,RecName: Full=Glutathione S-transferase U20; Short=AtGSTU20; EC=2.5.1.18; AltName: Full=FIN219-interacting protein 1; AltName: Full=GST class-tau member 20;	M7Z629_TRIUA,SubName: Full=Putative glutathione S-transferase {ECO:0000313|EMBL:EMS47855.1, ECO:0000313|EnsemblPlants:TRIUR3_03024-P1};
	TraesCS2A01G578400	2.31		2.996	-1.097	gb|EMS47854.1|	GSTX3_SOYBN,RecName: Full=Glutathione S-transferase 3; EC=2.5.1.18;	W5AQC2_WHEAT,SubName: Full=Uncharacterized protein {ECO:0000313|EnsemblPlants:TRIAE_CS42_2AL_TGACv1_097417_AA0324130.1};
	TraesCS2B01G244100	3.781	1.289			ref|XP_020162377.1|	GSTU6_ORYSJ,RecName: Full=Probable glutathione S-transferase GSTU6; EC=2.5.1.18; AltName: Full=28 kDa cold-induced protein;	A0A1D5UVA0_WHEAT,SubName: Full=Uncharacterized protein {ECO:0000313|EnsemblPlants:TRIAE_CS42_2DS_TGACv1_177249_AA0570400.1};
	TraesCS2B01G532600	5.148	-1.284			ref|XP_020190010.1|	GSTU6_ORYSJ,RecName: Full=Probable glutathione S-transferase GSTU6; EC=2.5.1.18; AltName: Full=28 kDa cold-induced protein;	W5BS31_WHEAT,SubName: Full=Uncharacterized protein {ECO:0000313|EnsemblPlants:TRIAE_CS42_2DL_TGACv1_160989_AA0555770.1};
	TraesCS2B01G609400	2.427		2.153	-1.827	ref|XP_020180284.1|	GSTX3_SOYBN,RecName: Full=Glutathione S-transferase 3; EC=2.5.1.18;	W5BDH0_WHEAT,SubName: Full=Uncharacterized protein {ECO:0000313|EnsemblPlants:TRIAE_CS42_2BL_TGACv1_129574_AA0389310.1};
	TraesCS2B01G609500	3.134	-1.677		-1.696	gb|EMS47855.1|	GSTX4_TOBAC,RecName: Full=Probable glutathione S-transferase; EC=2.5.1.18; AltName: Full=Auxin-induced protein PCNT107;	W5B9Y6_WHEAT,SubName: Full=Uncharacterized protein {ECO:0000313|EnsemblPlants:TRIAE_CS42_2BL_TGACv1_129574_AA0389300.1};
	TraesCS2B01G609600	5.933	1.737		-1.918	ref|XP_020180282.1|	GSTX4_TOBAC,RecName: Full=Probable glutathione S-transferase; EC=2.5.1.18; AltName: Full=Auxin-induced protein PCNT107;	A0A1D5TV74_WHEAT,SubName: Full=Uncharacterized protein {ECO:0000313|EnsemblPlants:TRIAE_CS42_2BL_TGACv1_129574_AA0389290.2};
	TraesCS2D01G044100	4.396	2.507			ref|XP_020148106.1|	GSTF1_ORYSJ,RecName: Full=Probable glutathione S-transferase GSTF1; EC=2.5.1.18; AltName: Full=GST-I;	A0A1D5V3B9_WHEAT,SubName: Full=Uncharacterized protein {ECO:0000313|EnsemblPlants:TRIAE_CS42_2DS_TGACv1_179797_AA0609240.1};
	TraesCS2D01G224700	3.532			1.71	ref|XP_020162377.1|	GSTU6_ORYSJ,RecName: Full=Probable glutathione S-transferase GSTU6; EC=2.5.1.18; AltName: Full=28 kDa cold-induced protein;	A0A1D5UVA0_WHEAT,SubName: Full=Uncharacterized protein {ECO:0000313|EnsemblPlants:TRIAE_CS42_2DS_TGACv1_177249_AA0570400.1};
	TraesCS2D01G400000	2.682				ref|XP_020185292.1|	GSTF1_ORYSJ,RecName: Full=Probable glutathione S-transferase GSTF1; EC=2.5.1.18; AltName: Full=GST-I;	R7W0X0_AEGTA,SubName: Full=Uncharacterized protein {ECO:0000313|EMBL:EMT03063.1, ECO:0000313|EnsemblPlants:EMT03063};
	TraesCS2D01G503200		1.554			ref|XP_003567701.1|	GSTF1_ORYSJ,RecName: Full=Probable glutathione S-transferase GSTF1; EC=2.5.1.18; AltName: Full=GST-I;	A0A1D5UU89_WHEAT,SubName: Full=Uncharacterized protein {ECO:0000313|EnsemblPlants:TRIAE_CS42_2DL_TGACv1_162627_AA0563230.1};
	TraesCS2D01G504900		3.06	-1.017		ref|XP_020190010.1|	GSTU6_ORYSJ,RecName: Full=Probable glutathione S-transferase GSTU6; EC=2.5.1.18; AltName: Full=28 kDa cold-induced protein;	W5BS31_WHEAT,SubName: Full=Uncharacterized protein {ECO:0000313|EnsemblPlants:TRIAE_CS42_2DL_TGACv1_160989_AA0555770.1};
	TraesCS2D01G545400		3.337			ref|XP_020150345.1|	GSTU6_ORYSJ,RecName: Full=Probable glutathione S-transferase GSTU6; EC=2.5.1.18; AltName: Full=28 kDa cold-induced protein;	A0A1D5UI52_WHEAT,SubName: Full=Uncharacterized protein {ECO:0000313|EnsemblPlants:TRIAE_CS42_2DL_TGACv1_158249_AA0513550.1};
	TraesCS2D01G579500		2.182			ref|XP_003567701.1|	GSTF1_ORYSJ,RecName: Full=Probable glutathione S-transferase GSTF1; EC=2.5.1.18; AltName: Full=GST-I;	A0A1D5UPR7_WHEAT,SubName: Full=Uncharacterized protein {ECO:0000313|EnsemblPlants:TRIAE_CS42_2DL_TGACv1_159888_AA0543910.1};
	TraesCS2D01G589300	2.207	4.48			ref|XP_020180280.1|	GSTUJ_ARATH,RecName: Full=Glutathione S-transferase U19; Short=AtGSTU19; EC=2.5.1.18; AltName: Full=GST class-tau member 19; AltName: Full=Glutathione S-transferase 8;	A0A1D5UT46_WHEAT,SubName: Full=Uncharacterized protein {ECO:0000313|EnsemblPlants:TRIAE_CS42_2DL_TGACv1_161295_AA0557770.1};
	TraesCS2D01G589400	4.898	2.362		-1.134	ref|XP_020180282.1|	GSTX4_TOBAC,RecName: Full=Probable glutathione S-transferase; EC=2.5.1.18; AltName: Full=Auxin-induced protein PCNT107;	W5BX01_WHEAT,SubName: Full=Uncharacterized protein {ECO:0000313|EnsemblPlants:TRIAE_CS42_2DL_TGACv1_160660_AA0552830.1};
	TraesCS2D01G589500	2.974	6.844			ref|XP_020180283.1|	GSTUK_ARATH,RecName: Full=Glutathione S-transferase U20; Short=AtGSTU20; EC=2.5.1.18; AltName: Full=FIN219-interacting protein 1; AltName: Full=GST class-tau member 20;	W5BTC2_WHEAT,SubName: Full=Uncharacterized protein {ECO:0000313|EnsemblPlants:TRIAE_CS42_2DL_TGACv1_160660_AA0552820.1};
	TraesCS2D01G589600	1.727	2.468			ref|XP_020180284.1|	GSTX3_SOYBN,RecName: Full=Glutathione S-transferase 3; EC=2.5.1.18;	R7W646_AEGTA,SubName: Full=Uncharacterized protein {ECO:0000313|EMBL:EMT03166.1, ECO:0000313|EnsemblPlants:EMT03166};
	TraesCS3A01G021200	1.595	1.338	2.739		ref|XP_020164737.1|	GSTU6_ORYSJ,RecName: Full=Probable glutathione S-transferase GSTU6; EC=2.5.1.18; AltName: Full=28 kDa cold-induced protein;	A0A1D6RRK8_WHEAT,SubName: Full=Uncharacterized protein {ECO:0000313|EnsemblPlants:TRIAE_CS42_3AS_TGACv1_212061_AA0697260.1};
	TraesCS3A01G129800			1.328	1.19	ref|XP_020191384.1|	GSTU6_ORYSJ,RecName: Full=Probable glutathione S-transferase GSTU6; EC=2.5.1.18; AltName: Full=28 kDa cold-induced protein;	A0A1D5VHL2_WHEAT,SubName: Full=Uncharacterized protein {ECO:0000313|EnsemblPlants:TRIAE_CS42_3AS_TGACv1_210894_AA0681020.1};
	TraesCS3A01G260800	1.82	1.939	2.592	1.472	emb|CDM83685.1|	GSTU6_ORYSJ,RecName: Full=Probable glutathione S-transferase GSTU6; EC=2.5.1.18; AltName: Full=28 kDa cold-induced protein;	W5CRN9_WHEAT,SubName: Full=Uncharacterized protein {ECO:0000313|EMBL:CDM83685.1, ECO:0000313|EnsemblPlants:TRIAE_CS42_3B_TGACv1_220865_AA0721670.1};
	TraesCS3A01G309000		-1.194		-1.092	emb|CDM82027.1|	GSTF1_WHEAT,RecName: Full=Glutathione S-transferase 1; EC=2.5.1.18; AltName: Full=GST class-phi;	A0A1D5VM85_WHEAT,SubName: Full=Uncharacterized protein {ECO:0000313|EnsemblPlants:TRIAE_CS42_3AS_TGACv1_213121_AA0705540.2};
	TraesCS3A01G309100	1.029	-1.828	2.254		emb|CDM82027.1|	GSTF1_WHEAT,RecName: Full=Glutathione S-transferase 1; EC=2.5.1.18; AltName: Full=GST class-phi;	A0A1D5VM85_WHEAT,SubName: Full=Uncharacterized protein {ECO:0000313|EnsemblPlants:TRIAE_CS42_3AS_TGACv1_213121_AA0705540.2};
	TraesCS3A01G379200	2.007	2.164			ref|XP_020199730.1|	GST23_MAIZE,RecName: Full=Glutathione transferase GST 23; EC=2.5.1.18; AltName: Full=Glutathione transferase GST 36;	A0A1D5V7S3_WHEAT,SubName: Full=Uncharacterized protein {ECO:0000313|EnsemblPlants:TRIAE_CS42_3AL_TGACv1_194374_AA0631930.1};
	TraesCS3A01G437400	5.033	3.077		3.75	emb|CDM85825.1|	GSTU6_ORYSJ,RecName: Full=Probable glutathione S-transferase GSTU6; EC=2.5.1.18; AltName: Full=28 kDa cold-induced protein;	A0A1D5VCG7_WHEAT,SubName: Full=Uncharacterized protein {ECO:0000313|EnsemblPlants:TRIAE_CS42_3AL_TGACv1_195712_AA0653000.1};
	TraesCS3A01G437500	2.618	4.476			gb|EMS56240.1|	GSTU6_ORYSJ,RecName: Full=Probable glutathione S-transferase GSTU6; EC=2.5.1.18; AltName: Full=28 kDa cold-induced protein;	A0A1D5VCG8_WHEAT,SubName: Full=Uncharacterized protein {ECO:0000313|EnsemblPlants:TRIAE_CS42_3AL_TGACv1_195712_AA0653010.1};
	TraesCS3A01G437600	4.639	6.649			dbj|BAJ96773.1|	GSTU6_ORYSJ,RecName: Full=Probable glutathione S-transferase GSTU6; EC=2.5.1.18; AltName: Full=28 kDa cold-induced protein;	A0A1D5VCG9_WHEAT,SubName: Full=Uncharacterized protein {ECO:0000313|EnsemblPlants:TRIAE_CS42_3AL_TGACv1_195712_AA0653020.1};
	TraesCS3A01G437900		-1.208	1.903		gb|EMS57974.1|	GSTU6_ORYSJ,RecName: Full=Probable glutathione S-transferase GSTU6; EC=2.5.1.18; AltName: Full=28 kDa cold-induced protein;	A0A1D5VF47_WHEAT,SubName: Full=Uncharacterized protein {ECO:0000313|EnsemblPlants:TRIAE_CS42_3AL_TGACv1_197105_AA0664840.1};
	TraesCS3A01G459500	2.393	3.297			ref|XP_020199730.1|	GSTX6_SOYBN,RecName: Full=Probable glutathione S-transferase; EC=2.5.1.18; AltName: Full=G2-4; AltName: Full=Heat shock protein 26A;	A0A1D5VF39_WHEAT,SubName: Full=Uncharacterized protein {ECO:0000313|EnsemblPlants:TRIAE_CS42_3AL_TGACv1_197063_AA0664620.1};
	TraesCS3A01G487700	1.021	1.503			gb|EMS45226.1|	GSTX1_TOBAC,RecName: Full=Probable glutathione S-transferase; EC=2.5.1.18; AltName: Full=Auxin-induced protein PGNT1/PCNT110;	W5CH34_WHEAT,SubName: Full=Uncharacterized protein {ECO:0000313|EnsemblPlants:TRIAE_CS42_3AL_TGACv1_194278_AA0630180.1};
	TraesCS3A01G488200	6.673	8.284			ref|XP_020150519.1|	GSTX6_SOYBN,RecName: Full=Probable glutathione S-transferase; EC=2.5.1.18; AltName: Full=G2-4; AltName: Full=Heat shock protein 26A;	A0A1D6RPZ9_WHEAT,SubName: Full=Uncharacterized protein {ECO:0000313|EnsemblPlants:TRIAE_CS42_3AL_TGACv1_195841_AA0654680.1};
	TraesCS3A01G488300		5.977			ref|XP_020150519.1|	GSTX6_SOYBN,RecName: Full=Probable glutathione S-transferase; EC=2.5.1.18; AltName: Full=G2-4; AltName: Full=Heat shock protein 26A;	A0A1D6RPZ9_WHEAT,SubName: Full=Uncharacterized protein {ECO:0000313|EnsemblPlants:TRIAE_CS42_3AL_TGACv1_195841_AA0654680.1};
	TraesCS3B01G025000	1.035	3.372			ref|XP_020164736.1|	GSTU6_ORYSJ,RecName: Full=Probable glutathione S-transferase GSTU6; EC=2.5.1.18; AltName: Full=28 kDa cold-induced protein;	D8L9Q7_WHEAT,SubName: Full=Glutathione S-transferase, putative, expressed {ECO:0000313|EMBL:CBH32616.1, ECO:0000313|EnsemblPlants:TRIAE_CS42_3B_TGACv1_223383_AA0781320.1};
	TraesCS3B01G152200		-1.838	1.858		emb|CDM82027.1|	GSTF1_WHEAT,RecName: Full=Glutathione S-transferase 1; EC=2.5.1.18; AltName: Full=GST class-phi;	A0A077RQP6_WHEAT,SubName: Full=Uncharacterized protein {ECO:0000313|EMBL:CDM82027.1};
	TraesCS3B01G152300		-1.683			emb|CDM82027.1|	GSTF1_WHEAT,RecName: Full=Glutathione S-transferase 1; EC=2.5.1.18; AltName: Full=GST class-phi;	A0A077RQP6_WHEAT,SubName: Full=Uncharacterized protein {ECO:0000313|EMBL:CDM82027.1};
	TraesCS3B01G234100	1.979	1.335	2.677		emb|CDM83685.1|	GSTU6_ORYSJ,RecName: Full=Probable glutathione S-transferase GSTU6; EC=2.5.1.18; AltName: Full=28 kDa cold-induced protein;	W5CRN9_WHEAT,SubName: Full=Uncharacterized protein {ECO:0000313|EMBL:CDM83685.1, ECO:0000313|EnsemblPlants:TRIAE_CS42_3B_TGACv1_220865_AA0721670.1};
	TraesCS3B01G334300				1.22	ref|XP_020171978.1|	GSTF1_MAIZE,RecName: Full=Glutathione S-transferase 1; EC=2.5.1.18; AltName: Full=GST class-phi member 1; AltName: Full=GST-29; AltName: Full=GST-I;	A0A1D5W8B8_WHEAT,SubName: Full=Uncharacterized protein {ECO:0000313|EnsemblPlants:TRIAE_CS42_3B_TGACv1_225634_AA0810580.1};
	TraesCS3B01G471500	3.855	5.377			emb|CDM85825.1|	GSTU6_ORYSJ,RecName: Full=Probable glutathione S-transferase GSTU6; EC=2.5.1.18; AltName: Full=28 kDa cold-induced protein;	A0A077S3G0_WHEAT,SubName: Full=Uncharacterized protein {ECO:0000313|EMBL:CDM85825.1, ECO:0000313|EnsemblPlants:TRIAE_CS42_3B_TGACv1_221246_AA0735060.1};
	TraesCS3B01G471900	1.889	2.976			emb|CDM85831.1|	GSTU6_ORYSJ,RecName: Full=Probable glutathione S-transferase GSTU6; EC=2.5.1.18; AltName: Full=28 kDa cold-induced protein;	A0A077RZG5_WHEAT,SubName: Full=Uncharacterized protein {ECO:0000313|EMBL:CDM85831.1, ECO:0000313|EnsemblPlants:TRIAE_CS42_3B_TGACv1_221246_AA0734920.1};
	TraesCS3B01G490600		1.199			emb|CDM86048.1|	GSTF3_MAIZE,RecName: Full=Glutathione S-transferase 3; EC=2.5.1.18; AltName: Full=GST class-phi member 3; AltName: Full=GST-III;	A0A1D5VSQ4_WHEAT,SubName: Full=Uncharacterized protein {ECO:0000313|EnsemblPlants:TRIAE_CS42_3B_TGACv1_221222_AA0734210.2};
	TraesCS3B01G499200	2.525	4.126			emb|CDM86073.1|	GST23_MAIZE,RecName: Full=Glutathione transferase GST 23; EC=2.5.1.18; AltName: Full=Glutathione transferase GST 36;	A0A077S7K4_WHEAT,SubName: Full=Uncharacterized protein {ECO:0000313|EMBL:CDM86073.1};
	TraesCS3B01G535300	1.098				emb|CDM86421.1|	GSTX1_TOBAC,RecName: Full=Probable glutathione S-transferase; EC=2.5.1.18; AltName: Full=Auxin-induced protein PGNT1/PCNT110;	W5CW67_WHEAT,SubName: Full=Uncharacterized protein {ECO:0000313|EMBL:CDM86421.1, ECO:0000313|EnsemblPlants:TRIAE_CS42_3B_TGACv1_227703_AA0824390.1};
	TraesCS3B01G535700				-1.134	emb|CDM86425.1|	GSTX1_TOBAC,RecName: Full=Probable glutathione S-transferase; EC=2.5.1.18; AltName: Full=Auxin-induced protein PGNT1/PCNT110;	A0A1D5W7B1_WHEAT,SubName: Full=Uncharacterized protein {ECO:0000313|EnsemblPlants:TRIAE_CS42_3B_TGACv1_225153_AA0805510.1};
	TraesCS3B01G536100	8.715	7.825			ref|XP_020150519.1|	GSTX6_SOYBN,RecName: Full=Probable glutathione S-transferase; EC=2.5.1.18; AltName: Full=G2-4; AltName: Full=Heat shock protein 26A;	A0A1D5W110_WHEAT,SubName: Full=Uncharacterized protein {ECO:0000313|EnsemblPlants:TRIAE_CS42_3B_TGACv1_223082_AA0776210.1};
	TraesCS3B01G538600	1.477	-1.088	1.85		emb|CDM86453.1|	GSTX6_SOYBN,RecName: Full=Probable glutathione S-transferase; EC=2.5.1.18; AltName: Full=G2-4; AltName: Full=Heat shock protein 26A;	A0A077S0X5_WHEAT,SubName: Full=Uncharacterized protein {ECO:0000313|EMBL:CDM86453.1};
	TraesCS3B01G538800		-4.657		-1.976	emb|CDM86455.1|	GSTX6_SOYBN,RecName: Full=Probable glutathione S-transferase; EC=2.5.1.18; AltName: Full=G2-4; AltName: Full=Heat shock protein 26A;	A0A077S8A7_WHEAT,SubName: Full=Uncharacterized protein {ECO:0000313|EMBL:CDM86455.1};
	TraesCS3B01G539300		-1.756			ref|XP_020199846.1|	GSTX6_SOYBN,RecName: Full=Probable glutathione S-transferase; EC=2.5.1.18; AltName: Full=G2-4; AltName: Full=Heat shock protein 26A;	A0A1D5W2H8_WHEAT,SubName: Full=Uncharacterized protein {ECO:0000313|EnsemblPlants:TRIAE_CS42_3B_TGACv1_223521_AA0783430.1};
	TraesCS3B01G540100				-1.254	emb|CDM86461.1|	GST23_MAIZE,RecName: Full=Glutathione transferase GST 23; EC=2.5.1.18; AltName: Full=Glutathione transferase GST 36;	A0A077RZD7_WHEAT,SubName: Full=Uncharacterized protein {ECO:0000313|EMBL:CDM86461.1, ECO:0000313|EnsemblPlants:TRIAE_CS42_3B_TGACv1_223361_AA0780930.1};
	TraesCS3B01G540200		-1.544		-1.204	emb|CDM86460.1|	GST23_MAIZE,RecName: Full=Glutathione transferase GST 23; EC=2.5.1.18; AltName: Full=Glutathione transferase GST 36;	A0A077S8B0_WHEAT,SubName: Full=Uncharacterized protein {ECO:0000313|EMBL:CDM86460.1, ECO:0000313|EnsemblPlants:TRIAE_CS42_3B_TGACv1_223361_AA0780920.1};
	TraesCS3B01G540700		1.204			emb|CDM86474.1|	GSTX6_SOYBN,RecName: Full=Probable glutathione S-transferase; EC=2.5.1.18; AltName: Full=G2-4; AltName: Full=Heat shock protein 26A;	A0A077S4R4_WHEAT,SubName: Full=Uncharacterized protein {ECO:0000313|EMBL:CDM86474.1};
	TraesCS3B01G571200	-2.344				emb|CDM86821.1|	GSTX6_SOYBN,RecName: Full=Probable glutathione S-transferase; EC=2.5.1.18; AltName: Full=G2-4; AltName: Full=Heat shock protein 26A;	A0A080YTY1_WHEAT,SubName: Full=Uncharacterized protein {ECO:0000313|EMBL:CDM86821.1, ECO:0000313|EnsemblPlants:TRIAE_CS42_3B_TGACv1_222917_AA0773130.1};
	TraesCS3D01G025800	2.347	2.51	2.853		ref|XP_020164737.1|	GSTU6_ORYSJ,RecName: Full=Probable glutathione S-transferase GSTU6; EC=2.5.1.18; AltName: Full=28 kDa cold-induced protein;	A0A1D5WSC8_WHEAT,SubName: Full=Uncharacterized protein {ECO:0000313|EnsemblPlants:TRIAE_CS42_3DS_TGACv1_271990_AA0912480.1};
	TraesCS3D01G133100	2.214		4.577	1.284	sp|P30110.1|	GSTF1_WHEAT,RecName: Full=Glutathione S-transferase 1; EC=2.5.1.18; AltName: Full=GST class-phi;	W5EB42_WHEAT,SubName: Full=Uncharacterized protein {ECO:0000313|EnsemblPlants:TRIAE_CS42_4BS_TGACv1_327885_AA1077730.1};
	TraesCS3D01G133200	1.152		1.117	2.477	sp|P30110.1|	GSTF1_WHEAT,RecName: Full=Glutathione S-transferase 1; EC=2.5.1.18; AltName: Full=GST class-phi;	W5EB42_WHEAT,SubName: Full=Uncharacterized protein {ECO:0000313|EnsemblPlants:TRIAE_CS42_4BS_TGACv1_327885_AA1077730.1};
	TraesCS3D01G261100	1.791	2.104			ref|XP_020179289.1|	GSTU6_ORYSJ,RecName: Full=Probable glutathione S-transferase GSTU6; EC=2.5.1.18; AltName: Full=28 kDa cold-induced protein;	A0A1D5WI86_WHEAT,SubName: Full=Uncharacterized protein {ECO:0000313|EnsemblPlants:TRIAE_CS42_3DL_TGACv1_250288_AA0865400.1};
	TraesCS3D01G299700			1.243	1.258	ref|XP_020171978.1|	GSTF1_MAIZE,RecName: Full=Glutathione S-transferase 1; EC=2.5.1.18; AltName: Full=GST class-phi member 1; AltName: Full=GST-29; AltName: Full=GST-I;	M8D617_AEGTA,SubName: Full=Uncharacterized protein {ECO:0000313|EMBL:EMT31816.1, ECO:0000313|EnsemblPlants:EMT31816};
	TraesCS3D01G369600		1.23			ref|XP_020158543.1|	GSTU1_ORYSI,RecName: Full=Probable glutathione S-transferase GSTU1; EC=2.5.1.18;	A0A1D5WFC5_WHEAT,SubName: Full=Uncharacterized protein {ECO:0000313|EnsemblPlants:TRIAE_CS42_3DL_TGACv1_249532_AA0850990.1};
	TraesCS3D01G429600	3.729	1.314			ref|XP_020152237.1|	GSTU6_ORYSJ,RecName: Full=Probable glutathione S-transferase GSTU6; EC=2.5.1.18; AltName: Full=28 kDa cold-induced protein;	A0A1D5WE49_WHEAT,SubName: Full=Uncharacterized protein {ECO:0000313|EnsemblPlants:TRIAE_CS42_3DL_TGACv1_249323_AA0845390.1};
	TraesCS3D01G429700	3.226	1.272		2.855	emb|CDM85825.1|	GSTU6_ORYSJ,RecName: Full=Probable glutathione S-transferase GSTU6; EC=2.5.1.18; AltName: Full=28 kDa cold-induced protein;	A0A1D5WLV0_WHEAT,SubName: Full=Uncharacterized protein {ECO:0000313|EnsemblPlants:TRIAE_CS42_3DL_TGACv1_251482_AA0881910.1};
	TraesCS3D01G429800	2.567		3.277	1.275	ref|XP_020152236.1|	GSTU6_ORYSJ,RecName: Full=Probable glutathione S-transferase GSTU6; EC=2.5.1.18; AltName: Full=28 kDa cold-induced protein;	A0A1D5WLU9_WHEAT,SubName: Full=Uncharacterized protein {ECO:0000313|EnsemblPlants:TRIAE_CS42_3DL_TGACv1_251482_AA0881900.1};
	TraesCS3D01G429900	7.44	10.19			dbj|BAJ96773.1|	GSTU6_ORYSJ,RecName: Full=Probable glutathione S-transferase GSTU6; EC=2.5.1.18; AltName: Full=28 kDa cold-induced protein;	A0A1D5WLU8_WHEAT,SubName: Full=Uncharacterized protein {ECO:0000313|EnsemblPlants:TRIAE_CS42_3DL_TGACv1_251482_AA0881890.1};
	TraesCS3D01G430200	2.635	4.094			ref|XP_020184292.1|	GSTU6_ORYSJ,RecName: Full=Probable glutathione S-transferase GSTU6; EC=2.5.1.18; AltName: Full=28 kDa cold-induced protein;	A0A1D5WDS4_WHEAT,SubName: Full=Uncharacterized protein {ECO:0000313|EnsemblPlants:TRIAE_CS42_3DL_TGACv1_249276_AA0843870.1};
	TraesCS3D01G445400	1.038	1.423			ref|XP_020194669.1|	GSTF3_MAIZE,RecName: Full=Glutathione S-transferase 3; EC=2.5.1.18; AltName: Full=GST class-phi member 3; AltName: Full=GST-III;	Q8GTB8_WHEAT,SubName: Full=Glutathione transferase F5 {ECO:0000313|EMBL:CAD29478.1}; EC=2.5.1.18 {ECO:0000313|EMBL:CAD29478.1};
	TraesCS3D01G452000	2.645	2.904			gb|EMS49222.1|	GSTX1_TOBAC,RecName: Full=Probable glutathione S-transferase; EC=2.5.1.18; AltName: Full=Auxin-induced protein PGNT1/PCNT110;	A0A1D6RSR8_WHEAT,SubName: Full=Uncharacterized protein {ECO:0000313|EnsemblPlants:TRIAE_CS42_3DL_TGACv1_250044_AA0861110.1};
	TraesCS3D01G452100	2.628			1.104	ref|XP_020199730.1|	GSTX6_SOYBN,RecName: Full=Probable glutathione S-transferase; EC=2.5.1.18; AltName: Full=G2-4; AltName: Full=Heat shock protein 26A;	A0A1D6RSR9_WHEAT,SubName: Full=Uncharacterized protein {ECO:0000313|EnsemblPlants:TRIAE_CS42_3DL_TGACv1_250044_AA0861140.1};
	TraesCS3D01G482700				-1.414	ref|XP_020165764.1|	GSTX1_TOBAC,RecName: Full=Probable glutathione S-transferase; EC=2.5.1.18; AltName: Full=Auxin-induced protein PGNT1/PCNT110;	A0A1D5WMN5_WHEAT,SubName: Full=Uncharacterized protein {ECO:0000313|EnsemblPlants:TRIAE_CS42_3DL_TGACv1_251790_AA0884900.1};
	TraesCS3D01G483000	8.328	9.657			ref|XP_020150519.1|	GSTU8_ARATH,RecName: Full=Glutathione S-transferase U8; Short=AtGSTU8; EC=2.5.1.18; AltName: Full=GST class-tau member 8;	A0A1D6RSA3_WHEAT,SubName: Full=Uncharacterized protein {ECO:0000313|EnsemblPlants:TRIAE_CS42_3DL_TGACv1_249237_AA0842660.1};
	TraesCS3D01G486200				-1.549	ref|XP_020161655.1|	GST23_MAIZE,RecName: Full=Glutathione transferase GST 23; EC=2.5.1.18; AltName: Full=Glutathione transferase GST 36;	A0A1D5WGN6_WHEAT,SubName: Full=Uncharacterized protein {ECO:0000313|EnsemblPlants:TRIAE_CS42_3DL_TGACv1_249850_AA0857400.1};
	TraesCS3D01G486800	1.1	1.263			ref|XP_020199846.1|	GSTX1_TOBAC,RecName: Full=Probable glutathione S-transferase; EC=2.5.1.18; AltName: Full=Auxin-induced protein PGNT1/PCNT110;	A0A1D5WGU4_WHEAT,SubName: Full=Uncharacterized protein {ECO:0000313|EnsemblPlants:TRIAE_CS42_3DL_TGACv1_249890_AA0858170.1};
	TraesCS3D01G487200		-1.117			ref|XP_020199730.1|	GSTX1_TOBAC,RecName: Full=Probable glutathione S-transferase; EC=2.5.1.18; AltName: Full=Auxin-induced protein PGNT1/PCNT110;	A0A1D6RSG5_WHEAT,SubName: Full=Uncharacterized protein {ECO:0000313|EnsemblPlants:TRIAE_CS42_3DL_TGACv1_249252_AA0843220.1};
	TraesCS3D01G487300			-1.218	-1.541	ref|XP_020198323.1|	GSTX6_SOYBN,RecName: Full=Probable glutathione S-transferase; EC=2.5.1.18; AltName: Full=G2-4; AltName: Full=Heat shock protein 26A;	A0A1D6RSG6_WHEAT,SubName: Full=Uncharacterized protein {ECO:0000313|EnsemblPlants:TRIAE_CS42_3DL_TGACv1_249252_AA0843230.1};
	TraesCS3D01G512200	-1.137				ref|XP_020179103.1|	GSTX1_TOBAC,RecName: Full=Probable glutathione S-transferase; EC=2.5.1.18; AltName: Full=Auxin-induced protein PGNT1/PCNT110;	A0A1D5WHC0_WHEAT,SubName: Full=Uncharacterized protein {ECO:0000313|EnsemblPlants:TRIAE_CS42_3DL_TGACv1_250006_AA0860230.1};
	TraesCS4A01G008400		5.055			ref|XP_020167946.1|	GSTU6_ORYSJ,RecName: Full=Probable glutathione S-transferase GSTU6; EC=2.5.1.18; AltName: Full=28 kDa cold-induced protein;	W5DXL6_WHEAT,SubName: Full=Uncharacterized protein {ECO:0000313|EnsemblPlants:TRIAE_CS42_4AS_TGACv1_308324_AA1027350.1};
	TraesCS4A01G103700	5.227	7.009			ref|XP_020176434.1|	IN21B_ORYSJ,RecName: Full=Protein IN2-1 homolog B; AltName: Full=Glutathione S-transferase GSTZ5;	A0A1D5XDW7_WHEAT,SubName: Full=Uncharacterized protein {ECO:0000313|EnsemblPlants:TRIAE_CS42_4AS_TGACv1_308030_AA1025350.1};
	TraesCS4A01G103800		2.486			ref|XP_020176418.1|	IN21B_ORYSJ,RecName: Full=Protein IN2-1 homolog B; AltName: Full=Glutathione S-transferase GSTZ5;	A0A1D5XDW5_WHEAT,SubName: Full=Uncharacterized protein {ECO:0000313|EnsemblPlants:TRIAE_CS42_4AS_TGACv1_308030_AA1025340.2};
	TraesCS4A01G349700	3.448	4.54			dbj|BAK01892.1|	GSTF4_MAIZE,RecName: Full=Glutathione S-transferase 4; EC=2.5.1.18; AltName: Full=GST class-phi member 4; AltName: Full=GST-27; AltName: Full=GST-IV;	A0A1D6DFC4_WHEAT,SubName: Full=Uncharacterized protein {ECO:0000313|EnsemblPlants:TRIAE_CS42_U_TGACv1_642282_AA2115040.1};
	TraesCS4A01G429800	-2.857	-5.917		-4.164	ref|XP_020160274.1|	GSTU6_ORYSJ,RecName: Full=Probable glutathione S-transferase GSTU6; EC=2.5.1.18; AltName: Full=28 kDa cold-induced protein;	W5DUN3_WHEAT,SubName: Full=Uncharacterized protein {ECO:0000313|EnsemblPlants:TRIAE_CS42_4AL_TGACv1_288458_AA0949160.1};
	TraesCS4A01G435300	3.617	1.477			ref|XP_020158607.1|	GSTU6_ORYSJ,RecName: Full=Probable glutathione S-transferase GSTU6; EC=2.5.1.18; AltName: Full=28 kDa cold-induced protein;	M8CVE5_AEGTA,SubName: Full=Uncharacterized protein {ECO:0000313|EMBL:EMT27771.1, ECO:0000313|EnsemblPlants:EMT27771};
	TraesCS4A01G454800		2.053			ref|XP_020171460.1|	GSTU6_ORYSJ,RecName: Full=Probable glutathione S-transferase GSTU6; EC=2.5.1.18; AltName: Full=28 kDa cold-induced protein;	A0A1D5WZU4_WHEAT,SubName: Full=Uncharacterized protein {ECO:0000313|EnsemblPlants:TRIAE_CS42_4AL_TGACv1_288539_AA0951460.2};
	TraesCS4A01G455000	-1.048	-1.703			ref|XP_020180721.1|	GSTU6_ORYSJ,RecName: Full=Probable glutathione S-transferase GSTU6; EC=2.5.1.18; AltName: Full=28 kDa cold-induced protein;	A0A1D6D412_WHEAT,SubName: Full=Uncharacterized protein {ECO:0000313|EnsemblPlants:TRIAE_CS42_7DS_TGACv1_623736_AA2055740.1};
	TraesCS4A01G469800	1.927	2.586			ref|XP_020149263.1|	GSTX1_TOBAC,RecName: Full=Probable glutathione S-transferase; EC=2.5.1.18; AltName: Full=Auxin-induced protein PGNT1/PCNT110;	A0A1D5X037_WHEAT,SubName: Full=Uncharacterized protein {ECO:0000313|EnsemblPlants:TRIAE_CS42_4AL_TGACv1_288580_AA0952590.1};
	TraesCS4B01G059100		-2.049	1.756		sp|P30111.1|	GSTF2_WHEAT,RecName: Full=Glutathione S-transferase 2; EC=2.5.1.18; AltName: Full=GST class-phi;	A0A1D5XPE5_WHEAT,SubName: Full=Uncharacterized protein {ECO:0000313|EnsemblPlants:TRIAE_CS42_4BS_TGACv1_327885_AA1077750.1};
	TraesCS4B01G059300		-1.225	1.652	-1.525	sp|P30110.1|	GSTF1_WHEAT,RecName: Full=Glutathione S-transferase 1; EC=2.5.1.18; AltName: Full=GST class-phi;	W5EB42_WHEAT,SubName: Full=Uncharacterized protein {ECO:0000313|EnsemblPlants:TRIAE_CS42_4BS_TGACv1_327885_AA1077730.1};
	TraesCS4B01G200000	1.845	1.11	2.888		ref|XP_020176416.1|	IN21B_ORYSJ,RecName: Full=Protein IN2-1 homolog B; AltName: Full=Glutathione S-transferase GSTZ5;	W5E8I6_WHEAT,SubName: Full=Uncharacterized protein {ECO:0000313|EnsemblPlants:TRIAE_CS42_4BL_TGACv1_320555_AA1043120.1};
	TraesCS4B01G225200	2.573	1.276	4.11	2.327	gb|AAL47687.1|	GSTU6_ORYSJ,RecName: Full=Probable glutathione S-transferase GSTU6; EC=2.5.1.18; AltName: Full=28 kDa cold-induced protein;	A0A1D5XFM7_WHEAT,SubName: Full=Uncharacterized protein {ECO:0000313|EnsemblPlants:TRIAE_CS42_4BL_TGACv1_320317_AA1035030.1};
	TraesCS4B01G296500	3.589	4.074			ref|XP_020167946.1|	GSTU6_ORYSJ,RecName: Full=Probable glutathione S-transferase GSTU6; EC=2.5.1.18; AltName: Full=28 kDa cold-induced protein;	A0A1D5XFZ9_WHEAT,SubName: Full=Uncharacterized protein {ECO:0000313|EnsemblPlants:TRIAE_CS42_4BL_TGACv1_320358_AA1036610.1};
	TraesCS4D01G201100	3.023	2.909		2.461	ref|XP_020176416.1|	IN21B_ORYSJ,RecName: Full=Protein IN2-1 homolog B; AltName: Full=Glutathione S-transferase GSTZ5;	A0A1D5XW89_WHEAT,SubName: Full=Uncharacterized protein {ECO:0000313|EnsemblPlants:TRIAE_CS42_4DL_TGACv1_342489_AA1115100.5};
	TraesCS4D01G201300	4.341	1.884			ref|XP_020176434.1|	IN21B_ORYSJ,RecName: Full=Protein IN2-1 homolog B; AltName: Full=Glutathione S-transferase GSTZ5;	W5EN66_WHEAT,SubName: Full=Uncharacterized protein {ECO:0000313|EnsemblPlants:TRIAE_CS42_4DL_TGACv1_342489_AA1115090.1};
	TraesCS4D01G225800	1.815	1.608	3.275	1.936	ref|XP_020162284.1|	GSTU6_ORYSJ,RecName: Full=Probable glutathione S-transferase GSTU6; EC=2.5.1.18; AltName: Full=28 kDa cold-induced protein;	A0A1D5Y1T0_WHEAT,SubName: Full=Uncharacterized protein {ECO:0000313|EnsemblPlants:TRIAE_CS42_4DL_TGACv1_343907_AA1141370.1};
	TraesCS4D01G295400	4.731	1.846		1.233	ref|XP_020167946.1|	GSTU6_ORYSJ,RecName: Full=Probable glutathione S-transferase GSTU6; EC=2.5.1.18; AltName: Full=28 kDa cold-induced protein;	A0A1D5Y4L5_WHEAT,SubName: Full=Uncharacterized protein {ECO:0000313|EnsemblPlants:TRIAE_CS42_4DL_TGACv1_345822_AA1154510.1};
	TraesCS4D01G327900		-1.183			ref|XP_020156230.1|	GSTFA_ARATH,RecName: Full=Glutathione S-transferase F10; Short=AtGSTF10; EC=2.5.1.18; AltName: Full=AtGSTF4; AltName: Full=GST class-phi member 10; AltName: Full=Protein EARLY RESPONSE TO DEHYDRATION 13;	W5EKJ4_WHEAT,SubName: Full=Uncharacterized protein {ECO:0000313|EnsemblPlants:TRIAE_CS42_4DL_TGACv1_342706_AA1120100.1};
	TraesCS5A01G021700	1.368	1.266	1.534		ref|XP_020198794.1|	GSTUI_ARATH,RecName: Full=Glutathione S-transferase U18; Short=AtGSTU18; EC=2.5.1.18; AltName: Full=GST class-tau member 18; AltName: Full=Glutathione S-transferase 29;	A0A1D5YVK2_WHEAT,SubName: Full=Uncharacterized protein {ECO:0000313|EnsemblPlants:TRIAE_CS42_5AS_TGACv1_394204_AA1278750.1};
	TraesCS5A01G024000	7.396	5.331			ref|XP_020182597.1|	GSTF4_MAIZE,RecName: Full=Glutathione S-transferase 4; EC=2.5.1.18; AltName: Full=GST class-phi member 4; AltName: Full=GST-27; AltName: Full=GST-IV;	A0A1D5YU37_WHEAT,SubName: Full=Uncharacterized protein {ECO:0000313|EnsemblPlants:TRIAE_CS42_5AS_TGACv1_393317_AA1271100.1};
	TraesCS5A01G024100	1.738		3.973	1.238	ref|XP_020182597.1|	GSTF4_MAIZE,RecName: Full=Glutathione S-transferase 4; EC=2.5.1.18; AltName: Full=GST class-phi member 4; AltName: Full=GST-27; AltName: Full=GST-IV;	W5F5Z0_WHEAT,SubName: Full=Uncharacterized protein {ECO:0000313|EnsemblPlants:TRIAE_CS42_5AS_TGACv1_393317_AA1271120.1};
	TraesCS5A01G143500		1.977			gb|EMS56906.1|	GST23_MAIZE,RecName: Full=Glutathione transferase GST 23; EC=2.5.1.18; AltName: Full=Glutathione transferase GST 36;	A0A1D6DDV4_WHEAT,SubName: Full=Uncharacterized protein {ECO:0000313|EnsemblPlants:TRIAE_CS42_U_TGACv1_641916_AA2107220.1};
	TraesCS5A01G302900	1.089	1.502			sp|O04437.1|	GSTZ_WHEAT,RecName: Full=Glutathione S-transferase; EC=2.5.1.18; AltName: Full=GST class-zeta;	W5EYA7_WHEAT,SubName: Full=Uncharacterized protein {ECO:0000313|EnsemblPlants:TRIAE_CS42_5AL_TGACv1_375515_AA1223050.1};
	TraesCS5A01G424000	7.64	5.358	6.291	3.68	gb|EMS52569.1|	GSTU1_ORYSJ,RecName: Full=Probable glutathione S-transferase GSTU1; EC=2.5.1.18;	A0A1D5YIA8_WHEAT,SubName: Full=Uncharacterized protein {ECO:0000313|EnsemblPlants:TRIAE_CS42_5AL_TGACv1_375294_AA1219340.1};
	TraesCS5A01G424100		1.546			gb|EMS52570.1|	GSTU1_ORYSJ,RecName: Full=Probable glutathione S-transferase GSTU1; EC=2.5.1.18;	A0A1D5YIA9_WHEAT,SubName: Full=Uncharacterized protein {ECO:0000313|EnsemblPlants:TRIAE_CS42_5AL_TGACv1_375294_AA1219350.1};
	TraesCS5B01G018400		-1.096			ref|XP_020165999.1|	GSTUI_ARATH,RecName: Full=Glutathione S-transferase U18; Short=AtGSTU18; EC=2.5.1.18; AltName: Full=GST class-tau member 18; AltName: Full=Glutathione S-transferase 29;	A0A1D6S3W5_WHEAT,SubName: Full=Uncharacterized protein {ECO:0000313|EnsemblPlants:TRIAE_CS42_5BS_TGACv1_423495_AA1378140.1};
	TraesCS5B01G020700	4.25	1.558			emb|CAD29477.1|	GSTF4_MAIZE,RecName: Full=Glutathione S-transferase 4; EC=2.5.1.18; AltName: Full=GST class-phi member 4; AltName: Full=GST-27; AltName: Full=GST-IV;	W5FNZ3_WHEAT,SubName: Full=Uncharacterized protein {ECO:0000313|EnsemblPlants:TRIAE_CS42_5BS_TGACv1_424053_AA1386490.2};
	TraesCS5B01G020900	1.697	3.099			ref|XP_020182597.1|	GSTF4_MAIZE,RecName: Full=Glutathione S-transferase 4; EC=2.5.1.18; AltName: Full=GST class-phi member 4; AltName: Full=GST-27; AltName: Full=GST-IV;	A0A1D6A4R2_WHEAT,SubName: Full=Uncharacterized protein {ECO:0000313|EnsemblPlants:TRIAE_CS42_5DS_TGACv1_458344_AA1493380.1};
	TraesCS5B01G021800	1.998	2.676			emb|CAD29477.1|	GSTF4_MAIZE,RecName: Full=Glutathione S-transferase 4; EC=2.5.1.18; AltName: Full=GST class-phi member 4; AltName: Full=GST-27; AltName: Full=GST-IV;	Q8GTB9_WHEAT,SubName: Full=Glutathione transferase F4 {ECO:0000313|EMBL:CAD29477.1}; EC=2.5.1.18 {ECO:0000313|EMBL:CAD29477.1};
	TraesCS5B01G142500	1.452	-2.059	2.52	-1.59	gb|EMS56906.1|	GST23_MAIZE,RecName: Full=Glutathione transferase GST 23; EC=2.5.1.18; AltName: Full=Glutathione transferase GST 36;	W5FJP9_WHEAT,SubName: Full=Uncharacterized protein {ECO:0000313|EnsemblPlants:TRIAE_CS42_5BL_TGACv1_407222_AA1354550.2};
	TraesCS5B01G426300	5.947				ref|XP_020174317.1|	GSTU1_ORYSJ,RecName: Full=Probable glutathione S-transferase GSTU1; EC=2.5.1.18;	W5FGU1_WHEAT,SubName: Full=Uncharacterized protein {ECO:0000313|EnsemblPlants:TRIAE_CS42_5BL_TGACv1_405971_AA1338410.1};
	TraesCS5B01G426400			1.696		emb|CAC94002.1|	GSTU1_ORYSJ,RecName: Full=Probable glutathione S-transferase GSTU1; EC=2.5.1.18;	Q8RW03_WHEAT,SubName: Full=Glutathione transferase {ECO:0000313|EMBL:CAC94002.1}; EC=2.5.1.18 {ECO:0000313|EMBL:CAC94002.1};
	TraesCS5B01G435000	3.189	2.774		1.16	gb|EMS62533.1|	GSTF1_ORYSJ,RecName: Full=Probable glutathione S-transferase GSTF1; EC=2.5.1.18; AltName: Full=GST-I;	W5F979_WHEAT,SubName: Full=Uncharacterized protein {ECO:0000313|EnsemblPlants:TRIAE_CS42_5BL_TGACv1_404824_AA1311960.1};
	TraesCS5D01G027500	1.462	2.539	1.635	2.412	ref|XP_020198794.1|	GSTUI_ARATH,RecName: Full=Glutathione S-transferase U18; Short=AtGSTU18; EC=2.5.1.18; AltName: Full=GST class-tau member 18; AltName: Full=Glutathione S-transferase 29;	A0A1D6S726_WHEAT,SubName: Full=Uncharacterized protein {ECO:0000313|EnsemblPlants:TRIAE_CS42_5DS_TGACv1_458149_AA1492390.1};
	TraesCS5D01G030000	1.766		2.966		ref|XP_020182597.1|	GSTF4_MAIZE,RecName: Full=Glutathione S-transferase 4; EC=2.5.1.18; AltName: Full=GST class-phi member 4; AltName: Full=GST-27; AltName: Full=GST-IV;	A0A1D6A4R2_WHEAT,SubName: Full=Uncharacterized protein {ECO:0000313|EnsemblPlants:TRIAE_CS42_5DS_TGACv1_458344_AA1493380.1};
	TraesCS5D01G148500			1.747	-1.797	ref|XP_020148131.1|	GST23_MAIZE,RecName: Full=Glutathione transferase GST 23; EC=2.5.1.18; AltName: Full=Glutathione transferase GST 36;	A0A1D5ZLG7_WHEAT,SubName: Full=Uncharacterized protein {ECO:0000313|EnsemblPlants:TRIAE_CS42_5DL_TGACv1_433282_AA1408100.1};
	TraesCS5D01G254000		-1.751		-1.519	ref|XP_020192601.1|	GST23_MAIZE,RecName: Full=Glutathione transferase GST 23; EC=2.5.1.18; AltName: Full=Glutathione transferase GST 36;	A0A1D5ZNE5_WHEAT,SubName: Full=Uncharacterized protein {ECO:0000313|EnsemblPlants:TRIAE_CS42_5DL_TGACv1_433626_AA1418000.1};
	TraesCS5D01G418100		-1.576	-1.273	-3.221	ref|XP_020180392.1|	GSTF1_WHEAT,RecName: Full=Glutathione S-transferase 1; EC=2.5.1.18; AltName: Full=GST class-phi;	A0A1D5ZP64_WHEAT,SubName: Full=Uncharacterized protein {ECO:0000313|EnsemblPlants:TRIAE_CS42_5DL_TGACv1_433764_AA1421550.1};
	TraesCS5D01G432600	4.62	2.834		3.579	ref|XP_020174317.1|	GSTU1_ORYSJ,RecName: Full=Probable glutathione S-transferase GSTU1; EC=2.5.1.18;	A0A1D5ZNG2_WHEAT,SubName: Full=Uncharacterized protein {ECO:0000313|EnsemblPlants:TRIAE_CS42_5DL_TGACv1_433640_AA1418200.1};
	TraesCS5D01G432700	1.551		2.753	1.039	ref|XP_020180670.1|	GSTU1_ORYSJ,RecName: Full=Probable glutathione S-transferase GSTU1; EC=2.5.1.18;	R7VZD1_AEGTA,SubName: Full=Uncharacterized protein {ECO:0000313|EMBL:EMT00620.1, ECO:0000313|EnsemblPlants:EMT00620};
	TraesCS5D01G440700	4.453				gb|EMS62533.1|	GSTF1_ORYSJ,RecName: Full=Probable glutathione S-transferase GSTF1; EC=2.5.1.18; AltName: Full=GST-I;	A0A1D5ZRG0_WHEAT,SubName: Full=Uncharacterized protein {ECO:0000313|EnsemblPlants:TRIAE_CS42_5DL_TGACv1_434236_AA1432300.1};
	TraesCS6A01G139000	4.653				gb|AAM83401.1|	GSTU6_ORYSJ,RecName: Full=Probable glutathione S-transferase GSTU6; EC=2.5.1.18; AltName: Full=28 kDa cold-induced protein;	Q8LL15_WHEAT,SubName: Full=Glutathione-S-transferase 28e45 {ECO:0000313|EMBL:AAM83401.1, ECO:0000313|EnsemblPlants:TRIAE_CS42_6AS_TGACv1_486758_AA1564900.1};
	TraesCS6A01G139100	6.931	3.909	7.354	3.006	ref|XP_020167939.1|	GSTU6_ORYSJ,RecName: Full=Probable glutathione S-transferase GSTU6; EC=2.5.1.18; AltName: Full=28 kDa cold-induced protein;	W5GFC6_WHEAT,SubName: Full=Uncharacterized protein {ECO:0000313|EnsemblPlants:TRIAE_CS42_6AS_TGACv1_488046_AA1574160.1};
	TraesCS6B01G167300	4.783			4.34	ref|XP_020167939.1|	GSTU6_ORYSJ,RecName: Full=Probable glutathione S-transferase GSTU6; EC=2.5.1.18; AltName: Full=28 kDa cold-induced protein;	A0A1D6BE93_WHEAT,SubName: Full=Uncharacterized protein {ECO:0000313|EnsemblPlants:TRIAE_CS42_6DS_TGACv1_543125_AA1735830.3};
	TraesCS6B01G167400	4.727			2.858	ref|XP_020167939.1|	GSTU6_ORYSJ,RecName: Full=Probable glutathione S-transferase GSTU6; EC=2.5.1.18; AltName: Full=28 kDa cold-induced protein;	A0A1D6BE93_WHEAT,SubName: Full=Uncharacterized protein {ECO:0000313|EnsemblPlants:TRIAE_CS42_6DS_TGACv1_543125_AA1735830.3};
	TraesCS6B01G167500	5.92	1.971		5.463	ref|XP_020167938.1|	GSTU6_ORYSJ,RecName: Full=Probable glutathione S-transferase GSTU6; EC=2.5.1.18; AltName: Full=28 kDa cold-induced protein;	A0A1D6B2F2_WHEAT,SubName: Full=Uncharacterized protein {ECO:0000313|EnsemblPlants:TRIAE_CS42_6BS_TGACv1_517953_AA1677300.1};
	TraesCS6B01G167600	5.899	2.826		3.22	ref|XP_020167939.1|	GSTU6_ORYSJ,RecName: Full=Probable glutathione S-transferase GSTU6; EC=2.5.1.18; AltName: Full=28 kDa cold-induced protein;	A0A1D6BE93_WHEAT,SubName: Full=Uncharacterized protein {ECO:0000313|EnsemblPlants:TRIAE_CS42_6DS_TGACv1_543125_AA1735830.3};
	TraesCS6D01G016700			1.761	1.739	ref|XP_020149224.1|	GSTF1_ORYSJ,RecName: Full=Probable glutathione S-transferase GSTF1; EC=2.5.1.18; AltName: Full=GST-I;	W5H4B4_WHEAT,SubName: Full=Uncharacterized protein {ECO:0000313|EnsemblPlants:TRIAE_CS42_6DS_TGACv1_542726_AA1729020.1};
	TraesCS6D01G127700	6.166	1.397		1.886	ref|XP_020167938.1|	GSTU6_ORYSJ,RecName: Full=Probable glutathione S-transferase GSTU6; EC=2.5.1.18; AltName: Full=28 kDa cold-induced protein;	A0A1D6BE91_WHEAT,SubName: Full=Uncharacterized protein {ECO:0000313|EnsemblPlants:TRIAE_CS42_6DS_TGACv1_543125_AA1735830.1};
	TraesCS6D01G127800	7.248	4.737	8.435	5.076	ref|XP_020167939.1|	GSTU6_ORYSJ,RecName: Full=Probable glutathione S-transferase GSTU6; EC=2.5.1.18; AltName: Full=28 kDa cold-induced protein;	A0A1D6BE93_WHEAT,SubName: Full=Uncharacterized protein {ECO:0000313|EnsemblPlants:TRIAE_CS42_6DS_TGACv1_543125_AA1735830.3};
	TraesCS7A01G021900	1.74		3.199	1.382	ref|XP_020149261.1|	GSTX1_TOBAC,RecName: Full=Probable glutathione S-transferase; EC=2.5.1.18; AltName: Full=Auxin-induced protein PGNT1/PCNT110;	W5HFW4_WHEAT,SubName: Full=Uncharacterized protein {ECO:0000313|EnsemblPlants:TRIAE_CS42_7AS_TGACv1_569068_AA1806220.1};
	TraesCS7A01G034300			1.184		ref|XP_020171460.1|	GSTU6_ORYSJ,RecName: Full=Probable glutathione S-transferase GSTU6; EC=2.5.1.18; AltName: Full=28 kDa cold-induced protein;	A0A1D6BXX6_WHEAT,SubName: Full=Uncharacterized protein {ECO:0000313|EnsemblPlants:TRIAE_CS42_7AS_TGACv1_570416_AA1835420.1};
	TraesCS7A01G034500	1.202	-1.392	2.452		ref|XP_020180721.1|	GSTU6_ORYSJ,RecName: Full=Probable glutathione S-transferase GSTU6; EC=2.5.1.18; AltName: Full=28 kDa cold-induced protein;	A0A1D6DHU5_WHEAT,SubName: Full=Uncharacterized protein {ECO:0000313|EnsemblPlants:TRIAE_CS42_U_TGACv1_643110_AA2127360.1};
	TraesCS7A01G049400	2.54		3.416		ref|XP_020158607.1|	GSTU6_ORYSJ,RecName: Full=Probable glutathione S-transferase GSTU6; EC=2.5.1.18; AltName: Full=28 kDa cold-induced protein;	A0A1D6BYD5_WHEAT,SubName: Full=Uncharacterized protein {ECO:0000313|EnsemblPlants:TRIAE_CS42_7AS_TGACv1_570542_AA1837360.1};
	TraesCS7A01G059900	-1.905		-2.281	-1.125	gb|EMS51030.1|	GSTU6_ORYSJ,RecName: Full=Probable glutathione S-transferase GSTU6; EC=2.5.1.18; AltName: Full=28 kDa cold-induced protein;	A0A1D6BYC0_WHEAT,SubName: Full=Uncharacterized protein {ECO:0000313|EnsemblPlants:TRIAE_CS42_7AS_TGACv1_570528_AA1837110.1};
	TraesCS7A01G083700	6.092				ref|XP_020176242.1|	GSTX6_SOYBN,RecName: Full=Probable glutathione S-transferase; EC=2.5.1.18; AltName: Full=G2-4; AltName: Full=Heat shock protein 26A;	A0A1D6BU07_WHEAT,SubName: Full=Uncharacterized protein {ECO:0000313|EnsemblPlants:TRIAE_CS42_7AS_TGACv1_569473_AA1816900.1};
	TraesCS7A01G129500		-3.061			gb|EMS58099.1|	GSTU6_ORYSJ,RecName: Full=Probable glutathione S-transferase GSTU6; EC=2.5.1.18; AltName: Full=28 kDa cold-induced protein;	M8AC35_TRIUA,SubName: Full=Putative glutathione S-transferase GSTU6 {ECO:0000313|EMBL:EMS58099.1, ECO:0000313|EnsemblPlants:TRIUR3_09334-P1};
	TraesCS7A01G132000	3.665			2.679	ref|XP_020180621.1|	GSTU6_ORYSJ,RecName: Full=Probable glutathione S-transferase GSTU6; EC=2.5.1.18; AltName: Full=28 kDa cold-induced protein;	A0A1D6BXE8_WHEAT,SubName: Full=Uncharacterized protein {ECO:0000313|EnsemblPlants:TRIAE_CS42_7AS_TGACv1_570286_AA1833310.1};
	TraesCS7A01G187300			4.143		gb|OEL15619.1|	GSTUA_ARATH,RecName: Full=Glutathione S-transferase U10; Short=AtGSTU10; EC=2.5.1.18; AltName: Full=GST class-tau member 10;	A0A1D6BWS3_WHEAT,SubName: Full=Uncharacterized protein {ECO:0000313|EnsemblPlants:TRIAE_CS42_7AS_TGACv1_570083_AA1829860.1};
	TraesCS7B01G029300			-1.622		gb|EMS58099.1|	GSTU6_ORYSJ,RecName: Full=Probable glutathione S-transferase GSTU6; EC=2.5.1.18; AltName: Full=28 kDa cold-induced protein;	M8AC35_TRIUA,SubName: Full=Putative glutathione S-transferase GSTU6 {ECO:0000313|EMBL:EMS58099.1, ECO:0000313|EnsemblPlants:TRIUR3_09334-P1};
	TraesCS7B01G084400	3.086	1.419		1.802	ref|XP_020186766.1|	GSTF4_MAIZE,RecName: Full=Glutathione S-transferase 4; EC=2.5.1.18; AltName: Full=GST class-phi member 4; AltName: Full=GST-27; AltName: Full=GST-IV;	A0A1D6CEM8_WHEAT,SubName: Full=Uncharacterized protein {ECO:0000313|EnsemblPlants:TRIAE_CS42_7BS_TGACv1_592018_AA1928290.1};
	TraesCS7B01G096300		1.93		2.13	ref|XP_020175660.1|	GSTF1_ORYSJ,RecName: Full=Probable glutathione S-transferase GSTF1; EC=2.5.1.18; AltName: Full=GST-I;	A0A1D6CFY6_WHEAT,SubName: Full=Uncharacterized protein {ECO:0000313|EnsemblPlants:TRIAE_CS42_7BS_TGACv1_592328_AA1935730.1};
	TraesCS7B01G370000				1.226	ref|XP_020158390.1|	GSTZ_WHEAT,RecName: Full=Glutathione S-transferase; EC=2.5.1.18; AltName: Full=GST class-zeta;	A0A1D6C763_WHEAT,SubName: Full=Uncharacterized protein {ECO:0000313|EnsemblPlants:TRIAE_CS42_7BL_TGACv1_577892_AA1885450.1};
	TraesCS7B01G380300	-1.386		-1.676		gb|EMS66611.1|	GSTU6_ORYSJ,RecName: Full=Probable glutathione S-transferase GSTU6; EC=2.5.1.18; AltName: Full=28 kDa cold-induced protein;	A0A1D6C6Y2_WHEAT,SubName: Full=Uncharacterized protein {ECO:0000313|EnsemblPlants:TRIAE_CS42_7BL_TGACv1_577809_AA1883820.1};
	TraesCS7B01G398800	2.056	1.744	3.005	1.009	ref|XP_020194521.1|	GSTF2_ORYSJ,RecName: Full=Probable glutathione S-transferase GSTF2; EC=2.5.1.18; AltName: Full=GST-II;	A0A1D6CC50_WHEAT,SubName: Full=Uncharacterized protein {ECO:0000313|EnsemblPlants:TRIAE_CS42_7BL_TGACv1_580104_AA1912060.1};
	TraesCS7D01G019400	1.867		2.347		ref|XP_020149263.1|	GSTX6_SOYBN,RecName: Full=Probable glutathione S-transferase; EC=2.5.1.18; AltName: Full=G2-4; AltName: Full=Heat shock protein 26A;	W5IAZ6_WHEAT,SubName: Full=Uncharacterized protein {ECO:0000313|EnsemblPlants:TRIAE_CS42_7DS_TGACv1_623384_AA2052650.1};
	TraesCS7D01G030700			1.168		ref|XP_020171460.1|	GSTU6_ORYSJ,RecName: Full=Probable glutathione S-transferase GSTU6; EC=2.5.1.18; AltName: Full=28 kDa cold-induced protein;	Q8RW00_WHEAT,SubName: Full=Glutathione transferase {ECO:0000313|EMBL:CAC94005.1}; EC=2.5.1.18 {ECO:0000313|EMBL:CAC94005.1};
	TraesCS7D01G030800	2.167	-3.818	3.384	-1.716	ref|XP_020171451.1|	GSTU6_ORYSJ,RecName: Full=Probable glutathione S-transferase GSTU6; EC=2.5.1.18; AltName: Full=28 kDa cold-induced protein;	A0A1D6D412_WHEAT,SubName: Full=Uncharacterized protein {ECO:0000313|EnsemblPlants:TRIAE_CS42_7DS_TGACv1_623736_AA2055740.1};
	TraesCS7D01G044500	3.533				ref|XP_020158607.1|	GSTU6_ORYSJ,RecName: Full=Probable glutathione S-transferase GSTU6; EC=2.5.1.18; AltName: Full=28 kDa cold-induced protein;	W5IB31_WHEAT,SubName: Full=Uncharacterized protein {ECO:0000313|EnsemblPlants:TRIAE_CS42_7DS_TGACv1_625079_AA2064320.1};
	TraesCS7D01G050800				-1.153	ref|XP_020147215.1|	GSTU6_ORYSJ,RecName: Full=Probable glutathione S-transferase GSTU6; EC=2.5.1.18; AltName: Full=28 kDa cold-induced protein;	W5IA21_WHEAT,SubName: Full=Uncharacterized protein {ECO:0000313|EnsemblPlants:TRIAE_CS42_7DS_TGACv1_622289_AA2037110.2};
	TraesCS7D01G078700	2.358		3.415		ref|XP_020176242.1|	GSTX6_SOYBN,RecName: Full=Probable glutathione S-transferase; EC=2.5.1.18; AltName: Full=G2-4; AltName: Full=Heat shock protein 26A;	A0A1D6D514_WHEAT,SubName: Full=Uncharacterized protein {ECO:0000313|EnsemblPlants:TRIAE_CS42_7DS_TGACv1_624306_AA2060420.1};
	TraesCS7D01G128600		-2.813		-2.366	gb|EMS58099.1|	GSTU6_ORYSJ,RecName: Full=Probable glutathione S-transferase GSTU6; EC=2.5.1.18; AltName: Full=28 kDa cold-induced protein;	A0A1D6D3D2_WHEAT,SubName: Full=Uncharacterized protein {ECO:0000313|EnsemblPlants:TRIAE_CS42_7DS_TGACv1_623378_AA2052590.1};
	TraesCS7D01G131600			2.188		ref|XP_020180621.1|	GSTU6_ORYSJ,RecName: Full=Probable glutathione S-transferase GSTU6; EC=2.5.1.18; AltName: Full=28 kDa cold-induced protein;	A0A1D6CW74_WHEAT,SubName: Full=Uncharacterized protein {ECO:0000313|EnsemblPlants:TRIAE_CS42_7DS_TGACv1_621450_AA2016010.1};
	TraesCS7D01G188400		-1.209	2.876		gb|KXG19640.1|	GSTUA_ARATH,RecName: Full=Glutathione S-transferase U10; Short=AtGSTU10; EC=2.5.1.18; AltName: Full=GST class-tau member 10;	A0A1D6BWS3_WHEAT,SubName: Full=Uncharacterized protein {ECO:0000313|EnsemblPlants:TRIAE_CS42_7AS_TGACv1_570083_AA1829860.1};
	TraesCS7D01G192500		1.763		1.351	ref|XP_020175660.1|	GSTF1_ORYSJ,RecName: Full=Probable glutathione S-transferase GSTF1; EC=2.5.1.18; AltName: Full=GST-I;	A0A1D6D1Z6_WHEAT,SubName: Full=Uncharacterized protein {ECO:0000313|EnsemblPlants:TRIAE_CS42_7DS_TGACv1_622843_AA2046170.1};
	TraesCS7D01G479100	2.055	1.86	3.106	1.589	ref|XP_020194521.1|	GSTF2_ORYSJ,RecName: Full=Probable glutathione S-transferase GSTF2; EC=2.5.1.18; AltName: Full=GST-II;	W5HZD2_WHEAT,SubName: Full=Uncharacterized protein {ECO:0000313|EnsemblPlants:TRIAE_CS42_7DL_TGACv1_603953_AA1991620.1};
	TraesCS7D01G514500	1.455				ref|XP_020158460.1|	GSTF1_ORYSJ,RecName: Full=Probable glutathione S-transferase GSTF1; EC=2.5.1.18; AltName: Full=GST-I;	W5I3U8_WHEAT,SubName: Full=Uncharacterized protein {ECO:0000313|EnsemblPlants:TRIAE_CS42_7DL_TGACv1_603073_AA1975180.1};
	TraesCSU01G087600	5.498	3.228			ref|XP_020167939.1|	GSTU6_ORYSJ,RecName: Full=Probable glutathione S-transferase GSTU6; EC=2.5.1.18; AltName: Full=28 kDa cold-induced protein;	A0A1D6BE93_WHEAT,SubName: Full=Uncharacterized protein {ECO:0000313|EnsemblPlants:TRIAE_CS42_6DS_TGACv1_543125_AA1735830.3};
	TraesCSU01G231100				1.405	ref|XP_020181204.1|	IN21B_ORYSJ,RecName: Full=Protein IN2-1 homolog B; AltName: Full=Glutathione S-transferase GSTZ5;	A0A1D6CVL0_WHEAT,SubName: Full=Uncharacterized protein {ECO:0000313|EnsemblPlants:TRIAE_CS42_7DL_TGACv1_608771_AA2011370.1};
		139	100	83	50
		6	29	10	29
