# Supplementary material for: Transcriptomic and Metabolomic Profiling of Root Tissue in Drought-Tolerant and Drought-Susceptible Wheat Genotypes in Response to Water Stress
Source: Int J Mol Sci. 2024 Sep 27;25(19):10430. doi: 10.3390/ijms251910430 (PMC11476764; doi:10.3390/ijms251910430)
Supplement: Supplementary file 1 [file ijms-25-10430-s001.zip › Table S5.xlsx]

## Sheet: sheet1
Table S5 DEGs related to hormone biosynthesis
		ID	DT_6	DT_48	DS_6	DS_48	NR	SwissProt	TrEMBL
IAA	TAA1	TraesCS1A01G233800	1.032	2.169	--	1.712	ref|XP_020193641.1|	TAR2_ARATH,RecName: Full=Tryptophan aminotransferase-related protein 2; EC=2.6.1.27; EC=2.6.1.99;	A0A1D5RXS2_WHEAT,SubName: Full=Uncharacterized protein {ECO:0000313|EnsemblPlants:TRIAE_CS42_1AL_TGACv1_002484_AA0042300.1};
		TraesCS3A01G244700	--	--	--	-1.247	gb|ATL76704.1|	TAR4_ARATH,RecName: Full=Tryptophan aminotransferase-related protein 4; EC=2.6.1.-;	A0A2C9PHT4_WHEAT,SubName: Full=Tryptophan aminotransferase related 3 {ECO:0000313|EMBL:ATL76704.1};
	YUCCA	TraesCS7D01G060000	1.819	4.471	--	2.59	At1g21430	ref|XP_020175258.1|	YUC11_ARATH,RecName: Full=Probable indole-3-pyruvate monooxygenase YUCCA11; EC=1.14.13.168; AltName: Full=Flavin-containing monooxygenase YUCCA11;	A0A1D6D188_WHEAT,RecName: Full=Flavin-containing monooxygenase {ECO:0000256|RuleBase:RU361177}; EC=1.-.-.- {ECO:0000256|RuleBase:RU361177};
		TraesCS4A01G313200	1.2		1.161	--	At1g04610	ref|XP_020191149.1|	YUC3_ARATH,RecName: Full=Probable indole-3-pyruvate monooxygenase YUCCA3; EC=1.14.13.168; AltName: Full=Flavin-containing monooxygenase YUCCA3;	W5DRQ8_WHEAT,RecName: Full=Flavin-containing monooxygenase {ECO:0000256|RuleBase:RU361177}; EC=1.-.-.- {ECO:0000256|RuleBase:RU361177};
		TraesCS3A01G280900	1.332	--	--	--	At4g13260	gb|EMS52275.1|	YUC2_ARATH,RecName: Full=Indole-3-pyruvate monooxygenase YUCCA2; EC=1.14.13.168; AltName: Full=Flavin-containing monooxygenase YUCCA2;	W5CGI4_WHEAT,RecName: Full=Flavin-containing monooxygenase {ECO:0000256|RuleBase:RU361177}; EC=1.-.-.- {ECO:0000256|RuleBase:RU361177};
ABA	NCED	TraesCS6D01G251800	--	3.411	-2.107	1.369	ref|XP_020184877.1|	NCED1_ORYSJ,RecName: Full=9-cis-epoxycarotenoid dioxygenase NCED1, chloroplastic {ECO:0000305}; Short=OsNCED1 {ECO:0000312|EMBL:AAW21317.1}; EC=1.13.11.51 {ECO:0000250|UniProtKB:O24592}; Flags: Precursor;	A0A1D6S7V5_WHEAT,SubName: Full=Uncharacterized protein {ECO:0000313|EnsemblPlants:TRIAE_CS42_6AL_TGACv1_472263_AA1520120.1};
		TraesCS6B01G298800	--	4.218	-1.215	--	gb|ANT73646.1|	NCED1_ORYSJ,RecName: Full=9-cis-epoxycarotenoid dioxygenase NCED1, chloroplastic {ECO:0000305}; Short=OsNCED1 {ECO:0000312|EMBL:AAW21317.1}; EC=1.13.11.51 {ECO:0000250|UniProtKB:O24592}; Flags: Precursor;	A0A1D6S7V5_WHEAT,SubName: Full=Uncharacterized protein {ECO:0000313|EnsemblPlants:TRIAE_CS42_6AL_TGACv1_472263_AA1520120.1};
		TraesCS6A01G271600	-1.32	3.159	-2.703	--	ref|XP_020184877.1|	NCED1_ORYSJ,RecName: Full=9-cis-epoxycarotenoid dioxygenase NCED1, chloroplastic {ECO:0000305}; Short=OsNCED1 {ECO:0000312|EMBL:AAW21317.1}; EC=1.13.11.51 {ECO:0000250|UniProtKB:O24592}; Flags: Precursor;	A0A1D6S7V5_WHEAT,SubName: Full=Uncharacterized protein {ECO:0000313|EnsemblPlants:TRIAE_CS42_6AL_TGACv1_472263_AA1520120.1};
		TraesCS5B01G029300		5.414			gb|AGA83648.1|	NCED5_ORYSJ,RecName: Full=9-cis-epoxycarotenoid dioxygenase NCED5, chloroplastic {ECO:0000305}; Short=OsNCED5 {ECO:0000312|EMBL:AAW21321.1}; EC=1.13.11.51 {ECO:0000250|UniProtKB:O24592}; Flags: Precursor;	M1GDS4_WHEAT,SubName: Full=9-cis-epoxycarotenoid dioxygenase {ECO:0000313|EMBL:AGA83648.1};
		TraesCS5D01G038800	3.772	5.435	4.669	3.35	gb|AGO64765.1|	NCED5_ORYSJ,RecName: Full=9-cis-epoxycarotenoid dioxygenase NCED5, chloroplastic {ECO:0000305}; Short=OsNCED5 {ECO:0000312|EMBL:AAW21321.1}; EC=1.13.11.51 {ECO:0000250|UniProtKB:O24592}; Flags: Precursor;	S4VGY0_AEGTA,SubName: Full=9-cis-epoxycarotenoid dioxygenase {ECO:0000313|EMBL:AGO64765.1};
		TraesCS5D01G383500		2.699			dbj|BAS30382.1|	NCED3_ORYSJ,RecName: Full=9-cis-epoxycarotenoid dioxygenase NCED3, chloroplastic {ECO:0000305}; Short=OsNCED3 {ECO:0000312|EMBL:AAW21319.1}; EC=1.13.11.51 {ECO:0000250|UniProtKB:O24592}; Flags: Precursor;	A0A0M4UGS6_WHEAT,SubName: Full=9-cis epoxycarotenoid dioxygenase {ECO:0000313|EMBL:BAS30382.1, ECO:0000313|EnsemblPlants:TRIAE_CS42_5DL_TGACv1_434857_AA1442640.1}; SubName: Full=9-cis-epoxycarotenoid dioxygenase 2D {ECO:0000313|EMBL:AOE46769.1};
		TraesCS5B01G375900		1.84			gb|AOE46767.1|	NCED3_ORYSJ,RecName: Full=9-cis-epoxycarotenoid dioxygenase NCED3, chloroplastic {ECO:0000305}; Short=OsNCED3 {ECO:0000312|EMBL:AAW21319.1}; EC=1.13.11.51 {ECO:0000250|UniProtKB:O24592}; Flags: Precursor;	A0A287S9D4_HORVV,SubName: Full=Uncharacterized protein {ECO:0000313|EnsemblPlants:HORVU5Hr1G092850.2};
		TraesCS5A01G374000	1.351	2.362	--	1.735	gb|AOE46767.1|	NCED3_ORYSJ,RecName: Full=9-cis-epoxycarotenoid dioxygenase NCED3, chloroplastic {ECO:0000305}; Short=OsNCED3 {ECO:0000312|EMBL:AAW21319.1}; EC=1.13.11.51 {ECO:0000250|UniProtKB:O24592}; Flags: Precursor;	A0A1B3B582_WHEAT,SubName: Full=9-cis-epoxycarotenoid dioxygenase 2A {ECO:0000313|EMBL:AOE46767.1, ECO:0000313|EnsemblPlants:TRIAE_CS42_5AL_TGACv1_374601_AA1204180.1};
	AOO3	TraesCS7D01G498100	--	5.12	--	1.233	ref|XP_020199389.1|	ALDO4_ORYSJ,RecName: Full=Probable aldehyde oxidase 4; Short=AO-4; EC=1.2.3.1;	A0A1D6SFD5_WHEAT,SubName: Full=Uncharacterized protein {ECO:0000313|EnsemblPlants:TRIAE_CS42_7DL_TGACv1_603755_AA1988590.4};
		TraesCS7B01G417900	3.419	7.959	--	4.664	ref|XP_020199389.1|	ALDOL_ORYSJ,RecName: Full=Putative aldehyde oxidase-like protein;	A0A1D6C2X4_WHEAT,SubName: Full=Uncharacterized protein {ECO:0000313|EnsemblPlants:TRIAE_CS42_7BL_TGACv1_576942_AA1860630.1};
CK	IPT	TraesCS3A01G136200	--	-5.441	--	--	ref|XP_020190033.1|	IPT3_ARATH,RecName: Full=Adenylate isopentenyltransferase 3, chloroplastic; Short=AtIPT3; EC=2.5.1.112; AltName: Full=Adenylate dimethylallyltransferase 3; AltName: Full=Cytokinin synthase 3; Flags: Precursor;	A0A1D6RRX7_WHEAT,SubName: Full=Uncharacterized protein {ECO:0000313|EnsemblPlants:TRIAE_CS42_3AS_TGACv1_212830_AA0703620.1};
		TraesCS3B01G154100	--	-4.02	--	--	emb|CDM82045.1|	IPT3_ARATH,RecName: Full=Adenylate isopentenyltransferase 3, chloroplastic; Short=AtIPT3; EC=2.5.1.112; AltName: Full=Adenylate dimethylallyltransferase 3; AltName: Full=Cytokinin synthase 3; Flags: Precursor;	A0A077RUH4_WHEAT,SubName: Full=Uncharacterized protein {ECO:0000313|EMBL:CDM82045.1};
		TraesCS3D01G137000	--	-2.534	--	--	ref|XP_020190033.1|	IPT3_ARATH,RecName: Full=Adenylate isopentenyltransferase 3, chloroplastic; Short=AtIPT3; EC=2.5.1.112; AltName: Full=Adenylate dimethylallyltransferase 3; AltName: Full=Cytokinin synthase 3; Flags: Precursor;	A0A1D6RU68_WHEAT,SubName: Full=Uncharacterized protein {ECO:0000313|EnsemblPlants:TRIAE_CS42_3DS_TGACv1_271628_AA0904250.1};
		TraesCS5A01G460000	--	--	--	1.023	ref|XP_020198681.1|	IPT5_ARATH,RecName: Full=Adenylate isopentenyltransferase 5, chloroplastic; Short=AtIPT5; EC=2.5.1.112; AltName: Full=Adenylate dimethylallyltransferase 5; AltName: Full=Cytokinin synthase 5; Flags: Precursor;	A0A1D5YG75_WHEAT,SubName: Full=Uncharacterized protein {ECO:0000313|EnsemblPlants:TRIAE_CS42_5AL_TGACv1_374840_AA1209960.1};
		TraesCS1B01G396700	-1.007	--	--	--	ref|XP_020176006.1|	IPT_HUMLU,RecName: Full=Adenylate isopentenyltransferase; EC=2.5.1.112; EC=2.5.1.27; AltName: Full=Adenylate dimethylallyltransferase; AltName: Full=Cytokinin synthase;	A0A1D5ST67_WHEAT,SubName: Full=Uncharacterized protein {ECO:0000313|EnsemblPlants:TRIAE_CS42_1DL_TGACv1_061681_AA0201600.1};
		TraesCS3D01G263000	-1.487	--	-1.593	-1.138	ref|XP_020158132.1|	IPT_HUMLU,RecName: Full=Adenylate isopentenyltransferase; EC=2.5.1.112; EC=2.5.1.27; AltName: Full=Adenylate dimethylallyltransferase; AltName: Full=Cytokinin synthase;	A0A1D5VUB9_WHEAT,SubName: Full=Uncharacterized protein {ECO:0000313|EnsemblPlants:TRIAE_CS42_3B_TGACv1_221500_AA0741950.1};
	CYP735A	TraesCS7A01G324300	-2.052	-2.885	-2.513	--	At5g38450	ref|XP_020156693.1|	C7351_ARATH,RecName: Full=Cytokinin hydroxylase; EC=1.14.13.-; AltName: Full=Cytochrome P450 35A1;	A0A1D6BR93_WHEAT,SubName: Full=Uncharacterized protein {ECO:0000313|EnsemblPlants:TRIAE_CS42_7AL_TGACv1_559225_AA1798770.1};
		TraesCS5D01G211800		-1.322	1.199	--	At5g38450	ref|XP_020186320.1|	C7351_ARATH,RecName: Full=Cytokinin hydroxylase; EC=1.14.13.-; AltName: Full=Cytochrome P450 35A1;	A0A1D5ZMV1_WHEAT,SubName: Full=Uncharacterized protein {ECO:0000313|EnsemblPlants:TRIAE_CS42_5DL_TGACv1_433534_AA1415760.1};
		TraesCS5A01G204300	1.016	--	--		At5g38450	ref|XP_020186320.1|	C7351_ARATH,RecName: Full=Cytokinin hydroxylase; EC=1.14.13.-; AltName: Full=Cytochrome P450 35A1;	A0A1D5YIK3_WHEAT,SubName: Full=Uncharacterized protein {ECO:0000313|EnsemblPlants:TRIAE_CS42_5AL_TGACv1_375361_AA1220440.1};
		TraesCS5B01G203900	--	-1.49	--	--	2345	protein_coding	GO:0016021,integral component of membrane; GO:0020037,heme binding; GO:0005506,iron ion binding; GO:0004497,monooxygenase activity; GO:0016705,oxidoreductase activity, acting on paired donors, with incorporation or reduction of molecular oxygen; GO:0033466,trans-zeatin biosynthetic process	K10717: CYP735A; cytokinin trans-hydroxylase	At5g38450	ref|XP_020186320.1|	C7351_ARATH,RecName: Full=Cytokinin hydroxylase; EC=1.14.13.-; AltName: Full=Cytochrome P450 35A1;	A0A1D5YX51_WHEAT,SubName: Full=Uncharacterized protein {ECO:0000313|EnsemblPlants:TRIAE_CS42_5BL_TGACv1_404160_AA1287470.1};
	CKX	TraesCS1A01G159600	-1.107	--	-1.164	--	gb|EMS63270.1|	CKX3_ORYSJ,RecName: Full=Cytokinin dehydrogenase 3; EC=1.5.99.12; AltName: Full=Cytokinin oxidase 3; Short=OsCKX3; Flags: Precursor;	A0A1D5RX26_WHEAT,SubName: Full=Uncharacterized protein {ECO:0000313|EnsemblPlants:TRIAE_CS42_1AL_TGACv1_002153_AA0039220.2};
		TraesCS1D01G157000	--	--	-1.845	-1.662	ref|XP_020174163.1|	CKX3_ORYSJ,RecName: Full=Cytokinin dehydrogenase 3; EC=1.5.99.12; AltName: Full=Cytokinin oxidase 3; Short=OsCKX3; Flags: Precursor;	A0A1D5SPM3_WHEAT,SubName: Full=Uncharacterized protein {ECO:0000313|EnsemblPlants:TRIAE_CS42_1DL_TGACv1_061075_AA0184240.2};
		TraesCS3A01G481000	--	1.546	2.315	--	ref|XP_020148302.1|	CKX4_ORYSJ,RecName: Full=Cytokinin dehydrogenase 4; EC=1.5.99.12; AltName: Full=Cytokinin oxidase 4; Short=OsCKX4; Flags: Precursor;	A0A1D5V7R3_WHEAT,SubName: Full=Uncharacterized protein {ECO:0000313|EnsemblPlants:TRIAE_CS42_3AL_TGACv1_194363_AA0631800.2};
		TraesCS3B01G525300	--	1.397	--	1.808	ref|XP_020148302.1|	CKX4_ORYSJ,RecName: Full=Cytokinin dehydrogenase 4; EC=1.5.99.12; AltName: Full=Cytokinin oxidase 4; Short=OsCKX4; Flags: Precursor;	A0A1D5W7F0_WHEAT,SubName: Full=Uncharacterized protein {ECO:0000313|EnsemblPlants:TRIAE_CS42_3B_TGACv1_225183_AA0805930.1};
		TraesCS3D01G475800	1.928	2.464	--	2.417	ref|XP_020148302.1|	CKX4_ORYSJ,RecName: Full=Cytokinin dehydrogenase 4; EC=1.5.99.12; AltName: Full=Cytokinin oxidase 4; Short=OsCKX4; Flags: Precursor;	A0A1D5WDV7_WHEAT,SubName: Full=Uncharacterized protein {ECO:0000313|EnsemblPlants:TRIAE_CS42_3DL_TGACv1_249285_AA0844270.1};
		TraesCS3B01G344600	--	1.615	--		emb|CDM84390.1|	CKX5_ORYSJ,RecName: Full=Cytokinin dehydrogenase 5; EC=1.5.99.12; AltName: Full=Cytokinin oxidase 5; Short=OsCKX5; Flags: Precursor;	A0A077RVM4_WHEAT,SubName: Full=Uncharacterized protein {ECO:0000313|EMBL:CDM84390.1, ECO:0000313|EnsemblPlants:TRIAE_CS42_3B_TGACv1_222143_AA0758190.1};
