# Supplementary material for: Transcriptomic and Metabolomic Profiling of Root Tissue in Drought-Tolerant and Drought-Susceptible Wheat Genotypes in Response to Water Stress
Source: Int J Mol Sci. 2024 Sep 27;25(19):10430. doi: 10.3390/ijms251910430 (PMC11476764; doi:10.3390/ijms251910430)
Supplement: Supplementary file 1 [file ijms-25-10430-s001.zip › Table S6.xlsx]

## Sheet: Sheet1
Table S6. DEGs related to plasma membrane aquaporins (AQP) Blank presented in the table means without significant difference in gene expression.
Group	geneID	Log2 (Fold Change)				NR	SwissProt	TrEMBL
		DT6h	DT48h	DS6h	DS48h
PIP1s	TraesCS2B01G425600	--	-1.842	0	--	gb|EMS49467.1|	PIP12_MAIZE,RecName: Full=Aquaporin PIP1-2; AltName: Full=Plasma membrane intrinsic protein 1-2; AltName: Full=ZmPIP1-2; AltName: Full=ZmPIP1;2; AltName: Full=ZmPIP1b;	M7YPY1_TRIUA,SubName: Full=Aquaporin PIP1-2 {ECO:0000313|EMBL:EMS49467.1, ECO:0000313|EnsemblPlants:TRIUR3_21310-P1};
	TraesCS6B01G398000	--	--	--	-2.019	ref|XP_020180470.1|	PIP13_MAIZE,RecName: Full=Aquaporin PIP1-3/PIP1-4; AltName: Full=Plasma membrane intrinsic protein 1-3; AltName: Full=Plasma membrane intrinsic protein 1-4; AltName: Full=ZmPIP1-3; AltName: Full=ZmPIP1-4; AltName: Full=ZmPIP1;3; AltName: Full=ZmPIP1;4;	A0A1D5U4H9_WHEAT,SubName: Full=Uncharacterized protein {ECO:0000313|EnsemblPlants:TRIAE_CS42_2BL_TGACv1_132010_AA0434470.1};
	TraesCS5A01G181000	--	-1.23	0	--	gb|EMS53768.1|	PIP13_ORYSJ,RecName: Full=Aquaporin PIP 1-3; AltName: Full=OsPIP1;3; AltName: Full=Plasma membrane intrinsic protein 1-3; AltName: Full=Water channel protein RWC3; Short=RWC-3;	M7YSX3_TRIUA,SubName: Full=Aquaporin PIP1-5 {ECO:0000313|EMBL:EMS53768.1, ECO:0000313|EnsemblPlants:TRIUR3_17495-P1};
	TraesCS5B01G178700	--	-1.03	0	--	ref|XP_020201437.1|	PIP13_ORYSJ,RecName: Full=Aquaporin PIP 1-3; AltName: Full=OsPIP1;3; AltName: Full=Plasma membrane intrinsic protein 1-3; AltName: Full=Water channel protein RWC3; Short=RWC-3;	A0A287R9Z4_HORVV,SubName: Full=Uncharacterized protein {ECO:0000313|EnsemblPlants:HORVU5Hr1G055200.4};
	TraesCS5D01G185400	-1.067	--	-1.537	--	ref|XP_020201437.1|	PIP13_ORYSJ,RecName: Full=Aquaporin PIP 1-3; AltName: Full=OsPIP1;3; AltName: Full=Plasma membrane intrinsic protein 1-3; AltName: Full=Water channel protein RWC3; Short=RWC-3;	A0A287R9Z4_HORVV,SubName: Full=Uncharacterized protein {ECO:0000313|EnsemblPlants:HORVU5Hr1G055200.4};
	TraesCS6A01G405700	--	--	-1.163	--	ref|XP_020158273.1|	PIP13_ORYSJ,RecName: Full=Aquaporin PIP 1-3; AltName: Full=OsPIP1;3; AltName: Full=Plasma membrane intrinsic protein 1-3; AltName: Full=Water channel protein RWC3; Short=RWC-3;	A0A1D6AM44_WHEAT,SubName: Full=Uncharacterized protein {ECO:0000313|EnsemblPlants:TRIAE_CS42_6BL_TGACv1_499732_AA1590240.1};
	TraesCS6B01G450000	--	--	-1.014	--	ref|XP_020158265.1|	PIP13_ORYSJ,RecName: Full=Aquaporin PIP 1-3; AltName: Full=OsPIP1;3; AltName: Full=Plasma membrane intrinsic protein 1-3; AltName: Full=Water channel protein RWC3; Short=RWC-3;	A0A1D6A5W4_WHEAT,SubName: Full=Uncharacterized protein {ECO:0000313|EnsemblPlants:TRIAE_CS42_6AL_TGACv1_471030_AA1501310.1};
PIP2s	TraesCS6A01G222100	--	--	-1.494	--	ref|XP_020160239.1|	PIP22_ORYSJ,RecName: Full=Probable aquaporin PIP2-2; AltName: Full=OsPIP2;2; AltName: Full=Plasma membrane intrinsic protein 2-2;	G3E8E1_WHEAT,SubName: Full=Aquaporin 7 {ECO:0000313|EMBL:AEO13898.1, ECO:0000313|EnsemblPlants:TRIAE_CS42_6AL_TGACv1_470863_AA1497090.3};
	TraesCS6B01G259000	--	--	-1.679	--	dbj|BAE02729.1|	PIP22_ORYSJ,RecName: Full=Probable aquaporin PIP2-2; AltName: Full=OsPIP2;2; AltName: Full=Plasma membrane intrinsic protein 2-2;	A0A1D6APQ0_WHEAT,SubName: Full=Uncharacterized protein {ECO:0000313|EnsemblPlants:TRIAE_CS42_6BL_TGACv1_500457_AA1604950.2};
	TraesCS6D01G212900	--	--	-1.69	--	ref|XP_020160239.1|	PIP22_ORYSJ,RecName: Full=Probable aquaporin PIP2-2; AltName: Full=OsPIP2;2; AltName: Full=Plasma membrane intrinsic protein 2-2;	G3E8E1_WHEAT,SubName: Full=Aquaporin 7 {ECO:0000313|EMBL:AEO13898.1, ECO:0000313|EnsemblPlants:TRIAE_CS42_6AL_TGACv1_470863_AA1497090.3};
	TraesCS2B01G396700	--	-1.122	0	--	ref|XP_020174194.1|	PIP25_MAIZE,RecName: Full=Aquaporin PIP2-5; AltName: Full=Plasma membrane intrinsic protein 2-5; AltName: Full=ZmPIP2-5; AltName: Full=ZmPIP2;5; AltName: Full=ZmPIP2a;	A0A1D5U4J4_WHEAT,SubName: Full=Uncharacterized protein {ECO:0000313|EnsemblPlants:TRIAE_CS42_2BL_TGACv1_132032_AA0434680.1};
	TraesCS6A01G082900	--	7.133	--	2.258	ref|XP_020159262.1|	PIP25_ORYSJ,RecName: Full=Aquaporin PIP2-5; AltName: Full=OsPIP2;5; AltName: Full=Plasma membrane intrinsic protein 2-5;	W5GGH6_WHEAT,SubName: Full=Uncharacterized protein {ECO:0000313|EnsemblPlants:TRIAE_CS42_6AS_TGACv1_487658_AA1572190.1};
	TraesCS5A01G100000	--	1.113	--	1.513	ref|XP_020159305.1|	PIP26_MAIZE,RecName: Full=Aquaporin PIP2-6; AltName: Full=Plasma membrane intrinsic protein 2-6; AltName: Full=ZmPIP2-6; AltName: Full=ZmPIP2;6;	A0A1D5YW06_WHEAT,SubName: Full=Uncharacterized protein {ECO:0000313|EnsemblPlants:TRIAE_CS42_5AS_TGACv1_394534_AA1280860.1};
	TraesCS2D01G063900	--	1.229	--	--	ref|XP_020171476.1|	PIP26_ORYSJ,RecName: Full=Probable aquaporin PIP2-6; AltName: Full=OsPIP2;6; AltName: Full=Plasma membrane intrinsic protein 2-6;	A8VRJ3_TRITU,SubName: Full=Aquaporin 2.1 {ECO:0000313|EMBL:ABW34454.1};
	TraesCS2A01G065700	--	1.34	-1.181	--	gb|ABI96815.1|	PIP26_ORYSJ,RecName: Full=Probable aquaporin PIP2-6; AltName: Full=OsPIP2;6; AltName: Full=Plasma membrane intrinsic protein 2-6;	A8VRJ3_TRITU,SubName: Full=Aquaporin 2.1 {ECO:0000313|EMBL:ABW34454.1};
	TraesCS2B01G077700	--	-1.158	--	--	ref|XP_020171476.1|	PIP26_ORYSJ,RecName: Full=Probable aquaporin PIP2-6; AltName: Full=OsPIP2;6; AltName: Full=Plasma membrane intrinsic protein 2-6;	A8VRJ3_TRITU,SubName: Full=Aquaporin 2.1 {ECO:0000313|EMBL:ABW34454.1};
	TraesCS5D01G338200	--	1.545	--	--	ref|XP_020151153.1|	PIP27_ORYSJ,RecName: Full=Probable aquaporin PIP2-7; AltName: Full=OsPIP2;7; AltName: Full=Plasma membrane intrinsic protein 2-7;	W5FVE5_WHEAT,SubName: Full=Uncharacterized protein {ECO:0000313|EnsemblPlants:TRIAE_CS42_5DL_TGACv1_436067_AA1457610.1};
	TraesCS7B01G096000	--	2.508	--	2.291	ref|XP_020175663.1|	PIP27_ORYSJ,RecName: Full=Probable aquaporin PIP2-7; AltName: Full=OsPIP2;7; AltName: Full=Plasma membrane intrinsic protein 2-7;	A0A1D6CGS4_WHEAT,SubName: Full=Uncharacterized protein {ECO:0000313|EnsemblPlants:TRIAE_CS42_7BS_TGACv1_592565_AA1940460.1};
	TraesCS7A01G191200	--	1.465	--	--	ref|XP_020175663.1|	PIP27_ORYSJ,RecName: Full=Probable aquaporin PIP2-7; AltName: Full=OsPIP2;7; AltName: Full=Plasma membrane intrinsic protein 2-7;	A0A1D6D201_WHEAT,SubName: Full=Uncharacterized protein {ECO:0000313|EnsemblPlants:TRIAE_CS42_7DS_TGACv1_622843_AA2046220.1};
TIP	TraesCS4D01G308800	1.205	-1.263	0	--	ref|XP_020178611.1|	TIP11_MAIZE,RecName: Full=Aquaporin TIP1-1; AltName: Full=Tonoplast intrinsic protein 1-1; AltName: Full=ZmTIP1-1; AltName: Full=ZmTIP1;1; Short=ZmTIP1;	A0A1D5XYP8_WHEAT,SubName: Full=Uncharacterized protein {ECO:0000313|EnsemblPlants:TRIAE_CS42_4DL_TGACv1_343012_AA1127510.1};
	TraesCS6A01G250300	2.261	--	-3.171	--	ref|XP_020190133.1|	TIP22_MAIZE,RecName: Full=Aquaporin TIP2-2; AltName: Full=Tonoplast intrinsic protein 2-2; AltName: Full=ZmTIP2-2; AltName: Full=ZmTIP2;2;	W5G5H0_WHEAT,SubName: Full=Uncharacterized protein {ECO:0000313|EnsemblPlants:TRIAE_CS42_6DL_TGACv1_528296_AA1713120.1};
	TraesCS6B01G275100	1.189	--	-1.328	--	gb|ABI96816.1|	TIP22_MAIZE,RecName: Full=Aquaporin TIP2-2; AltName: Full=Tonoplast intrinsic protein 2-2; AltName: Full=ZmTIP2-2; AltName: Full=ZmTIP2;2;	A0A1D6AK36_WHEAT,SubName: Full=Uncharacterized protein {ECO:0000313|EnsemblPlants:TRIAE_CS42_6BL_TGACv1_499349_AA1578900.1};
	TraesCS6D01G232100	1.511	--	-1.916	--	ref|XP_020190133.1|	TIP22_MAIZE,RecName: Full=Aquaporin TIP2-2; AltName: Full=Tonoplast intrinsic protein 2-2; AltName: Full=ZmTIP2-2; AltName: Full=ZmTIP2;2;	W5G5H0_WHEAT,SubName: Full=Uncharacterized protein {ECO:0000313|EnsemblPlants:TRIAE_CS42_6DL_TGACv1_528296_AA1713120.1};
	TraesCS7B01G243000	2.004	--	-2.512	--	gb|AAS19469.1|	TIP22_ORYSJ,RecName: Full=Probable aquaporin TIP2-2; AltName: Full=Tonoplast intrinsic protein 2-2; Short=OsTIP2;2;	Q6QU78_WHEAT,SubName: Full=Delta tonoplast intrinsic protein TIP2;2 {ECO:0000313|EMBL:AAS19469.1};
	TraesCS4B01G349500	1.043	1.048	0	--	ref|XP_020150375.1|	TIP41_ORYSJ,RecName: Full=Probable aquaporin TIP4-1; AltName: Full=Tonoplast intrinsic protein 4-1; Short=OsTIP4;1;	A0A1D5XGF8_WHEAT,SubName: Full=Uncharacterized protein {ECO:0000313|EnsemblPlants:TRIAE_CS42_4BL_TGACv1_320425_AA1038680.1};
	TraesCS3A01G155800	-2.608	--	-4.277	-2.478	emb|CDM82810.1|	TIP42_ORYSJ,RecName: Full=Probable aquaporin TIP4-2; AltName: Full=Tonoplast intrinsic protein 4-2; Short=OsTIP4;2;	W5CUA2_WHEAT,SubName: Full=Uncharacterized protein {ECO:0000313|EMBL:CDM82810.1, ECO:0000313|EnsemblPlants:TRIAE_CS42_3AS_TGACv1_211480_AA0690620.1};
	TraesCS3B01G182400	-4.558	-5.213	0	--	emb|CDM82810.1|	TIP42_ORYSJ,RecName: Full=Probable aquaporin TIP4-2; AltName: Full=Tonoplast intrinsic protein 4-2; Short=OsTIP4;2;	W5CUA2_WHEAT,SubName: Full=Uncharacterized protein {ECO:0000313|EMBL:CDM82810.1, ECO:0000313|EnsemblPlants:TRIAE_CS42_3AS_TGACv1_211480_AA0690620.1};
	TraesCS2D01G411500	-1.274	-2.259	--	-1.822	ref|XP_020164590.1|	TIP51_ORYSJ,RecName: Full=Probable aquaporin TIP5-1; AltName: Full=Tonoplast intrinsic protein 5-1; Short=OsTIP5;1;	A0A1D5UQ33_WHEAT,SubName: Full=Uncharacterized protein {ECO:0000313|EnsemblPlants:TRIAE_CS42_2DL_TGACv1_159967_AA0545020.1};
