# Supplementary material for: Transcriptomic and Metabolomic Profiling of Root Tissue in Drought-Tolerant and Drought-Susceptible Wheat Genotypes in Response to Water Stress
Source: Int J Mol Sci. 2024 Sep 27;25(19):10430. doi: 10.3390/ijms251910430 (PMC11476764; doi:10.3390/ijms251910430)
Supplement: Supplementary file 1 [file ijms-25-10430-s001.zip › Table S7.xlsx]

## Sheet: 1
Table S7. The primers used in quantitative real-time PCR.
Gene ID	Description		Primer sequence
TraesCS4D01G322700	CAT	F:	CGAGAAGATGGTGATCGAGAAG
		R:	CATCTGTTGATGAATCGCTCTTG
TraesCS7A01G211200	POD	F:	TGATGCTTCGCCTCCATTT
		R:	TTCTGGTCTGCTTGCTTCTC
TraesCS1A01G186100	GST	F:	GATGCTCTTCTCGTGCAACA
		R:	TTGGAGCATTCCGCGAAC
TraesCS7D01G393100	PAL	F:	ACAACTACGGCGACTTCATC
		R:	GTCCATCACCTTCCTTCTCTTC
TraesCS6A01G266700	4CL	F:	GTATCCAAGCAGGTGGTGTT
		R:	CTGAGCTCTTTCCTCAGTATCTTC
TraesCS2D01G027700	CHS	F:	TCTCACCTTCCACCTCCTAAA
		R:	CCAGAAGACGGAGTTCCAATC
TraesCS5A01G495500	C1-MYB	F:	GAAGGCAGATGGAAGGAAGT
		R:	CTCGTCGTCGGAGATGTTG
TraesCS7D01G520200	fatty omega-hydroxylase	F:	GAGTTCGCTGGCACTTTATTTC
		R:	TTCAGATGTCAACACGGTAGTC
TraesCS2A01G407500	fatty omega-hydroxylase	F:	GCGTACCTGCAGATGAAGAA
		R:	CAGCGTGAGCGACATCTT
TraesCS4A01G075600	GAD	F:	CACCTTCACCCTCAACTTCTC
		R:	TGGCAGTTCTCCATGATCTTC
TraesCS3A01G266300	GDH	F:	TGGCACTCCTTTCTGTCATC
		R:	CAATGCTTCACGCCATCTATTC
TraesCS3B01G395900	P5CS	F:	CATAAGTACAGGGCGCATACA
		R:	CCGTTCACTACTTGTCCACTC
