# Supplementary material for: Transcriptomic and Metabolomic Profiling of Root Tissue in Drought-Tolerant and Drought-Susceptible Wheat Genotypes in Response to Water Stress
Source: Int J Mol Sci. 2024 Sep 27;25(19):10430. doi: 10.3390/ijms251910430 (PMC11476764; doi:10.3390/ijms251910430)
Supplement: Supplementary file 1 [file ijms-25-10430-s001.zip › Table S8.xlsx]

## Sheet: Sheet1
Table S8. DEGs related to Suberin biosynthesis. Blank presented in the table means without significant difference in gene expression.
Group	gene ID	Log2 (Fold Change)				NR	SwissProt	TrEMBL
		DT6h	DT48h	DS6h	DS48h
KCS	TraesCS6B01G098300	1.018	3.148		--	ref|XP_020197814.1|	KCS1_ARATH,RecName: Full=3-ketoacyl-CoA synthase 1 {ECO:0000303|PubMed:10074711}; Short=KCS-1 {ECO:0000303|PubMed:10074711}; EC=2.3.1.199 {ECO:0000269|PubMed:10074711, ECO:0000269|PubMed:16765910}; AltName: Full=Very long-chain fatty acid condensing enzyme 1 {ECO:0000303|PubMed:10074711}; Short=VLCFA condensing enzyme 1 {ECO:0000303|PubMed:10074711};	M8CR85_AEGTA,RecName: Full=3-ketoacyl-CoA synthase {ECO:0000256|PIRNR:PIRNR036417}; EC=2.3.1.- {ECO:0000256|PIRNR:PIRNR036417};
	TraesCS6D01G071600	1.171	3.485	2.128	--	ref|XP_020197814.1|	KCS1_ARATH,RecName: Full=3-ketoacyl-CoA synthase 1 {ECO:0000303|PubMed:10074711}; Short=KCS-1 {ECO:0000303|PubMed:10074711}; EC=2.3.1.199 {ECO:0000269|PubMed:10074711, ECO:0000269|PubMed:16765910}; AltName: Full=Very long-chain fatty acid condensing enzyme 1 {ECO:0000303|PubMed:10074711}; Short=VLCFA condensing enzyme 1 {ECO:0000303|PubMed:10074711};	M8CR85_AEGTA,RecName: Full=3-ketoacyl-CoA synthase {ECO:0000256|PIRNR:PIRNR036417}; EC=2.3.1.- {ECO:0000256|PIRNR:PIRNR036417};
	TraesCS4B01G278800	1.35	5.637	--	4.663	ref|XP_020146194.1|	KCS2_ARATH,RecName: Full=3-ketoacyl-CoA synthase 2 {ECO:0000303|PubMed:18465198}; Short=KCS-2 {ECO:0000303|PubMed:18465198}; EC=2.3.1.199 {ECO:0000305}; AltName: Full=Docosanoic acid synthase {ECO:0000303|PubMed:18786002}; AltName: Full=Very long-chain fatty acid condensing enzyme 2 {ECO:0000303|PubMed:18465198}; Short=VLCFA condensing enzyme 2 {ECO:0000303|PubMed:18465198};	A0A1D6B0H8_WHEAT,RecName: Full=3-ketoacyl-CoA synthase {ECO:0000256|PIRNR:PIRNR036417}; EC=2.3.1.- {ECO:0000256|PIRNR:PIRNR036417};
	TraesCS4A01G164400	1.406	3.384	1.813	--	ref|XP_020178627.1|	KCS2_ARATH,RecName: Full=3-ketoacyl-CoA synthase 2 {ECO:0000303|PubMed:18465198}; Short=KCS-2 {ECO:0000303|PubMed:18465198}; EC=2.3.1.199 {ECO:0000305}; AltName: Full=Docosanoic acid synthase {ECO:0000303|PubMed:18786002}; AltName: Full=Very long-chain fatty acid condensing enzyme 2 {ECO:0000303|PubMed:18465198}; Short=VLCFA condensing enzyme 2 {ECO:0000303|PubMed:18465198};	W5ETQ3_WHEAT,RecName: Full=3-ketoacyl-CoA synthase {ECO:0000256|PIRNR:PIRNR036417}; EC=2.3.1.- {ECO:0000256|PIRNR:PIRNR036417};
	TraesCS6B01G422900	1.547	2.014	--	1.06	gb|EMS60200.1|	KCS2_ARATH,RecName: Full=3-ketoacyl-CoA synthase 2 {ECO:0000303|PubMed:18465198}; Short=KCS-2 {ECO:0000303|PubMed:18465198}; EC=2.3.1.199 {ECO:0000305}; AltName: Full=Docosanoic acid synthase {ECO:0000303|PubMed:18786002}; AltName: Full=Very long-chain fatty acid condensing enzyme 2 {ECO:0000303|PubMed:18465198}; Short=VLCFA condensing enzyme 2 {ECO:0000303|PubMed:18465198};	W5DVN0_WHEAT,RecName: Full=3-ketoacyl-CoA synthase {ECO:0000256|PIRNR:PIRNR036417}; EC=2.3.1.- {ECO:0000256|PIRNR:PIRNR036417};
	TraesCS1A01G413400	1.769	1.827	1.783	--	ref|XP_020146194.1|	KCS2_ARATH,RecName: Full=3-ketoacyl-CoA synthase 2 {ECO:0000303|PubMed:18465198}; Short=KCS-2 {ECO:0000303|PubMed:18465198}; EC=2.3.1.199 {ECO:0000305}; AltName: Full=Docosanoic acid synthase {ECO:0000303|PubMed:18786002}; AltName: Full=Very long-chain fatty acid condensing enzyme 2 {ECO:0000303|PubMed:18465198}; Short=VLCFA condensing enzyme 2 {ECO:0000303|PubMed:18465198};	A0A1D6DK96_WHEAT,RecName: Full=3-ketoacyl-CoA synthase {ECO:0000256|PIRNR:PIRNR036417}; EC=2.3.1.- {ECO:0000256|PIRNR:PIRNR036417};
	TraesCS1D01G420900	1.822	2.091	1.801	--	ref|XP_020162741.1|	KCS5_ARATH,RecName: Full=3-ketoacyl-CoA synthase 5 {ECO:0000303|PubMed:18465198}; Short=KCS-5 {ECO:0000303|PubMed:18465198}; EC=2.3.1.199 {ECO:0000305}; AltName: Full=Eceriferum 60 {ECO:0000303|PubMed:11041893}; AltName: Full=Very long-chain fatty acid condensing enzyme 5 {ECO:0000303|PubMed:18465198}; Short=VLCFA condensing enzyme 5 {ECO:0000303|PubMed:18465198};	A0A1D5WLZ4_WHEAT,RecName: Full=3-ketoacyl-CoA synthase {ECO:0000256|PIRNR:PIRNR036417}; EC=2.3.1.- {ECO:0000256|PIRNR:PIRNR036417};
	TraesCS4A01G025300	3.518	3.717	3.222	5.624	ref|XP_020158654.1|	KCS5_ARATH,RecName: Full=3-ketoacyl-CoA synthase 5 {ECO:0000303|PubMed:18465198}; Short=KCS-5 {ECO:0000303|PubMed:18465198}; EC=2.3.1.199 {ECO:0000305}; AltName: Full=Eceriferum 60 {ECO:0000303|PubMed:11041893}; AltName: Full=Very long-chain fatty acid condensing enzyme 5 {ECO:0000303|PubMed:18465198}; Short=VLCFA condensing enzyme 5 {ECO:0000303|PubMed:18465198};	A0A1D6D143_WHEAT,RecName: Full=3-ketoacyl-CoA synthase {ECO:0000256|PIRNR:PIRNR036417}; EC=2.3.1.- {ECO:0000256|PIRNR:PIRNR036417};
	TraesCS4D01G277300	3.887	4.642	2.305	5.496	ref|XP_020178816.1|	KCS6_ARATH,RecName: Full=3-ketoacyl-CoA synthase 6 {ECO:0000303|PubMed:18465198}; Short=KCS-6 {ECO:0000303|PubMed:18465198}; EC=2.3.1.199 {ECO:0000269|PubMed:10330468}; AltName: Full=Cuticular protein 1 {ECO:0000303|PubMed:10330468}; AltName: Full=Eceriferum 6 {ECO:0000303|PubMed:11041893}; AltName: Full=Very long-chain fatty acid condensing enzyme 6 {ECO:0000303|PubMed:18465198}; Short=VLCFA con…	A0A1D5Y1I8_WHEAT,RecName: Full=3-ketoacyl-CoA synthase {ECO:0000256|PIRNR:PIRNR036417}; EC=2.3.1.- {ECO:0000256|PIRNR:PIRNR036417};
	TraesCS4D01G296400	3.988	4.094	2.761	--	ref|XP_020178816.1|	KCS6_ARATH,RecName: Full=3-ketoacyl-CoA synthase 6 {ECO:0000303|PubMed:18465198}; Short=KCS-6 {ECO:0000303|PubMed:18465198}; EC=2.3.1.199 {ECO:0000269|PubMed:10330468}; AltName: Full=Cuticular protein 1 {ECO:0000303|PubMed:10330468}; AltName: Full=Eceriferum 6 {ECO:0000303|PubMed:11041893}; AltName: Full=Very long-chain fatty acid condensing enzyme 6 {ECO:0000303|PubMed:18465198}; Short=VLCFA con…	W5E0C4_WHEAT,RecName: Full=3-ketoacyl-CoA synthase {ECO:0000256|PIRNR:PIRNR036417}; EC=2.3.1.- {ECO:0000256|PIRNR:PIRNR036417};
	TraesCS7D01G350500	--	1.101	--	--	ref|XP_020172594.1|	KCS6_ARATH,RecName: Full=3-ketoacyl-CoA synthase 6 {ECO:0000303|PubMed:18465198}; Short=KCS-6 {ECO:0000303|PubMed:18465198}; EC=2.3.1.199 {ECO:0000269|PubMed:10330468}; AltName: Full=Cuticular protein 1 {ECO:0000303|PubMed:10330468}; AltName: Full=Eceriferum 6 {ECO:0000303|PubMed:11041893}; AltName: Full=Very long-chain fatty acid condensing enzyme 6 {ECO:0000303|PubMed:18465198}; Short=VLCFA con…	W5E6N0_WHEAT,RecName: Full=3-ketoacyl-CoA synthase {ECO:0000256|PIRNR:PIRNR036417}; EC=2.3.1.- {ECO:0000256|PIRNR:PIRNR036417};
	TraesCS4D01G148300	--	3.213		--	ref|XP_020175774.1|	KCS10_ARATH,RecName: Full=3-ketoacyl-CoA synthase 10 {ECO:0000303|PubMed:18465198}; Short=KCS-10 {ECO:0000303|PubMed:18465198}; EC=2.3.1.199 {ECO:0000305}; AltName: Full=Protein FIDDLEHEAD {ECO:0000303|PubMed:10559443}; AltName: Full=Very long-chain fatty acid condensing enzyme 10 {ECO:0000303|PubMed:18465198}; Short=VLCFA condensing enzyme 10 {ECO:0000303|PubMed:18465198};	W5EIQ2_WHEAT,RecName: Full=3-ketoacyl-CoA synthase {ECO:0000256|PIRNR:PIRNR036417}; EC=2.3.1.- {ECO:0000256|PIRNR:PIRNR036417};
	TraesCS4A01G065300	--	3.488	--	--	ref|XP_020195394.1|	KCS11_ARATH,RecName: Full=3-ketoacyl-CoA synthase 11 {ECO:0000303|PubMed:18465198}; Short=KCS-11 {ECO:0000303|PubMed:18465198}; EC=2.3.1.199 {ECO:0000269|PubMed:16765910}; AltName: Full=Very long-chain fatty acid condensing enzyme 11 {ECO:0000303|PubMed:18465198}; Short=VLCFA condensing enzyme 11 {ECO:0000303|PubMed:18465198};	A0A1D6D6Y3_WHEAT,RecName: Full=3-ketoacyl-CoA synthase {ECO:0000256|PIRNR:PIRNR036417}; EC=2.3.1.- {ECO:0000256|PIRNR:PIRNR036417};
	TraesCS4D01G242200	--	3.577	--	--	ref|XP_020179185.1|	KCS11_ARATH,RecName: Full=3-ketoacyl-CoA synthase 11 {ECO:0000303|PubMed:18465198}; Short=KCS-11 {ECO:0000303|PubMed:18465198}; EC=2.3.1.199 {ECO:0000269|PubMed:16765910}; AltName: Full=Very long-chain fatty acid condensing enzyme 11 {ECO:0000303|PubMed:18465198}; Short=VLCFA condensing enzyme 11 {ECO:0000303|PubMed:18465198};	A0A1D5SY25_WHEAT,RecName: Full=3-ketoacyl-CoA synthase {ECO:0000256|PIRNR:PIRNR036417}; EC=2.3.1.- {ECO:0000256|PIRNR:PIRNR036417};
	TraesCS4D01G226100	--	3.8		1.527	ref|XP_020195394.1|	KCS11_ARATH,RecName: Full=3-ketoacyl-CoA synthase 11 {ECO:0000303|PubMed:18465198}; Short=KCS-11 {ECO:0000303|PubMed:18465198}; EC=2.3.1.199 {ECO:0000269|PubMed:16765910}; AltName: Full=Very long-chain fatty acid condensing enzyme 11 {ECO:0000303|PubMed:18465198}; Short=VLCFA condensing enzyme 11 {ECO:0000303|PubMed:18465198};	A0A1D5XC26_WHEAT,RecName: Full=3-ketoacyl-CoA synthase {ECO:0000256|PIRNR:PIRNR036417}; EC=2.3.1.- {ECO:0000256|PIRNR:PIRNR036417};
	TraesCS4B01G225500	--	4.059		1.43	ref|XP_020179185.1|	KCS11_ARATH,RecName: Full=3-ketoacyl-CoA synthase 11 {ECO:0000303|PubMed:18465198}; Short=KCS-11 {ECO:0000303|PubMed:18465198}; EC=2.3.1.199 {ECO:0000269|PubMed:16765910}; AltName: Full=Very long-chain fatty acid condensing enzyme 11 {ECO:0000303|PubMed:18465198}; Short=VLCFA condensing enzyme 11 {ECO:0000303|PubMed:18465198};	A0A1D5RTS5_WHEAT,RecName: Full=3-ketoacyl-CoA synthase {ECO:0000256|PIRNR:PIRNR036417}; EC=2.3.1.- {ECO:0000256|PIRNR:PIRNR036417};
	TraesCS4B01G274700	--	4.408	--	--	ref|XP_020191113.1|	KCS11_ARATH,RecName: Full=3-ketoacyl-CoA synthase 11 {ECO:0000303|PubMed:18465198}; Short=KCS-11 {ECO:0000303|PubMed:18465198}; EC=2.3.1.199 {ECO:0000269|PubMed:16765910}; AltName: Full=Very long-chain fatty acid condensing enzyme 11 {ECO:0000303|PubMed:18465198}; Short=VLCFA condensing enzyme 11 {ECO:0000303|PubMed:18465198};	A0A1D6SEW1_WHEAT,RecName: Full=3-ketoacyl-CoA synthase {ECO:0000256|PIRNR:PIRNR036417}; EC=2.3.1.- {ECO:0000256|PIRNR:PIRNR036417};
	TraesCS3D01G444000	--	5.499	--	--	ref|XP_020195394.1|	KCS11_ARATH,RecName: Full=3-ketoacyl-CoA synthase 11 {ECO:0000303|PubMed:18465198}; Short=KCS-11 {ECO:0000303|PubMed:18465198}; EC=2.3.1.199 {ECO:0000269|PubMed:16765910}; AltName: Full=Very long-chain fatty acid condensing enzyme 11 {ECO:0000303|PubMed:18465198}; Short=VLCFA condensing enzyme 11 {ECO:0000303|PubMed:18465198};	A0A1D5Y0S7_WHEAT,RecName: Full=3-ketoacyl-CoA synthase {ECO:0000256|PIRNR:PIRNR036417}; EC=2.3.1.- {ECO:0000256|PIRNR:PIRNR036417};
	TraesCS7D01G089200	--	--	-5.309	--	ref|XP_020166023.1|	KCS12_ARATH,RecName: Full=3-ketoacyl-CoA synthase 12 {ECO:0000303|PubMed:18465198}; Short=KCS-12 {ECO:0000303|PubMed:18465198}; EC=2.3.1.199 {ECO:0000305}; AltName: Full=Very long-chain fatty acid condensing enzyme 12 {ECO:0000303|PubMed:18465198}; Short=VLCFA condensing enzyme 12 {ECO:0000303|PubMed:18465198}; Flags: Precursor;	A0A1D6AKM7_WHEAT,RecName: Full=3-ketoacyl-CoA synthase {ECO:0000256|PIRNR:PIRNR036417}; EC=2.3.1.- {ECO:0000256|PIRNR:PIRNR036417};
	TraesCS1B01G169500	--	--	-5.055	--	gb|EMS56142.1|	KCS12_ARATH,RecName: Full=3-ketoacyl-CoA synthase 12 {ECO:0000303|PubMed:18465198}; Short=KCS-12 {ECO:0000303|PubMed:18465198}; EC=2.3.1.199 {ECO:0000305}; AltName: Full=Very long-chain fatty acid condensing enzyme 12 {ECO:0000303|PubMed:18465198}; Short=VLCFA condensing enzyme 12 {ECO:0000303|PubMed:18465198}; Flags: Precursor;	A0A1D6REB8_WHEAT,RecName: Full=3-ketoacyl-CoA synthase {ECO:0000256|PIRNR:PIRNR036417}; EC=2.3.1.- {ECO:0000256|PIRNR:PIRNR036417};
	TraesCS1A01G039800	--	--	--	-2.297	ref|XP_020161066.1|	KCS12_ARATH,RecName: Full=3-ketoacyl-CoA synthase 12 {ECO:0000303|PubMed:18465198}; Short=KCS-12 {ECO:0000303|PubMed:18465198}; EC=2.3.1.199 {ECO:0000305}; AltName: Full=Very long-chain fatty acid condensing enzyme 12 {ECO:0000303|PubMed:18465198}; Short=VLCFA condensing enzyme 12 {ECO:0000303|PubMed:18465198}; Flags: Precursor;	A0A1D5S3Z4_WHEAT,RecName: Full=3-ketoacyl-CoA synthase {ECO:0000256|PIRNR:PIRNR036417}; EC=2.3.1.- {ECO:0000256|PIRNR:PIRNR036417};
	TraesCS1D01G148900	--	--	--	-1.66	ref|XP_020173183.1|	KCS12_ARATH,RecName: Full=3-ketoacyl-CoA synthase 12 {ECO:0000303|PubMed:18465198}; Short=KCS-12 {ECO:0000303|PubMed:18465198}; EC=2.3.1.199 {ECO:0000305}; AltName: Full=Very long-chain fatty acid condensing enzyme 12 {ECO:0000303|PubMed:18465198}; Short=VLCFA condensing enzyme 12 {ECO:0000303|PubMed:18465198}; Flags: Precursor;	A0A1D5SQ27_WHEAT,RecName: Full=3-ketoacyl-CoA synthase {ECO:0000256|PIRNR:PIRNR036417}; EC=2.3.1.- {ECO:0000256|PIRNR:PIRNR036417};
GPAT	TraesCS1A01G283100	--	3.843		1.58	ref|XP_020157983.1|	GPAT5_ARATH,RecName: Full=Glycerol-3-phosphate acyltransferase 5; Short=AtGPAT5; EC=2.3.1.15;	A0A1D5RWH3_WHEAT,SubName: Full=Uncharacterized protein {ECO:0000313|EnsemblPlants:TRIAE_CS42_1AL_TGACv1_001921_AA0036720.1};
	TraesCS1B01G292200	--	4.018		2.009	ref|XP_020157983.1|	GPAT5_ARATH,RecName: Full=Glycerol-3-phosphate acyltransferase 5; Short=AtGPAT5; EC=2.3.1.15;	A0A1D5S6T6_WHEAT,SubName: Full=Uncharacterized protein {ECO:0000313|EnsemblPlants:TRIAE_CS42_1BL_TGACv1_030448_AA0090880.1};
	TraesCS1D01G282300	--	3.79		1.51	ref|XP_020157983.1|	GPAT5_ARATH,RecName: Full=Glycerol-3-phosphate acyltransferase 5; Short=AtGPAT5; EC=2.3.1.15;	A0A1D5STB5_WHEAT,SubName: Full=Uncharacterized protein {ECO:0000313|EnsemblPlants:TRIAE_CS42_1DL_TGACv1_061722_AA0202360.1};
	TraesCS1B01G149600	--	--	-1.205	--	ref|XP_020173470.1|	GPAT6_ARATH,RecName: Full=Glycerol-3-phosphate 2-O-acyltransferase 6; Short=AtGPAT6; EC=2.3.1.198; AltName: Full=Glycerol-3-phosphate acyltransferase 6;	A0A287F2Z2_HORVV,SubName: Full=Uncharacterized protein {ECO:0000313|EnsemblPlants:HORVU1Hr1G032150.4};
	TraesCS3B01G257000	--	-1.957		--	ref|XP_020184386.1|	GPAT1_ARATH,RecName: Full=Glycerol-3-phosphate acyltransferase 1; Short=AtGPAT1; EC=2.3.1.15;	A0A1D5VN05_WHEAT,SubName: Full=Uncharacterized protein {ECO:0000313|EnsemblPlants:TRIAE_CS42_3B_TGACv1_220597_AA0710420.1};
	TraesCS3D01G225300	--	-5.133		--	ref|XP_020184386.1|	GPAT1_ARATH,RecName: Full=Glycerol-3-phosphate acyltransferase 1; Short=AtGPAT1; EC=2.3.1.15;	A0A1D5VN05_WHEAT,SubName: Full=Uncharacterized protein {ECO:0000313|EnsemblPlants:TRIAE_CS42_3B_TGACv1_220597_AA0710420.1};
FAR	TraesCS3D01G012100	--	1.057	--	--	ref|XP_020171241.1|	FACR1_ARATH,RecName: Full=Fatty acyl-CoA reductase 1 {ECO:0000305}; EC=1.2.1.84 {ECO:0000269|PubMed:19062129, ECO:0000269|PubMed:20571114};	A0A1D5WVB8_WHEAT,RecName: Full=Fatty acyl-CoA reductase {ECO:0000256|RuleBase:RU363097}; EC=1.2.1.84 {ECO:0000256|RuleBase:RU363097};
	TraesCS7B01G291100	--	3.055	--	--	ref|XP_020171898.1|	FACR1_ARATH,RecName: Full=Fatty acyl-CoA reductase 1 {ECO:0000305}; EC=1.2.1.84 {ECO:0000269|PubMed:19062129, ECO:0000269|PubMed:20571114};	W5HBW6_WHEAT,RecName: Full=Fatty acyl-CoA reductase {ECO:0000256|RuleBase:RU363097}; EC=1.2.1.84 {ECO:0000256|RuleBase:RU363097};
	TraesCS7D01G385300	--	3.295	--	--	ref|XP_020171898.1|	FACR1_ARATH,RecName: Full=Fatty acyl-CoA reductase 1 {ECO:0000305}; EC=1.2.1.84 {ECO:0000269|PubMed:19062129, ECO:0000269|PubMed:20571114};	W5I0F4_WHEAT,RecName: Full=Fatty acyl-CoA reductase {ECO:0000256|RuleBase:RU363097}; EC=1.2.1.84 {ECO:0000256|RuleBase:RU363097};
	TraesCS3A01G013800	--	--	--	-1.027	emb|CBI75514.1|	FACR1_ARATH,RecName: Full=Fatty acyl-CoA reductase 1 {ECO:0000305}; EC=1.2.1.84 {ECO:0000269|PubMed:19062129, ECO:0000269|PubMed:20571114};	A0A1D6RR33_WHEAT,RecName: Full=Fatty acyl-CoA reductase {ECO:0000256|RuleBase:RU363097}; EC=1.2.1.84 {ECO:0000256|RuleBase:RU363097};
	TraesCS7A01G278500	--	--	--	-1.379	ref|XP_020148551.1|	FACR1_ARATH,RecName: Full=Fatty acyl-CoA reductase 1 {ECO:0000305}; EC=1.2.1.84 {ECO:0000269|PubMed:19062129, ECO:0000269|PubMed:20571114};	A0A1D6BZJ0_WHEAT,RecName: Full=Fatty acyl-CoA reductase {ECO:0000256|RuleBase:RU363097}; EC=1.2.1.84 {ECO:0000256|RuleBase:RU363097};
	TraesCS4A01G020500	--	3.703	--	--	ref|XP_020148192.1|	FACR2_ARATH,RecName: Full=Fatty acyl-CoA reductase 2 {ECO:0000305}; EC=1.2.1.84 {ECO:0000269|PubMed:19062129}; AltName: Full=Fatty acid reductase 2; AltName: Full=Male sterility protein 2;	W5DZK5_WHEAT,RecName: Full=Fatty acyl-CoA reductase {ECO:0000256|RuleBase:RU363097}; EC=1.2.1.84 {ECO:0000256|RuleBase:RU363097};
	TraesCS4B01G006800	6.241	5.377	4.251	2.608	gb|AIU99981.1|	FACR5_ARATH,RecName: Full=Probable fatty acyl-CoA reductase 5 {ECO:0000305}; EC=1.2.1.84 {ECO:0000269|PubMed:20571114, ECO:0000269|PubMed:24005667};	W5EDV0_WHEAT,RecName: Full=Fatty acyl-CoA reductase {ECO:0000256|RuleBase:RU363097}; EC=1.2.1.84 {ECO:0000256|RuleBase:RU363097};
	TraesCS7D01G084700	6.049	9.931	3.441	3.465	ref|XP_020170329.1|	FACR5_ARATH,RecName: Full=Probable fatty acyl-CoA reductase 5 {ECO:0000305}; EC=1.2.1.84 {ECO:0000269|PubMed:20571114, ECO:0000269|PubMed:24005667};	A0A1D6RV45_WHEAT,RecName: Full=Fatty acyl-CoA reductase {ECO:0000256|RuleBase:RU363097}; EC=1.2.1.84 {ECO:0000256|RuleBase:RU363097};
	TraesCS4A01G388600	5.776	9.892	4.5	4.032	ref|XP_020170329.1|	FAR_SIMCH,RecName: Full=Alcohol-forming fatty acyl-CoA reductase; EC=1.2.1.84;	W5DS05_WHEAT,RecName: Full=Fatty acyl-CoA reductase {ECO:0000256|RuleBase:RU363097}; EC=1.2.1.84 {ECO:0000256|RuleBase:RU363097};
	TraesCS7A01G089400	5.833	11.536	3.392	5.8	ref|XP_020170329.1|	FAR_SIMCH,RecName: Full=Alcohol-forming fatty acyl-CoA reductase; EC=1.2.1.84;	A0A1D6BT73_WHEAT,RecName: Full=Fatty acyl-CoA reductase {ECO:0000256|RuleBase:RU363097}; EC=1.2.1.84 {ECO:0000256|RuleBase:RU363097};
	TraesCS4D01G008300	--	4.577	--	--	emb|CAD30694.1|	FAR_SIMCH,RecName: Full=Alcohol-forming fatty acyl-CoA reductase; EC=1.2.1.84;	Q8L4V2_WHEAT,RecName: Full=Fatty acyl-CoA reductase {ECO:0000256|RuleBase:RU363097}; EC=1.2.1.84 {ECO:0000256|RuleBase:RU363097};
	TraesCS3D01G012200	--	5.21	--	--	ref|XP_020170640.1|	FAR_SIMCH,RecName: Full=Alcohol-forming fatty acyl-CoA reductase; EC=1.2.1.84;	A0A1D5VQG4_WHEAT,RecName: Full=Fatty acyl-CoA reductase {ECO:0000256|RuleBase:RU363097}; EC=1.2.1.84 {ECO:0000256|RuleBase:RU363097};
	TraesCS7A01G389300	--	--	-4.297	-4.87	gb|EMS54669.1|	FAR_SIMCH,RecName: Full=Alcohol-forming fatty acyl-CoA reductase; EC=1.2.1.84;	M0XD16_HORVV,RecName: Full=Fatty acyl-CoA reductase {ECO:0000256|RuleBase:RU363097}; EC=1.2.1.84 {ECO:0000256|RuleBase:RU363097};
CYP86A1	TraesCS3B01G399900	--	3.186	--	1.192	emb|CBH32594.1|	C86A1_ARATH,RecName: Full=Cytochrome P450 86A1; EC=1.14.13.205 {ECO:0000269|PubMed:9500987}; AltName: Full=CYPLXXXVI; AltName: Full=P450-dependent fatty acid omega-hydroxylase; AltName: Full=Protein HYDROXYLASE OF ROOT SUBERIZED TISSUE;	A0A1D5VS18_WHEAT,SubName: Full=Uncharacterized protein {ECO:0000313|EnsemblPlants:TRIAE_CS42_3B_TGACv1_221111_AA0730650.1};
	TraesCS3A01G368200	--	3.177	--	1.394	emb|CBH32594.1|	C86A1_ARATH,RecName: Full=Cytochrome P450 86A1; EC=1.14.13.205 {ECO:0000269|PubMed:9500987}; AltName: Full=CYPLXXXVI; AltName: Full=P450-dependent fatty acid omega-hydroxylase; AltName: Full=Protein HYDROXYLASE OF ROOT SUBERIZED TISSUE;	A0A1D5V543_WHEAT,SubName: Full=Uncharacterized protein {ECO:0000313|EnsemblPlants:TRIAE_CS42_3AL_TGACv1_193767_AA0619440.1};
	TraesCS3D01G361200	--	3.171	--	1.141	ref|XP_020174914.1|	C86A1_ARATH,RecName: Full=Cytochrome P450 86A1; EC=1.14.13.205 {ECO:0000269|PubMed:9500987}; AltName: Full=CYPLXXXVI; AltName: Full=P450-dependent fatty acid omega-hydroxylase; AltName: Full=Protein HYDROXYLASE OF ROOT SUBERIZED TISSUE;	A0A1D5VS18_WHEAT,SubName: Full=Uncharacterized protein {ECO:0000313|EnsemblPlants:TRIAE_CS42_3B_TGACv1_221111_AA0730650.1};
CYP86B1	TraesCS1A01G161400	1.514	3.85	1.87	--	ref|XP_020173163.1|	C86B1_ARATH,RecName: Full=Cytochrome P450 86B1; EC=1.14.-.-;	A0A1D5S890_WHEAT,SubName: Full=Uncharacterized protein {ECO:0000313|EnsemblPlants:TRIAE_CS42_1BL_TGACv1_030671_AA0097460.2};
	TraesCS1B01G177900	1.617	3.861	1.974	1.275	ref|XP_020173163.1|	C86B1_ARATH,RecName: Full=Cytochrome P450 86B1; EC=1.14.-.-;	A0A1D5S890_WHEAT,SubName: Full=Uncharacterized protein {ECO:0000313|EnsemblPlants:TRIAE_CS42_1BL_TGACv1_030671_AA0097460.2};
	TraesCS7D01G520200	1.384	4.679	1.942	1.232	ref|XP_020173163.1|	C86B1_ARATH,RecName: Full=Cytochrome P450 86B1; EC=1.14.-.-;	A0A1D5T0W1_WHEAT,SubName: Full=Uncharacterized protein {ECO:0000313|EnsemblPlants:TRIAE_CS42_1DL_TGACv1_064773_AA0235660.2};
	TraesCS1D01G158400	1.424	3.591		1.135	ref|XP_020173163.1|	C86B1_ARATH,RecName: Full=Cytochrome P450 86B1; EC=1.14.-.-;	A0A1D5T0W1_WHEAT,SubName: Full=Uncharacterized protein {ECO:0000313|EnsemblPlants:TRIAE_CS42_1DL_TGACv1_064773_AA0235660.2};
	TraesCS2A01G002900	--	4.726	--		gb|EMS50674.1|	C96T1_NARAP,RecName: Full=Noroxomaritidine synthase {ECO:0000303|PubMed:26941773}; EC=1.14.19.50 {ECO:0000269|PubMed:26941773}; AltName: Full=CYP96T1 {ECO:0000303|PubMed:26941773}; AltName: Full=Cytochrome P450 96T1 {ECO:0000303|PubMed:26941773};	A0A1D5TKH7_WHEAT,SubName: Full=Uncharacterized protein {ECO:0000313|EnsemblPlants:TRIAE_CS42_2AS_TGACv1_112537_AA0340240.1};
	TraesCS6B01G239400	--	1.858	-3.368	--	ref|XP_020182994.1|	C86B1_ARATH,RecName: Full=Cytochrome P450 86B1; EC=1.14.-.-;	A0A1D6AKF0_WHEAT,SubName: Full=Uncharacterized protein {ECO:0000313|EnsemblPlants:TRIAE_CS42_6BL_TGACv1_499386_AA1580780.1};
	TraesCS2A01G002800	--	4.957	--	6.003	gb|EMS50674.1|	C96T1_NARAP,RecName: Full=Noroxomaritidine synthase {ECO:0000303|PubMed:26941773}; EC=1.14.19.50 {ECO:0000269|PubMed:26941773}; AltName: Full=CYP96T1 {ECO:0000303|PubMed:26941773}; AltName: Full=Cytochrome P450 96T1 {ECO:0000303|PubMed:26941773};	A0A1D5TKH8_WHEAT,SubName: Full=Uncharacterized protein {ECO:0000313|EnsemblPlants:TRIAE_CS42_2AS_TGACv1_112537_AA0340260.1};
	TraesCS4D01G337500	--	--	-3.377	-2.444	ref|XP_020169928.1|	C96T1_NARAP,RecName: Full=Noroxomaritidine synthase {ECO:0000303|PubMed:26941773}; EC=1.14.19.50 {ECO:0000269|PubMed:26941773}; AltName: Full=CYP96T1 {ECO:0000303|PubMed:26941773}; AltName: Full=Cytochrome P450 96T1 {ECO:0000303|PubMed:26941773};	M8B172_AEGTA,SubName: Full=Cytochrome P450 86A1 {ECO:0000313|EMBL:EMT10522.1, ECO:0000313|EnsemblPlants:EMT10522};
ABCG	TraesCS3B01G251300	--	3.032	--	--	emb|CDM83447.1|	AB10G_ARATH,RecName: Full=ABC transporter G family member 10; Short=ABC transporter ABCG.10; Short=AtABCG10; AltName: Full=Probable white-brown complex homolog protein 10; Short=AtWBC10;	A0A077RXY2_WHEAT,SubName: Full=Uncharacterized protein {ECO:0000313|EMBL:CDM83447.1};
	TraesCS3D01G231500	--	3.214	--	--	ref|XP_020174390.1|	AB10G_ARATH,RecName: Full=ABC transporter G family member 10; Short=ABC transporter ABCG.10; Short=AtABCG10; AltName: Full=Probable white-brown complex homolog protein 10; Short=AtWBC10;	A0A1D5WEU4_WHEAT,SubName: Full=Uncharacterized protein {ECO:0000313|EnsemblPlants:TRIAE_CS42_3DL_TGACv1_249419_AA0848320.1};
	TraesCS3A01G221400	--	3.356	--	--	emb|CDM83447.1|	AB10G_ARATH,RecName: Full=ABC transporter G family member 10; Short=ABC transporter ABCG.10; Short=AtABCG10; AltName: Full=Probable white-brown complex homolog protein 10; Short=AtWBC10;	A0A1D5VAA0_WHEAT,SubName: Full=Uncharacterized protein {ECO:0000313|EnsemblPlants:TRIAE_CS42_3AL_TGACv1_195018_AA0643520.1};
	TraesCS5B01G248000	--	-1.497	0	--	ref|XP_020148009.1|	AB11G_ARATH,RecName: Full=ABC transporter G family member 11; Short=ABC transporter ABCG.11; Short=AtABCG11; AltName: Full=Protein CUTICULAR DEFECT AND ORGAN FUSION 1; AltName: Full=Protein DESPERADO; AltName: Full=Protein PERMEABLE LEAVES 1; AltName: Full=White-brown complex homolog protein 11; Short=AtWBC11;	W5F9U8_WHEAT,SubName: Full=Uncharacterized protein {ECO:0000313|EnsemblPlants:TRIAE_CS42_5BL_TGACv1_405613_AA1331410.1};
	TraesCS5D01G257000	--	1.185	--	--	ref|XP_020148010.1|	AB11G_ARATH,RecName: Full=ABC transporter G family member 11; Short=ABC transporter ABCG.11; Short=AtABCG11; AltName: Full=Protein CUTICULAR DEFECT AND ORGAN FUSION 1; AltName: Full=Protein DESPERADO; AltName: Full=Protein PERMEABLE LEAVES 1; AltName: Full=White-brown complex homolog protein 11; Short=AtWBC11;	A0A1D5Z4L3_WHEAT,SubName: Full=Uncharacterized protein {ECO:0000313|EnsemblPlants:TRIAE_CS42_5BL_TGACv1_405294_AA1324250.1};
	TraesCS5A01G249900	--	1.226	--	--	ref|XP_020148009.1|	AB11G_ARATH,RecName: Full=ABC transporter G family member 11; Short=ABC transporter ABCG.11; Short=AtABCG11; AltName: Full=Protein CUTICULAR DEFECT AND ORGAN FUSION 1; AltName: Full=Protein DESPERADO; AltName: Full=Protein PERMEABLE LEAVES 1; AltName: Full=White-brown complex homolog protein 11; Short=AtWBC11;	A0A1D5YPN7_WHEAT,SubName: Full=Uncharacterized protein {ECO:0000313|EnsemblPlants:TRIAE_CS42_5AL_TGACv1_377408_AA1246590.1};
	TraesCS4A01G370500	--	-1.021	--	--	ref|XP_020174930.1|	AB14G_ARATH,RecName: Full=ABC transporter G family member 14; Short=ABC transporter ABCG.14; Short=AtABCG14; AltName: Full=White-brown complex homolog protein 14; Short=AtWBC14;	A0A1D5WYZ9_WHEAT,SubName: Full=Uncharacterized protein {ECO:0000313|EnsemblPlants:TRIAE_CS42_4AL_TGACv1_288382_AA0947100.1};
	TraesCS1A01G049600	--	1.273	--	--	ref|XP_020198098.1|	AB16G_ARATH,RecName: Full=ABC transporter G family member 16; Short=ABC transporter ABCG.16; Short=AtABCG16; AltName: Full=Probable white-brown complex homolog protein 16; Short=AtWBC16;	W4ZY20_WHEAT,SubName: Full=Uncharacterized protein {ECO:0000313|EnsemblPlants:TRIAE_CS42_1AS_TGACv1_020611_AA0078800.1};
	TraesCS3A01G253700	-2.902	-1.996	--	-1.859	ref|XP_020178221.1|	AB19G_ARATH,RecName: Full=ABC transporter G family member 19; Short=ABC transporter ABCG.19; Short=AtABCG19; AltName: Full=White-brown complex homolog protein 19; Short=AtWBC19;	A0A1D5V5N2_WHEAT,SubName: Full=Uncharacterized protein {ECO:0000313|EnsemblPlants:TRIAE_CS42_3AL_TGACv1_193898_AA0622160.1};
	TraesCS3D01G254600	-1.703	-1.052	--	-2.495	ref|XP_020178221.1|	AB19G_ARATH,RecName: Full=ABC transporter G family member 19; Short=ABC transporter ABCG.19; Short=AtABCG19; AltName: Full=White-brown complex homolog protein 19; Short=AtWBC19;	A0A1D5WP24_WHEAT,SubName: Full=Uncharacterized protein {ECO:0000313|EnsemblPlants:TRIAE_CS42_3DL_TGACv1_252638_AA0891180.1};
	TraesCS5D01G211000	--	1.488	--	--	ref|XP_020186332.1|	AB19G_ARATH,RecName: Full=ABC transporter G family member 19; Short=ABC transporter ABCG.19; Short=AtABCG19; AltName: Full=White-brown complex homolog protein 19; Short=AtWBC19;	A0A1D5ZNI7_WHEAT,SubName: Full=Uncharacterized protein {ECO:0000313|EnsemblPlants:TRIAE_CS42_5DL_TGACv1_433659_AA1418610.1};
	TraesCS5B01G203200	--	2.785	--	1.507	ref|XP_020186332.1|	AB19G_ARATH,RecName: Full=ABC transporter G family member 19; Short=ABC transporter ABCG.19; Short=AtABCG19; AltName: Full=White-brown complex homolog protein 19; Short=AtWBC19;	A0A1D5Z059_WHEAT,SubName: Full=Uncharacterized protein {ECO:0000313|EnsemblPlants:TRIAE_CS42_5BL_TGACv1_404522_AA1302850.1};
	TraesCS5D01G093600	--	1.733	--	--	ref|XP_020198587.1|	AB1G_ARATH,RecName: Full=ABC transporter G family member 1; Short=ABC transporter ABCG.1; Short=AtABCG1; AltName: Full=White-brown complex homolog protein 1; Short=AtWBC1;	A0A1D5YUM4_WHEAT,SubName: Full=Uncharacterized protein {ECO:0000313|EnsemblPlants:TRIAE_CS42_5AS_TGACv1_393615_AA1274490.1};
	TraesCS5A01G078500	--	2.327	--	--	ref|XP_020198587.1|	AB1G_ARATH,RecName: Full=ABC transporter G family member 1; Short=ABC transporter ABCG.1; Short=AtABCG1; AltName: Full=White-brown complex homolog protein 1; Short=AtWBC1;	A0A1D5YUM4_WHEAT,SubName: Full=Uncharacterized protein {ECO:0000313|EnsemblPlants:TRIAE_CS42_5AS_TGACv1_393615_AA1274490.1};
	TraesCS3A01G036400	--	--	-3.776	-2.474	emb|CDM80772.1|	AB1G_ARATH,RecName: Full=ABC transporter G family member 1; Short=ABC transporter ABCG.1; Short=AtABCG1; AltName: Full=White-brown complex homolog protein 1; Short=AtWBC1;	A0A1D5VI33_WHEAT,SubName: Full=Uncharacterized protein {ECO:0000313|EnsemblPlants:TRIAE_CS42_3AS_TGACv1_211094_AA0684940.1};
	TraesCS4A01G032900	--	--	-2.873	-1.503	ref|XP_020193273.1|	AB22G_ARATH,RecName: Full=ABC transporter G family member 22; Short=ABC transporter ABCG.22; Short=AtABCG22; AltName: Full=White-brown complex homolog protein 23; Short=AtWBC23;	A0A1D5XW65_WHEAT,SubName: Full=Uncharacterized protein {ECO:0000313|EnsemblPlants:TRIAE_CS42_4DL_TGACv1_342481_AA1114810.1};
	TraesCS1B01G252600	--	3.104	--	--	dbj|BAJ95834.1|	AB23G_ARATH,RecName: Full=ABC transporter G family member 23; Short=ABC transporter ABCG.23; Short=AtABCG23; AltName: Full=Probable white-brown complex homolog protein 24; Short=AtWBC24;	A0A1D5SDH5_WHEAT,SubName: Full=Uncharacterized protein {ECO:0000313|EnsemblPlants:TRIAE_CS42_1BL_TGACv1_031953_AA0123360.1};
	TraesCS1A01G240500	--	3.243	--	--	dbj|BAJ95834.1|	AB23G_ARATH,RecName: Full=ABC transporter G family member 23; Short=ABC transporter ABCG.23; Short=AtABCG23; AltName: Full=Probable white-brown complex homolog protein 24; Short=AtWBC24;	A0A1D5RZF7_WHEAT,SubName: Full=Uncharacterized protein {ECO:0000313|EnsemblPlants:TRIAE_CS42_1AL_TGACv1_003492_AA0050050.1};
	TraesCS1D01G240600	--	3.462	--	--	dbj|BAJ95834.1|	AB23G_ARATH,RecName: Full=ABC transporter G family member 23; Short=ABC transporter ABCG.23; Short=AtABCG23; AltName: Full=Probable white-brown complex homolog protein 24; Short=AtWBC24;	A0A1D5SRA1_WHEAT,SubName: Full=Uncharacterized protein {ECO:0000313|EnsemblPlants:TRIAE_CS42_1DL_TGACv1_061295_AA0191580.1};
	TraesCS1B01G157900	--	--	--	-1.321	ref|XP_020147939.1|	AB25G_ORYSJ,RecName: Full=ABC transporter G family member 25 {ECO:0000303|PubMed:18299247}; Short=OsABCG25 {ECO:0000303|PubMed:18299247}; AltName: Full=Putative white-brown complex homolog protein 26 {ECO:0000303|PubMed:22996334}; Short=OsWBC26 {ECO:0000303|PubMed:22996334}; Flags: Precursor;	A0A1D5SZ86_WHEAT,SubName: Full=Uncharacterized protein {ECO:0000313|EnsemblPlants:TRIAE_CS42_1DL_TGACv1_063507_AA0228030.1};
	TraesCS2B01G060900	--	1.678	0	--	gb|AOV85919.1|	AB28G_ARATH,RecName: Full=ABC transporter G family member 28; Short=ABC transporter ABCG.28; Short=AtABCG28; AltName: Full=Putative white-brown complex homolog protein 29; Short=AtWBC29;	A0A1D8MIZ8_9POAL,SubName: Full=ABCG8 {ECO:0000313|EMBL:AOV85919.1}; Flags: Fragment;
	TraesCS2D01G048800	--	1.824	0	--	ref|XP_020199334.1|	AB28G_ARATH,RecName: Full=ABC transporter G family member 28; Short=ABC transporter ABCG.28; Short=AtABCG28; AltName: Full=Putative white-brown complex homolog protein 29; Short=AtWBC29;	A0A1D5UY23_WHEAT,SubName: Full=Uncharacterized protein {ECO:0000313|EnsemblPlants:TRIAE_CS42_2DS_TGACv1_177750_AA0583840.1};
	TraesCS3B01G387500	--	4.061	1.135	--	emb|CDM84867.1|	AB2G_ARATH,RecName: Full=ABC transporter G family member 2; Short=ABC transporter ABCG.2; Short=AtABCG2; AltName: Full=White-brown complex homolog protein 2; Short=AtWBC2;	A0A077RVV0_WHEAT,SubName: Full=Uncharacterized protein {ECO:0000313|EMBL:CDM84867.1};
	TraesCS3A01G354500	--	4.088	--	--	ref|XP_020161323.1|	AB2G_ARATH,RecName: Full=ABC transporter G family member 2; Short=ABC transporter ABCG.2; Short=AtABCG2; AltName: Full=White-brown complex homolog protein 2; Short=AtWBC2;	A0A077RVV0_WHEAT,SubName: Full=Uncharacterized protein {ECO:0000313|EMBL:CDM84867.1};
	TraesCS3D01G348400	--	4.15	--	--	ref|XP_020161323.1|	AB2G_ARATH,RecName: Full=ABC transporter G family member 2; Short=ABC transporter ABCG.2; Short=AtABCG2; AltName: Full=White-brown complex homolog protein 2; Short=AtWBC2;	A0A077RVV0_WHEAT,SubName: Full=Uncharacterized protein {ECO:0000313|EMBL:CDM84867.1};
	TraesCS3D01G124400	--	2.045	--	--	ref|XP_020197843.1|	AB31G_ORYSJ,RecName: Full=ABC transporter G family member 31 {ECO:0000303|PubMed:18299247}; Short=OsABCG31 {ECO:0000303|PubMed:18299247}; AltName: Full=Pleiotropic drug resistance protein 6 {ECO:0000303|PubMed:12644668, ECO:0000303|PubMed:16506311}; Short=OsPDR6 {ECO:0000303|PubMed:16506311};	A0A1D5WQG3_WHEAT,SubName: Full=Uncharacterized protein {ECO:0000313|EnsemblPlants:TRIAE_CS42_3DS_TGACv1_271492_AA0900330.1};
	TraesCS3A01G122500	--	2.285	--	--	emb|CDM81797.1|	AB31G_ORYSJ,RecName: Full=ABC transporter G family member 31 {ECO:0000303|PubMed:18299247}; Short=OsABCG31 {ECO:0000303|PubMed:18299247}; AltName: Full=Pleiotropic drug resistance protein 6 {ECO:0000303|PubMed:12644668, ECO:0000303|PubMed:16506311}; Short=OsPDR6 {ECO:0000303|PubMed:16506311};	A0A1D5VGT1_WHEAT,SubName: Full=Uncharacterized protein {ECO:0000313|EnsemblPlants:TRIAE_CS42_3AS_TGACv1_210665_AA0676660.2};
	TraesCS3B01G141700	--	2.347	--	--	emb|CDM81797.1|	AB31G_ORYSJ,RecName: Full=ABC transporter G family member 31 {ECO:0000303|PubMed:18299247}; Short=OsABCG31 {ECO:0000303|PubMed:18299247}; AltName: Full=Pleiotropic drug resistance protein 6 {ECO:0000303|PubMed:12644668, ECO:0000303|PubMed:16506311}; Short=OsPDR6 {ECO:0000303|PubMed:16506311};	A0A077RX16_WHEAT,SubName: Full=Uncharacterized protein {ECO:0000313|EMBL:CDM81797.1, ECO:0000313|EnsemblPlants:TRIAE_CS42_3B_TGACv1_221061_AA0728820.4};
	TraesCS3D01G272200	--	--	--	-3.1	ref|XP_020171444.1|	AB32G_ORYSJ,RecName: Full=ABC transporter G family member 32 {ECO:0000303|PubMed:18299247}; Short=OsABCG32 {ECO:0000303|PubMed:18299247}; AltName: Full=Pleiotropic drug resistance protein 16 {ECO:0000303|PubMed:16506311}; Short=OsPDR16 {ECO:0000303|PubMed:16506311};	A0A1D5WJB8_WHEAT,SubName: Full=Uncharacterized protein {ECO:0000313|EnsemblPlants:TRIAE_CS42_3DL_TGACv1_250637_AA0871410.1};
	TraesCS3B01G248400	--	1.504	0	--	emb|CDM83155.1|	AB36G_ORYSI,RecName: Full=ABC transporter G family member 36 {ECO:0000305}; Short=OsABCG36 {ECO:0000305}; AltName: Full=Pleiotropic drug resistance protein 9 {ECO:0000303|PubMed:14572653}; Short=OsPDR9 {ECO:0000303|PubMed:14572653};	A0A077S0W7_WHEAT,SubName: Full=Uncharacterized protein {ECO:0000313|EMBL:CDM83155.1};
	TraesCS3D01G234400	--	2.059	0	--	ref|XP_020180656.1|	AB36G_ORYSJ,RecName: Full=ABC transporter G family member 36 {ECO:0000303|PubMed:18299247}; Short=OsABCG36 {ECO:0000303|PubMed:18299247}; AltName: Full=Pleiotropic drug resistance protein 9 {ECO:0000303|PubMed:12644668, ECO:0000303|PubMed:16506311}; Short=OsPDR9 {ECO:0000303|PubMed:16506311};	A0A077S0W7_WHEAT,SubName: Full=Uncharacterized protein {ECO:0000313|EMBL:CDM83155.1};
	TraesCS2A01G483300	3.104	--	3.505	-3.407	ref|XP_020180655.1|	AB37G_ORYSJ,RecName: Full=ABC transporter G family member 37 {ECO:0000303|PubMed:18299247}; Short=OsABCG37 {ECO:0000303|PubMed:18299247}; AltName: Full=Pleiotropic drug resistance protein 8 {ECO:0000303|PubMed:12644668, ECO:0000303|PubMed:16506311}; Short=OsPDR8 {ECO:0000303|PubMed:16506311};	A0A1D6RJY8_WHEAT,SubName: Full=Uncharacterized protein {ECO:0000313|EnsemblPlants:TRIAE_CS42_2AL_TGACv1_097112_AA0323000.1};
	TraesCS3A01G218000	--	--	--	-1.653	ref|XP_020180655.1|	AB37G_ORYSJ,RecName: Full=ABC transporter G family member 37 {ECO:0000303|PubMed:18299247}; Short=OsABCG37 {ECO:0000303|PubMed:18299247}; AltName: Full=Pleiotropic drug resistance protein 8 {ECO:0000303|PubMed:12644668, ECO:0000303|PubMed:16506311}; Short=OsPDR8 {ECO:0000303|PubMed:16506311};	A0A1D5V854_WHEAT,SubName: Full=Uncharacterized protein {ECO:0000313|EnsemblPlants:TRIAE_CS42_3AL_TGACv1_194453_AA0633390.1};
	TraesCS3B01G248500	--	--	--	-1.477	ref|XP_020180655.1|	AB37G_ORYSJ,RecName: Full=ABC transporter G family member 37 {ECO:0000303|PubMed:18299247}; Short=OsABCG37 {ECO:0000303|PubMed:18299247}; AltName: Full=Pleiotropic drug resistance protein 8 {ECO:0000303|PubMed:12644668, ECO:0000303|PubMed:16506311}; Short=OsPDR8 {ECO:0000303|PubMed:16506311};	A0A1D6DG96_WHEAT,SubName: Full=Uncharacterized protein {ECO:0000313|EnsemblPlants:TRIAE_CS42_U_TGACv1_642551_AA2119460.1};
	TraesCS3D01G234300	--	--	--	-1.46	ref|XP_020180655.1|	AB37G_ORYSJ,RecName: Full=ABC transporter G family member 37 {ECO:0000303|PubMed:18299247}; Short=OsABCG37 {ECO:0000303|PubMed:18299247}; AltName: Full=Pleiotropic drug resistance protein 8 {ECO:0000303|PubMed:12644668, ECO:0000303|PubMed:16506311}; Short=OsPDR8 {ECO:0000303|PubMed:16506311};	A0A1D6DG96_WHEAT,SubName: Full=Uncharacterized protein {ECO:0000313|EnsemblPlants:TRIAE_CS42_U_TGACv1_642551_AA2119460.1};
	TraesCS6D01G166100	2.377	--	--	--	ref|XP_020166444.1|	AB39G_ORYSJ,RecName: Full=ABC transporter G family member 39 {ECO:0000303|PubMed:18299247}; Short=OsABCG39 {ECO:0000303|PubMed:18299247}; AltName: Full=Pleiotropic drug resistance protein 7 {ECO:0000303|PubMed:12644668, ECO:0000303|PubMed:16506311}; Short=OsPDR7 {ECO:0000303|PubMed:16506311};	A0A1D6BD54_WHEAT,SubName: Full=Uncharacterized protein {ECO:0000313|EnsemblPlants:TRIAE_CS42_6DS_TGACv1_542796_AA1730530.1};
	TraesCS6A01G178500	2.593	1.955	2.234	3.494	ref|XP_020166444.1|	AB39G_ORYSJ,RecName: Full=ABC transporter G family member 39 {ECO:0000303|PubMed:18299247}; Short=OsABCG39 {ECO:0000303|PubMed:18299247}; AltName: Full=Pleiotropic drug resistance protein 7 {ECO:0000303|PubMed:12644668, ECO:0000303|PubMed:16506311}; Short=OsPDR7 {ECO:0000303|PubMed:16506311};	A0A1D6AFT0_WHEAT,SubName: Full=Uncharacterized protein {ECO:0000313|EnsemblPlants:TRIAE_CS42_6AS_TGACv1_485814_AA1552700.1};
	TraesCS6B01G205900	3.12	2.017	3.48	5.423	ref|XP_020166444.1|	AB39G_ORYSJ,RecName: Full=ABC transporter G family member 39 {ECO:0000303|PubMed:18299247}; Short=OsABCG39 {ECO:0000303|PubMed:18299247}; AltName: Full=Pleiotropic drug resistance protein 7 {ECO:0000303|PubMed:12644668, ECO:0000303|PubMed:16506311}; Short=OsPDR7 {ECO:0000303|PubMed:16506311};	A0A1D6BD54_WHEAT,SubName: Full=Uncharacterized protein {ECO:0000313|EnsemblPlants:TRIAE_CS42_6DS_TGACv1_542796_AA1730530.1};
	TraesCS4A01G315900	--	-1.161	0	--	gb|AOV85918.1|	AB3G_ARATH,RecName: Full=ABC transporter G family member 3; Short=ABC transporter ABCG.3; Short=AtABCG3; AltName: Full=White-brown complex homolog protein 3; Short=AtWBC3;	A0A1D5X3F1_WHEAT,SubName: Full=Uncharacterized protein {ECO:0000313|EnsemblPlants:TRIAE_CS42_4AL_TGACv1_289361_AA0969700.1};
	TraesCS5D01G163500	1.255	--	1.612	--	ref|XP_020201765.1|	AB41G_ORYSJ,RecName: Full=ABC transporter G family member 41 {ECO:0000303|PubMed:18299247}; Short=OsABCG41 {ECO:0000303|PubMed:18299247}; AltName: Full=Pleiotropic drug resistance protein 2 {ECO:0000303|PubMed:12644668, ECO:0000303|PubMed:16506311}; Short=OsPDR2 {ECO:0000303|PubMed:16506311};	A0A1D5ZN34_WHEAT,SubName: Full=Uncharacterized protein {ECO:0000313|EnsemblPlants:TRIAE_CS42_5DL_TGACv1_433578_AA1416630.1};
	TraesCS5A01G158100	1.625	1.491	0	--	ref|XP_020201765.1|	AB41G_ORYSJ,RecName: Full=ABC transporter G family member 41 {ECO:0000303|PubMed:18299247}; Short=OsABCG41 {ECO:0000303|PubMed:18299247}; AltName: Full=Pleiotropic drug resistance protein 2 {ECO:0000303|PubMed:12644668, ECO:0000303|PubMed:16506311}; Short=OsPDR2 {ECO:0000303|PubMed:16506311};	A0A1D5YGZ7_WHEAT,SubName: Full=Uncharacterized protein {ECO:0000313|EnsemblPlants:TRIAE_CS42_5AL_TGACv1_374995_AA1213600.1};
	TraesCS7D01G465900	--	-2.601	--	-1.516	ref|XP_020178181.1|	AB41G_ORYSJ,RecName: Full=ABC transporter G family member 41 {ECO:0000303|PubMed:18299247}; Short=OsABCG41 {ECO:0000303|PubMed:18299247}; AltName: Full=Pleiotropic drug resistance protein 2 {ECO:0000303|PubMed:12644668, ECO:0000303|PubMed:16506311}; Short=OsPDR2 {ECO:0000303|PubMed:16506311};	A0A1D6CNI0_WHEAT,SubName: Full=Uncharacterized protein {ECO:0000313|EnsemblPlants:TRIAE_CS42_7DL_TGACv1_603062_AA1974910.1};
	TraesCS4B01G054700	--	-1.034	-1.059	-1.199	ref|XP_020201770.1|	AB41G_ORYSJ,RecName: Full=ABC transporter G family member 41 {ECO:0000303|PubMed:18299247}; Short=OsABCG41 {ECO:0000303|PubMed:18299247}; AltName: Full=Pleiotropic drug resistance protein 2 {ECO:0000303|PubMed:12644668, ECO:0000303|PubMed:16506311}; Short=OsPDR2 {ECO:0000303|PubMed:16506311};	A0A1D5XR55_WHEAT,SubName: Full=Uncharacterized protein {ECO:0000313|EnsemblPlants:TRIAE_CS42_4BS_TGACv1_328334_AA1086390.1};
	TraesCS5D01G163700	--	--	--	-1.584	ref|XP_020201770.1|	AB41G_ORYSJ,RecName: Full=ABC transporter G family member 41 {ECO:0000303|PubMed:18299247}; Short=OsABCG41 {ECO:0000303|PubMed:18299247}; AltName: Full=Pleiotropic drug resistance protein 2 {ECO:0000303|PubMed:12644668, ECO:0000303|PubMed:16506311}; Short=OsPDR2 {ECO:0000303|PubMed:16506311};	A0A1D5ZKJ3_WHEAT,SubName: Full=Uncharacterized protein {ECO:0000313|EnsemblPlants:TRIAE_CS42_5DL_TGACv1_433158_AA1403960.1};
	TraesCS7B01G381200	--	--	-1.296	--	ref|XP_020178181.1|	AB41G_ORYSJ,RecName: Full=ABC transporter G family member 41 {ECO:0000303|PubMed:18299247}; Short=OsABCG41 {ECO:0000303|PubMed:18299247}; AltName: Full=Pleiotropic drug resistance protein 2 {ECO:0000303|PubMed:12644668, ECO:0000303|PubMed:16506311}; Short=OsPDR2 {ECO:0000303|PubMed:16506311};	A0A1D6C3X2_WHEAT,SubName: Full=Uncharacterized protein {ECO:0000313|EnsemblPlants:TRIAE_CS42_7BL_TGACv1_577117_AA1866350.1};
	TraesCS6A01G243200	--	-1.022	--	--	gb|EMS59117.1|	AB42G_ORYSJ,RecName: Full=ABC transporter G family member 42 {ECO:0000303|PubMed:18299247}; Short=OsABCG42 {ECO:0000303|PubMed:18299247}; AltName: Full=Pleiotropic drug resistance protein 12 {ECO:0000303|PubMed:12644668, ECO:0000303|PubMed:16506311}; Short=OsPDR12 {ECO:0000303|PubMed:16506311};	W4ZPI4_WHEAT,SubName: Full=Uncharacterized protein {ECO:0000313|EnsemblPlants:TRIAE_CS42_1AL_TGACv1_001102_AA0025010.2};
	TraesCS7D01G386500	1.529	1.656	2.698	--	ref|XP_020186107.1|	AB44G_ORYSJ,RecName: Full=ABC transporter G family member 44 {ECO:0000303|PubMed:18299247}; Short=OsABCG44 {ECO:0000303|PubMed:18299247}; AltName: Full=Pleiotropic drug resistance protein 17 {ECO:0000303|PubMed:16506311}; Short=OsPDR17 {ECO:0000303|PubMed:16506311};	A0A1D6SEX8_WHEAT,SubName: Full=Uncharacterized protein {ECO:0000313|EnsemblPlants:TRIAE_CS42_7DL_TGACv1_602996_AA1973400.1};
	TraesCS7B01G292700	--	2.562	2.15	1.4	ref|XP_020159781.1|	AB44G_ORYSJ,RecName: Full=ABC transporter G family member 44 {ECO:0000303|PubMed:18299247}; Short=OsABCG44 {ECO:0000303|PubMed:18299247}; AltName: Full=Pleiotropic drug resistance protein 17 {ECO:0000303|PubMed:16506311}; Short=OsPDR17 {ECO:0000303|PubMed:16506311};	A0A287XC82_HORVV,SubName: Full=Uncharacterized protein {ECO:0000313|EnsemblPlants:HORVU7Hr1G092510.5};
	TraesCS5D01G564000	1.657	--	1.733	--	ref|XP_020164740.1|	AB48G_ORYSJ,RecName: Full=ABC transporter G family member 48 {ECO:0000303|PubMed:18299247}; Short=OsABCG48 {ECO:0000303|PubMed:18299247}; AltName: Full=Pleiotropic drug resistance protein 3 {ECO:0000303|PubMed:12644668, ECO:0000303|PubMed:16506311}; Short=OsPDR3 {ECO:0000303|PubMed:16506311};	W5FUE7_WHEAT,SubName: Full=Uncharacterized protein {ECO:0000313|EnsemblPlants:TRIAE_CS42_5DL_TGACv1_435740_AA1454170.1};
	TraesCS7B01G000200	1.744	--	2.174	--	ref|XP_020164740.1|	AB48G_ORYSJ,RecName: Full=ABC transporter G family member 48 {ECO:0000303|PubMed:18299247}; Short=OsABCG48 {ECO:0000303|PubMed:18299247}; AltName: Full=Pleiotropic drug resistance protein 3 {ECO:0000303|PubMed:12644668, ECO:0000303|PubMed:16506311}; Short=OsPDR3 {ECO:0000303|PubMed:16506311};	A0A1D6CFR3_WHEAT,SubName: Full=Uncharacterized protein {ECO:0000313|EnsemblPlants:TRIAE_CS42_7BS_TGACv1_592267_AA1934720.1};
	TraesCS5B01G572600	1.823	--	2.083	--	ref|XP_020164740.1|	AB48G_ORYSJ,RecName: Full=ABC transporter G family member 48 {ECO:0000303|PubMed:18299247}; Short=OsABCG48 {ECO:0000303|PubMed:18299247}; AltName: Full=Pleiotropic drug resistance protein 3 {ECO:0000303|PubMed:12644668, ECO:0000303|PubMed:16506311}; Short=OsPDR3 {ECO:0000303|PubMed:16506311};	A0A1D5Z5U5_WHEAT,SubName: Full=Uncharacterized protein {ECO:0000313|EnsemblPlants:TRIAE_CS42_5BL_TGACv1_405550_AA1330040.1};
	TraesCS5A01G016200	1.949	4.138	0	--	gb|ACL80650.1|	AB48G_ORYSJ,RecName: Full=ABC transporter G family member 48 {ECO:0000303|PubMed:18299247}; Short=OsABCG48 {ECO:0000303|PubMed:18299247}; AltName: Full=Pleiotropic drug resistance protein 3 {ECO:0000303|PubMed:12644668, ECO:0000303|PubMed:16506311}; Short=OsPDR3 {ECO:0000303|PubMed:16506311};	B9UYP3_WHEAT,SubName: Full=PDR-type ABC transporter {ECO:0000313|EMBL:ACL80650.1, ECO:0000313|EnsemblPlants:TRIAE_CS42_5AS_TGACv1_393108_AA1268550.1};
	TraesCS5B01G449500	2.769	-1.925	3.307	--	dbj|BAJ97406.1|	AB48G_ORYSJ,RecName: Full=ABC transporter G family member 48 {ECO:0000303|PubMed:18299247}; Short=OsABCG48 {ECO:0000303|PubMed:18299247}; AltName: Full=Pleiotropic drug resistance protein 3 {ECO:0000303|PubMed:12644668, ECO:0000303|PubMed:16506311}; Short=OsPDR3 {ECO:0000303|PubMed:16506311};	A0A1D5YWY7_WHEAT,SubName: Full=Uncharacterized protein {ECO:0000313|EnsemblPlants:TRIAE_CS42_5BL_TGACv1_404143_AA1286460.1};
	TraesCS4A01G331100	--	-1.802	--	-2.042	gb|ACL80650.1|	AB48G_ORYSJ,RecName: Full=ABC transporter G family member 48 {ECO:0000303|PubMed:18299247}; Short=OsABCG48 {ECO:0000303|PubMed:18299247}; AltName: Full=Pleiotropic drug resistance protein 3 {ECO:0000303|PubMed:12644668, ECO:0000303|PubMed:16506311}; Short=OsPDR3 {ECO:0000303|PubMed:16506311};	B9UYP3_WHEAT,SubName: Full=PDR-type ABC transporter {ECO:0000313|EMBL:ACL80650.1, ECO:0000313|EnsemblPlants:TRIAE_CS42_5AS_TGACv1_393108_AA1268550.1};
	TraesCS5D01G452500	--	-1.796	1.574	-2.757	dbj|BAJ97406.1|	AB48G_ORYSJ,RecName: Full=ABC transporter G family member 48 {ECO:0000303|PubMed:18299247}; Short=OsABCG48 {ECO:0000303|PubMed:18299247}; AltName: Full=Pleiotropic drug resistance protein 3 {ECO:0000303|PubMed:12644668, ECO:0000303|PubMed:16506311}; Short=OsPDR3 {ECO:0000303|PubMed:16506311};	A0A1D5ZX19_WHEAT,SubName: Full=Uncharacterized protein {ECO:0000313|EnsemblPlants:TRIAE_CS42_5DL_TGACv1_435874_AA1455800.1};
	TraesCS5A01G447200	--	--	--	-3.242	dbj|BAJ97406.1|	AB48G_ORYSJ,RecName: Full=ABC transporter G family member 48 {ECO:0000303|PubMed:18299247}; Short=OsABCG48 {ECO:0000303|PubMed:18299247}; AltName: Full=Pleiotropic drug resistance protein 3 {ECO:0000303|PubMed:12644668, ECO:0000303|PubMed:16506311}; Short=OsPDR3 {ECO:0000303|PubMed:16506311};	A0A1D5YP21_WHEAT,SubName: Full=Uncharacterized protein {ECO:0000313|EnsemblPlants:TRIAE_CS42_5AL_TGACv1_377078_AA1243870.1};
	TraesCS4A01G384800	--	-1.685	--	--	gb|ADK62371.1|	AB50G_ORYSJ,RecName: Full=ABC transporter G family member 50 {ECO:0000303|PubMed:18299247}; Short=OsABCG50 {ECO:0000303|PubMed:18299247}; AltName: Full=Pleiotropic drug resistance protein 23 {ECO:0000303|PubMed:16506311}; Short=OsPDR23 {ECO:0000303|PubMed:16506311};	E7CWB3_WHEAT,SubName: Full=LR34 {ECO:0000313|EMBL:ADK62371.1, ECO:0000313|EnsemblPlants:TRIAE_CS42_4AL_TGACv1_289293_AA0968550.1};
	TraesCS5B01G183500	--	1.506	0	--	ref|XP_020178840.1|	AB53G_ORYSJ,RecName: Full=ABC transporter G family member 53 {ECO:0000305}; Short=OsABCG53 {ECO:0000305}; AltName: Full=Pleiotropic drug resistance protein 20 {ECO:0000303|PubMed:16506311}; Short=OsPDR20 {ECO:0000303|PubMed:16506311};	R7WCU0_AEGTA,SubName: Full=Pleiotropic drug resistance protein 4 {ECO:0000313|EMBL:EMT16409.1, ECO:0000313|EnsemblPlants:EMT16409};
	TraesCS3B01G524400	--	5.597	--	--	emb|CDM86331.1|	AB53G_ORYSJ,RecName: Full=ABC transporter G family member 53 {ECO:0000305}; Short=OsABCG53 {ECO:0000305}; AltName: Full=Pleiotropic drug resistance protein 20 {ECO:0000303|PubMed:16506311}; Short=OsPDR20 {ECO:0000303|PubMed:16506311};	A0A1D5VXY4_WHEAT,SubName: Full=Uncharacterized protein {ECO:0000313|EnsemblPlants:TRIAE_CS42_3B_TGACv1_222229_AA0760200.1};
	TraesCS5A01G185500	--	--	--	-1.427	ref|XP_020178840.1|	AB53G_ORYSJ,RecName: Full=ABC transporter G family member 53 {ECO:0000305}; Short=OsABCG53 {ECO:0000305}; AltName: Full=Pleiotropic drug resistance protein 20 {ECO:0000303|PubMed:16506311}; Short=OsPDR20 {ECO:0000303|PubMed:16506311};	R7WCU0_AEGTA,SubName: Full=Pleiotropic drug resistance protein 4 {ECO:0000313|EMBL:EMT16409.1, ECO:0000313|EnsemblPlants:EMT16409};
	TraesCS5D01G190600	--	--	--	-1.496	ref|XP_020178840.1|	AB53G_ORYSJ,RecName: Full=ABC transporter G family member 53 {ECO:0000305}; Short=OsABCG53 {ECO:0000305}; AltName: Full=Pleiotropic drug resistance protein 20 {ECO:0000303|PubMed:16506311}; Short=OsPDR20 {ECO:0000303|PubMed:16506311};	R7WCU0_AEGTA,SubName: Full=Pleiotropic drug resistance protein 4 {ECO:0000313|EMBL:EMT16409.1, ECO:0000313|EnsemblPlants:EMT16409};
	TraesCS2D01G585300	--	-1.508	0	--	ref|XP_020182664.1|	AB5G_ARATH,RecName: Full=ABC transporter G family member 5; Short=ABC transporter ABCG.5; Short=AtABCG5; AltName: Full=White-brown complex homolog protein 5; Short=AtWBC5;	A0A1D5UL00_WHEAT,SubName: Full=Uncharacterized protein {ECO:0000313|EnsemblPlants:TRIAE_CS42_2DL_TGACv1_158795_AA0526230.1};
	TraesCS4A01G103400	1.053	3.836		1.366	ref|XP_020176433.1|	AB5G_ORYSJ,RecName: Full=ABC transporter G family member 5 {ECO:0000303|PubMed:18299247}; Short=ABC transporter ABCG.5 {ECO:0000303|PubMed:18299247}; Short=OsABCG5 {ECO:0000303|PubMed:18299247}; AltName: Full=Protein REDUCED CULM NUMBER 1 {ECO:0000303|PubMed:19140940}; AltName: Full=White-brown complex homolog protein 5 {ECO:0000303|PubMed:22996334}; Short=OsWBC5 {ECO:0000303|PubMed:22996334};	A0A1D5XIE5_WHEAT,SubName: Full=Uncharacterized protein {ECO:0000313|EnsemblPlants:TRIAE_CS42_4BL_TGACv1_320780_AA1048570.1};
	TraesCS1B01G066000	--	1.094	--	--	ref|XP_020198098.1|	AB5G_ORYSJ,RecName: Full=ABC transporter G family member 5 {ECO:0000303|PubMed:18299247}; Short=ABC transporter ABCG.5 {ECO:0000303|PubMed:18299247}; Short=OsABCG5 {ECO:0000303|PubMed:18299247}; AltName: Full=Protein REDUCED CULM NUMBER 1 {ECO:0000303|PubMed:19140940}; AltName: Full=White-brown complex homolog protein 5 {ECO:0000303|PubMed:22996334}; Short=OsWBC5 {ECO:0000303|PubMed:22996334};	A0A1D6RH73_WHEAT,SubName: Full=Uncharacterized protein {ECO:0000313|EnsemblPlants:TRIAE_CS42_1DS_TGACv1_080685_AA0252220.1};
	TraesCS1D01G052000	--	1.107	--	--	ref|XP_020198098.1|	AB5G_ORYSJ,RecName: Full=ABC transporter G family member 5 {ECO:0000303|PubMed:18299247}; Short=ABC transporter ABCG.5 {ECO:0000303|PubMed:18299247}; Short=OsABCG5 {ECO:0000303|PubMed:18299247}; AltName: Full=Protein REDUCED CULM NUMBER 1 {ECO:0000303|PubMed:19140940}; AltName: Full=White-brown complex homolog protein 5 {ECO:0000303|PubMed:22996334}; Short=OsWBC5 {ECO:0000303|PubMed:22996334};	A0A1D6RH73_WHEAT,SubName: Full=Uncharacterized protein {ECO:0000313|EnsemblPlants:TRIAE_CS42_1DS_TGACv1_080685_AA0252220.1};
	TraesCS5B01G087400	--	2.338	--	--	ref|XP_020198587.1|	AB5G_ORYSJ,RecName: Full=ABC transporter G family member 5 {ECO:0000303|PubMed:18299247}; Short=ABC transporter ABCG.5 {ECO:0000303|PubMed:18299247}; Short=OsABCG5 {ECO:0000303|PubMed:18299247}; AltName: Full=Protein REDUCED CULM NUMBER 1 {ECO:0000303|PubMed:19140940}; AltName: Full=White-brown complex homolog protein 5 {ECO:0000303|PubMed:22996334}; Short=OsWBC5 {ECO:0000303|PubMed:22996334};	W5FL77_WHEAT,SubName: Full=Uncharacterized protein {ECO:0000313|EnsemblPlants:TRIAE_CS42_5BS_TGACv1_424391_AA1389300.1};
	TraesCS4B01G200600	--	3.668		1.213	ref|XP_020176433.1|	AB5G_ORYSJ,RecName: Full=ABC transporter G family member 5 {ECO:0000303|PubMed:18299247}; Short=ABC transporter ABCG.5 {ECO:0000303|PubMed:18299247}; Short=OsABCG5 {ECO:0000303|PubMed:18299247}; AltName: Full=Protein REDUCED CULM NUMBER 1 {ECO:0000303|PubMed:19140940}; AltName: Full=White-brown complex homolog protein 5 {ECO:0000303|PubMed:22996334}; Short=OsWBC5 {ECO:0000303|PubMed:22996334};	A0A1D5XIE5_WHEAT,SubName: Full=Uncharacterized protein {ECO:0000313|EnsemblPlants:TRIAE_CS42_4BL_TGACv1_320780_AA1048570.1};
	TraesCS4D01G201700	--	3.928	1.273	1.378	ref|XP_020176433.1|	AB5G_ORYSJ,RecName: Full=ABC transporter G family member 5 {ECO:0000303|PubMed:18299247}; Short=ABC transporter ABCG.5 {ECO:0000303|PubMed:18299247}; Short=OsABCG5 {ECO:0000303|PubMed:18299247}; AltName: Full=Protein REDUCED CULM NUMBER 1 {ECO:0000303|PubMed:19140940}; AltName: Full=White-brown complex homolog protein 5 {ECO:0000303|PubMed:22996334}; Short=OsWBC5 {ECO:0000303|PubMed:22996334};	A0A1D5XYY3_WHEAT,SubName: Full=Uncharacterized protein {ECO:0000313|EnsemblPlants:TRIAE_CS42_4DL_TGACv1_343053_AA1128620.1};
	TraesCS7D01G337600	--	1.017	--	--	ref|XP_020166932.1|	AB8G_ARATH,RecName: Full=ABC transporter G family member 8; Short=ABC transporter ABCG.8; Short=AtABCG8; AltName: Full=Probable white-brown complex homolog protein 8; Short=AtWBC8;	A0A1D6BIL1_WHEAT,SubName: Full=Uncharacterized protein {ECO:0000313|EnsemblPlants:TRIAE_CS42_7AL_TGACv1_556235_AA1758970.1};
	TraesCS7A01G342000	--	1.03	--	1.207	ref|XP_020166932.1|	AB8G_ARATH,RecName: Full=ABC transporter G family member 8; Short=ABC transporter ABCG.8; Short=AtABCG8; AltName: Full=Probable white-brown complex homolog protein 8; Short=AtWBC8;	A0A1D6BIL1_WHEAT,SubName: Full=Uncharacterized protein {ECO:0000313|EnsemblPlants:TRIAE_CS42_7AL_TGACv1_556235_AA1758970.1};
GELP	TraesCS2D01G116600		-1.858		4.096	ref|XP_020192390.1|	GDL38_ARATH,RecName: Full=GDSL esterase/lipase At2g23540; EC=3.1.1.-; AltName: Full=Extracellular lipase At2g23540; Flags: Precursor;	A0A1D6RPQ0_WHEAT,SubName: Full=Uncharacterized protein {ECO:0000313|EnsemblPlants:TRIAE_CS42_2DS_TGACv1_179202_AA0605170.1};
	TraesCS2B01G138500		--	--	4.278	ref|XP_020192390.1|	GDL38_ARATH,RecName: Full=GDSL esterase/lipase At2g23540; EC=3.1.1.-; AltName: Full=Extracellular lipase At2g23540; Flags: Precursor;	W5BPK1_WHEAT,SubName: Full=Uncharacterized protein {ECO:0000313|EnsemblPlants:TRIAE_CS42_2BS_TGACv1_147843_AA0488130.1};
	TraesCS2A01G118600		-1.953		4.153	ref|XP_020192390.1|	GDL38_ARATH,RecName: Full=GDSL esterase/lipase At2g23540; EC=3.1.1.-; AltName: Full=Extracellular lipase At2g23540; Flags: Precursor;	A0A1D5TRL0_WHEAT,SubName: Full=Uncharacterized protein {ECO:0000313|EnsemblPlants:TRIAE_CS42_2AS_TGACv1_115016_AA0370520.1};
	TraesCS7B01G250700	3.948			-2.137	ref|XP_020163578.1|	GDL55_ARATH,RecName: Full=GDSL esterase/lipase At3g43550; EC=3.1.1.-; AltName: Full=Extracellular lipase At3g43550; Flags: Precursor;	A0A1D6CAW5_WHEAT,SubName: Full=Uncharacterized protein {ECO:0000313|EnsemblPlants:TRIAE_CS42_7BL_TGACv1_579184_AA1905060.1};
	TraesCS4A01G285700	--	1.511	--	4.284	ref|XP_020179162.1|	GDL72_ARATH,RecName: Full=GDSL esterase/lipase At5g03810; EC=3.1.1.-; AltName: Full=Extracellular lipase At5g03810; Flags: Precursor;	A0A1D5X8R0_WHEAT,SubName: Full=Uncharacterized protein {ECO:0000313|EnsemblPlants:TRIAE_CS42_4AL_TGACv1_291544_AA0995240.1};
