# Supplementary material for: Transcriptomic and Metabolomic Profiling of Root Tissue in Drought-Tolerant and Drought-Susceptible Wheat Genotypes in Response to Water Stress
Source: Int J Mol Sci. 2024 Sep 27;25(19):10430. doi: 10.3390/ijms251910430 (PMC11476764; doi:10.3390/ijms251910430)
Supplement: Supplementary file 1 [file ijms-25-10430-s001.zip › Table S9.xlsx]

## Sheet: ALL
Table S9. Different accumulated metabolites (DAMs)
Index	Compounds	Class	DT_6_CK_1	DT_6_CK_2	DT_6_CK_3	DT_6_P_1	DT_6_P_2	DT_6_P_3	VIP (DT_6_CK_vs_DT_6_P)	Log2FC(DT_6_CK_vs_DT_6_P)	Type	DT_48_CK_1	DT_48_CK_2	DT_48_CK_3	DT_48_P_1	DT_48_P_2	DT_48_P_3	VIP (DT_48_CK_vs_DT_48_P)	Log2FC(DT_48_CK_vs_DT_48_P)	Type	DS_6_CK_1	DS_6_CK_2	DS_6_CK_3	DS_6_P_1	DS_6_P_2	DS_6_P_3	VIP (DS_6_CK_vs_DS_6_P)	Log2FC(DS_6_CK_vs_DS_6_P)	Type	DS_48_CK_1	DS_48_CK_2	DS_48_CK_3	DS_48_P_1	DS_48_P_2	DS_48_P_3	VIP (DS_48_CK_vs_DS_48_P)	Log2FC(DS_48_CK_vs_DS_48_P)	Type	cpd_ID	kegg_map
pma0633	N-p-coumaroylspermine	Phenolamides	9	9	9	325000	287000	359000	1.51599	15.1342	up	9	9	9	888000	1040000	831000	1.38814	16.6408	up	9	9	9	201000	220000	274000	1.48479	14.6518	up	9	9	9	1080000	1160000	1080000	1.481	16.9079	up	--	--
pmb0628	Eriodictiol C-hexosyl-O-hexoside	Flavone C-glycosides	9	9	9	293000	272000	311000	1.51608	14.9857	up	9	18900	9	1020000	965000	1070000	1.20862	7.33527	up	9	21100	4680	224000	175000	234000	1.11471	4.61738	up	9	9	9	944000	804000	1000000	1.48095	16.6351	up	--	--
pma6515	C-hexosyl-chrysin O-feruloylhexoside	Flavone C-glycosides	9	9	9	414000	404000	367000	1.51605	15.4216	up	9	9	9	461000	534000	568000	1.38806	15.821	up	9	9	9	464000	475000	473000	1.48518	15.6744	up	9	9	9	680000	671000	566000	1.48096	16.1155	up	--	--
pme1422	Hydrocinnamic acid	Hydroxycinnamoyl derivatives	18700	9	9	79100	70500	63900	1.19096	3.51174	up	22100	22800	21800	360000	343000	329000	1.38809	3.95161	up	9	9	9	61500	58900	70400	1.48492	12.7868	up	9	9	9	152000	175000	188000	1.48086	14.2193	up	C05629	ko00360,ko01120,ko01220
pmb0578	Luteolin O-sinapoylhexoside	Flavonoids	9	9	3720	23000	19400	24800	1.25181	4.16812	up	9	9	9	45000	52700	64600	1.38766	12.5534	up	9	9	9	24200	21200	25300	1.48487	11.3545	up	9	9	9	46100	53300	52500	1.4809	12.4579	up	--	--
pme0172	N-Isovaleroylglycine	Amino acid derivatives	--	--	--	--	--	--	--	--	--	9	9	9	63600	51800	45000	1.38811	12.5364	up	9	9	9	9	8140	14600	1.04937	9.71863	up	9	9	9	48800	48100	45500	1.48101	12.3647	up	--	--
pmb0758	Anisic acid O-feruloyl hexoside	Others	79100	35800	62200	2780000	2440000	3050000	1.50583	5.54525	up	9	9	66900	18300000	20400000	17200000	1.23436	9.70624	up	--	--	--	--	--	--	--	--	--	9440	9	35100	8270000	18600000	9360000	1.28628	9.66758	up	--	--
pmb0712	Tricin 5-O-hexosyl-O-hexoside	Flavonoids	--	--	--	--	--	--	--	--	--	413000	152000	169000	765000	691000	410000	1.12145	1.3461	up	--	--	--	--	--	--	--	--	--	9	9	6610	140000	177000	86700	1.26933	5.92857	up	--	--
pmb0464	Aspartic acid di-O-glucoside	Amino acid derivatives	156000	298000	200000	995000	864000	1010000	1.46471	2.13319	up	49800	57400	134000	971000	1060000	879000	1.34878	3.59272	up	108000	118000	197000	870000	632000	788000	1.44117	2.43662	up	112000	45200	67900	4360000	3900000	2890000	1.46655	5.63033	up	--	--
pmb0751	5-O-p-Coumaroyl shikimic acid	shikimate and its derivatives	334000	510000	464000	1930000	766000	2250000	1.30801	1.9189	up	43200	67400	112000	639000	618000	1380000	1.32534	3.56637	up	179000	315000	124000	495000	471000	675000	1.29251	1.4089	up	60800	65800	61600	2210000	1040000	2220000	1.46431	4.8612	up	--	--
pma6518	C-pentosyl-chrysoeriol 7-O-feruloylhexoside	Flavone C-glycosides	19300	24600	16600	172000	127000	141000	1.49741	2.8625	up	--	--	--	--	--	--	--	--	--	--	--	--	--	--	--	--	--	--	9	9	23000	173000	230000	147000	1.2017	4.5786	up	--	--
pmb0667	C-hexosyl-luteolin O-feruloylpentoside	Flavone C-glycosides	22100	8770	26100	103000	86400	92500	1.41014	2.30691	up	--	--	--	--	--	--	--	--	--	--	--	--	--	--	--	--	--	--	22200	9	9	109000	198000	47500	1.1698	3.99598	up	--	--
pmb0962	Lysine butyrate	Amino acid derivatives	--	--	--	--	--	--	--	--	--	141000	160000	170000	2890000	2260000	2020000	1.38352	3.92817	up	--	--	--	--	--	--	--	--	--	172000	197000	346000	4780000	3210000	2700000	1.45212	3.90217	up	--	--
pmb2857	L-Glutamic acid O-glucoside	Amino acid derivatives	136000	109000	93300	400000	309000	302000	1.46558	1.57941	up	38900	49800	49800	452000	242000	319000	1.36202	2.87068	up	56200	72700	74500	169000	136000	186000	1.42269	1.2714	up	23300	53200	30000	536000	352000	498000	1.44789	3.702	up	--	--
pme1988	L-Alanine	Amino acids	2190000	2230000	2850000	5290000	8180000	5900000	1.44755	1.4138	up	1310000	1430000	2000000	10800000	8170000	8760000	1.36856	2.54849	up	2230000	1800000	2310000	5220000	4340000	6050000	1.42823	1.29992	up	1020000	1370000	1490000	18100000	17100000	14800000	1.47302	3.6878	up	C00041	ko00250,ko00270,ko00430,ko00450,ko00473,ko00710,ko00970,ko01060,ko01100,ko01120,ko01200,ko01230,ko01502,ko02010,ko04122,ko04974,ko04978,ko05230
pme2362	Mandelic acid	Organic acids	159000	139000	142000	3350000	2770000	2940000	1.51417	4.36394	up	271000	284000	270000	1570000	1160000	1220000	1.37921	2.25939	up	109000	123000	114000	2700000	2560000	2880000	1.48427	4.55618	up	147000	131000	136000	1790000	953000	1780000	1.45822	3.44958	up	C01984	ko00627,ko01120
pma6460	5-O-p-Coumaroyl quinic acid	Quinate and its derivatives	9780	11500	9410	36200	31400	53600	1.46885	1.98155	up	13800	10600	5470	186000	121000	219000	1.36709	4.13829	up	8110	8600	5530	30100	27400	26500	1.4532	1.91723	up	6610	8590	9170	80800	62700	116000	1.44581	3.41256	up	--	--
pmb0678	8-C-hexosyl-apigenin O-feruloylhexoside	Flavone C-glycosides	23100	15900	20700	212000	117000	133000	1.48277	2.95209	up	17900	24100	25000	139000	210000	160000	1.36955	2.92543	up	17600	8550	16000	177000	136000	161000	1.45647	3.49128	up	8400	24600	20600	169000	237000	160000	1.41989	3.4005	up	--	--
pmb2654	Anthranilate O-hexosyl-O-hexoside	Benzoic acid derivatives	9750	15300	14700	43200	41700	57900	1.46092	1.84497	up	7940	5280	11000	48400	35500	37100	1.33713	2.32074	up	9480	18500	11800	40000	28900	33100	1.35532	1.35845	up	9190	5690	7250	74000	77200	56400	1.46542	3.22973	up	--	--
pmb2653	D(+)-Melezitose O-rhamnoside	Carbohydrates	6410	15400	7430	55000	71200	39900	1.4244	2.50604	up	5920	6110	13700	32400	23800	28800	1.2638	1.72401	up	8510	7500	7480	19700	33600	9780	1.152	1.42514	up	8020	6980	2630	62800	36100	58300	1.40111	3.1565	up	--	--
pma6229	Eriodictyol C-hexoside	Flavone C-glycosides	--	--	--	--	--	--	--	--	--	6270	6500	12200	51100	61500	67400	1.35221	2.84973	up	--	--	--	--	--	--	--	--	--	8880	11400	5010	54400	66200	58600	1.43692	2.82493	up	--	--
pme2541	α-Hydroxyisobutyric acid	Organic acids	57000	54400	70700	134000	112000	289000	1.29951	1.55481	up	--	--	--	--	--	--	--	--	--	32300	28500	37900	80800	85000	94300	1.45677	1.39794	up	22500	20700	30600	184000	146000	168000	1.46647	2.75445	up	--	--
pme0519	D-(+)-Sucrose	Carbohydrates	180000	441000	241000	651000	648000	816000	1.3119	1.2949	up	138000	101000	203000	572000	535000	702000	1.32916	2.03307	up	--	--	--	--	--	--	--	--	--	302000	157000	252000	1400000	1970000	1110000	1.42832	2.65558	up	--	--
pme3346	5-hydroxyhexanoic acid	Organic acids	165000	265000	231000	680000	653000	802000	1.46588	1.69151	up	183000	237000	249000	676000	596000	748000	1.35824	1.59428	up	256000	291000	262000	785000	710000	886000	1.46968	1.55736	up	213000	231000	174000	1140000	1150000	1170000	1.47393	2.48509	up	--	--
pmb0736	Tricin 7-O-hexoside	Flavonoids	--	--	--	--	--	--	--	--	--	6530000	2590000	3050000	9230000	9210000	8960000	1.17476	1.17085	up	--	--	--	--	--	--	--	--	--	391000	246000	144000	1380000	1800000	1070000	1.38987	2.44407	up	--	--
pme2165	Orotic acid	Vitamins	--	--	--	--	--	--	--	--	--	31600	18500	18600	94100	83700	114000	1.34117	2.0866	up	--	--	--	--	--	--	--	--	--	42400	38800	39600	202000	280000	164000	1.45472	2.41891	up	C00295	ko00240,ko01100
pmb2871	2,5-dihydroxy benzoic acid O-hexside	Benzoic acid derivatives	260000	207000	168000	860000	808000	909000	1.49049	2.02086	up	264000	160000	159000	360000	405000	420000	1.25587	1.02332	up	288000	403000	208000	720000	901000	842000	1.38633	1.45402	up	273000	168000	119000	1030000	1150000	772000	1.41438	2.39819	up	--	--
pmb2938	4-O-Caffeoyl quinic acid (criptochlorogenic acid)	Quinate and its derivatives	--	--	--	--	--	--	--	--	--	542000	439000	389000	1900000	2130000	1970000	1.37538	2.13079	up	--	--	--	--	--	--	--	--	--	376000	343000	214000	1220000	1870000	1680000	1.43215	2.35404	up	--	--
pme3171	Cytidine 5'-monophosphate (Cytidylic acid)	Nucleotide and its derivates	--	--	--	--	--	--	--	--	--	10200	8540	16100	54100	40200	50900	1.33514	2.05922	up	--	--	--	--	--	--	--	--	--	12500	13400	11000	74100	49500	61900	1.46235	2.32973	up	C00055	ko00240,ko01100
pme2790	N-γ-Acetyl-N-2-Formyl-5-methoxykDSurenamine	Amino acid derivatives	--	--	--	--	--	--	--	--	--	--	--	--	--	--	--	--	--	--	--	--	--	--	--	--	--	--	--	24300	9	9	26200	55800	38300	1.09275	2.30654	up	C05642	ko00380
pmb3101	2-Isopropylmalate	Organic acids	--	--	--	--	--	--	--	--	--	231000	326000	1040000	2240000	1990000	2950000	1.21505	2.16862	up	--	--	--	--	--	--	--	--	--	1070000	813000	276000	3880000	3060000	3620000	1.33408	2.29017	up	C02504	ko00290,ko00620,ko01100,ko01110,ko01210,ko01230
pmb2507	2-Deoxyribose 1-phosphate	Carbohydrates	--	--	--	--	--	--	--	--	--	32300	37800	87900	115000	111000	124000	1.13783	1.14743	up	--	--	--	--	--	--	--	--	--	40300	76100	66700	350000	279000	260000	1.42995	2.27955	up	C00672	ko00030,ko00240
pmb2936	Disinapoyl hexoside	Hydroxycinnamoyl derivatives	--	--	--	--	--	--	--	--	--	5600	6590	16000	49500	40900	44400	1.29108	2.25757	up	--	--	--	--	--	--	--	--	--	6650	10800	5920	28400	54700	26700	1.38026	2.23215	up	--	--
pmb0964	iP7G	Nucleotide and its derivates	--	--	--	--	--	--	--	--	--	292000	402000	320000	1100000	1190000	1440000	1.36221	1.87912	up	605000	455000	498000	1170000	890000	1080000	1.406	1.01107	up	875000	438000	524000	2880000	3400000	2180000	1.41479	2.20331	up	--	--
pme2773	L-Cystathionine	Amino acid derivatives	21500	15600	12600	52400	45900	69400	1.44314	1.75456	up	19500	17100	15100	56300	35400	66600	1.30268	1.61443	up	--	--	--	--	--	--	--	--	--	16800	15700	18700	104000	38100	80400	1.35715	2.11959	up	C02291	ko00260,ko00270,ko01100,ko01110,ko01130,ko01230
pma3649	5-Aminolevulinate	Organic acids	226000	168000	111000	435000	286000	352000	1.2874	1.08729	up	--	--	--	--	--	--	--	--	--	--	--	--	--	--	--	--	--	--	91700	35500	182000	431000	405000	470000	1.28316	2.07854	up	C00430	ko00260,ko00860,ko01060,ko01100,ko01110,ko01120,ko02010
pme0138	Nα-Acetyl-L-glutamine	Amino acid derivatives	9	9	314000	420000	557000	960000	1.12483	2.6249	up	514000	480000	682000	1120000	1450000	1300000	1.32405	1.20731	up	--	--	--	--	--	--	--	--	--	471000	580000	797000	2410000	2250000	3140000	1.43485	2.07751	up	--	--
pme0009	L-Serine	Amino acids	--	--	--	--	--	--	--	--	--	317000	392000	359000	858000	740000	765000	1.36382	1.14571	up	--	--	--	--	--	--	--	--	--	216000	195000	193000	943000	799000	740000	1.47228	2.03888	up	C00065	ko00260,ko00261,ko00270,ko00460,ko00600,ko00630,ko00680,ko00920,ko00970,ko01060,ko01100,ko01110,ko01120,ko01130,ko01200,ko01230,ko01502,ko02010,ko04071,ko04974,ko04978,ko05230
pme0085	Rosmarinic acid	Organic acids	--	--	--	--	--	--	--	--	--	42900	47600	47300	267000	383000	388000	1.37582	2.91316	up	--	--	--	--	--	--	--	--	--	40100	35700	36600	93400	231000	133000	1.37491	2.02481	up	C01850	ko00350
pme2634	Dl-Norvaline	Amino acids	--	--	--	--	--	--	--	--	--	2710000	3390000	3090000	6420000	5930000	6490000	1.36159	1.03566	up	--	--	--	--	--	--	--	--	--	2090000	1620000	2660000	8770000	9300000	7610000	1.44699	2.01128	up	--	--
pmb3074	3-O-p-Coumaroyl quinic acid	Quinate and its derivatives	--	--	--	--	--	--	--	--	--	52900	51900	29100	388000	304000	388000	1.20719	3.0118	up	--	--	--	--	--	--	--	--	--	33200	59900	26200	116000	96000	237000	1.45266	1.91212	up	--	--
pma0675	o-Anisic acid	Organic acids	--	--	--	--	--	--	--	--	--	9	25700	9	65700	48800	55000	1.04375	2.72043	up	--	--	--	--	--	--	--	--	--	9	9	50100	73200	40300	72900	1.0608	1.895	up	--	--
pmb3068	1-O-p-Coumaroyl quinic acid	Quinate and its derivatives	72400	81100	67400	191000	114000	202000	1.36564	1.19859	up	128000	96800	131000	1140000	697000	830000	1.34615	2.90608	up	--	--	--	--	--	--	--	--	--	62900	63000	80500	285000	188000	294000	1.46028	1.89378	up	--	--
pme2036	Quinic acid	Quinate and its derivatives	--	--	--	--	--	--	--	--	--	805000	885000	1820000	5460000	4960000	4660000	1.31318	2.10309	up	--	--	--	--	--	--	--	--	--	2340000	2900000	2410000	9560000	10700000	8030000	1.46079	1.88676	up	C00296	ko00400
pmb2952	2'-Deoxyinosine	Nucleotide and its derivates	--	--	--	--	--	--	--	--	--	101000	84400	138000	233000	279000	140000	1.11856	1.01155	up	--	--	--	--	--	--	--	--	--	70100	138000	215000	548000	330000	686000	1.28233	1.88617	up	C05512	ko00230,ko01100
pmb2826	Citramalate	Organic acids	--	--	--	--	--	--	--	--	--	25400	29600	53800	235000	232000	177000	1.34004	2.56538	up	--	--	--	--	--	--	--	--	--	83900	130000	95900	394000	415000	335000	1.44531	1.88468	up	--	--
pme0291	Dl-2-Aminooctanoic acid	Organic acids	95700	82000	80100	246000	212000	270000	1.4937	1.49769	up	20400	39800	32600	195000	167000	110000	1.32238	2.34659	up	62200	67400	53400	188000	146000	232000	1.43142	1.62896	up	14300	38200	39300	109000	108000	109000	1.32798	1.82831	up	--	--
pme1820	p–Hydroxyphenyl acetic acid	Organic acids	60600	48600	47500	329000	278000	310000	1.50766	2.54892	up	--	--	--	--	--	--	--	--	--	44100	56800	67600	256000	205000	252000	1.45599	2.08115	up	30400	50400	36300	165000	96500	154000	1.39461	1.82711	up	C00642	ko00350,ko00360,ko01120,ko01220
pme0006	L-Proline	Amino acids	655000	707000	621000	1280000	1260000	1500000	1.48895	1.02667	up	355000	459000	370000	1860000	1890000	1980000	1.35337	2.27487	up	--	--	--	--	--	--	--	--	--	355000	459000	370000	1460000	1590000	1080000	1.47735	1.80247	up	C00148	ko00330,ko00332,ko00333,ko00401,ko00404,ko00970,ko01100,ko01110,ko01130,ko01230,ko02010,ko04974,ko04978,ko05230
pme3576	Anthranilic acid	Benzoic acid derivatives	--	--	--	--	--	--	--	--	--	44700	93600	59900	294000	306000	288000	1.33578	2.1636	up	--	--	--	--	--	--	--	--	--	31800	34300	37900	130000	86300	143000	1.43085	1.78861	up	C00108	ko00380,ko00400,ko00405,ko00621,ko00627,ko01058,ko01060,ko01061,ko01063,ko01070,ko01100,ko01110,ko01120,ko01130,ko01220,ko01230,ko07110
pmb0500	"N',N""-p-coumaroyl-feruloyl putrescine"	Phenolamides	--	--	--	--	--	--	--	--	--	339000	469000	298000	911000	1060000	707000	1.28689	1.2758	up	177000	353000	155000	551000	392000	616000	1.23727	1.18645	up	156000	136000	169000	405000	582000	542000	1.44769	1.72975	up	--	--
pmb0647	8-C-hexosyl-luteolin O-pentoside	Flavone C-glycosides	--	--	--	--	--	--	--	--	--	610000	856000	809000	1840000	1940000	1990000	1.35184	1.3427	up	--	--	--	--	--	--	--	--	--	152000	122000	101000	259000	681000	302000	1.28203	1.7277	up	--	--
pme0295	4-Acetamidobutyric acid	Organic acids	408000	303000	321000	1840000	1780000	1810000	1.50772	2.39551	up	--	--	--	--	--	--	--	--	--	481000	320000	516000	1450000	1570000	1650000	1.44323	1.82617	up	270000	299000	335000	1020000	811000	1030000	1.45893	1.66212	up	--	--
pme0463	L-Theanine	Amino acids	--	--	--	--	--	--	--	--	--	--	--	--	--	--	--	--	--	--	93600	94500	90000	250000	193000	239000	1.45921	1.29417	up	89000	122000	103000	419000	287000	266000	1.41842	1.63019	up	--	--
pme0363	Chrysoeriol	Flavonoids	--	--	--	--	--	--	--	--	--	18200	14700	16600	45300	27500	50000	1.27152	1.31081	up	11100	14100	9940	5070	9	9	1.1397	-2.78794	down	9710	11500	8290	28500	39800	21400	1.38731	1.60439	up	C04293	ko00944
pma6216	Acacetin C-hexoside	Flavone C-glycosides	--	--	--	--	--	--	--	--	--	--	--	--	--	--	--	--	--	--	19100	9070	16800	9	9	9530	1.09814	-2.23569	down	9	9	21000	29300	17400	15800	1.03997	1.57223	up	--	--
pme3194	N-acetylglycine	Amino acid derivatives	--	--	--	--	--	--	--	--	--	1740000	2050000	2560000	6100000	6730000	6850000	1.3585	1.6319	up	--	--	--	--	--	--	--	--	--	2160000	2240000	2500000	7210000	6070000	7020000	1.46897	1.55681	up	--	--
pme1828	Betaine	Alkaloids	--	--	--	--	--	--	--	--	--	940000	1150000	1150000	3190000	3830000	3290000	1.3713	1.66998	up	--	--	--	--	--	--	--	--	--	1120000	1060000	1380000	3380000	3280000	3750000	1.46071	1.54802	up	C00719	ko00260,ko01100,ko02010
pme0013	L-Glutamic acid	Amino acids	--	--	--	--	--	--	--	--	--	4700000	5790000	7470000	39700000	37200000	38200000	1.3481	1.86173	up	--	--	--	--	--	--	--	--	--	5010000	5560000	5810000	16400000	15700000	15600000	1.47501	1.54	up	C00025	ko00220,ko00250,ko00330,ko00332,ko00340,ko00430,ko00471,ko00480,ko00524,ko00630,ko00650,ko00660,ko00860,ko00910,ko00970,ko01060,ko01064,ko01100,ko01110,ko01120,ko01130,ko01200,ko01210,ko01230,ko02010,ko02020,ko04068,ko04072,ko04080,ko04216,ko04540,ko04713,ko04720,ko04721,ko04723,ko04724,ko04727,ko04730,ko04742,ko04964,ko04974,ko05014,ko05016,ko05030,ko05031,ko05033,ko05034,ko05230
pme3011	γ-aminobutyric acid	Organic acids	4900000	3610000	3970000	13700000	13800000	12400000	1.49689	1.67677	up	1910000	2520000	1650000	14700000	8980000	14200000	1.37746	2.63929	up	3160000	4170000	4500000	9690000	9980000	11900000	1.43881	1.4161	up	2460000	2860000	2960000	8350000	7660000	7480000	1.44601	1.50434	up	C00334	ko00250,ko00330,ko00410,ko00650,ko00760,ko01100,ko01120,ko02024,ko04024,ko04080,ko04721,ko04723,ko04727,ko04742,ko04915,ko05032,ko05033
pme3388	H-HomoArg-OH	Amino acid derivatives	--	--	--	--	--	--	--	--	--	--	--	--	--	--	--	--	--	--	--	--	--	--	--	--	--	--	--	581000	519000	875000	1560000	2120000	1910000	1.39948	1.501	up	--	--
pme0180	1-Methylhistidine	Amino acid derivatives	6630	4890	4490	16900	15200	12400	1.45488	1.47483	up	5340	5770	5340	12800	11600	10200	1.36481	1.07268	up	3840	2350	2140	14700	13700	18900	1.44458	2.50545	up	2780	2560	4480	7510	6440	13300	1.29083	1.47246	up	C01152	ko00340
pme3038	5-oxoproline	Amino acid derivatives	--	--	--	--	--	--	--	--	--	2070000	1810000	2450000	4990000	5540000	4630000	1.35243	1.25999	up	--	--	--	--	--	--	--	--	--	2800000	2980000	3830000	8610000	9180000	8800000	1.45427	1.46828	up	C01879	ko00480
pme3033	N,N-Dimethylglycine	Amino acid derivatives	3970000	3560000	3630000	7620000	7240000	7810000	1.50682	1.02245	up	--	--	--	--	--	--	--	--	--	--	--	--	--	--	--	--	--	--	2300000	2940000	2290000	7610000	5490000	7660000	1.42859	1.46308	up	C01026	ko00260,ko01100
pma0584	N-Caffeoylspermidine	Phenolamides	81700	77900	36500	150000	133000	216000	1.28862	1.34745	up	--	--	--	--	--	--	--	--	--	30500	37900	24800	161000	102000	143000	1.43961	2.12308	up	18600	39600	34000	90800	73000	73200	1.32748	1.36205	up	--	--
pmb1240	Phellodensin F	Others	--	--	--	--	--	--	--	--	--	562000	565000	687000	1180000	1560000	1490000	1.34203	1.22148	up	--	--	--	--	--	--	--	--	--	803000	594000	540000	1460000	2030000	1420000	1.39635	1.3419	up	--	--
pmb0607	Chrysoeriol 7-O-hexoside	Flavonoids	--	--	--	--	--	--	--	--	--	252000	246000	252000	425000	484000	632000	1.31549	1.0389	up	138000	169000	134000	67700	35900	55600	1.38917	-1.46994	down	57300	57900	82800	126000	198000	176000	1.37679	1.33643	up	--	--
pme0543	Indole-5-carboxylic acid	Indole derivatives	110000	146000	145000	382000	275000	394000	1.44587	1.39009	up	--	--	--	--	--	--	--	--	--	--	--	--	--	--	--	--	--	--	105000	168000	92200	350000	182000	387000	1.23609	1.33138	up	--	--
pme2903	4-Hydroxybenzoic acid	Organic acids	--	--	--	--	--	--	--	--	--	--	--	--	--	--	--	--	--	--	--	--	--	--	--	--	--	--	--	2970000	3930000	3880000	9930000	6660000	10300000	1.38855	1.31871	up	C00156	ko00130,ko00360,ko00362,ko00363,ko00623,ko00627,ko00790,ko01061,ko01100,ko01110,ko01120,ko01220,ko07110
pma3724	1-O-Feruloyl quinic acid	Quinate and its derivatives	--	--	--	--	--	--	--	--	--	812000	679000	1130000	2970000	2570000	2370000	1.33441	1.59356	up	--	--	--	--	--	--	--	--	--	856000	872000	1000000	2720000	1970000	2090000	1.43903	1.31344	up	--	--
pme3093	(S)-2-(4-Aminobutanamido)-3-(1-methyl-1H-imidazol-5-yl)propanoic acid	Organic acids	--	--	--	--	--	--	--	--	--	--	--	--	--	--	--	--	--	--	--	--	--	--	--	--	--	--	--	85300	39700	78100	159000	203000	139000	1.29288	1.30262	up	--	--
pme0267	2-Methylsuccinic acid	Organic acids	1710000	1760000	1390000	3650000	3240000	3750000	1.47786	1.13047	up	--	--	--	--	--	--	--	--	--	1250000	1140000	1350000	2830000	2710000	3000000	1.46981	1.1912	up	1830000	1960000	2250000	5020000	4710000	5120000	1.46509	1.29784	up	--	--
pme2812	6-Hydroxymelatonin	Tryptamine derivatives	--	--	--	--	--	--	--	--	--	--	--	--	--	--	--	--	--	--	--	--	--	--	--	--	--	--	--	149000	219000	204000	469000	473000	462000	1.43136	1.29546	up	C05643	ko00380
pme2831	1,1-Dimethylbiguanide	Others	--	--	--	--	--	--	--	--	--	--	--	--	--	--	--	--	--	--	--	--	--	--	--	--	--	--	--	64400	67000	58400	137000	150000	162000	1.46483	1.24224	up	C07151	ko04152,ko04211,ko04976
pme1210	L-Methionine	Amino acids	--	--	--	--	--	--	--	--	--	1430000	1710000	1830000	3530000	3200000	3270000	1.35416	1.00868	up	--	--	--	--	--	--	--	--	--	1180000	1540000	1190000	3560000	2760000	2770000	1.42293	1.21711	up	C00073	ko00270,ko00966,ko00970,ko01060,ko01070,ko01100,ko01110,ko01210,ko01230,ko01523,ko04974,ko04978,ko05230
pmb0882	LysoPC 18:1	Lipids_Glycerophospholipids	--	--	--	--	--	--	--	--	--	9580000	9090000	12900000	18400000	21700000	25800000	1.28845	1.06172	up	--	--	--	--	--	--	--	--	--	12600000	11900000	12500000	26800000	35000000	21600000	1.39577	1.17252	up	--	--
pme2292	Putrescine	Phenolamides	2910000	2710000	2790000	7810000	6100000	6170000	1.48659	1.25558	up	--	--	--	--	--	--	--	--	--	1680000	1930000	2280000	5630000	4760000	5690000	1.45218	1.44893	up	918000	711000	897000	1910000	2000000	1770000	1.44813	1.16904	up	C00134	ko00330,ko00480,ko00960,ko01060,ko01064,ko01100,ko01110,ko01130,ko02010,ko04974
pme2427	N-Acetyl-L-tyrosine	Amino acid derivatives	452000	264000	342000	711000	919000	731000	1.39967	1.15806	up	--	--	--	--	--	--	--	--	--	141000	68800	96700	329000	414000	365000	1.41055	1.854	up	62700	96300	60200	185000	160000	147000	1.37486	1.16641	up	--	--
pme3309	2-Methylglutaric acid	Organic acids	--	--	--	--	--	--	--	--	--	--	--	--	--	--	--	--	--	--	--	--	--	--	--	--	--	--	--	728000	660000	830000	1640000	1530000	1710000	1.45626	1.13762	up	--	--
pme2828	4-Nitrophenol	Others	--	--	--	--	--	--	--	--	--	--	--	--	--	--	--	--	--	--	--	--	--	--	--	--	--	--	--	27200000	24600000	18200000	46600000	56600000	48300000	1.40098	1.11389	up	C00870	ko00627,ko01120
pma2405	Feruloylcholine	Cholines	8080000	7330000	11800000	3880000	4100000	4250000	1.41295	-1.15371	down	--	--	--	--	--	--	--	--	--	6730000	6230000	4770000	2290000	2370000	3230000	1.39384	-1.1681	down	5310000	3900000	3810000	7530000	12300000	8340000	1.33415	1.11343	up	--	--
pme1711	3-Hydroxy-3-methyl butyric acid	Organic acids	280000	275000	250000	569000	496000	569000	1.49447	1.02135	up	--	--	--	--	--	--	--	--	--	173000	175000	171000	384000	392000	443000	1.476	1.23189	up	109000	114000	143000	267000	257000	267000	1.44633	1.11183	up	--	--
pme0161	L-Homoserine	Amino acids	--	--	--	--	--	--	--	--	--	3140	6000	5190	13200	11000	11000	1.26929	1.29654	up	--	--	--	--	--	--	--	--	--	6540	3990	6270	18500	8350	9220	1.1489	1.10234	up	C00263	ko00260,ko00270,ko00300,ko00920,ko01100,ko01110,ko01120,ko01130,ko01230
pme0233	KDSurenic acid	Organic acids	--	--	--	--	--	--	--	--	--	--	--	--	--	--	--	--	--	--	47700	129000	48100	237000	126000	126000	1.09273	1.12119	up	28100	36200	35500	66600	62800	78300	1.4226	1.05739	up	C01717	ko00380,ko01100
pmb3088	Trehalose 6-phosphate	Carbohydrates	49000	89000	80000	158000	133000	148000	1.33907	1.00989	up	30500	37700	57300	163000	132000	135000	1.32547	1.77665	up	--	--	--	--	--	--	--	--	--	42100	37600	55000	102000	103000	93000	1.45043	1.03965	up	C00689	ko00500,ko01100,ko02060,ko04723
pmb3073	O-p-Coumaroyl quinic acid O-rutinoside derivative	Quinate and its derivatives	2620	4550	3760	13500	9560	10300	1.42978	1.60983	up	5910	5390	3960	13600	17600	9500	1.26758	1.41527	up	4210	3170	4010	14700	6130	14200	1.28649	1.62082	up	8500	4900	4980	12900	9640	14800	1.26988	1.02259	up	--	--
pme0286	2-Hydroxyisocaproic acid	Organic acids	16700	17200	23900	64000	49700	54600	1.46944	1.54189	up	--	--	--	--	--	--	--	--	--	22400	14800	20700	36300	32500	53500	1.30439	1.07879	up	9080	9460	26500	28600	32100	30800	1.13341	1.02256	up	--	--
pmb0302	2-Aminoethylphosphonate	Others	--	--	--	--	--	--	--	--	--	--	--	--	--	--	--	--	--	--	--	--	--	--	--	--	--	--	--	16700	20900	32100	16900	9100	8840	1.14989	-1.00041	down	C03557	ko00440,ko01100,ko01120,ko02010
pme1518	Nobiletin	Flavonoids	--	--	--	--	--	--	--	--	--	153000	121000	166000	61400	65800	61600	1.35183	-1.22064	down	--	--	--	--	--	--	--	--	--	129000	148000	244000	90000	72200	98100	1.24538	-1.00111	down	--	--
pme0120	5-Aminovaleric acid	Amino acid derivatives	--	--	--	--	--	--	--	--	--	--	--	--	--	--	--	--	--	--	--	--	--	--	--	--	--	--	--	1040000	1240000	782000	557000	494000	458000	1.36589	-1.02088	down	C00431	ko00310,ko00330
pmb0149	MAG (18:4) isomer1	Lipids_Glycerolipids	--	--	--	--	--	--	--	--	--	--	--	--	--	--	--	--	--	--	--	--	--	--	--	--	--	--	--	155000	267000	213000	126000	85500	99400	1.29854	-1.03031	down	--	--
pmb1452	N-Lauryldiethanolamine	Others	--	--	--	--	--	--	--	--	--	1770000	2400000	2380000	1140000	981000	1000000	1.32919	-1.06949	down	--	--	--	--	--	--	--	--	--	2410000	1690000	3380000	1310000	982000	1350000	1.23991	-1.03831	down	--	--
pmb0492	"N',N"",N""'-p-coumaroyl-cinnamoyl-caffeoyl spermidine"	Phenolamides	--	--	--	--	--	--	--	--	--	--	--	--	--	--	--	--	--	--	--	--	--	--	--	--	--	--	--	11800000	6820000	12300000	4230000	4610000	6210000	1.24963	-1.03878	down	--	--
pmb0829	Phosphoric acid	Organic acids	--	--	--	--	--	--	--	--	--	--	--	--	--	--	--	--	--	--	--	--	--	--	--	--	--	--	--	53400000	44100000	42000000	11800000	37700000	18200000	1.13487	-1.04304	down	C00009	ko00190,ko00195,ko01100,ko02010,ko02020,ko02024,ko04111,ko04978,ko05012
pme0424	trans-cinnamaldehyde	Hydroxycinnamoyl derivatives	234000	323000	257000	96200	156000	102000	1.39475	-1.20046	down	--	--	--	--	--	--	--	--	--	463000	386000	424000	173000	164000	169000	1.47551	-1.33102	down	401000	334000	380000	161000	180000	189000	1.45336	-1.07298	down	C00903	ko00940,ko01060,ko01100,ko01110,ko04750
pme0056	2,3-dimethylsuccinic acid	Amino acid derivatives	--	--	--	--	--	--	--	--	--	--	--	--	--	--	--	--	--	--	--	--	--	--	--	--	--	--	--	1750000	1640000	1800000	789000	773000	886000	1.46782	-1.08413	down	--	--
pme1550	Tangeretin	Flavonoids	101000	136000	248000	102000	61700	60700	1.15074	-1.11191	down	99200	87000	117000	41700	51100	48000	1.34006	-1.10662	down	--	--	--	--	--	--	--	--	--	84000	132000	134000	51400	46400	66100	1.32905	-1.09454	down	--	--
pme1816	5-O-Caffeoyl quinic acid (Neochlorogenic acid)	Quinate and its derivatives	--	--	--	--	--	--	--	--	--	--	--	--	--	--	--	--	--	--	--	--	--	--	--	--	--	--	--	133000	189000	146000	66600	73400	77900	1.41562	-1.10284	down	--	--
pme0245	Adipic acid	Organic acids	--	--	--	--	--	--	--	--	--	--	--	--	--	--	--	--	--	--	--	--	--	--	--	--	--	--	--	1920000	1800000	1970000	811000	831000	954000	1.46533	-1.13214	down	C06104	ko00930,ko01100,ko01120,ko01220
pme2693	N-Acetylputrescine	Phenolamides	--	--	--	--	--	--	--	--	--	--	--	--	--	--	--	--	--	--	--	--	--	--	--	--	--	--	--	1060000	833000	737000	455000	391000	349000	1.40593	-1.13805	down	C02714	ko00330,ko01100
pmb0719	Tricin 4'-O-(syringyl alcohol) ether 5-O-hexoside	Flavonolignan	--	--	--	--	--	--	--	--	--	--	--	--	--	--	--	--	--	--	--	--	--	--	--	--	--	--	--	94000	86100	96800	67600	36800	21200	1.18895	-1.14053	down	--	--
pmb0782	Piperidine	Alkaloids	--	--	--	--	--	--	--	--	--	--	--	--	--	--	--	--	--	--	--	--	--	--	--	--	--	--	--	39300000	29000000	32500000	9620000	18500000	17600000	1.29281	-1.1406	down	C01746	ko00960,ko04974
pmb0662	C-hexosyl-luteolin O-feruloylhexoside	Flavone C-glycosides	--	--	--	--	--	--	--	--	--	--	--	--	--	--	--	--	--	--	--	--	--	--	--	--	--	--	--	39800	23100	20300	13900	13700	10100	1.26654	-1.14202	down	--	--
pme0282	Phthalic acid	Organic acids	--	--	--	--	--	--	--	--	--	--	--	--	--	--	--	--	--	--	--	--	--	--	--	--	--	--	--	1200000	1070000	1300000	454000	511000	604000	1.43842	-1.18608	down	C01606	ko00624,ko01100,ko01120,ko01220,ko02010
pma6389	Ayanin	Flavonoids	1010000	1110000	944000	291000	306000	243000	1.50479	-1.86696	down	971000	731000	507000	154000	228000	211000	1.31337	-1.89729	down	1010000	874000	1060000	392000	413000	372000	1.46995	-1.32266	down	1030000	790000	431000	265000	511000	208000	1.10767	-1.19384	down	C04444	ko00944
pmb0382	O-Feruloyl 4-hydroxylcoumarin	Coumarins	--	--	--	--	--	--	--	--	--	--	--	--	--	--	--	--	--	--	--	--	--	--	--	--	--	--	--	3090000	3080000	3210000	1140000	1730000	1120000	1.40639	-1.2332	down	--	--
pme0174	N-Propionylglycine	Amino acid derivatives	--	--	--	--	--	--	--	--	--	--	--	--	--	--	--	--	--	--	--	--	--	--	--	--	--	--	--	2220000	1820000	2210000	552000	1070000	1030000	1.32119	-1.23678	down	--	--
pmb0501	Agmatine	Phenolamides	--	--	--	--	--	--	--	--	--	--	--	--	--	--	--	--	--	--	--	--	--	--	--	--	--	--	--	1010000	901000	963000	485000	380000	347000	1.44142	-1.24567	down	C00179	ko00330,ko01100
pme0037	L-Histidine	Amino acids	--	--	--	--	--	--	--	--	--	--	--	--	--	--	--	--	--	--	--	--	--	--	--	--	--	--	--	8530000	8100000	7090000	2840000	3260000	3830000	1.44131	-1.25624	down	C00135	ko00340,ko00410,ko00970,ko01060,ko01065,ko01100,ko01110,ko01230,ko02010,ko04974,ko05230
pme0274	6-Aminocaproic acid	Organic acids	--	--	--	--	--	--	--	--	--	--	--	--	--	--	--	--	--	--	--	--	--	--	--	--	--	--	--	1890000	1220000	1540000	394000	819000	733000	1.28038	-1.25672	down	C02378	ko00930,ko01100,ko01120
pmd0023	Adenosine	Nucleotide and its derivates	777000	1110000	1410000	203000	165000	185000	1.48502	-2.5758	down	--	--	--	--	--	--	--	--	--	287000	181000	321000	62500	54600	64000	1.44208	-2.12324	down	290000	146000	196000	43800	180000	40600	1.06533	-1.2572	down	C00212	ko00230,ko01100,ko04022,ko04024,ko04071,ko04080,ko04270,ko04923,ko04924,ko05012,ko05032,ko05034
pme1540	Isorhamnetin 3-O-neohesperidoside	Flavonoids	--	--	--	--	--	--	--	--	--	--	--	--	--	--	--	--	--	--	103000	93200	9	9	9	9	1.04828	-12.8271	down	60200	53800	50800	68500	9	9	1.02408	-1.26616	down	--	--
pme2988	3,4-Dihydrocoumarin	Coumarins	--	--	--	--	--	--	--	--	--	830000	1120000	1190000	338000	302000	290000	1.36156	-1.75546	down	--	--	--	--	--	--	--	--	--	446000	843000	702000	338000	154000	335000	1.20843	-1.26753	down	C02274	ko00624,ko01120
pme0421	Phloretin	Flavonoids	--	--	--	--	--	--	--	--	--	409000	553000	534000	160000	152000	150000	1.36988	-1.69515	down	--	--	--	--	--	--	--	--	--	201000	410000	340000	163000	65200	163000	1.15622	-1.28154	down	--	--
pmb3049	Tricin 4'-O-(syringyl alcohol) ether 7-O-hexoside	Flavonolignan	--	--	--	--	--	--	--	--	--	--	--	--	--	--	--	--	--	--	37200	38400	31000	12300	18800	14800	1.40851	-1.21564	down	53500	51600	34300	22000	22400	12600	1.3123	-1.2902	down	--	--
pme2046	3-N-Methyl-L-histidine	Amino acid derivatives	--	--	--	--	--	--	--	--	--	--	--	--	--	--	--	--	--	--	--	--	--	--	--	--	--	--	--	133000	84400	128000	45500	51300	41100	1.3972	-1.32465	down	--	--
pmc0682	4-Aminoindole	Indole derivatives	--	--	--	--	--	--	--	--	--	31700	58900	54400	122000	71800	112000	1.15149	1.07654	up	--	--	--	--	--	--	--	--	--	197000	134000	76200	47300	17200	96800	1.01433	-1.33599	down	--	--
pme3961	Deoxyadenosine	Nucleotide and its derivates	--	--	--	--	--	--	--	--	--	--	--	--	--	--	--	--	--	--	834000	841000	918000	407000	362000	411000	1.47436	-1.13584	down	883000	984000	1590000	357000	506000	487000	1.34673	-1.35656	down	C00559	ko00230,ko01100
pme1417	L-Tryptamine	Tryptamine derivatives	--	--	--	--	--	--	--	--	--	--	--	--	--	--	--	--	--	--	--	--	--	--	--	--	--	--	--	14100000	9280000	7960000	3170000	5490000	3550000	1.31943	-1.35994	down	C00398	ko00380,ko00901,ko01060,ko01063,ko01100,ko01110,ko04080
pme0026	L-(+)-Lysine	Amino acids	--	--	--	--	--	--	--	--	--	--	--	--	--	--	--	--	--	--	--	--	--	--	--	--	--	--	--	5240000	4420000	4380000	1470000	1500000	2490000	1.38674	-1.36257	down	C00047	ko00300,ko00310,ko00780,ko00960,ko00970,ko01060,ko01064,ko01100,ko01110,ko01120,ko01130,ko01210,ko01230,ko02010,ko04974
pme0124	Glycyl-L-proline	Amino acid derivatives	--	--	--	--	--	--	--	--	--	--	--	--	--	--	--	--	--	--	--	--	--	--	--	--	--	--	--	42500	46800	21700	18800	16900	6970	1.15733	-1.37927	down	--	--
pmb0325	N-Feruloyl spermidine	Phenolamides	2090000	2230000	2050000	305000	854000	678000	1.36611	-1.79394	down	12000000	11200000	10700000	2670000	2840000	2920000	1.38585	-2.00768	down	2350000	1710000	2030000	146000	464000	232000	1.40605	-2.85455	down	1920000	1130000	1240000	743000	457000	441000	1.32779	-1.3864	down	--	--
pme1846	D(+)-Glucose	Carbohydrates	--	--	--	--	--	--	--	--	--	278000	278000	217000	33500	71800	86600	1.28684	-2.01011	down	--	--	--	--	--	--	--	--	--	200000	159000	218000	69600	87100	60600	1.42224	-1.40888	down	C00031	ko00010,ko00030,ko00052,ko00500,ko00520,ko00521,ko00524,ko00901,ko01100,ko01110,ko01130,ko02010,ko02020,ko02060,ko04066,ko04068,ko04113,ko04152,ko04742,ko04910,ko04911,ko04917,ko04922,ko04930,ko04931,ko04932,ko04933,ko04973,ko04976,ko04978,ko05111,ko05230
pme0281	Terephthalic acid	Organic acids	--	--	--	--	--	--	--	--	--	--	--	--	--	--	--	--	--	--	--	--	--	--	--	--	--	--	--	22900000	22000000	26000000	7990000	7560000	10800000	1.43879	-1.42798	down	C06337	ko00624,ko00627,ko01100,ko01120,ko01220
pme0516	Inositol	Others	--	--	--	--	--	--	--	--	--	--	--	--	--	--	--	--	--	--	--	--	--	--	--	--	--	--	--	259000	217000	261000	97600	109000	66300	1.4105	-1.43329	down	C00137	ko00052,ko00053,ko00521,ko00562,ko01100,ko01120,ko01130,ko02010,ko04070
pme1397	Pelargonidin	Anthocyanins	--	--	--	--	--	--	--	--	--	--	--	--	--	--	--	--	--	--	--	--	--	--	--	--	--	--	--	190000	252400	223000	66900	97100	74000	1.40294	-1.44681	down	C05904	ko00941,ko00942,ko01100,ko01110
pme0278	2,6-Diaminooimelic acid	Amino acid derivatives	--	--	--	--	--	--	--	--	--	--	--	--	--	--	--	--	--	--	--	--	--	--	--	--	--	--	--	769000	655000	621000	256000	181000	310000	1.40735	-1.45292	down	C00666	ko00300,ko01100,ko01110,ko01120,ko01130,ko01230
pme3123	Sinapyl alcohol	Hydroxycinnamoyl derivatives	--	--	--	--	--	--	--	--	--	18500	10100	14800	50900	46600	39200	1.03783	1.14733	up	--	--	--	--	--	--	--	--	--	40800	53700	42700	11400	13500	7150	1.02725	-1.45414	down	C02325	ko00940,ko01061,ko01100,ko01110
pme1606	Kaempferol 3-O-robinobioside (Biorobin)	Flavonoids	--	--	--	--	--	--	--	--	--	--	--	--	--	--	--	--	--	--	518000	683000	399000	244000	284000	166000	1.30495	-1.20506	down	579000	284000	433000	137000	170000	154000	1.35636	-1.49123	down	--	--
pme2433	Diethanolamine	Others	--	--	--	--	--	--	--	--	--	--	--	--	--	--	--	--	--	--	--	--	--	--	--	--	--	--	--	176000	163000	191000	88000	58600	41600	1.37255	-1.49373	down	C06772	ko00564
pme2019	DL-Arabinose	Carbohydrates	--	--	--	--	--	--	--	--	--	105000	117000	99400	17100	12000	24200	1.35387	-2.59216	down	--	--	--	--	--	--	--	--	--	51600	32100	61400	19200	18400	13400	1.35416	-1.50848	down	--	--
pme0023	L-Threonine	Amino acids	--	--	--	--	--	--	--	--	--	--	--	--	--	--	--	--	--	--	--	--	--	--	--	--	--	--	--	4710000	3790000	3510000	1150000	1340000	1640000	1.43546	-1.54002	down	C00188	ko00260,ko00261,ko00290,ko00860,ko00970,ko01060,ko01100,ko01110,ko01120,ko01130,ko01230,ko02010,ko04974,ko04978
pme1841	1,5-Diaminopentane	Phenolamides	--	--	--	--	--	--	--	--	--	--	--	--	--	--	--	--	--	--	--	--	--	--	--	--	--	--	--	4820000	3710000	5030000	1470000	1650000	1490000	1.45489	-1.55652	down	C01672	ko00310,ko00480,ko00960,ko01060,ko01064,ko01100,ko01110,ko04974
pma6270	sn-Glycero-3-phosphocholine	Cholines	--	--	--	--	--	--	--	--	--	--	--	--	--	--	--	--	--	--	--	--	--	--	--	--	--	--	--	3400000	3810000	2630000	1060000	1160000	986000	1.44788	-1.61788	down	C00670	ko00564,ko00565,ko05231
pmb0503	N-(4'-O-glycosyl)-p-coumaroyl agmatine	Phenolamides	--	--	--	--	--	--	--	--	--	--	--	--	--	--	--	--	--	--	--	--	--	--	--	--	--	--	--	633000	576000	897000	234000	296000	145000	1.36034	-1.64155	down	--	--
pmb0423	Hydroxy-methoxycinnamate	Hydroxycinnamoyl derivatives	2200000	4480000	3490000	823000	660000	1090000	1.4224	-1.9828	down	--	--	--	--	--	--	--	--	--	2600000	3160000	2040000	764000	490000	932000	1.40307	-1.83518	down	2590000	805000	2540000	511000	799000	565000	1.16291	-1.66236	down	--	--
pme0004	L-Homocitrulline	Amino acids	--	--	--	--	--	--	--	--	--	--	--	--	--	--	--	--	--	--	--	--	--	--	--	--	--	--	--	376000	424000	321000	103000	81000	166000	1.38683	-1.67936	down	--	--
pme0008	L-Citrulline	Amino acids	--	--	--	--	--	--	--	--	--	--	--	--	--	--	--	--	--	--	--	--	--	--	--	--	--	--	--	332000	267000	308000	89600	108000	85300	1.4611	-1.68081	down	C00327	ko00220,ko01100,ko01110,ko01130,ko01230
pme3511	Orotidine	Others	--	--	--	--	--	--	--	--	--	27500	25100	55100	13900	12800	16200	1.19122	-1.32797	down	--	--	--	--	--	--	--	--	--	29300	11300	65000	11100	11000	10800	1.00084	-1.68245	down	--	--
pme0170	Nα-Acetyl-L-arginine	Amino acid derivatives	--	--	--	--	--	--	--	--	--	--	--	--	--	--	--	--	--	--	--	--	--	--	--	--	--	--	--	672000	265000	508000	153000	119000	165000	1.31827	-1.72536	down	--	--
pma0110	O-Sinapoyl quinic acid	Quinate and its derivatives	206000	963000	643000	88700	224000	161000	1.1428	-1.93554	down	--	--	--	--	--	--	--	--	--	--	--	--	--	--	--	--	--	--	620000	284000	882000	174000	237000	127000	1.22699	-1.73105	down	--	--
pmb3053	Tricin O-eudesmic acid	Flavonoids	22900	34600	44700	9410	15000	8170	1.37077	-1.64934	down	35200	21100	20500	5600	7400	5570	1.33453	-2.04813	down	24300	21900	13300	6880	10200	7050	1.32005	-1.30206	down	18700	24800	10500	5160	5840	4930	1.35429	-1.76121	down	--	--
pme0435	Procyanidin B2	Proanthocyanidins	--	--	--	--	--	--	--	--	--	103000	71000	84200	17400	22900	31500	1.32656	-1.84643	down	--	--	--	--	--	--	--	--	--	251000	189000	178000	52400	81700	41000	1.39584	-1.81943	down	--	--
pme0116	L-Carnosine	Amino acid derivatives	--	--	--	--	--	--	--	--	--	--	--	--	--	--	--	--	--	--	--	--	--	--	--	--	--	--	--	185000	98200	139000	37100	33500	45400	1.41103	-1.8638	down	C00386	ko00340,ko00410,ko01100
pmb2893	N-p-Coumaroyl hydroxyagmatine	Phenolamides	--	--	--	--	--	--	--	--	--	--	--	--	--	--	--	--	--	--	--	--	--	--	--	--	--	--	--	24400000	45900000	40500000	15600000	7970000	5510000	1.31749	-1.92986	down	--	--
pmb0168	PC 16:1/14:1	Lipids_Glycerophospholipids	2900000	3340000	3690000	1520000	1090000	930000	1.45288	-1.48804	down	3210000	3460000	2640000	317000	569000	571000	1.35667	-2.67578	down	2200000	2150000	3160000	1020000	647000	731000	1.41524	-1.64698	down	1520000	2390000	1990000	434000	772000	300000	1.36342	-1.96999	down	--	--
pme0122	N6-Acetyl-L-lysine	Amino acid derivatives	--	--	--	--	--	--	--	--	--	--	--	--	--	--	--	--	--	--	--	--	--	--	--	--	--	--	--	1590000	1100000	1460000	240000	357000	456000	1.41255	-1.97861	down	C02727	ko00310
pmb0478	Coumarin O-rutinoside	Hydroxycinnamoyl derivatives	--	--	--	--	--	--	--	--	--	--	--	--	--	--	--	--	--	--	--	--	--	--	--	--	--	--	--	503000	355000	810000	158000	115000	53600	1.3366	-2.35252	down	--	--
pmb0142	Caffeic aldehyde	Hydroxycinnamoyl derivatives	--	--	--	--	--	--	--	--	--	228000	229000	277000	17300	15200	27400	1.37336	-3.61515	down	774000	433000	286000	45000	31500	19600	1.43028	-3.95753	down	182000	897000	166000	12600	19900	18200	1.38194	-4.61802	down	C10945	ko00940,ko01110
pme2601	3-Hydroxypropanoic acid	Organic acids	--	--	--	--	--	--	--	--	--	--	--	--	--	--	--	--	--	--	--	--	--	--	--	--	--	--	--	8680	8410	12800	9	9	9	1.47997	-10.1125	down	C01013	ko00240,ko00410,ko00640,ko00720,ko01100,ko01120,ko01200
pmb0709	Quercetin 7-O-malonylhexosyl-hexoside	Flavonoids	--	--	--	--	--	--	--	--	--	--	--	--	--	--	--	--	--	--	--	--	--	--	--	--	--	--	--	24200	19500	14100	9	9	9	1.47958	-11.0639	down	--	--
pme0429	3,4,5-Trimethoxycinnamic acid	Hydroxycinnamoyl derivatives	116000	244000	234000	81100	93400	108000	1.22457	-1.07221	down	--	--	--	--	--	--	--	--	--	--	--	--	--	--	--	--	--	--	65700	127000	260000	9	9	9	1.47638	-14.0333	down	--	--
pmb0770	N-Feruloyl serotonin	Tryptamine derivatives	--	--	--	--	--	--	--	--	--	--	--	--	--	--	--	--	--	--	40500	21000	12300	292000	89500	227000	1.34006	3.04356	up	--	--	--	--	--	--	--	--	--	--	--
pme1261	Pantothenol	Alcohols and polyols	--	--	--	--	--	--	--	--	--	--	--	--	--	--	--	--	--	--	50000	38600	26300	164000	48400	106000	1.12023	1.47046	up	--	--	--	--	--	--	--	--	--	C05944	ko00770
pme0207	3-Hydroxybutyrate	Organic acids	126000	151000	152000	382000	361000	600000	1.44975	1.64641	up	--	--	--	--	--	--	--	--	--	68000	59500	75900	192000	188000	165000	1.46405	1.42194	up	--	--	--	--	--	--	--	--	--	--	--
pme1496	Formononetin (4'-O-methyldaidzein)	Isoflavone	29200	30800	29000	74600	64900	69000	1.50592	1.22817	up	--	--	--	--	--	--	--	--	--	28200	37000	34300	85900	81900	73400	1.45487	1.27746	up	--	--	--	--	--	--	--	--	--	C00858	ko00943,ko01061,ko01110
pme0524	D(+)-Melezitose	Carbohydrates	9780	12200	5290	13000	15600	27900	1.10857	1.05094	up	15800	4710	5150	51600	39400	38800	1.32133	2.3387	up	6160	8360	3460	13200	14900	13200	1.2841	1.19975	up	--	--	--	--	--	--	--	--	--	--	--
pme2256	D-Arabitol	Alcohols and polyols	--	--	--	--	--	--	--	--	--	--	--	--	--	--	--	--	--	--	7770	10100	11900	19000	24600	23900	1.39832	1.18103	up	--	--	--	--	--	--	--	--	--	C01904	ko00040,ko01100
pme2527	L(+)-Ornithine	Amino acids	133000	229000	221000	540000	465000	442000	1.40545	1.3115	up	--	--	--	--	--	--	--	--	--	180000	174000	219000	390000	382000	465000	1.43962	1.11024	up	--	--	--	--	--	--	--	--	--	C00077	ko00220,ko00330,ko00472,ko00480,ko01060,ko01064,ko01100,ko01110,ko01130,ko01210,ko01230,ko02010
pmb3075	3-O-p-Coumaroyl shikimic acid	shikimate and its derivatives	32600	59400	50000	156000	82900	207000	1.30389	1.65083	up	9	9200	9890	65600	95800	151000	1.25627	3.94578	up	44100	47800	28000	72200	85000	93000	1.33868	1.06125	up	--	--	--	--	--	--	--	--	--	--	--
pmb2684	Cyclic AMP	Nucleotide and its derivates	--	--	--	--	--	--	--	--	--	--	--	--	--	--	--	--	--	--	2780000	3800000	3760000	6350000	8100000	7090000	1.4098	1.05878	up	--	--	--	--	--	--	--	--	--	C00575	ko00230,ko01522,ko02025,ko02026,ko04010,ko04014,ko04015,ko04020,ko04022,ko04024,ko04062,ko04072,ko04111,ko04113,ko04114,ko04211,ko04213,ko04261,ko04270,ko04340,ko04371,ko04540,ko04611,ko04670,ko04710,ko04713,ko04720,ko04723,ko04724,ko04725,ko04726,ko04727,ko04728,ko04740,ko04742,ko04750,ko04910,ko04911,ko04912,ko04913,ko04914,ko04915,ko04916,ko04918,ko04919,ko04921,ko04922,ko04923,ko04924,ko04925…
pmb0592	Chrysoeriol O-hexosyl-O-rutinoside	Flavonoids	1620000	2900000	2160000	633000	1290000	1080000	1.25797	-1.15344	down	--	--	--	--	--	--	--	--	--	1880000	1610000	1680000	739000	850000	984000	1.43556	-1.00671	down	--	--	--	--	--	--	--	--	--	--	--
pmb4344	Guanosine 5'-monophosphate	Nucleotide and its derivates	--	--	--	--	--	--	--	--	--	81500	58200	141000	165000	242000	263000	1.16545	1.25513	up	280000	203000	210000	123000	88300	132000	1.35692	-1.01339	down	--	--	--	--	--	--	--	--	--	C00144	ko00230,ko01060,ko01065,ko01100,ko01523,ko04022,ko04740,ko04742,ko04744
pmb0863	LysoPC 16:2 (2n isomer)	Lipids_Glycerophospholipids	2360000	2860000	3070000	1140000	1170000	1280000	1.48424	-1.20739	down	--	--	--	--	--	--	--	--	--	1780000	1740000	1930000	964000	736000	998000	1.43202	-1.01437	down	--	--	--	--	--	--	--	--	--	--	--
pmb0639	8-C-hexosyl-apigenin O-hexosyl-O-hexoside	Flavone C-glycosides	--	--	--	--	--	--	--	--	--	--	--	--	--	--	--	--	--	--	223000	269000	381000	163000	151000	110000	1.29566	-1.04192	down	--	--	--	--	--	--	--	--	--	--	--
pmb0745	Tricin 4'-O-syringyl alcohol	Flavonolignan	--	--	--	--	--	--	--	--	--	--	--	--	--	--	--	--	--	--	192000	142000	94100	45800	108000	50100	1.10982	-1.07009	down	--	--	--	--	--	--	--	--	--	--	--
pma1840	Coumaroyl choline	Cholines	--	--	--	--	--	--	--	--	--	--	--	--	--	--	--	--	--	--	6690000	5310000	5400000	1680000	2850000	3750000	1.26076	-1.07138	down	--	--	--	--	--	--	--	--	--	--	--
pme1646	Pinoresinol	Hydroxycinnamoyl derivatives	--	--	--	--	--	--	--	--	--	433000	503000	542000	162000	147000	184000	1.36945	-1.58399	down	162000	195000	230000	99800	87300	91000	1.42538	-1.07776	down	--	--	--	--	--	--	--	--	--	--	--
pmb3066	5-O-p-coumaroyl shikimic acid O-hexoside	shikimate and its derivatives	--	--	--	--	--	--	--	--	--	--	--	--	--	--	--	--	--	--	222000	188000	189000	91400	95000	95700	1.10144	-1.08635	down	--	--	--	--	--	--	--	--	--	--	--
pmb0468	N-formylmethionine	Amino acid derivatives	255000	315000	420000	156000	149000	143000	1.41671	-1.14393	down	--	--	--	--	--	--	--	--	--	267000	242000	255000	142000	85700	132000	1.3775	-1.08678	down	--	--	--	--	--	--	--	--	--	C03145	ko00270
pme1692	Inosine 5'-monophosphate	Nucleotide and its derivates	16600	80700	47100	14600	15500	18900	1.05146	-1.55922	down	15000	8900	18700	29200	36300	37400	1.23796	1.27232	up	40900	28300	27400	15400	8240	21000	1.20397	-1.11369	down	--	--	--	--	--	--	--	--	--	C00130	ko00230,ko01060,ko01065,ko01070,ko01100,ko01110,ko01130,ko01523,ko04742
pmb0631	C-hexosyl-luteolin C-pentoside	Flavone C-glycosides	2780000	4590000	3050000	1040000	2630000	1470000	1.16781	-1.01952	down	--	--	--	--	--	--	--	--	--	3940000	2920000	3000000	1600000	1440000	1510000	1.43764	-1.11572	down	--	--	--	--	--	--	--	--	--	--	--
pmb0774	N-hydroxy tryptamine	Tryptamine derivatives	2870000	4610000	5450000	1730000	1410000	1910000	1.37667	-1.35637	down	--	--	--	--	--	--	--	--	--	3980000	3830000	3500000	2340000	1080000	1760000	1.30422	-1.12657	down	--	--	--	--	--	--	--	--	--	C17203	ko00380
pme3131	6,7-Dimethoxy-4-methylcoumarin	Coumarins	--	--	--	--	--	--	--	--	--	--	--	--	--	--	--	--	--	--	30800	23900	22800	13700	11900	9890	1.40502	-1.12678	down	--	--	--	--	--	--	--	--	--	--	--
pmb0771	N-Feruloyl tyramine	Phenolamides	--	--	--	--	--	--	--	--	--	--	--	--	--	--	--	--	--	--	8620000	5660000	6900000	3020000	3390000	3180000	1.41341	-1.1431	down	--	--	--	--	--	--	--	--	--	--	--
pme0231	N-(3-Indolylacetyl)-L-alanine	Amino acid derivatives	--	--	--	--	--	--	--	--	--	--	--	--	--	--	--	--	--	--	238000	111000	169000	55800	77000	101000	1.20925	-1.14768	down	--	--	--	--	--	--	--	--	--	--	--
pmb0626	6-C-hexosyl-apigenin O-hexosyl-O-hexoside	Flavone C-glycosides	--	--	--	--	--	--	--	--	--	--	--	--	--	--	--	--	--	--	77700	98700	206000	51900	52000	68000	1.13187	-1.15351	down	--	--	--	--	--	--	--	--	--	--	--
pmb0672	6-C-hexosyl-apigenin O-feruloylhexoside	Flavone C-glycosides	--	--	--	--	--	--	--	--	--	--	--	--	--	--	--	--	--	--	531000	481000	499000	211000	248000	194000	1.45861	-1.21035	down	--	--	--	--	--	--	--	--	--	--	--
pme1562	Epicatechin gallate (ECG)	Catechin derivatives	--	--	--	--	--	--	--	--	--	--	--	--	--	--	--	--	--	--	48100	22000	17200	11000	10600	16000	1.11459	-1.21525	down	--	--	--	--	--	--	--	--	--	--	--
pmb0680	C-hexosyl-apigenin O-p-coumaroylhexoside	Flavone C-glycosides	152000	321000	235000	61100	129000	101000	1.24332	-1.28223	down	--	--	--	--	--	--	--	--	--	270000	304000	289000	126000	85200	160000	1.37077	-1.21716	down	--	--	--	--	--	--	--	--	--	--	--
pmb0880	LysoPE 18:0 (2n isomer)	Lipids_Glycerophospholipids	--	--	--	--	--	--	--	--	--	--	--	--	--	--	--	--	--	--	48400	39400	43800	17600	15700	23300	1.42328	-1.21729	down	--	--	--	--	--	--	--	--	--	--	--
pmb0498	N-Sinapoyl agmatine	Phenolamides	3660000	6560000	5450000	1990000	2790000	2910000	1.29821	-1.02695	down	5120000	4720000	7620000	13700000	15500000	13300000	1.31344	1.28341	up	5750000	4920000	5570000	2850000	1180000	2910000	1.25212	-1.22654	down	--	--	--	--	--	--	--	--	--	--	--
pme2555	Adenosine 5'-monophosphate	Nucleotide and its derivates	--	--	--	--	--	--	--	--	--	94100	87600	181000	288000	480000	480000	1.26149	1.78277	up	539000	305000	223000	150000	89400	214000	1.13661	-1.2347	down	--	--	--	--	--	--	--	--	--	C00020	ko00230,ko00908,ko01060,ko01065,ko01070,ko01100,ko01110,ko01130,ko01523,ko04022,ko04024,ko04068,ko04150,ko04151,ko04152,ko04211,ko04740,ko04742,ko04923,ko04924,ko04925,ko05012,ko05032
pme1683	D-Pantothenic dcid	Organic acids	1230000	1230000	1100000	297000	231000	240000	1.50856	-2.2127	down	688000	846000	792000	341000	358000	334000	1.37197	-1.17101	down	196000	164000	221000	72000	73200	99700	1.41974	-1.24635	down	--	--	--	--	--	--	--	--	--	--	--
pmb2561	N-Acetylmethionine	Amino acid derivatives	--	--	--	--	--	--	--	--	--	--	--	--	--	--	--	--	--	--	403000	367000	459000	186000	102000	212000	1.33573	-1.29748	down	--	--	--	--	--	--	--	--	--	--	--
pme0031	Thymine	Nucleotide and its derivates	--	--	--	--	--	--	--	--	--	--	--	--	--	--	--	--	--	--	3140000	2530000	3590000	1140000	1320000	1270000	1.44258	-1.31184	down	--	--	--	--	--	--	--	--	--	C00178	ko00240,ko01100
pmb0746	Tricin 4'-O-β-guaiacylglycerol	Flavonolignan	--	--	--	--	--	--	--	--	--	3300000	1420000	1250000	682000	550000	486000	1.21075	-1.797	down	1450000	971000	813000	264000	820000	205000	1.12506	-1.32707	down	--	--	--	--	--	--	--	--	--	--	--
pmb0675	C-pentosyl-apigenin O-p-coumaroylhexoside	Flavone C-glycosides	204000	288000	229000	76700	122000	159000	1.27187	-1.01125	down	--	--	--	--	--	--	--	--	--	281000	243000	250000	91900	64100	111000	1.42367	-1.53549	down	--	--	--	--	--	--	--	--	--	--	--
pma0760	Selgin O-malonylhexoside	Flavonoids	--	--	--	--	--	--	--	--	--	--	--	--	--	--	--	--	--	--	259000	179000	183000	66300	63300	69200	1.45229	-1.64328	down	--	--	--	--	--	--	--	--	--	--	--
pmb0496	N-Feruloyl agmatine	Phenolamides	3740000	2550000	2380000	652000	1120000	837000	1.42755	-1.73254	down	7190000	6340000	6350000	2640000	2780000	2480000	1.37866	-1.33139	down	1410000	1040000	1770000	317000	570000	367000	1.38504	-1.75071	down	--	--	--	--	--	--	--	--	--	C18325	ko00330
pmb0608	Chrysoeriol O-malonylhexoside	Flavonoids	--	--	--	--	--	--	--	--	--	--	--	--	--	--	--	--	--	--	898000	832000	747000	257000	254000	219000	1.47342	-1.76263	down	--	--	--	--	--	--	--	--	--	--	--
pmb0374	Aminopurine	Others	9120000	13700000	15800000	1740000	2250000	1880000	1.4875	-2.71792	down	--	--	--	--	--	--	--	--	--	3150000	1500000	3600000	435000	680000	1220000	1.2611	-1.82097	down	--	--	--	--	--	--	--	--	--	--	--
pmb0235	O-Feruloyl coumarin	Coumarins	1190000	849000	810000	173000	308000	225000	1.45148	-2.01272	down	2940000	2820000	2640000	1100000	1450000	1240000	1.35894	-1.14819	down	626000	457000	544000	74900	180000	174000	1.36388	-1.9235	down	--	--	--	--	--	--	--	--	--	--	--
pmb0776	N-Feruloyl tryptamine	Tryptamine derivatives	2100000	2740000	2670000	739000	1060000	999000	1.45685	-1.42442	down	--	--	--	--	--	--	--	--	--	1030000	756000	838000	117000	340000	148000	1.36136	-2.11676	down	--	--	--	--	--	--	--	--	--	--	--
pme0011	L-Aspartic acid	Amino acids	--	--	--	--	--	--	--	--	--	8820000	11600000	11400000	16100000	14700000	11800000	1.00003	-1.45607	down	13200000	14800000	15300000	2470000	2410000	3050000	1.4784	-2.44897	down	--	--	--	--	--	--	--	--	--	C00049	ko00220,ko00250,ko00260,ko00261,ko00270,ko00300,ko00340,ko00410,ko00460,ko00710,ko00760,ko00770,ko00970,ko01060,ko01064,ko01070,ko01100,ko01110,ko01120,ko01130,ko01200,ko01210,ko01230,ko02010,ko02020,ko02030,ko04080,ko04974,ko05230
pmb0579	Chrysoeriol O-sinapoylhexoside	Flavonoids	115000	180000	100000	30300	69300	50600	1.29583	-1.39497	down	--	--	--	--	--	--	--	--	--	18400	17400	18800	9	9	9	1.48518	-10.9817	down	--	--	--	--	--	--	--	--	--	--	--
pme2050	Citric acid	Organic acids	--	--	--	--	--	--	--	--	--	26200000	31100000	55600000	203000000	199000000	192000000	1.34107	2.39542	up	--	--	--	--	--	--	--	--	--	--	--	--	--	--	--	--	--	--	C00158	ko00020,ko00250,ko00630,ko00720,ko01060,ko01061,ko01062,ko01063,ko01064,ko01065,ko01066,ko01070,ko01100,ko01110,ko01120,ko01130,ko01200,ko01210,ko01230,ko02020,ko04742,ko04922,ko05230
pmb3094	Esculetin O-quinacyl esculetin O-quinic acid	Coumarins	--	--	--	--	--	--	--	--	--	9450	7970	6480	2260	3360	2850	1.32916	2.20331	up	--	--	--	--	--	--	--	--	--	--	--	--	--	--	--	--	--	--	--	--
pme0039	L-Valine	Amino acids	--	--	--	--	--	--	--	--	--	2390000	2350000	3110000	12300000	9030000	9160000	1.63232	1.95757	up	--	--	--	--	--	--	--	--	--	--	--	--	--	--	--	--	--	--	C00183	ko00280,ko00290,ko00311,ko00460,ko00770,ko00966,ko00970,ko01060,ko01063,ko01100,ko01110,ko01130,ko01210,ko01230,ko02010,ko04974,ko04978,ko05230
pme3246	Coniferin	Hydroxycinnamoyl derivatives	--	--	--	--	--	--	--	--	--	194000	196000	221000	533000	462000	1370000	1.21036	1.9526	up	--	--	--	--	--	--	--	--	--	--	--	--	--	--	--	--	--	--	C00761	ko00940
pmb0296	MAG (18:1) isomer2	Lipids_Glycerolipids	--	--	--	--	--	--	--	--	--	246000	291000	339000	1110000	1020000	1130000	1.37297	1.89587	up	--	--	--	--	--	--	--	--	--	--	--	--	--	--	--	--	--	--	--	--
pme3305	p-Coumaryl alcohol	Hydroxycinnamoyl derivatives	70000	81100	68400	406000	412000	396000	1.44846	1.16897	up	135000	127000	109000	98500	109000	102000	1.19032	1.71032	up	--	--	--	--	--	--	--	--	--	--	--	--	--	--	--	--	--	--	C02646	ko00940,ko01061,ko01100,ko01110
pme1363	Nicotinic acid adenine dinucleotide	Nucleotide and its derivates	--	--	--	--	--	--	--	--	--	63700	58200	143000	234000	293000	302000	1.24708	1.64592	up	--	--	--	--	--	--	--	--	--	--	--	--	--	--	--	--	--	--	C00003	ko00190,ko00730,ko00760,ko01100,ko04152,ko04211,ko04212,ko04925,ko04977
pme3007	Uridine 5’-diphosphate	Nucleotide and its derivates	--	--	--	--	--	--	--	--	--	73000	86900	170000	383000	343000	295000	1.26614	1.62988	up	--	--	--	--	--	--	--	--	--	--	--	--	--	--	--	--	--	--	C00015	ko00240,ko00908,ko01100,ko04080
pme1104	L-Isoleucine	Amino acids	--	--	--	--	--	--	--	--	--	61900	65400	141000	277000	246000	253000	--	1.53221	up	--	--	--	--	--	--	--	--	--	--	--	--	--	--	--	--	--	--	C00407	ko00280,ko00290,ko00460,ko00960,ko00966,ko00970,ko01060,ko01064,ko01100,ko01110,ko01130,ko01210,ko01230,ko02010,ko04974,ko04978,ko05230
pme0018	L-Leucine	Amino acids	--	--	--	--	--	--	--	--	--	153000	139000	306000	589000	520000	546000	--	1.46861	up	--	--	--	--	--	--	--	--	--	--	--	--	--	--	--	--	--	--	C00123	ko00280,ko00290,ko00966,ko00970,ko01060,ko01065,ko01100,ko01110,ko01210,ko01230,ko02010,ko04150,ko04974,ko04978,ko05230
pmb2467	α-Linolenic acid	Lipids_Fatty acids	--	--	--	--	--	--	--	--	--	8940000	8970000	12100000	26400000	27900000	27500000	1.36053	1.44666	up	--	--	--	--	--	--	--	--	--	--	--	--	--	--	--	--	--	--	C06427	ko00592,ko01040,ko01060,ko01070,ko01100,ko01110
pme2289	Vitamin A	Vitamins	--	--	--	--	--	--	--	--	--	13400	9750	10700	27300	30000	34700	1.35173	1.44248	up	--	--	--	--	--	--	--	--	--	--	--	--	--	--	--	--	--	--	C00473	ko00830,ko01100,ko04977
pme2651	NADP	Others	--	--	--	--	--	--	--	--	--	36700	15700	59300	87200	89800	104000	1.11567	1.33094	up	--	--	--	--	--	--	--	--	--	--	--	--	--	--	--	--	--	--	C00006	ko00195,ko00480,ko00760,ko01100,ko04918,ko04925
pme2321	Hesperetin	Flavonoids	38800	18800	41300	25900	43600	34600	1.03249	1.54327	up	19700	17300	18000	46200	77000	37100	1.27595	1.32709	up	--	--	--	--	--	--	--	--	--	--	--	--	--	--	--	--	--	--	C01709	ko00941
pme0299	Cinnamic acid	Hydroxycinnamoyl derivatives	--	--	--	--	--	--	--	--	--	61600	90700	86700	159000	132000	297000	1.16995	1.29881	up	--	--	--	--	--	--	--	--	--	--	--	--	--	--	--	--	--	--	C00423	ko00130,ko00360,ko00940,ko01060,ko01070,ko01100,ko01110,ko01120,ko01220
pmb2363	MAG (18:1) isomer1	Lipids_Glycerolipids	--	--	--	--	--	--	--	--	--	501000	322000	441000	1330000	832000	916000	1.27576	1.284	up	--	--	--	--	--	--	--	--	--	--	--	--	--	--	--	--	--	--	--	--
pme0043	L-(+)-Arginine	Amino acids	--	--	--	--	--	--	--	--	--	6060000	6540000	7870000	19800000	15400000	14600000	1.34824	1.28263	up	--	--	--	--	--	--	--	--	--	--	--	--	--	--	--	--	--	--	C00062	ko00220,ko00261,ko00330,ko00331,ko00472,ko00970,ko01060,ko01064,ko01100,ko01110,ko01130,ko01230,ko02010,ko04974,ko05014,ko05132,ko05142,ko05146,ko05230
pmb1626	MGMG (18:2) isomer1	Lipids_Glycerolipids	--	--	--	--	--	--	--	--	--	786000	838000	996000	2130000	2050000	2140000	1.37001	1.27036	up	--	--	--	--	--	--	--	--	--	--	--	--	--	--	--	--	--	--	--	--
pme1408	L-Glutamine	Amino acids	--	--	--	--	--	--	--	--	--	229000	268000	373000	720000	675000	686000	1.31988	1.25819	up	--	--	--	--	--	--	--	--	--	--	--	--	--	--	--	--	--	--	C00064	ko00220,ko00230,ko00240,ko00250,ko00471,ko00630,ko00910,ko00970,ko01060,ko01100,ko01120,ko01230,ko02010,ko02020,ko04724,ko04727,ko04964,ko04974,ko04978,ko05230
pmb0494	N-Sinapoyl putrescine	Phenolamides	836000	1290000	1560000	575000	609000	580000	1.34151	-1.06321	down	772000	640000	1040000	2070000	2100000	1660000	1.30528	1.24954	up	--	--	--	--	--	--	--	--	--	--	--	--	--	--	--	--	--	--	--	--
pme1398	Delphinidin 3-O-glucoside (Mirtillin)	Flavonoids	--	--	--	--	--	--	--	--	--	58600	76100	67100	170000	158000	145000	1.33247	1.22891	up	--	--	--	--	--	--	--	--	--	--	--	--	--	--	--	--	--	--	C12138	ko00942
pme1695	Sinapic acid	Hydroxycinnamoyl derivatives	--	--	--	--	--	--	--	--	--	59500	44400	121000	171000	153000	194000	1.15742	1.20367	up	--	--	--	--	--	--	--	--	--	--	--	--	--	--	--	--	--	--	C00482	ko00940,ko01061,ko01100,ko01110
pme2255	L-Gulonic-γ-lactone	Carbohydrates	--	--	--	--	--	--	--	--	--	296000	277000	201000	348000	555000	775000	1.12763	1.11634	up	--	--	--	--	--	--	--	--	--	--	--	--	--	--	--	--	--	--	C01040	ko00053,ko01100
pme3453	p-Coumaraldehyde	Hydroxycinnamoyl derivatives	61400	59800	49900	171500	162700	165600	1.48957	1.07127	up	63600	69300	79700	81900	86400	71900	1.01124	1.07196	up	--	--	--	--	--	--	--	--	--	--	--	--	--	--	--	--	--	--	--	--
pme2901	1-O-Caffeoyl quinic acid	Quinate and its derivatives	--	--	--	--	--	--	--	--	--	84000	63900	94700	138000	212000	149000	1.37247	1.04046	up	--	--	--	--	--	--	--	--	--	--	--	--	--	--	--	--	--	--	--	--
pme2819	All-trans-13,14-dihydroretinol	Vitamins	--	--	--	--	--	--	--	--	--	25700	26100	43100	60000	53700	81100	1.20405	1.03751	up	--	--	--	--	--	--	--	--	--	--	--	--	--	--	--	--	--	--	--	--
pmb0666	6-C-hexosyl-apigenin O-sinapoylhexoside	Flavone C-glycosides	--	--	--	--	--	--	--	--	--	272000	192000	135000	421000	380000	428000	1.22228	1.03686	up	--	--	--	--	--	--	--	--	--	--	--	--	--	--	--	--	--	--	--	--
pma6561	Caffeic acid O-glucoside	Hydroxycinnamoyl derivatives	--	--	--	--	--	--	--	--	--	60000	54400	45800	91700	98400	137000	1.27999	1.02986	up	--	--	--	--	--	--	--	--	--	--	--	--	--	--	--	--	--	--	--	--
pme3882	2'-Deoxyuridine	Nucleotide and its derivates	--	--	--	--	--	--	--	--	--	60600	56300	54500	31100	33500	20200	1.26769	-1.01523	down	--	--	--	--	--	--	--	--	--	--	--	--	--	--	--	--	--	--	C00526	ko00240
pme1306	Pyridoxine 5'-phosphate	Vitamins	--	--	--	--	--	--	--	--	--	54500	37700	66000	33900	16300	24700	1.13179	-1.07871	down	--	--	--	--	--	--	--	--	--	--	--	--	--	--	--	--	--	--	C00627	ko00750,ko01100
pme1313	N'-FormylkDSurenine	Amino acid derivatives	--	--	--	--	--	--	--	--	--	4040000	3540000	3480000	1680000	1820000	1700000	1.37437	-1.08877	down	--	--	--	--	--	--	--	--	--	--	--	--	--	--	--	--	--	--	C02700	ko00380,ko01100
pmb0885	4-oxo-9Z,11Z,13E,15E-octadecatetraenoic acid	Lipids_Fatty acids	--	--	--	--	--	--	--	--	--	159000	214000	164000	78500	92100	79100	1.33744	-1.10473	down	--	--	--	--	--	--	--	--	--	--	--	--	--	--	--	--	--	--	--	--
pme1667	Isovitexin 7-O-glucoside (Saponarin)	Others	--	--	--	--	--	--	--	--	--	1760000	1800000	1680000	675000	590000	1170000	1.23389	-1.10565	down	--	--	--	--	--	--	--	--	--	--	--	--	--	--	--	--	--	--	--	--
pme0183	2-Hydroxy-6-aminopurine	Nucleotide and its derivates	--	--	--	--	--	--	--	--	--	3010000	3540000	2730000	1650000	1290000	1270000	1.33265	-1.1403	down	--	--	--	--	--	--	--	--	--	--	--	--	--	--	--	--	--	--	--	--
pmb0766	Azoxystrobin acid	Others	--	--	--	--	--	--	--	--	--	2410000	2720000	2560000	1330000	1120000	1020000	1.35648	-1.14805	down	--	--	--	--	--	--	--	--	--	--	--	--	--	--	--	--	--	--	--	--
pma0825	Chrysin O-malonylhexoside	Flavonoids	72100	67700	64600	38500	30300	33300	1.48379	-1.00141	down	107000	60000	61400	32000	31300	39500	1.22493	-1.15172	down	--	--	--	--	--	--	--	--	--	--	--	--	--	--	--	--	--	--	--	--
pme0250	Azelaic Acid	Organic acids	--	--	--	--	--	--	--	--	--	730000	967000	696000	398000	335000	303000	1.32439	-1.2078	down	--	--	--	--	--	--	--	--	--	--	--	--	--	--	--	--	--	--	--	--
pmb0744	Tricin O-phenylformic acid	Flavonoids	--	--	--	--	--	--	--	--	--	162000	55600	67200	42200	47100	33900	1.00851	-1.20895	down	--	--	--	--	--	--	--	--	--	--	--	--	--	--	--	--	--	--	--	--
pme0130	3-Methylxanthine	Nucleotide and its derivates	--	--	--	--	--	--	--	--	--	24200	32400	22000	12300	10700	9830	1.3257	-1.25951	down	--	--	--	--	--	--	--	--	--	--	--	--	--	--	--	--	--	--	C16357	ko00232,ko01100,ko01110,ko01120
pme0195	L-Cysteine	Amino acids	--	--	--	--	--	--	--	--	--	18700	58500	14800	25700	33300	30100	1.00806	-1.3899	down	--	--	--	--	--	--	--	--	--	--	--	--	--	--	--	--	--	--	C00097	ko00260,ko00270,ko00311,ko00332,ko00430,ko00460,ko00480,ko00730,ko00770,ko00920,ko00970,ko01060,ko01100,ko01110,ko01120,ko01130,ko01200,ko01230,ko04122,ko04216,ko04974,ko05230
pme2559	N-Acetylaspartate	Amino acid derivatives	--	--	--	--	--	--	--	--	--	92500	69500	59800	24100	25800	27400	1.34434	-1.52072	down	--	--	--	--	--	--	--	--	--	--	--	--	--	--	--	--	--	--	C01042	ko00250,ko01100
pme0163	β-Nicotinamide mononucleotide	Nucleotide and its derivates	--	--	--	--	--	--	--	--	--	2430000	2160000	1700000	582000	725000	852000	1.33646	-1.5427	down	--	--	--	--	--	--	--	--	--	--	--	--	--	--	--	--	--	--	C00455	ko00760,ko01100
pme1691	Acetylcholine	Cholines	--	--	--	--	--	--	--	--	--	3580000	4230000	3690000	1070000	1310000	1490000	1.36354	-1.57123	down	--	--	--	--	--	--	--	--	--	--	--	--	--	--	--	--	--	--	--	--
pme0272	Benzoylformic acid	Organic acids	--	--	--	--	--	--	--	--	--	235000	233000	174000	53400	50800	84800	1.32781	-1.76419	down	--	--	--	--	--	--	--	--	--	--	--	--	--	--	--	--	--	--	C02137	ko00360,ko00627,ko01120
pmb2948	Adenosine 3'-monophosphate	Nucleotide and its derivates	--	--	--	--	--	--	--	--	--	315000	383000	296000	106000	83100	100000	1.36741	-1.78168	down	--	--	--	--	--	--	--	--	--	--	--	--	--	--	--	--	--	--	C01367	ko00230
pmb0803	Pyridoxine O-feruloyl hexoside	Vitamins	--	--	--	--	--	--	--	--	--	48900	55900	36700	13200	16400	11400	1.3427	-1.78711	down	--	--	--	--	--	--	--	--	--	--	--	--	--	--	--	--	--	--	--	--
pme3484	Myricetin 3-O-galactoside	Flavonoids	--	--	--	--	--	--	--	--	--	94000	122000	58900	25300	20000	30600	1.29303	-1.85674	down	--	--	--	--	--	--	--	--	--	--	--	--	--	--	--	--	--	--	--	--
pme1346	8-Hydroxyguanosine	Nucleotide and its derivates	--	--	--	--	--	--	--	--	--	1130000	1090000	629000	250000	282000	243000	1.32704	-1.87819	down	--	--	--	--	--	--	--	--	--	--	--	--	--	--	--	--	--	--	--	--
pme2698	Phe-Phe	Amino acid derivatives	--	--	--	--	--	--	--	--	--	2240000	2310000	1660000	597000	499000	553000	1.36591	-1.913	down	--	--	--	--	--	--	--	--	--	--	--	--	--	--	--	--	--	--	--	--
pme2598	3,4-Dihydroxybenzeneacetic acid	Organic acids	--	--	--	--	--	--	--	--	--	2730000	3160000	3200000	801000	679000	670000	1.37999	-2.07994	down	--	--	--	--	--	--	--	--	--	--	--	--	--	--	--	--	--	--	--	--
pma2681	Xanthurenic acid	Organic acids	--	--	--	--	--	--	--	--	--	781000	1060000	821000	215000	161000	194000	1.36939	-2.22348	down	--	--	--	--	--	--	--	--	--	--	--	--	--	--	--	--	--	--	C02470	ko00380
pme0285	4-Guanidinobutyric acid	Organic acids	--	--	--	--	--	--	--	--	--	2620000	2910000	2500000	421000	620000	677000	1.36446	-2.22467	down	--	--	--	--	--	--	--	--	--	--	--	--	--	--	--	--	--	--	C01035	ko00330,ko01100
pmb1754	O-Phosphocholine	Cholines	--	--	--	--	--	--	--	--	--	11300000	11800000	9810000	1850000	2100000	2440000	1.3794	-2.36464	down	--	--	--	--	--	--	--	--	--	--	--	--	--	--	--	--	--	--	C00588	ko00564,ko01100,ko05231
pmb1490	Oryzalexin E	Terpenoids	--	--	--	--	--	--	--	--	--	53800	295000	55800	16300	10800	37000	1.07845	-2.6581	down	--	--	--	--	--	--	--	--	--	--	--	--	--	--	--	--	--	--	--	--
pmb0287	MAG (18:4) isomer2	Lipids_Glycerolipids	23500000	87000000	26600000	706000	5770000	861000	1.3607	-4.22389	down	50900000	25900000	78800000	15300000	559000	5880000	1.07154	-2.83948	down	--	--	--	--	--	--	--	--	--	--	--	--	--	--	--	--	--	--	--	--
pme3268	Kaempferol 3-O-galactoside (Trifolin)	Flavonoids	419000	66800	82600	268000	462000	1950000	1.03987	2.23725	up	--	--	--	--	--	--	--	--	--	--	--	--	--	--	--	--	--	--	--	--	--	--	--	--	--	--	--	C12626	ko00944
pme1568	Orobol (5,7,3',4'-tetrahydroxyisoflavone)	Isoflavone	2630	2820	3160	10200	12900	10800	1.50507	1.9772	up	--	--	--	--	--	--	--	--	--	--	--	--	--	--	--	--	--	--	--	--	--	--	--	--	--	--	--	--	--
pma6499	Limocitrin O-hexoside	Flavonoids	44500	54500	136000	305000	256000	303000	1.36435	1.87837	up	--	--	--	--	--	--	--	--	--	--	--	--	--	--	--	--	--	--	--	--	--	--	--	--	--	--	--	--	--
pme2131	3-(3-hydroxyphenyl)propionate acid	Organic acids	11300	7790	6760	20000	19100	26200	1.41495	1.33692	up	--	--	--	--	--	--	--	--	--	--	--	--	--	--	--	--	--	--	--	--	--	--	--	--	--	--	--	--	--
pme1777	Cyanidin 3,5-O-diglucoside (Cyanin)	Flavonoids	270000	94900	156000	320000	757000	228000	1.05031	1.32497	up	--	--	--	--	--	--	--	--	--	--	--	--	--	--	--	--	--	--	--	--	--	--	--	--	--	--	--	C08639	ko00942
pme0240	Benzoic acid	Benzoic acid derivatives	859000	890000	896000	2520000	1960000	2050000	1.4909	1.30382	up	--	--	--	--	--	--	--	--	--	--	--	--	--	--	--	--	--	--	--	--	--	--	--	--	--	--	--	C00180	ko00360,ko00362,ko00621,ko00623,ko00627,ko01063,ko01100,ko01110,ko01120,ko01220
pme3461	Homoeriodictyol	Flavonoids	29500	26400	33900	72500	77700	63800	1.485	1.25282	up	--	--	--	--	--	--	--	--	--	--	--	--	--	--	--	--	--	--	--	--	--	--	--	--	--	--	--	C09756	ko00941
pme0075	N-Acetyl-L-glutamic acid	Amino acid derivatives	408000	460000	381000	758000	801000	1410000	1.35874	1.2492	up	--	--	--	--	--	--	--	--	--	--	--	--	--	--	--	--	--	--	--	--	--	--	--	--	--	--	--	C00624	ko00220,ko01100,ko01110,ko01130,ko01210,ko01230
pme2607	5-Hydroxyindole-3-acetic acid	Indole derivatives	1240000	845000	1010000	1940000	2690000	2480000	1.43475	1.19991	up	--	--	--	--	--	--	--	--	--	--	--	--	--	--	--	--	--	--	--	--	--	--	--	--	--	--	--	C05635	ko00380,ko01100,ko04726
pmb0862	LysoPC 12:1	Lipids_Glycerophospholipids	120000	131000	129000	284000	211000	313000	1.03581	1.08836	up	--	--	--	--	--	--	--	--	--	--	--	--	--	--	--	--	--	--	--	--	--	--	--	--	--	--	--	--	--
pme0444	Malvidin 3-O-glucoside (Oenin)	Flavonoids	124000	83100	101000	205000	218000	227000	1.45047	1.07704	up	--	--	--	--	--	--	--	--	--	--	--	--	--	--	--	--	--	--	--	--	--	--	--	--	--	--	--	C12140	ko00942
pme0199	Quercetin	Flavonoids	13300	13200	16200	10400	10100	11300	1.49086	1.05296	up	--	--	--	--	--	--	--	--	--	--	--	--	--	--	--	--	--	--	--	--	--	--	--	--	--	--	--	C00389	ko00941,ko00944,ko01100,ko01110,ko04152
pmb0636	6-C-hexosyl luteolin O-pentoside	Flavone C-glycosides	712000	1260000	759000	241000	746000	373000	1.08436	-1.00582	down	--	--	--	--	--	--	--	--	--	--	--	--	--	--	--	--	--	--	--	--	--	--	--	--	--	--	--	--	--
pmb0202	Xanthine	Nucleotide and its derivates	956000	1100000	1200000	407000	490000	661000	1.39689	-1.06341	down	--	--	--	--	--	--	--	--	--	--	--	--	--	--	--	--	--	--	--	--	--	--	--	--	--	--	--	C00385	ko00230,ko00232,ko01060,ko01065,ko01100,ko01110,ko01120
pma0104	N-sinapoyl hydroxycoumarin	Coumarins	1870000	2710000	3150000	932000	1310000	1430000	1.32481	-1.0739	down	--	--	--	--	--	--	--	--	--	--	--	--	--	--	--	--	--	--	--	--	--	--	--	--	--	--	--	--	--
pme1516	Epigallocatechin (EGC)	Catechin derivatives	69300	61200	91800	59100	65600	58700	1.29429	-1.07423	down	--	--	--	--	--	--	--	--	--	--	--	--	--	--	--	--	--	--	--	--	--	--	--	--	--	--	--	C12136	ko00941,ko01110
pme3514	Morin	Flavonoids	41000	47300	39500	19900	17600	20400	1.49473	-1.14225	down	--	--	--	--	--	--	--	--	--	--	--	--	--	--	--	--	--	--	--	--	--	--	--	--	--	--	--	--	--
pme3285	Afzelechin (3,5,7,4'-Tetrahydroxyflavan)	Flavonoids	87800	75600	86500	65300	94700	67500	1.02747	-1.31079	down	--	--	--	--	--	--	--	--	--	--	--	--	--	--	--	--	--	--	--	--	--	--	--	--	--	--	--	C09320	ko00941,ko01110
pma1839	N-sinapoyl cadaverine	Phenolamides	823000	1510000	1920000	438000	583000	563000	1.31424	-1.42491	down	--	--	--	--	--	--	--	--	--	--	--	--	--	--	--	--	--	--	--	--	--	--	--	--	--	--	--	--	--
pmb0242	Sinapoylcholine	Cholines	109000	621000	674000	97600	132000	105000	1.06063	-2.06903	down	--	--	--	--	--	--	--	--	--	--	--	--	--	--	--	--	--	--	--	--	--	--	--	--	--	--	--	C00933	ko00940
pmb2940	1-O-beta-D-Glucopyranosyl sinapate	Hydroxycinnamoyl derivatives	1770000	9430000	7850000	905000	1530000	1800000	1.14913	-2.16936	down	--	--	--	--	--	--	--	--	--	--	--	--	--	--	--	--	--	--	--	--	--	--	--	--	--	--	--	--	--
pme1662	sakuranetin	Flavonoids	6120	5470	9	9	9	9	1.07837	-8.74683	down	--	--	--	--	--	--	--	--	--	--	--	--	--	--	--	--	--	--	--	--	--	--	--	--	--	--	--	--	--
--	--	--	--	--	--	--	--	--	--	--	--	--	--	--	--	--	--	--	--	--	--	--	--	--	--	--	--	--	--	--	--	--	--	--	--	--	--	--	--	--
--	--	--	--	--	--	--	--	--	--	--	--	--	--	--	--	--	--	--	--	--	--	--	--	--	--	--	--	--	--	--	--	--	--	--	--	--	--	--	--	--
--	--	--	--	--	--	--	--	--	--	--	--	--	--	--	--	--	--	--	--	--	--	--	--	--	--	--	--	--	--	--	--	--	--	--	--	--	--	--	--	--
--	--	--	--	--	--	--	--	--	--	--	--	--	--	--	--	--	--	--	--	--	--	--	--	--	--	--	--	--	--	--	--	--	--	--	--	--	--	--	--	--
--	--	--	--	--	--	--	--	--	--	--	--	--	--	--	--	--	--	--	--	--	--	--	--	--	--	--	--	--	--	--	--	--	--	--	--	--	--	--	--	--
--	--	--	--	--	--	--	--	--	--	--	--	--	--	--	--	--	--	--	--	--	--	--	--	--	--	--	--	--	--	--	--	--	--	--	--	--	--	--	--	--
--	--	--	--	--	--	--	--	--	--	--	--	--	--	--	--	--	--	--	--	--	--	--	--	--	--	--	--	--	--	--	--	--	--	--	--	--	--	--	--	--
